# Supplementary material for: Chromosome-level genome assemblies of 2 hemichordates provide new insights into deuterostome origin and chromosome evolution
Source: PLoS Biol. 2024 Jun 3;22(6):e3002661. doi: 10.1371/journal.pbio.3002661 (PMC11175523; doi:10.1371/journal.pbio.3002661)
Supplement: S1 Data — (XLSX) [file pbio.3002661.s028.xlsx]

## Sheet: 1b
	# anchors for synteny block between BFL and SCA.							# anchors for synteny block between SCA and PFL.							# anchors for synteny block between PFL and SPU.
	#00fff2*rna-XM_035822498.1	rna-XM_035837153.1	SCA22444.1	SCA21787.1	139	+		#00ff0d*SCA09933.1	SCA10259.1	TCONS_00029431	TCONS_00029852	541	-		#1500ff*TCONS_00022956	TCONS_00023573	rna-XM_030989163.1	rna-XM_791247.4	517	-
	#00fff2*rna-XM_035816764.1	rna-XM_035826147.1	SCA21611.1	SCA21896.1	69	+		#00ff0d*SCA10210.1	SCA10276.1	TCONS_00027860	TCONS_00028344	493	+		#1500ff*TCONS_00024857	TCONS_00023584	rna-XM_782738.5	rna-XM_030989665.1	95	+
	#00fff2*rna-XM_035819103.1	rna-XM_035828365.1	SCA21849.1	SCA21679.1	95	+		#00ff0d*SCA10605.1	SCA10488.1	TCONS_00028896	TCONS_00029847	898	-		#1500ff*TCONS_00025463	TCONS_00024295	rna-XM_030989135.1	rna-XM_011683231.2	328	-
	#00fff2*rna-XM_035839281.1	rna-XM_035817262.1	SCA22320.2	SCA21952.1	68	+		#00ff0d*SCA09693.1	SCA10053.1	TCONS_00028412	TCONS_00028447	47	+		#1500ff*TCONS_00025710	TCONS_00025852	rna-XM_011682165.2	rna-XM_030989460.1	187	-
	#ff0000*rna-XM_035802098.1	rna-XM_035833903.1	SCA14869.1	SCA15270.1	283	+		#00ff0d*SCA09705.1	SCA09699.1	TCONS_00027867	TCONS_00029074	187	+		#1500ff*TCONS_00023331	TCONS_00024876	rna-XM_003731370.3	rna-XM_785352.5	177	-
	#ff0000*rna-XM_035816249.1	rna-XM_035834051.1	SCA14344.1	SCA14469.1	91	-		#00ff0d*SCA10182.1	SCA10644.1	TCONS_00028401	TCONS_00029495	73	+		#1500ff*TCONS_00024470	TCONS_00023006	rna-XM_030988914.1	rna-XM_030989732.1	60	+
	#ff0000*rna-XM_035842405.1	rna-XM_035820831.1	SCA14327.1	SCA14801.1	220	-		#00ff44*SCA15623.1	SCA16425.4	TCONS_00020634	TCONS_00019786	349	-		#1500ff*TCONS_00023795	TCONS_00024071	rna-XM_030989222.1	rna-XM_030989682.1	365	+
	#ff0000*rna-XM_035817188.1	rna-XM_035823589.1	SCA13759.1	SCA14230.1	123	-		#00ff44*SCA15716.1	SCA16080.1	TCONS_00019795	TCONS_00019011	210	+		#1500ff*TCONS_00025570	TCONS_00025760	rna-XM_030989524.1	rna-XM_030989650.1	171	-
	#ff0000*rna-XM_035824425.1	rna-XM_035814763.1	SCA13823.1	SCA15091.1	763	-		#00ff44*SCA15941.1	SCA16388.1	TCONS_00019199	TCONS_00020482	319	-		#1500ff*TCONS_00025033	TCONS_00025080	rna-XM_030989123.1	rna-XM_030989388.1	152	-
	#ff0000*rna-XM_035822338.1	rna-XM_035835475.1	SCA13946.1	SCA14402.1	532	-		#00ff44*SCA15707.1	SCA16027.1	TCONS_00019026	TCONS_00019781	827	-		#ffae00*TCONS_00000780	TCONS_00000889	rna-XM_030994354.1	rna-XM_030994862.1	187	-
	#ff0000*rna-XM_035819457.1	rna-XM_035818842.1	SCA15397.1	SCA13753.1	113	+		#00ff44*SCA16273.1	SCA16408.1	TCONS_00020044	TCONS_00019197	163	+		#ffae00*TCONS_00000615	TCONS_00000742	rna-XM_030995170.1	rna-XM_030994081.1	230	+
	#ff0000*rna-XM_035813290.1	rna-XM_035837966.1	SCA13862.1	SCA13860.1	47	+		#00ff44*SCA16011.1	SCA16239.1	TCONS_00020725	TCONS_00019767	81	+		#ffae00*TCONS_00001658	TCONS_00000636	rna-XM_788542.5	rna-XM_030994548.1	157	+
	#ff0000*rna-XM_035835860.1	rna-XM_035814480.1	SCA14659.1	SCA15313.1	294	+		#00ff44*SCA16507.1	SCA16235.1	TCONS_00020063	TCONS_00019127	60	+		#ffae00*TCONS_00001884	TCONS_00001021	rna-XM_779894.5	rna-XM_030995507.1	467	-
	#ff0000*rna-XM_035837702.1	rna-XM_035820884.1	SCA15393.1	SCA14979.1	106	+		#00ff44*SCA15664.1	SCA16092.1	TCONS_00019455	TCONS_00019476	49	+		#ffae00*TCONS_00002146	TCONS_00002189	rna-XM_003723510.3	rna-XM_030995466.1	66	-
	#ff0000*rna-XM_035824237.1	rna-XM_035840858.1	SCA14303.1	SCA14121.4	93	-		#00ff80*SCA18017.1	SCA18404.1	TCONS_00044642	TCONS_00044704	55	+		#ffae00*TCONS_00001225	TCONS_00001550	rna-XM_787530.5	rna-XM_030994870.1	467	+
	#ff0000*rna-XM_035837438.1	rna-XM_035817373.1	SCA14020.1	SCA14568.1	269	-		#00ff80*SCA18309.1	SCA17573.1	TCONS_00046659	TCONS_00046922	147	-		#ffae00*TCONS_00001075	TCONS_00001188	rna-XM_030995006.1	rna-XM_030995014.1	164	-
	#ff0000*rna-XM_035826760.1	rna-XM_035813824.1	SCA14933.1	SCA14541.1	70	-		#00ff80*SCA17801.1	SCA17669.1	TCONS_00046298	TCONS_00045713	690	+		#ffae00*TCONS_00000340	TCONS_00000431	rna-XM_001182487.4	rna-XM_011685801.2	125	+
	#ff0000*rna-XM_035824558.1	rna-XM_035834887.1	SCA14997.1	SCA15347.1	124	+		#00ff80*SCA18198.1	SCA17636.1	TCONS_00046210	TCONS_00046304	134	+		#ffae00*TCONS_00002256	TCONS_00002305	rna-XM_030994664.1	rna-XM_030994775.1	75	+
	#ff0000*rna-XM_035824796.1	rna-XM_035832877.1	SCA15123.1	SCA14855.1	153	-		#00ff80*SCA18314.1	SCA18215.1	TCONS_00045736	TCONS_00045791	47	-		#ffae00*TCONS_00001516	TCONS_00000428	rna-XM_777917.4	rna-XM_786389.5	50	+
	#ff0000*rna-XM_035830426.1	rna-XM_035819514.1	SCA14183.1	SCA14644.1	162	-		#00ff80*SCA18200.1	SCA18288.1	TCONS_00046191	TCONS_00045218	153	+		#ffae00*TCONS_00000495	TCONS_00001806	rna-XM_788184.5	rna-XM_787585.5	182	+
	#ff0000*rna-XM_035833472.1	rna-XM_035827420.1	SCA14662.1	SCA14378.1	206	-		#00ff80*SCA18010.1	SCA18244.1	TCONS_00044639	TCONS_00045862	219	-		#ffae00*TCONS_00001049	TCONS_00002447	rna-XM_030995420.1	rna-XM_011669857.2	299	-
	#ff0000*rna-XM_035818932.1	rna-XM_035826741.1	SCA14137.3	SCA15328.1	156	+		#00ff80*SCA18307.2	SCA17852.1	TCONS_00045963	TCONS_00046182	257	-		#ffae00*TCONS_00000505	TCONS_00000589	rna-XM_011672737.2	rna-XM_030995135.1	43	-
	#ff0000*rna-XM_035827573.1	rna-XM_035828882.1	SCA14499.1	SCA15349.1	49	-		#00ff80*SCA18389.1	SCA17733.1	TCONS_00045969	TCONS_00044917	86	-		#ffae00*TCONS_00002016	TCONS_00001041	rna-XM_030995509.1	rna-XM_030994838.1	339	+
	#ff0000*rna-XM_035827032.1	rna-XM_035818932.1	SCA14830.1	SCA14471.2	136	+		#00ff80*SCA17830.1	SCA18328.1	TCONS_00045016	TCONS_00045159	193	-		#ffae00*TCONS_00001245	TCONS_00001321	rna-XM_030995214.1	rna-XM_030994942.1	71	+
	#ff0000*rna-XM_035839658.1	rna-XM_035842024.1	SCA15194.1	SCA14739.1	78	+		#00ff80*SCA17487.1	SCA17401.1	TCONS_00046002	TCONS_00046235	275	-		#ffae00*TCONS_00001656	TCONS_00001711	rna-XM_030995279.1	rna-XM_030995377.1	76	+
	#ff0000*rna-XM_035819853.1	rna-XM_035815816.1	SCA14790.1	SCA14333.1	78	+		#00ff80*SCA17727.1	SCA18170.1	TCONS_00044662	TCONS_00044752	110	-		#ffae00*TCONS_00001800	TCONS_00001877	rna-XM_030994675.1	rna-XM_011667926.2	118	-
	#ff0000*rna-XM_035825066.1	rna-XM_035839741.1	SCA15271.1	SCA15448.1	60	-		#00ff80*SCA17908.1	SCA18062.1	TCONS_00045948	TCONS_00045973	43	+		#ffae00*TCONS_00001139	TCONS_00002390	rna-XM_011668113.2	rna-XM_030994568.1	118	+
	#ff0000*rna-XM_035818604.1	rna-XM_035837464.1	SCA14509.1	SCA14714.1	144	+		#00ffbb*SCA26255.1	SCA26530.1	TCONS_00009346	TCONS_00009454	106	-		#ffae00*TCONS_00000282	TCONS_00000342	rna-XM_784356.5	rna-XM_030995302.1	94	-
	#ff0000*rna-XM_035815805.1	rna-XM_035823751.1	SCA14560.1	SCA14158.1	214	+		#00ffbb*SCA25689.1	SCA25414.1	TCONS_00007008	TCONS_00007265	457	+		#ffae00*TCONS_00001085	TCONS_00001133	rna-XM_780252.5	rna-XM_030995353.1	54	-
	#ff0000*rna-XM_035829528.1	rna-XM_035822972.1	SCA14196.1	SCA15023.1	61	+		#00ffbb*SCA26020.1	SCA26176.1	TCONS_00009173	TCONS_00008087	124	-		#ffae00*TCONS_00001234	TCONS_00000153	rna-XM_011681362.2	rna-XM_030995038.1	101	+
	#ff0000*rna-XM_035829882.1	rna-XM_035823135.1	SCA14255.1	SCA13891.1	133	-		#00ffbb*SCA26241.1	SCA25408.1	TCONS_00008656	TCONS_00007690	265	+		#8c00ff*TCONS_00004438	TCONS_00004503	rna-XM_030999399.1	rna-XM_030999811.1	148	+
	#ff0000*rna-XM_035825156.1	rna-XM_035839584.1	SCA14410.1	SCA14371.1	54	-		#00ffbb*SCA26456.1	SCA26178.1	TCONS_00008922	TCONS_00007836	214	-		#8c00ff*TCONS_00004461	TCONS_00003496	rna-XM_030998387.1	rna-XM_030998701.1	55	+
	#ff0000*rna-XM_035832822.1	rna-XM_035834919.1	SCA14216.1	SCA15063.1	69	-		#00ffbb*SCA25430.1	SCA26147.1	TCONS_00007005	TCONS_00008478	222	+		#8c00ff*TCONS_00003446	TCONS_00003511	rna-XM_775252.5	rna-XM_775907.4	113	-
	#ff0000*rna-XM_035827288.1	rna-XM_035812703.1	SCA14642.1	SCA14861.1	179	-		#00ffbb*SCA25631.1	SCA25761.1	TCONS_00008906	TCONS_00007821	125	-		#8c00ff*TCONS_00004460	TCONS_00004510	rna-XM_785485.5	rna-XM_778510.5	69	-
	#00ff0d*rna-XM_035811159.1	rna-XM_035810131.1	SCA10186.1	SCA09999.1	570	-		#00ffbb*SCA25754.3	SCA26541.1	TCONS_00009144	TCONS_00009253	143	-		#8c00ff*TCONS_00002544	TCONS_00002869	rna-XM_030974745.1	rna-XM_030974648.1	233	-
	#00ff0d*rna-XM_035806899.1	rna-XM_035811584.1	SCA09903.1	SCA09775.1	325	-		#00ffbb*SCA25597.1	SCA25617.1	TCONS_00007317	TCONS_00007618	322	+		#8c00ff*TCONS_00003548	TCONS_00004148	rna-XM_030974318.1	rna-XM_030974551.1	472	-
	#00ff0d*rna-XM_035801765.1	rna-XM_035811842.1	SCA09945.1	SCA10091.1	367	+		#00ffbb*SCA25665.1	SCA25919.1	TCONS_00008587	TCONS_00007368	99	-		#8c00ff*TCONS_00003789	TCONS_00003049	rna-XM_030974448.1	rna-XM_030974571.1	167	-
	#00ff0d*rna-XM_035807246.1	rna-XM_035810270.1	SCA10523.1	SCA09839.1	173	+		#00ffbb*SCA26396.1	SCA25684.1	TCONS_00009265	TCONS_00009409	168	-		#8c00ff*TCONS_00004140	TCONS_00003167	rna-XM_030974626.1	rna-XM_030974056.1	71	+
	#00ff0d*rna-XM_035812473.1	rna-XM_035810147.1	SCA09926.1	SCA10484.1	175	+		#00ffbb*SCA25425.1	SCA25746.1	TCONS_00008563	TCONS_00007684	289	+		#8c00ff*TCONS_00002576	TCONS_00003612	rna-XM_030974214.1	rna-XM_030974464.1	72	-
	#00ff0d*rna-XM_035803228.1	rna-XM_035805836.1	SCA09888.2	SCA09748.1	105	+		#00ffbb*SCA25579.1	SCA25613.1	TCONS_00008930	TCONS_00007794	96	-		#8c00ff*TCONS_00003971	TCONS_00004135	rna-XM_030974243.1	rna-XM_011683069.2	160	+
	#00ff0d*rna-XM_035812200.1	rna-XM_035810102.1	SCA09675.1	SCA10585.1	380	+		#00ffbb*SCA25624.1	SCA26068.1	TCONS_00009129	TCONS_00008058	297	+		#8c00ff*TCONS_00004239	TCONS_00004381	rna-XM_011662515.2	rna-XM_030974829.1	105	+
	#00ff0d*rna-XM_035812234.1	rna-XM_035810760.1	SCA10298.1	SCA09811.1	110	-		#00ffbb*SCA26126.1	SCA26545.1	TCONS_00007062	TCONS_00007115	72	+		#8c00ff*TCONS_00003306	TCONS_00003407	rna-XM_003724513.3	rna-XM_001179562.4	103	-
	#00ff0d*rna-XM_035811745.1	rna-XM_035810380.1	SCA10172.1	SCA09726.1	87	-		#00ffbb*SCA25961.1	SCA25416.1	TCONS_00009257	TCONS_00008070	53	+		#ddff00*TCONS_00006555	TCONS_00006594	rna-XM_031000512.1	rna-XM_030972222.1	45	+
	#00ff0d*rna-XM_035805249.1	rna-XM_035810178.1	SCA09822.1	SCA10444.1	114	+		#00ffbb*SCA25766.1	SCA26030.1	TCONS_00009368	TCONS_00008288	85	-		#ddff00*TCONS_00006432	TCONS_00005289	rna-XM_030975036.1	rna-XM_030975699.1	81	-
	#00ff0d*rna-XM_035812044.1	rna-XM_035810100.1	SCA10650.1	SCA10479.1	317	+		#00ffbb*SCA26492.1	SCA26476.1	TCONS_00008772	TCONS_00008971	174	+		#ddff00*TCONS_00004867	TCONS_00006270	rna-XM_030975046.1	rna-XM_030975561.1	97	+
	#00ff0d*rna-XM_035810567.1	rna-XM_035812476.1	SCA10014.1	SCA09882.1	124	+		#00ffbb*SCA25569.2	SCA26491.1	TCONS_00007765	TCONS_00009038	83	+		#ddff00*TCONS_00005981	TCONS_00006019	rna-XM_030991365.1	rna-XM_030992517.1	60	-
	#00ff0d*rna-XM_035804030.1	rna-XM_035812379.1	SCA10266.1	SCA10373.1	94	+		#00ffbb*SCA25648.2	SCA25611.1	TCONS_00007406	TCONS_00007443	55	+		#ddff00*TCONS_00004831	TCONS_00006571	rna-XM_011678085.2	rna-XM_030991202.1	721	-
	#00ff0d*rna-XM_035811325.1	rna-XM_035809946.1	SCA10045.1	SCA10299.1	72	-		#00ffbb*SCA26261.1	SCA25912.1	TCONS_00009159	TCONS_00009202	107	-		#ddff00*TCONS_00005573	TCONS_00005817	rna-XM_003727483.3	rna-XM_030992458.1	276	+
	#00ff0d*rna-XM_035811806.1	rna-XM_035810103.1	SCA09633.1	SCA10567.1	41	-		#00ffbb*SCA26149.1	SCA25817.2	TCONS_00008480	TCONS_00008545	63	+		#ddff00*TCONS_00005992	TCONS_00006590	rna-XM_030992000.1	rna-XM_030992493.1	731	+
	#00ff80*rna-XM_035812143.1	rna-XM_035809969.1	SCA18183.1	SCA18197.2	310	+		#00fff2*SCA21765.1	SCA22343.1	TCONS_00035525	TCONS_00035720	87	+		#ddff00*TCONS_00005617	TCONS_00006813	rna-XM_003730133.3	rna-XM_030992131.1	153	-
	#00ff80*rna-XM_035804998.1	rna-XM_035811161.1	SCA17442.1	SCA17709.1	341	+		#00fff2*SCA22327.1	SCA22307.1	TCONS_00035235	TCONS_00034704	133	+		#ddff00*TCONS_00005788	TCONS_00006928	rna-XM_030991402.1	rna-XM_787507.5	56	-
	#00ff80*rna-XM_035843991.1	rna-XM_035811211.1	SCA17727.1	SCA17912.1	183	-		#00fff2*SCA21823.1	SCA22157.1	TCONS_00040380	TCONS_00040540	175	+		#ddff00*TCONS_00005509	TCONS_00006756	rna-XM_793315.5	rna-XM_030991596.1	171	+
	#00ff80*rna-XM_035810416.1	rna-XM_035810468.1	SCA18228.1	SCA17624.1	138	+		#00fff2*SCA21750.1	SCA22172.1	TCONS_00039792	TCONS_00040806	112	+		#ddff00*TCONS_00005526	TCONS_00006722	rna-XM_030992308.1	rna-XM_030991287.1	100	+
	#00ff80*rna-XM_035810188.1	rna-XM_035812138.1	SCA18365.1	SCA18207.2	72	+		#00fff2*SCA21679.1	SCA21621.1	TCONS_00040778	TCONS_00039837	40	-		#ddff00*TCONS_00004697	TCONS_00006092	rna-XM_785446.4	rna-XM_783299.5	92	+
	#00ff80*rna-XM_035804351.1	rna-XM_035810143.1	SCA17677.1	SCA17909.1	99	+		#00fff2*SCA22144.1	SCA21908.1	TCONS_00034975	TCONS_00035316	107	+		#ddff00*TCONS_00004577	TCONS_00006082	rna-XM_003724730.3	rna-XM_030990973.1	196	+
	#00ff80*rna-XM_035810296.1	rna-XM_035810878.1	SCA18304.1	SCA18184.1	43	-		#00fff2*SCA22474.1	SCA22470.1	TCONS_00034758	TCONS_00034488	64	+		#ddff00*TCONS_00005739	TCONS_00005814	rna-XM_030991835.1	rna-XM_780449.5	89	+
	#00ff80*rna-XM_035811786.1	rna-XM_035810161.1	SCA17421.1	SCA17801.1	49	-		#00fff2*SCA22010.1	SCA21915.1	TCONS_00040400	TCONS_00039469	141	+		#ddff00*TCONS_00005609	TCONS_00005656	rna-XM_030991650.1	rna-NM_214620.1	128	-
	#00ff80*rna-XM_035809950.1	rna-XM_035802870.1	SCA18241.1	SCA18282.1	113	+		#00fff2*SCA21622.1	SCA22373.1	TCONS_00035247	TCONS_00034463	92	+		#ddff00*TCONS_00006652	TCONS_00005590	rna-XM_030991888.1	rna-XM_791297.5	89	+
	#00ff80*rna-XM_035842803.1	rna-XM_035811685.1	SCA17588.1	SCA18002.1	75	-		#00fff2*SCA22331.1	SCA21827.1	TCONS_00034449	TCONS_00034813	76	-		#ddff00*TCONS_00004834	TCONS_00006382	rna-XM_030991383.1	rna-XM_030991552.1	260	-
	#00ff80*rna-XM_035810262.1	rna-XM_035810825.1	SCA17945.1	SCA17787.1	61	+		#00fff2*SCA21773.1	SCA21927.1	TCONS_00035290	TCONS_00035384	123	-		#ddff00*TCONS_00005511	TCONS_00006706	rna-XM_030992152.1	rna-XM_030992188.1	72	+
	#00ff80*rna-XM_035812104.1	rna-XM_035802880.1	SCA18281.1	SCA17401.1	196	+		#00fff2*SCA22090.1	SCA21905.1	TCONS_00034245	TCONS_00034317	59	-		#ddff00*TCONS_00006042	TCONS_00004875	rna-XM_030991768.1	rna-XM_001201153.4	160	-
	#00ff44*rna-XM_035812634.1	rna-XM_035813794.1	SCA15558.1	SCA15514.1	58	-		#00fff2*SCA21996.1	SCA22308.1	TCONS_00034133	TCONS_00034163	90	-		#ddff00*TCONS_00004999	TCONS_00006352	rna-XM_030990971.1	rna-XM_791027.5	123	-
	#00ff44*rna-XM_035815139.1	rna-XM_035815704.1	SCA16446.1	SCA16311.1	260	-		#00fff2*SCA21864.1	SCA22230.1	TCONS_00034214	TCONS_00034361	128	+		#ddff00*TCONS_00006812	TCONS_00006930	rna-XM_030991495.1	rna-XM_030991654.1	176	+
	#00ff44*rna-XM_035815115.1	rna-XM_035814185.1	SCA16338.1	SCA15877.1	69	-		#00fff2*SCA22171.1	SCA22348.1	TCONS_00034547	TCONS_00040339	210	+		#ddff00*TCONS_00006555	TCONS_00005461	rna-XM_030992462.1	rna-XM_785856.5	54	-
	#00ff44*rna-XM_035815082.1	rna-XM_035814201.1	SCA16421.1	SCA15981.1	85	+		#00fff2*SCA21906.1	SCA22412.1	TCONS_00040993	TCONS_00041077	133	+		#ddff00*TCONS_00004626	TCONS_00004673	rna-XM_031000003.1	rna-XM_003724672.3	64	-
	#00ff44*rna-XM_035815626.1	rna-XM_035813520.1	SCA16179.2	SCA16013.1	92	-		#00fff2*SCA22455.1	SCA22366.1	TCONS_00035260	TCONS_00035305	63	+		#00ffbb*TCONS_00007347	TCONS_00008817	rna-NM_001098453.1	rna-XM_030975504.1	383	-
	#00ff44*rna-XM_035814849.1	rna-XM_035815283.1	SCA15997.2	SCA15587.1	72	+		#00fff2*SCA21843.1	SCA21794.1	TCONS_00034528	TCONS_00034593	44	+		#00ffbb*TCONS_00007890	TCONS_00008287	rna-XM_030975916.1	rna-XM_030976021.1	366	-
	#0022ff*rna-XM_035814898.1	rna-XM_035813546.1	SCA27384.2	SCA26971.1	667	-		#00fff2*SCA21878.1	SCA21698.1	TCONS_00034267	TCONS_00034314	52	-		#00ffbb*TCONS_00009003	TCONS_00008298	rna-XM_030975714.1	rna-XM_030975516.1	636	+
	#0022ff*rna-XM_035813005.1	rna-XM_035814757.1	SCA26651.4	SCA26765.1	632	-		#00fff2*SCA22078.1	SCA22004.1	TCONS_00040865	TCONS_00039977	77	-		#00ffbb*TCONS_00007011	TCONS_00007279	rna-XM_001179750.4	rna-XM_774837.5	395	+
	#0022ff*rna-XM_035814790.1	rna-XM_035813195.1	SCA26803.1	SCA27117.1	50	-		#00fff2*SCA22070.1	SCA22289.1	TCONS_00039546	TCONS_00040551	46	-		#00ffbb*TCONS_00008813	TCONS_00009032	rna-XM_779502.4	rna-XM_030975801.1	354	-
	#ff00ff*rna-XM_035813342.1	rna-XM_035813071.1	SCA10833.1	SCA11067.3	155	+		#00d0ff*SCA06760.1	SCA06674.1	TCONS_00018780	TCONS_00018879	97	+		#00ffbb*TCONS_00007005	TCONS_00008656	rna-XM_030975263.1	rna-XM_030975343.1	447	+
	#ff00ff*rna-XM_035815278.1	rna-XM_035814865.1	SCA10743.1	SCA10939.1	33	+		#00d0ff*SCA06593.1	SCA06631.1	TCONS_00016805	TCONS_00017237	549	+		#00ffbb*TCONS_00008204	TCONS_00008247	rna-XM_030975465.1	rna-XM_030975232.1	60	-
	#1500ff*rna-XM_035816920.1	rna-XM_035817564.1	SCA18571.1	SCA19016.1	355	-		#00d0ff*SCA05841.1	SCA06773.1	TCONS_00017864	TCONS_00018643	740	+		#00ffbb*TCONS_00007680	TCONS_00007821	rna-XM_030975931.1	rna-XM_003728447.3	261	-
	#1500ff*rna-XM_035817684.1	rna-XM_035816402.1	SCA18486.1	SCA18604.1	77	+		#00d0ff*SCA05809.1	SCA05910.1	TCONS_00018804	TCONS_00018872	87	-		#00ffbb*TCONS_00008635	TCONS_00008753	rna-XM_003728305.3	rna-XM_030975447.1	150	-
	#1500ff*rna-XM_035818340.1	rna-XM_035817338.1	SCA18469.1	SCA18668.1	225	-		#00d0ff*SCA05931.1	SCA06725.1	TCONS_00018401	TCONS_00018472	113	-		#00ffbb*TCONS_00007590	TCONS_00008892	rna-XM_030975897.1	rna-XM_775003.5	75	+
	#1500ff*rna-XM_035816523.1	rna-XM_035819292.1	SCA18485.1	SCA18619.1	261	-		#00d0ff*SCA06056.1	SCA05844.1	TCONS_00018508	TCONS_00017809	374	+		#00ffbb*TCONS_00007334	TCONS_00008859	rna-XM_030975893.1	rna-XM_030975851.1	290	-
	#1500ff*rna-XM_035818783.1	rna-XM_035816434.1	SCA18775.1	SCA19340.1	217	-		#00d0ff*SCA05890.1	SCA05886.1	TCONS_00017831	TCONS_00017890	104	-		#00ffbb*TCONS_00008364	TCONS_00007207	rna-XM_030975716.1	rna-XM_030975407.1	227	+
	#1500ff*rna-XM_035818554.1	rna-XM_035816177.1	SCA18680.1	SCA19261.1	42	-		#00d0ff*SCA06389.1	SCA06422.1	TCONS_00017635	TCONS_00017801	273	+		#00ffbb*TCONS_00007008	TCONS_00007071	rna-XM_030976155.1	rna-XM_783826.5	104	-
	#1500ff*rna-XM_035818229.1	rna-XM_035816506.1	SCA18731.1	SCA19333.1	120	+		#00d0ff*SCA06722.1	SCA05953.1	TCONS_00016982	TCONS_00017035	127	+		#ff0000*TCONS_00009506	TCONS_00010577	rna-XM_030998904.1	rna-XM_030999084.1	1385	-
	#1500ff*rna-XM_035816304.1	rna-XM_035816603.1	SCA18744.2	SCA19204.1	220	+		#00d0ff*SCA06824.2	SCA06084.1	TCONS_00017711	TCONS_00018857	89	-		#ff0000*TCONS_00010249	TCONS_00010802	rna-XM_011677393.2	rna-XM_030998709.1	691	+
	#1500ff*rna-XM_035817053.1	rna-XM_035816436.1	SCA18839.1	SCA18807.1	94	-		#00d0ff*SCA06547.1	SCA06001.1	TCONS_00018305	TCONS_00017338	138	+		#ff0000*TCONS_00012029	TCONS_00010818	rna-XM_011684445.2	rna-XM_011675220.2	379	+
	#a2ff00*rna-XM_035818156.1	rna-XM_035818221.1	SCA20089.1	SCA19880.1	467	-		#0095ff*SCA21142.1	SCA21399.1	TCONS_00036371	TCONS_00036465	136	-		#ff0000*TCONS_00009754	TCONS_00009928	rna-XM_777998.5	rna-XM_011665895.2	273	+
	#a2ff00*rna-XM_035817136.1	rna-XM_035816600.1	SCA19917.1	SCA20454.1	516	-		#0095ff*SCA20987.1	SCA21071.2	TCONS_00036356	TCONS_00036519	206	-		#ff0000*TCONS_00011898	TCONS_00012205	rna-XM_030998544.1	rna-XM_780642.5	173	-
	#a2ff00*rna-XM_035818676.1	rna-XM_035816224.1	SCA20255.1	SCA19879.1	88	+		#0095ff*SCA21469.1	SCA20819.1	TCONS_00037129	TCONS_00036467	569	-		#ff0000*TCONS_00010575	TCONS_00012043	rna-XM_030999543.1	rna-XM_030998668.1	105	-
	#a2ff00*rna-XM_035818013.1	rna-XM_035818262.1	SCA19655.1	SCA20192.1	419	-		#0095ff*SCA20877.1	SCA21323.1	TCONS_00037079	TCONS_00035970	146	-		#ff0000*TCONS_00010642	TCONS_00010788	rna-XM_030998441.1	rna-XM_011678730.2	200	-
	#a2ff00*rna-XM_035817140.1	rna-XM_035817415.1	SCA20004.1	SCA19678.1	471	-		#0095ff*SCA20858.1	SCA21292.1	TCONS_00036725	TCONS_00038185	362	-		#ff0000*TCONS_00011334	TCONS_00011527	rna-XM_030998962.1	rna-XM_777893.5	133	+
	#a2ff00*rna-XM_035817712.1	rna-XM_035816596.1	SCA20469.1	SCA19910.2	168	+		#0095ff*SCA21369.1	SCA21340.1	TCONS_00037595	TCONS_00036594	160	-		#ff0000*TCONS_00011383	TCONS_00011678	rna-XM_030998742.1	rna-XM_011666122.2	377	+
	#a2ff00*rna-XM_035819303.1	rna-XM_035818258.1	SCA20051.1	SCA19760.1	84	+		#0095ff*SCA20804.1	SCA21260.1	TCONS_00036518	TCONS_00036685	201	+		#ff0000*TCONS_00010986	TCONS_00011117	rna-XM_030998373.1	rna-XM_030998511.1	143	-
	#a2ff00*rna-XM_035819081.1	rna-XM_035815900.1	SCA20316.1	SCA20033.1	210	-		#0095ff*SCA20890.1	SCA21212.2	TCONS_00036877	TCONS_00038074	60	+		#ff0000*TCONS_00010837	TCONS_00009578	rna-XM_779284.5	rna-XM_030998852.1	94	+
	#a2ff00*rna-XM_035816416.1	rna-XM_035817714.1	SCA19632.1	SCA19746.1	120	-		#0095ff*SCA20814.1	SCA20944.1	TCONS_00036149	TCONS_00037322	71	-		#ff3c00*TCONS_00013455	TCONS_00013566	rna-XM_030998704.1	rna-XM_030999193.1	96	+
	#a2ff00*rna-XM_035817287.1	rna-XM_035817854.1	SCA20251.1	SCA20416.1	111	-		#0095ff*SCA20807.1	SCA20604.1	TCONS_00037083	TCONS_00035993	134	-		#ff3c00*TCONS_00013031	TCONS_00014431	rna-XM_030998665.1	rna-XM_003728429.3	113	+
	#ff7300*rna-XM_035819819.1	rna-XM_035820889.1	SCA04155.1	SCA03197.1	553	+		#0095ff*SCA20769.1	SCA20907.1	TCONS_00036034	TCONS_00037254	78	+		#ff3c00*TCONS_00013791	TCONS_00012767	rna-XM_030998710.1	rna-XM_030999003.1	91	+
	#ff7300*rna-XM_035819574.1	rna-XM_035820523.1	SCA03423.1	SCA04156.1	168	-		#0095ff*SCA20957.1	SCA20639.1	TCONS_00036983	TCONS_00037037	66	+		#ff3c00*TCONS_00014334	TCONS_00013244	rna-XM_031000124.1	rna-XM_030999705.1	71	+
	#ff7300*rna-XM_035821299.1	rna-XM_035821354.1	SCA03608.1	SCA04335.1	402	-		#0095ff*SCA21189.1	SCA20937.1	TCONS_00038005	TCONS_00038130	109	-		#ff3c00*TCONS_00012419	TCONS_00013706	rna-XM_011668172.2	rna-XM_030999723.1	108	-
	#ff7300*rna-XM_035819848.1	rna-XM_035822064.1	SCA03767.1	SCA03605.1	144	+		#0095ff*SCA21407.1	SCA21406.1	TCONS_00036869	TCONS_00036927	79	-		#ff3c00*TCONS_00012405	TCONS_00013354	rna-XM_030983892.1	rna-XM_030985185.1	1033	+
	#ff7300*rna-XM_035819509.1	rna-XM_035821781.1	SCA03303.1	SCA03223.2	222	-		#005eff*SCA05216.1	SCA05107.2	TCONS_00014922	TCONS_00016102	193	-		#ff3c00*TCONS_00013611	TCONS_00013652	rna-XM_003730664.3	rna-XM_030984406.1	92	-
	#ff7300*rna-XM_035821111.1	rna-XM_035820621.1	SCA03728.1	SCA03967.1	149	+		#005eff*SCA05164.1	SCA04789.1	TCONS_00015117	TCONS_00016732	524	-		#ff3c00*TCONS_00012419	TCONS_00013301	rna-XM_790896.4	rna-XM_030984903.1	511	+
	#ff7300*rna-XM_035821087.1	rna-XM_035819723.1	SCA04375.2	SCA03081.1	77	-		#005eff*SCA05396.1	SCA05433.1	TCONS_00015406	TCONS_00015634	255	+		#ff3c00*TCONS_00014549	TCONS_00014594	rna-XM_030984945.1	rna-XM_030984117.1	94	-
	#ff7300*rna-XM_035820385.1	rna-XM_035819824.1	SCA03145.1	SCA03247.1	35	-		#005eff*SCA04751.1	SCA05065.1	TCONS_00016527	TCONS_00016712	236	-		#ff3c00*TCONS_00013453	TCONS_00013722	rna-XM_030984344.1	rna-XM_030984602.1	306	+
	#ff7300*rna-XM_035821856.1	rna-XM_035819890.1	SCA03033.1	SCA04400.1	205	-		#005eff*SCA04992.1	SCA05268.1	TCONS_00014930	TCONS_00015165	331	+		#ff3c00*TCONS_00013842	TCONS_00013912	rna-XM_030984460.1	rna-XM_030985184.1	126	-
	#ff7300*rna-XM_035820454.1	rna-XM_035821147.1	SCA03448.1	SCA03876.1	140	-		#005eff*SCA05677.1	SCA05327.1	TCONS_00014636	TCONS_00015971	310	-		#ff3c00*TCONS_00012251	TCONS_00012517	rna-XM_030983905.1	rna-XM_011678607.2	371	-
	#ff7300*rna-XM_035821075.1	rna-XM_035820727.1	SCA02994.1	SCA03420.1	146	+		#005eff*SCA04721.2	SCA05274.1	TCONS_00014664	TCONS_00014803	175	-		#ff3c00*TCONS_00013095	TCONS_00014431	rna-XM_030985180.1	rna-XM_030984758.1	189	+
	#ff7300*rna-XM_035821093.1	rna-XM_035821081.1	SCA04142.1	SCA04280.1	89	+		#005eff*SCA05657.1	SCA04954.1	TCONS_00015860	TCONS_00015961	82	+		#ff3c00*TCONS_00012821	TCONS_00014136	rna-XM_030984616.1	rna-XM_030984663.1	90	-
	#ff7300*rna-XM_035820642.1	rna-XM_035821573.1	SCA04129.2	SCA03169.1	69	-		#005eff*SCA05008.2	SCA05136.1	TCONS_00014842	TCONS_00014910	89	-		#ff3c00*TCONS_00013392	TCONS_00012388	rna-XM_030984553.1	rna-XM_030984757.1	192	+
	#ff7300*rna-XM_035820827.1	rna-XM_035821395.1	SCA03280.1	SCA04549.1	197	-		#005eff*SCA04881.1	SCA04805.1	TCONS_00016119	TCONS_00016457	391	+		#ff3c00*TCONS_00013321	TCONS_00013362	rna-XM_030984508.1	rna-XM_030984642.1	97	+
	#ff7300*rna-XM_035819775.1	rna-XM_035821229.1	SCA03441.1	SCA03741.1	72	-		#005eff*SCA04864.1	SCA05745.1	TCONS_00015808	TCONS_00015849	75	-		#005eff*TCONS_00016597	TCONS_00016641	rna-XM_011679352.2	rna-XM_030993300.1	60	+
	#ff7300*rna-XM_035820956.1	rna-XM_035821715.1	SCA03968.1	SCA04521.1	94	+		#005eff*SCA04833.1	SCA05002.1	TCONS_00015412	TCONS_00015431	41	-		#005eff*TCONS_00015661	TCONS_00016732	rna-XM_783028.5	rna-XM_011663775.2	1046	+
	#ff7300*rna-XM_035821038.1	rna-XM_035820424.1	SCA03394.1	SCA03842.1	125	+		#005eff*SCA05681.1	SCA04840.1	TCONS_00014687	TCONS_00015930	193	+		#005eff*TCONS_00015084	TCONS_00015260	rna-XM_030997717.1	rna-XM_030997625.1	69	+
	#ff7300*rna-XM_035821554.1	rna-XM_035819684.1	SCA03243.1	SCA03166.5	43	-		#0022ff*SCA26651.4	SCA26685.1	TCONS_00029886	TCONS_00030638	914	+		#005eff*TCONS_00015575	TCONS_00015639	rna-XM_030997420.1	rna-XM_030997606.1	168	-
	#ff7300*rna-XM_035822226.1	rna-XM_035821597.1	SCA03331.1	SCA03429.2	56	+		#0022ff*SCA26716.1	SCA26865.1	TCONS_00031428	TCONS_00030604	45	+		#005eff*TCONS_00014649	TCONS_00015108	rna-XM_030998234.1	rna-XM_001186094.4	684	+
	#ff7300*rna-XM_035820272.1	rna-XM_035821108.1	SCA03941.1	SCA03469.1	63	+		#1500ff*SCA18508.1	SCA19063.1	TCONS_00024470	TCONS_00023007	36	+		#005eff*TCONS_00016273	TCONS_00015497	rna-XM_003726703.3	rna-XM_030997927.1	233	+
	#ff7300*rna-XM_035819613.1	rna-XM_035820177.1	SCA03794.1	SCA03064.1	78	-		#1500ff*SCA18500.1	SCA19032.1	TCONS_00023955	TCONS_00024096	169	+		#005eff*TCONS_00016130	TCONS_00015177	rna-XM_011682640.2	rna-XM_030997677.1	87	-
	#ff7300*rna-XM_035820715.1	rna-XM_035821678.1	SCA04596.2	SCA02966.1	161	+		#1500ff*SCA18685.1	SCA18466.1	TCONS_00024479	TCONS_00023272	254	-		#005eff*TCONS_00014637	TCONS_00015699	rna-XM_030997520.1	rna-XM_003723740.3	71	+
	#ff7300*rna-XM_035821248.1	rna-XM_035820637.1	SCA02942.1	SCA03872.1	66	-		#1500ff*SCA19181.1	SCA18655.1	TCONS_00024739	TCONS_00023573	234	-		#00d0ff*TCONS_00018787	TCONS_00018871	rna-XM_030987645.1	rna-XM_011669400.2	63	-
	#ff7300*rna-XM_035821628.1	rna-XM_035819817.1	SCA04380.1	SCA03897.1	83	-		#1500ff*SCA18748.1	SCA18945.1	TCONS_00023482	TCONS_00025136	221	+		#00d0ff*TCONS_00017762	TCONS_00018852	rna-XM_030977587.1	rna-XM_030977690.1	79	+
	#ffae00*rna-XM_035820458.1	rna-XM_035820399.1	SCA23595.1	SCA22863.1	67	-		#1500ff*SCA18540.1	SCA19310.1	TCONS_00023778	TCONS_00024074	277	+		#00d0ff*TCONS_00016765	TCONS_00018453	rna-XM_030974080.1	rna-XM_030974426.1	560	-
	#00ff44*rna-XM_035823020.1	rna-XM_035824317.1	SCA15606.1	SCA15600.1	66	-		#1500ff*SCA18703.1	SCA18624.1	TCONS_00023197	TCONS_00024748	87	+		#00d0ff*TCONS_00017830	TCONS_00016946	rna-XM_011685450.2	rna-XM_003723434.3	261	+
	#00ff44*rna-XM_035823567.1	rna-XM_035823600.1	SCA16053.1	SCA16422.1	99	+		#1500ff*SCA18814.1	SCA18741.1	TCONS_00025493	TCONS_00024151	44	-		#00d0ff*TCONS_00017013	TCONS_00018873	rna-XM_030974717.1	rna-XM_786173.5	558	+
	#00ff44*rna-XM_035823543.1	rna-XM_035823474.1	SCA16411.1	SCA16345.1	72	+		#1500ff*SCA18489.1	SCA19200.1	TCONS_00025199	TCONS_00025377	305	+		#00d0ff*TCONS_00018547	TCONS_00017808	rna-XM_011669023.2	rna-XM_791870.5	357	+
	#00ffbb*rna-XM_035824598.1	rna-XM_035823410.1	SCA26003.1	SCA25463.1	790	+		#1500ff*SCA18824.1	SCA18566.1	TCONS_00025035	TCONS_00025080	65	+		#00d0ff*TCONS_00018096	TCONS_00017193	rna-XM_030973840.1	rna-XM_030974930.1	110	+
	#00ffbb*rna-XM_035823379.1	rna-XM_035822829.1	SCA26137.1	SCA25572.1	270	+		#1500ff*SCA19162.1	SCA19123.1	TCONS_00025650	TCONS_00024431	142	-		#00ff44*TCONS_00020436	TCONS_00020836	rna-XM_031000275.1	rna-XM_031000436.1	396	-
	#00ffbb*rna-XM_035823657.1	rna-XM_035824560.1	SCA26186.1	SCA25914.1	382	-		#1500ff*SCA18504.1	SCA18846.1	TCONS_00025111	TCONS_00023796	122	-		#00ff44*TCONS_00020143	TCONS_00020313	rna-XM_001197720.4	rna-NM_214490.1	169	+
	#00ffbb*rna-XM_035823158.1	rna-XM_035824527.1	SCA25698.1	SCA25347.1	159	+		#1500ff*SCA19326.2	SCA18551.1	TCONS_00025564	TCONS_00024464	304	-		#00ff44*TCONS_00020160	TCONS_00020369	rna-XM_031000534.1	rna-XM_031000495.1	246	-
	#00ffbb*rna-XM_035822841.1	rna-XM_035822819.1	SCA25871.1	SCA26262.1	521	+		#1500ff*SCA19319.1	SCA19286.1	TCONS_00025536	TCONS_00025659	146	+		#00ff44*TCONS_00019341	TCONS_00019410	rna-XM_030972925.1	rna-XM_030972410.1	55	-
	#00ffbb*rna-XM_035824225.1	rna-XM_035824177.1	SCA25335.2	SCA25613.1	133	+		#1500ff*SCA19309.1	SCA19400.1	TCONS_00022968	TCONS_00024519	90	+		#00ff44*TCONS_00019474	TCONS_00020647	rna-XM_783252.5	rna-XM_030972091.1	94	-
	#00ffbb*rna-XM_035822923.1	rna-XM_035823385.1	SCA25353.1	SCA25391.1	116	-		#ff0000*SCA14361.2	SCA15144.1	TCONS_00003466	TCONS_00003511	80	+		#00ff44*TCONS_00018934	TCONS_00018971	rna-XM_031000135.1	rna-XM_790050.5	98	+
	#00ffbb*rna-XM_035822681.1	rna-XM_035824023.1	SCA25689.1	SCA26043.1	89	+		#ff0000*SCA14979.1	SCA15094.1	TCONS_00004460	TCONS_00003509	58	+		#00ff44*TCONS_00020217	TCONS_00019290	rna-XM_030973630.1	rna-XM_030972139.1	56	+
	#00ffbb*rna-XM_035822940.1	rna-XM_035822489.1	SCA25924.1	SCA26068.1	277	+		#ff0000*SCA14770.1	SCA14970.1	TCONS_00004438	TCONS_00003487	60	+		#00ff44*TCONS_00019172	TCONS_00020243	rna-XM_030999910.1	rna-XM_030972792.1	104	+
	#00ffbb*rna-XM_035823442.1	rna-XM_035824626.1	SCA26417.1	SCA26307.1	75	-		#ff0000*SCA14589.1	SCA15274.1	TCONS_00010412	TCONS_00012187	506	+		#00ff44*TCONS_00019119	TCONS_00020265	rna-XM_781365.5	rna-XM_030972238.1	132	+
	#00ffbb*rna-XM_035823478.1	rna-XM_035822677.1	SCA25510.1	SCA25840.1	80	+		#ff0000*SCA15351.1	SCA13975.1	TCONS_00009740	TCONS_00011226	189	+		#00ff44*TCONS_00020758	TCONS_00019755	rna-XM_031000336.1	rna-XM_781541.5	70	-
	#00ffbb*rna-XM_035824401.1	rna-XM_035822893.1	SCA25425.1	SCA26047.1	76	+		#ff0000*SCA15414.1	SCA14086.1	TCONS_00010237	TCONS_00010637	359	+		#00ff44*TCONS_00019027	TCONS_00019121	rna-XM_003724032.3	rna-XM_030972659.1	121	-
	#2fff00*rna-XM_035827160.1	rna-XM_035825209.1	SCA07103.1	SCA08179.1	453	+		#ff0000*SCA15245.1	SCA15390.1	TCONS_00010859	TCONS_00009723	223	+		#00ff44*TCONS_00020688	TCONS_00020830	rna-XM_030972419.1	rna-XM_031000160.1	113	-
	#2fff00*rna-XM_035825551.1	rna-XM_035825787.1	SCA07856.1	SCA06872.1	568	+		#ff0000*SCA14326.1	SCA14369.1	TCONS_00010924	TCONS_00009637	67	-		#00ff44*TCONS_00020746	TCONS_00019780	rna-XM_030973579.1	rna-XM_003723383.3	94	+
	#2fff00*rna-XM_035826235.1	rna-XM_035825939.1	SCA07384.1	SCA07885.1	98	-		#ff0000*SCA14864.1	SCA14319.1	TCONS_00009633	TCONS_00009664	40	+		#00ff44*TCONS_00019989	TCONS_00019229	rna-XM_777410.5	rna-XM_782015.5	203	+
	#2fff00*rna-XM_035825901.1	rna-XM_035826629.1	SCA07206.1	SCA06930.1	404	-		#ff0000*SCA13942.1	SCA13976.1	TCONS_00010045	TCONS_00010113	98	+		#00ff44*TCONS_00020319	TCONS_00019360	rna-XM_030973067.1	rna-XM_030973209.1	49	+
	#2fff00*rna-XM_035826832.1	rna-XM_035825488.1	SCA07844.1	SCA06958.1	104	+		#ff0000*SCA14329.1	SCA14352.1	TCONS_00011724	TCONS_00011917	165	-		#00ff44*TCONS_00020272	TCONS_00020337	rna-XM_783760.5	rna-XM_030972801.1	59	+
	#2fff00*rna-XM_035825852.1	rna-XM_035827000.1	SCA07163.1	SCA08030.1	100	+		#ff0000*SCA14978.1	SCA15218.1	TCONS_00010841	TCONS_00009578	91	+		#00ff44*TCONS_00019011	TCONS_00020035	rna-XM_011662607.2	rna-XM_030999871.1	55	+
	#2fff00*rna-XM_035826691.1	rna-XM_035826815.1	SCA08094.1	SCA07600.1	179	-		#ff0000*SCA14796.2	SCA15239.1	TCONS_00010667	TCONS_00010737	113	-		#00ff44*TCONS_00019620	TCONS_00019642	rna-XM_790272.5	rna-XM_030975309.1	65	+
	#2fff00*rna-XM_035826136.1	rna-XM_035826431.1	SCA07455.1	SCA07849.2	87	-		#ff0000*SCA15006.1	SCA14828.1	TCONS_00011369	TCONS_00011509	135	+		#5100ff*TCONS_00021845	TCONS_00021476	rna-XM_030981792.1	rna-XM_030982485.1	779	+
	#2fff00*rna-XM_035825542.1	rna-XM_035824887.1	SCA07341.1	SCA07654.1	196	+		#ff0000*SCA14207.1	SCA14197.1	TCONS_00009561	TCONS_00011082	179	+		#5100ff*TCONS_00021074	TCONS_00021378	rna-XM_001198332.4	rna-XM_783558.5	370	-
	#2fff00*rna-XM_035826354.1	rna-XM_035825863.1	SCA07687.1	SCA06892.1	77	-		#ff0000*SCA14635.1	SCA14948.1	TCONS_00011085	TCONS_00009811	70	-		#5100ff*TCONS_00021685	TCONS_00021839	rna-XM_030981538.1	rna-XM_030982124.1	338	-
	#2fff00*rna-XM_035825746.1	rna-XM_035826697.1	SCA07577.1	SCA07899.2	107	+		#ff0000*SCA14682.1	SCA13950.1	TCONS_00011104	TCONS_00011211	108	+		#5100ff*TCONS_00022795	TCONS_00022935	rna-XM_011682216.2	rna-XM_001201699.4	193	+
	#005eff*rna-XM_035827337.1	rna-XM_035828756.1	SCA04735.1	SCA04805.1	517	-		#ff0000*SCA15033.1	SCA14972.1	TCONS_00011761	TCONS_00011962	130	-		#5100ff*TCONS_00020851	TCONS_00021991	rna-XM_011673285.2	rna-XM_011675888.2	121	-
	#005eff*rna-XM_035828682.1	rna-XM_035827199.1	SCA04963.1	SCA05040.1	563	-		#ff0000*SCA13760.1	SCA14295.1	TCONS_00010089	TCONS_00011541	75	+		#5100ff*TCONS_00021553	TCONS_00022799	rna-XM_030982222.1	rna-XM_030982494.1	203	+
	#005eff*rna-XM_035828185.1	rna-XM_035828178.1	SCA04906.2	SCA04838.1	43	-		#ff0000*SCA13757.1	SCA15379.1	TCONS_00011457	TCONS_00010320	268	-		#5100ff*TCONS_00021468	TCONS_00021571	rna-XM_777293.5	rna-XM_030981765.1	134	-
	#005eff*rna-XM_035827230.1	rna-XM_035827832.1	SCA04992.1	SCA05430.1	529	-		#ff0000*SCA14851.1	SCA14071.1	TCONS_00010263	TCONS_00011785	148	+		#5100ff*TCONS_00022488	TCONS_00022773	rna-XM_030981862.1	rna-XM_030982128.1	296	-
	#005eff*rna-XM_035827840.1	rna-XM_035828447.1	SCA05482.1	SCA05065.1	236	-		#ff0000*SCA14330.1	SCA14662.1	TCONS_00009605	TCONS_00010975	53	-		#5100ff*TCONS_00020866	TCONS_00020960	rna-XM_030981606.1	rna-XM_790018.4	81	-
	#005eff*rna-XM_035828069.1	rna-XM_035829478.1	SCA05553.1	SCA05622.1	339	+		#ff0000*SCA14947.1	SCA14976.1	TCONS_00011353	TCONS_00011552	144	-		#5100ff*TCONS_00022396	TCONS_00021306	rna-XM_030981531.1	rna-XM_030981563.1	53	-
	#005eff*rna-XM_035827670.1	rna-XM_035829552.1	SCA05005.1	SCA05745.1	72	-		#ff0000*SCA14489.1	SCA15405.1	TCONS_00009863	TCONS_00009992	158	+		#0095ff*TCONS_00036179	TCONS_00036264	rna-XM_030988535.1	rna-XM_030987746.1	166	-
	#ffae00*rna-XM_035831034.1	rna-XM_035830035.1	SCA23153.1	SCA22561.1	368	-		#ff0000*SCA14971.1	SCA14459.1	TCONS_00010523	TCONS_00010603	70	+		#0095ff*TCONS_00037079	TCONS_00036027	rna-XM_030988571.1	rna-XM_030987853.1	224	-
	#ffae00*rna-XM_035829765.1	rna-XM_035831655.1	SCA22713.1	SCA23152.1	71	-		#ff0000*SCA13767.1	SCA14874.1	TCONS_00011262	TCONS_00011423	204	-		#0095ff*TCONS_00036799	TCONS_00037031	rna-XM_030988636.1	rna-XM_030988081.1	405	+
	#ffae00*rna-XM_035830311.1	rna-XM_035830026.1	SCA23624.1	SCA23102.1	173	-		#ff0000*SCA14250.2	SCA14221.1	TCONS_00010828	TCONS_00010870	42	+		#0095ff*TCONS_00036174	TCONS_00036263	rna-XM_030987842.1	rna-XM_030988315.1	118	+
	#ffae00*rna-XM_035830420.1	rna-XM_035829705.1	SCA23682.1	SCA23263.1	143	-		#ff0000*SCA14294.2	SCA15294.1	TCONS_00011717	TCONS_00010416	52	+		#0095ff*TCONS_00037495	TCONS_00036465	rna-XM_030987752.1	rna-XM_030988017.1	208	+
	#ffae00*rna-XM_035830865.1	rna-XM_035830116.1	SCA23593.1	SCA22612.1	63	+		#ff0000*SCA14813.1	SCA14943.1	TCONS_00011451	TCONS_00011524	101	-		#0095ff*TCONS_00038185	TCONS_00037037	rna-XM_030988159.1	rna-XM_030987788.1	80	+
	#ffae00*rna-XM_035831208.1	rna-XM_035831525.1	SCA22967.1	SCA22943.1	219	-		#ff0000*SCA15369.1	SCA14093.1	TCONS_00011734	TCONS_00010501	101	-		#0095ff*TCONS_00036916	TCONS_00037007	rna-NM_001242666.1	rna-XM_030988143.1	114	-
	#ffae00*rna-XM_035830124.1	rna-XM_035831141.1	SCA22828.1	SCA22894.2	520	+		#ff0000*SCA14213.1	SCA15438.1	TCONS_00009739	TCONS_00011132	77	+		#0095ff*TCONS_00036670	TCONS_00037895	rna-XM_030988588.1	rna-XM_011672499.2	151	-
	#ffae00*rna-XM_035830036.1	rna-XM_035829903.1	SCA22985.1	SCA23038.1	472	-		#ff0000*SCA14363.1	SCA14715.1	TCONS_00010726	TCONS_00012182	85	-		#a2ff00*TCONS_00026984	TCONS_00027015	rna-XM_030992542.1	rna-XM_030993003.1	53	+
	#ffae00*rna-XM_035830873.1	rna-XM_035831342.1	SCA23495.1	SCA22753.1	79	+		#ff0000*SCA15000.1	SCA14136.1	TCONS_00009908	TCONS_00009978	86	-		#a2ff00*TCONS_00025880	TCONS_00026918	rna-XM_030985285.1	rna-XM_030986369.1	1142	-
	#ffae00*rna-XM_035830045.1	rna-XM_035829855.1	SCA22698.2	SCA22647.2	85	+		#ff0000*SCA15397.1	SCA14910.1	TCONS_00010685	TCONS_00010816	178	-		#a2ff00*TCONS_00027639	TCONS_00026775	rna-XM_784167.5	rna-XM_030985315.1	57	+
	#ffae00*rna-XM_035830431.1	rna-XM_035831743.1	SCA22744.1	SCA23751.1	169	+		#5100ff*SCA12817.1	SCA13221.1	TCONS_00022493	TCONS_00021736	380	-		#a2ff00*TCONS_00027731	TCONS_00027849	rna-XM_030986213.1	rna-XM_030986368.1	159	+
	#ffae00*rna-XM_035830930.1	rna-XM_035831125.1	SCA23600.1	SCA23674.1	63	+		#5100ff*SCA12840.1	SCA13537.1	TCONS_00021845	TCONS_00022000	289	-		#00ff0d*TCONS_00029269	TCONS_00028867	rna-XM_030977198.1	rna-XM_030976573.1	720	-
	#ffae00*rna-XM_035831607.1	rna-XM_035830382.1	SCA23158.1	SCA22968.1	59	-		#5100ff*SCA13163.1	SCA13309.1	TCONS_00022323	TCONS_00022457	111	+		#00ff0d*TCONS_00028896	TCONS_00028419	rna-XM_003723297.3	rna-XM_030976811.1	754	+
	#ffae00*rna-XM_035830403.1	rna-XM_035831642.1	SCA23428.1	SCA22576.2	46	+		#5100ff*SCA13511.1	SCA13592.1	TCONS_00022125	TCONS_00021496	424	+		#00ff0d*TCONS_00029511	TCONS_00029852	rna-XM_030976465.1	rna-XM_030976690.1	435	+
	#2fff00*rna-XM_035830196.1	rna-XM_035830195.1	SCA07272.1	SCA07735.1	78	+		#5100ff*SCA13494.1	SCA13495.2	TCONS_00022110	TCONS_00022387	348	+		#00ff0d*TCONS_00027858	TCONS_00027949	rna-XM_030976921.1	rna-XM_030976957.1	126	+
	#ffea00*rna-XM_035833001.1	rna-XM_035832485.1	SCA08785.1	SCA08915.1	307	-		#5100ff*SCA13470.2	SCA13011.1	TCONS_00022836	TCONS_00021839	202	+		#00ff0d*TCONS_00029160	TCONS_00028230	rna-XM_011679756.2	rna-XM_030977077.1	87	-
	#ffea00*rna-XM_035833274.1	rna-XM_035833508.1	SCA08316.1	SCA08445.2	181	-		#5100ff*SCA13558.1	SCA13377.1	TCONS_00022690	TCONS_00022947	204	+		#00ff0d*TCONS_00029040	TCONS_00029185	rna-XM_774920.5	rna-NM_214564.1	182	-
	#ffea00*rna-XM_035833807.1	rna-XM_035833626.1	SCA08782.1	SCA09455.1	270	+		#5100ff*SCA13279.1	SCA13137.1	TCONS_00021309	TCONS_00022740	340	-		#0022ff*TCONS_00030681	TCONS_00030638	rna-XM_030979034.1	rna-XM_003729691.3	916	+
	#ffea00*rna-XM_035833208.1	rna-XM_035832380.1	SCA08273.1	SCA08783.1	146	-		#5100ff*SCA13346.1	SCA13338.1	TCONS_00021859	TCONS_00020960	117	-		#0022ff*TCONS_00029913	TCONS_00029973	rna-XM_030979862.1	rna-XM_030980012.1	93	+
	#ffea00*rna-XM_035832314.1	rna-XM_035833445.1	SCA08403.1	SCA08770.1	178	+		#5100ff*SCA12738.1	SCA12783.2	TCONS_00021677	TCONS_00021816	150	-		#ff00ff*TCONS_00032848	TCONS_00032786	rna-XM_787717.4	rna-XM_030973185.1	119	-
	#ffea00*rna-XM_035832802.1	rna-XM_035833400.1	SCA09105.1	SCA09473.1	63	-		#5100ff*SCA13018.1	SCA12951.1	TCONS_00020854	TCONS_00020898	50	+		#ff00ff*TCONS_00033335	TCONS_00033299	rna-NM_001123503.1	rna-XM_030999874.1	51	+
	#ffea00*rna-XM_035832280.1	rna-XM_035832905.1	SCA09150.1	SCA09267.1	242	+		#5100ff*SCA13563.1	SCA12975.1	TCONS_00021207	TCONS_00022398	72	-		#ff00ff*TCONS_00032491	TCONS_00031884	rna-XM_779742.4	rna-XM_031000415.1	80	+
	#ffea00*rna-XM_035832382.1	rna-XM_035833617.1	SCA08842.1	SCA08527.2	113	-		#5100ff*SCA13439.1	SCA12766.1	TCONS_00022107	TCONS_00021132	101	+		#ff00ff*TCONS_00033398	TCONS_00033283	rna-XM_030973222.1	rna-XM_030973336.1	123	-
	#ffea00*rna-XM_035832206.1	rna-XM_035832668.1	SCA09493.1	SCA08955.1	169	+		#5100ff*SCA13258.1	SCA13095.1	TCONS_00022218	TCONS_00022372	160	+		#ff00ff*TCONS_00032505	TCONS_00032550	rna-XM_781516.5	rna-XM_030972511.1	54	+
	#ffea00*rna-XM_035833447.1	rna-XM_035833889.1	SCA08651.1	SCA08958.1	203	-		#8c00ff*SCA16613.1	SCA16569.1	TCONS_00003868	TCONS_00004173	428	+		#ff00ff*TCONS_00031944	TCONS_00032005	rna-XM_782472.5	rna-XM_030972106.1	62	+
	#ffea00*rna-XM_035832520.1	rna-XM_035833151.1	SCA08336.1	SCA09521.1	83	+		#8c00ff*SCA17362.1	SCA17363.1	TCONS_00003557	TCONS_00002746	217	-		#00fff2*TCONS_00040993	TCONS_00041068	rna-XM_030977823.1	rna-XM_030977989.1	117	-
	#ffea00*rna-XM_035832620.1	rna-XM_035832789.1	SCA08722.1	SCA08524.1	286	+		#8c00ff*SCA16795.1	SCA16861.1	TCONS_00003548	TCONS_00002853	418	+		#00fff2*TCONS_00034955	TCONS_00035041	rna-XM_786365.5	rna-XM_030978464.1	81	-
	#ffea00*rna-XM_035832787.1	rna-XM_035833502.1	SCA08505.1	SCA09231.1	175	-		#8c00ff*SCA16724.1	SCA16927.1	TCONS_00002993	TCONS_00003416	495	-		#00fff2*TCONS_00040381	TCONS_00040418	rna-XM_030978192.1	rna-XM_779602.5	75	-
	#ffea00*rna-XM_035832198.1	rna-XM_035833372.1	SCA09328.1	SCA09297.2	75	-		#8c00ff*SCA16647.1	SCA16875.1	TCONS_00003780	TCONS_00003873	118	+		#00fff2*TCONS_00035260	TCONS_00035290	rna-XM_030978197.1	rna-XM_030978266.1	62	+
	#ffea00*rna-XM_035832146.1	rna-XM_035833850.1	SCA09429.1	SCA08492.1	75	-		#8c00ff*SCA17282.5	SCA17367.1	TCONS_00003167	TCONS_00004369	133	+		#00fff2*TCONS_00034704	TCONS_00034488	rna-XM_011680454.2	rna-XM_779532.5	93	+
	#ddff00*rna-XM_035835356.1	rna-XM_035835346.1	SCA24860.2	SCA24988.1	994	+		#8c00ff*SCA17020.1	SCA17356.1	TCONS_00003549	TCONS_00002619	105	+		#00fff2*TCONS_00039409	TCONS_00039430	rna-XM_030977614.1	rna-XM_011668361.2	51	+
	#ddff00*rna-XM_035835740.1	rna-XM_035834282.1	SCA24869.1	SCA24580.8	180	-		#c400ff*SCA12132.1	SCA11704.1	TCONS_00035288	TCONS_00035089	82	+		#00fff2*TCONS_00034974	TCONS_00035313	rna-XM_030977819.1	rna-XM_030977944.1	96	+
	#ddff00*rna-XM_035836220.1	rna-XM_035834620.1	SCA24303.1	SCA24122.1	220	+		#c400ff*SCA12125.1	SCA11802.1	TCONS_00051576	TCONS_00051782	177	+		#00fff2*TCONS_00040734	TCONS_00039855	rna-XM_030978762.1	rna-XM_011679966.2	165	+
	#ddff00*rna-XM_035834255.1	rna-XM_035834737.1	SCA24402.4	SCA23918.1	213	-		#c400ff*SCA12285.1	SCA11718.1	TCONS_00052103	TCONS_00051165	246	+		#2fff00*TCONS_00043665	TCONS_00042907	rna-XM_030980249.1	rna-XM_030980185.1	659	+
	#ddff00*rna-XM_035836047.1	rna-XM_035834415.1	SCA24511.1	SCA24381.1	99	+		#c400ff*SCA12209.1	SCA11569.1	TCONS_00050643	TCONS_00052035	218	+		#2fff00*TCONS_00043300	TCONS_00043488	rna-XM_794252.5	rna-XM_030981213.1	279	+
	#ddff00*rna-XM_035834356.1	rna-XM_035834624.1	SCA24946.1	SCA24008.1	109	+		#c400ff*SCA11914.1	SCA11785.1	TCONS_00050451	TCONS_00050639	233	+		#2fff00*TCONS_00043575	TCONS_00042253	rna-XM_030980879.1	rna-XM_030981026.1	102	+
	#ddff00*rna-XM_035835152.1	rna-XM_035835011.1	SCA24887.1	SCA24311.1	214	+		#c400ff*SCA12405.1	SCA11959.1	TCONS_00050566	TCONS_00051875	246	-		#2fff00*TCONS_00041597	TCONS_00043524	rna-XM_030981251.1	rna-XM_030980872.1	566	+
	#ddff00*rna-XM_035835624.1	rna-XM_035834960.1	SCA24567.1	SCA24561.1	77	+		#c400ff*SCA12079.2	SCA12488.1	TCONS_00050974	TCONS_00051172	268	-		#2fff00*TCONS_00042942	TCONS_00041844	rna-XM_030980855.1	rna-XM_030981204.1	361	-
	#ddff00*rna-XM_035835898.1	rna-XM_035836158.1	SCA24178.1	SCA25050.1	147	+		#c400ff*SCA12317.1	SCA11811.1	TCONS_00051180	TCONS_00051574	526	-		#2fff00*TCONS_00041904	TCONS_00043317	rna-XM_011665905.2	rna-XM_011668183.2	80	+
	#ddff00*rna-XM_035836126.1	rna-XM_035835643.1	SCA24851.1	SCA24139.1	48	-		#c400ff*SCA12379.3	SCA11701.1	TCONS_00051342	TCONS_00051388	112	+		#2fff00*TCONS_00043660	TCONS_00042388	rna-XM_030981286.1	rna-XM_030980899.1	116	+
	#ddff00*rna-XM_035835576.1	rna-XM_035836161.1	SCA24163.1	SCA25075.1	80	-		#c400ff*SCA12219.1	SCA11972.1	TCONS_00050568	TCONS_00050679	123	+		#2fff00*TCONS_00042354	TCONS_00044242	rna-XM_030980852.1	rna-XM_792708.5	523	+
	#5100ff*rna-XM_035837272.1	rna-XM_035837378.1	SCA13319.1	SCA13167.1	777	+		#c400ff*SCA12570.2	SCA12500.1	TCONS_00050998	TCONS_00051027	64	-		#2fff00*TCONS_00041592	TCONS_00043163	rna-XM_030980244.1	rna-XM_030980413.1	183	+
	#5100ff*rna-XM_035838371.1	rna-XM_035836628.1	SCA12622.1	SCA13157.1	65	+		#c400ff*SCA11909.1	SCA12241.1	TCONS_00051822	TCONS_00051909	123	+		#2fff00*TCONS_00043227	TCONS_00043304	rna-XM_030980390.1	rna-XM_030980471.1	85	+
	#5100ff*rna-XM_035836954.1	rna-XM_035837429.1	SCA13110.1	SCA12709.1	85	+		#c400ff*SCA12336.1	SCA11978.1	TCONS_00050137	TCONS_00051376	140	+		#2fff00*TCONS_00043605	TCONS_00042282	rna-XM_030980266.1	rna-XM_030980316.1	44	+
	#5100ff*rna-XM_035837335.1	rna-XM_035837295.1	SCA13220.1	SCA13275.1	175	-		#c400ff*SCA11913.1	SCA12580.1	TCONS_00051854	TCONS_00050859	78	-		#00ff80*TCONS_00045730	TCONS_00044751	rna-XM_030982924.1	rna-XM_030983082.1	173	+
	#5100ff*rna-XM_035837058.1	rna-XM_035838251.1	SCA13423.1	SCA13539.1	42	+		#c400ff*SCA12233.1	SCA12561.1	TCONS_00050047	TCONS_00050120	79	+		#00ff80*TCONS_00045968	TCONS_00044988	rna-XM_003729716.3	rna-XM_030983854.1	175	-
	#5100ff*rna-XM_035838279.1	rna-XM_035836933.1	SCA13396.1	SCA12690.1	324	-		#c400ff*SCA12499.1	SCA12432.1	TCONS_00052071	TCONS_00051035	120	-		#00ff80*TCONS_00046595	TCONS_00045678	rna-XM_011679968.2	rna-XM_030983256.1	316	+
	#5100ff*rna-XM_035836521.1	rna-XM_035836635.1	SCA13102.2	SCA13361.1	473	-		#c400ff*SCA12067.1	SCA12437.1	TCONS_00050545	TCONS_00051720	132	+		#00ff80*TCONS_00045077	TCONS_00046199	rna-XM_011662497.2	rna-XM_030983710.1	53	-
	#5100ff*rna-XM_035836431.1	rna-XM_035836499.1	SCA13122.1	SCA13556.1	65	+		#c400ff*SCA12436.1	SCA11840.1	TCONS_00051889	TCONS_00050815	41	+		#00ff80*TCONS_00045912	TCONS_00046533	rna-XM_030982929.1	rna-XM_030982646.1	573	-
	#5100ff*rna-XM_035837782.1	rna-XM_035838011.1	SCA12630.1	SCA13458.1	156	-		#ff00ff*SCA11220.1	SCA10746.1	TCONS_00032893	TCONS_00033238	211	-		#00ff80*TCONS_00044645	TCONS_00045843	rna-XM_030983367.1	rna-XM_030982642.1	144	+
	#5100ff*rna-XM_035837868.1	rna-XM_035837824.1	SCA12614.1	SCA12986.1	55	-		#ff00ff*SCA11321.1	SCA11161.1	TCONS_00033559	TCONS_00033462	126	-		#00ff80*TCONS_00046093	TCONS_00045108	rna-NM_214661.1	rna-XM_011668454.2	105	+
	#ff3c00*rna-XM_035839655.1	rna-XM_035839209.1	SCA02738.1	SCA02127.1	88	+		#ff00ff*SCA11152.1	SCA10867.1	TCONS_00033131	TCONS_00033505	135	-		#00ff80*TCONS_00045316	TCONS_00046710	rna-XM_030983687.1	rna-XM_030983482.1	269	-
	#ff3c00*rna-XM_035838584.1	rna-XM_035839707.1	SCA02647.1	SCA02774.1	56	+		#ff00ff*SCA11374.1	SCA11131.1	TCONS_00032478	TCONS_00031876	60	-		#00ff80*TCONS_00045263	TCONS_00045666	rna-XM_030982653.1	rna-XM_030983491.1	361	+
	#ff3c00*rna-XM_035839467.1	rna-XM_035839815.1	SCA02416.1	SCA02570.1	168	+		#ff00ff*SCA11294.1	SCA10795.1	TCONS_00032523	TCONS_00032569	102	+		#00ff80*TCONS_00045725	TCONS_00045793	rna-XM_030983097.1	rna-XM_030983221.1	108	+
	#ff3c00*rna-XM_035838957.1	rna-XM_035840027.1	SCA02162.1	SCA02826.1	192	-		#ff00ff*SCA11430.1	SCA10997.1	TCONS_00033521	TCONS_00032984	76	+		#00ff80*TCONS_00046185	TCONS_00046268	rna-XM_003729246.3	rna-XM_030983499.1	172	-
	#ff3c00*rna-XM_035839087.1	rna-XM_035838942.1	SCA02096.1	SCA01544.1	191	+		#ff00ff*SCA10850.1	SCA11308.1	TCONS_00033420	TCONS_00032700	266	-		#00ff80*TCONS_00046868	TCONS_00045713	rna-XM_786222.5	rna-XM_030983469.1	91	+
	#ff3c00*rna-XM_035838959.1	rna-XM_035839404.1	SCA02736.1	SCA02173.1	197	+		#ff00ff*SCA11146.1	SCA11065.1	TCONS_00031687	TCONS_00031702	39	+		#00ff80*TCONS_00045948	TCONS_00044952	rna-XM_030982896.1	rna-XM_030982965.1	121	+
	#ff3c00*rna-XM_035839182.1	rna-XM_035839247.1	SCA01893.1	SCA01775.1	358	+		#ff00ff*SCA11231.1	SCA11163.1	TCONS_00032550	TCONS_00032002	77	-		#ff7300*TCONS_00048568	TCONS_00048627	rna-XM_030986679.1	rna-XM_030987035.1	50	+
	#ff3c00*rna-XM_035839196.1	rna-XM_035839752.1	SCA02840.1	SCA02588.1	327	-		#ff00ff*SCA11210.1	SCA10936.1	TCONS_00032098	TCONS_00031628	119	-		#ff7300*TCONS_00049559	TCONS_00049754	rna-XM_030997085.1	rna-XM_030997950.1	152	+
	#ff3c00*rna-XM_035839530.1	rna-XM_035839573.1	SCA02263.1	SCA02494.1	186	+		#ff00ff*SCA11043.1	SCA11142.1	TCONS_00038643	TCONS_00038692	78	-		#ff7300*TCONS_00047575	TCONS_00049075	rna-XM_030972548.1	rna-XM_030973079.1	165	-
	#ff3c00*rna-XM_035839675.1	rna-XM_035839478.1	SCA02771.1	SCA02549.1	548	+		#ff3c00*SCA02063.1	SCA02134.1	TCONS_00013062	TCONS_00013114	92	+		#ff7300*TCONS_00049409	TCONS_00048351	rna-XM_780042.5	rna-XM_778758.4	382	-
	#ff3c00*rna-XM_035839825.1	rna-XM_035839582.1	SCA01643.1	SCA02638.1	157	-		#ff3c00*SCA02355.1	SCA02786.2	TCONS_00012870	TCONS_00014155	106	+		#ff7300*TCONS_00047530	TCONS_00048994	rna-XM_030972064.1	rna-XM_030999912.1	112	+
	#ff3c00*rna-XM_035839650.1	rna-XM_035839256.1	SCA02869.1	SCA01738.1	323	-		#ff3c00*SCA01630.1	SCA01708.1	TCONS_00012326	TCONS_00012647	294	-		#ff7300*TCONS_00047320	TCONS_00048919	rna-XM_011677796.2	rna-XM_031000369.1	234	-
	#ff3c00*rna-XM_035839545.1	rna-XM_035839129.1	SCA02241.1	SCA02894.1	124	-		#ff3c00*SCA02671.1	SCA02610.1	TCONS_00014435	TCONS_00013336	121	+		#ff7300*TCONS_00049467	TCONS_00048306	rna-XM_031000307.1	rna-XM_030972455.1	133	+
	#ff3c00*rna-XM_035840316.1	rna-XM_035838788.1	SCA01558.1	SCA02377.1	110	+		#ff3c00*SCA01592.1	SCA02701.1	TCONS_00014227	TCONS_00014283	93	+		#ff7300*TCONS_00048348	TCONS_00049727	rna-XM_776734.4	rna-XM_030999898.1	129	+
	#ff3c00*rna-XM_035839391.1	rna-XM_035838975.1	SCA02648.1	SCA01670.1	49	-		#ff3c00*SCA02061.1	SCA02377.1	TCONS_00013378	TCONS_00013980	568	+		#ff7300*TCONS_00049739	TCONS_00049813	rna-XM_030972256.1	rna-XM_030972996.1	135	+
	#ff3c00*rna-XM_035839722.1	rna-XM_035839810.1	SCA02527.1	SCA01939.1	119	-		#ff3c00*SCA02664.1	SCA02185.1	TCONS_00013824	TCONS_00014269	517	-		#ff7300*TCONS_00047562	TCONS_00049097	rna-XM_030972168.1	rna-XM_030972468.1	153	-
	#ff3c00*rna-XM_035840145.1	rna-XM_035839693.1	SCA02181.1	SCA01768.1	100	+		#ff3c00*SCA02801.2	SCA02016.1	TCONS_00013166	TCONS_00013366	425	-		#ff7300*TCONS_00049073	TCONS_00047834	rna-XM_011672375.2	rna-XM_789032.5	194	-
	#ff3c00*rna-XM_035839690.1	rna-XM_035839620.1	SCA01927.1	SCA02887.1	86	+		#ff3c00*SCA02032.1	SCA02515.3	TCONS_00014167	TCONS_00013018	58	+		#ff7300*TCONS_00048832	TCONS_00048999	rna-XM_003728476.3	rna-XM_030972377.1	182	+
	#ff3c00*rna-XM_035838491.1	rna-XM_035838941.1	SCA01865.2	SCA01851.1	63	-		#ff3c00*SCA02081.1	SCA02345.1	TCONS_00013840	TCONS_00013947	134	+		#ff7300*TCONS_00048542	TCONS_00047446	rna-XM_031000453.1	rna-XM_011678190.2	392	+
	#c400ff*rna-XM_035841856.1	rna-XM_035841537.1	SCA12157.1	SCA12076.1	349	-		#ff3c00*SCA02681.1	SCA02362.1	TCONS_00012427	TCONS_00013811	161	+		#ff7300*TCONS_00049594	TCONS_00049674	rna-XM_030972436.1	rna-XM_031000269.1	89	-
	#c400ff*rna-XM_035840615.1	rna-XM_035841488.1	SCA12021.1	SCA12213.1	219	-		#ff3c00*SCA02357.1	SCA01761.1	TCONS_00013377	TCONS_00012414	160	+		#ff7300*TCONS_00048807	TCONS_00048898	rna-XM_031000211.1	rna-XM_011676476.2	70	-
	#c400ff*rna-XM_035841047.1	rna-XM_035841019.1	SCA12079.2	SCA11904.1	254	-		#ff3c00*SCA01857.1	SCA02104.1	TCONS_00012814	TCONS_00012876	67	-		#ff7300*TCONS_00048580	TCONS_00048660	rna-XM_030972004.1	rna-XM_030972082.1	102	-
	#c400ff*rna-XM_035841944.1	rna-XM_035841232.1	SCA12218.1	SCA12270.1	565	+		#ff3c00*SCA02881.1	SCA02642.1	TCONS_00014223	TCONS_00013164	130	-		#ff7300*TCONS_00048233	TCONS_00048366	rna-XM_030972710.1	rna-XM_031000128.1	100	+
	#c400ff*rna-XM_035841383.1	rna-XM_035841432.1	SCA12206.1	SCA11819.1	107	-		#ff3c00*SCA02860.1	SCA01460.1	TCONS_00012257	TCONS_00012365	106	-		#ff7300*TCONS_00047987	TCONS_00048154	rna-XM_003727906.3	rna-XM_789358.5	164	-
	#c400ff*rna-XM_035841461.1	rna-XM_035841423.1	SCA12483.1	SCA12537.1	233	+		#ff3c00*SCA01682.1	SCA02544.1	TCONS_00013933	TCONS_00012812	118	-		#ff7300*TCONS_00048717	TCONS_00047444	rna-XM_031000123.1	rna-XM_781798.5	86	-
	#c400ff*rna-XM_035841775.1	rna-XM_035841410.1	SCA12536.1	SCA12290.1	198	+		#ff3c00*SCA01978.1	SCA02067.1	TCONS_00014147	TCONS_00012946	33	+		#ff7300*TCONS_00047786	TCONS_00048055	rna-XM_031000368.1	rna-XM_031000008.1	232	+
	#c400ff*rna-XM_035841096.1	rna-XM_035842056.1	SCA11522.1	SCA12567.1	116	-		#ff3c00*SCA02196.1	SCA02563.1	TCONS_00014358	TCONS_00013255	129	+		#ff7300*TCONS_00047963	TCONS_00049530	rna-XM_030972330.1	rna-XM_030972832.1	227	-
	#c400ff*rna-XM_035841689.1	rna-XM_035841476.1	SCA12496.1	SCA11511.1	151	-		#ff3c00*SCA01904.1	SCA01423.1	TCONS_00014313	TCONS_00014480	116	+		#ff7300*TCONS_00048857	TCONS_00048899	rna-XM_030972549.1	rna-XM_030972887.1	65	+
	#c400ff*rna-XM_035842248.1	rna-XM_035842220.1	SCA12273.1	SCA11755.1	56	-		#ff3c00*SCA02203.1	SCA02062.1	TCONS_00013188	TCONS_00013331	140	-		#ff7300*TCONS_00048545	TCONS_00047323	rna-XM_790677.5	rna-XM_030973143.1	124	-
	#6aff00*rna-XM_035843130.1	rna-XM_035842485.1	SCA01162.1	SCA00156.2	291	+		#ff3c00*SCA01451.1	SCA01527.1	TCONS_00013713	TCONS_00012607	120	+		#ff7300*TCONS_00047524	TCONS_00049071	rna-XM_775020.5	rna-XM_031000016.1	162	-
	#6aff00*rna-XM_035843301.1	rna-XM_035843185.1	SCA01165.1	SCA00075.1	317	-		#ff7300*SCA03100.1	SCA03591.1	TCONS_00049700	TCONS_00049738	103	-		#ff7300*TCONS_00049668	TCONS_00048431	rna-XM_030972441.1	rna-XM_031000411.1	79	+
	#6aff00*rna-XM_035843315.1	rna-XM_035843060.1	SCA00395.2	SCA00753.1	97	+		#ff7300*SCA03798.1	SCA04553.1	TCONS_00047500	TCONS_00049050	254	+		#ff7300*TCONS_00049274	TCONS_00049313	rna-XM_030973558.1	rna-XM_791523.4	90	-
	#6aff00*rna-XM_035843269.1	rna-XM_035843131.1	SCA01035.1	SCA00673.1	365	+		#ff7300*SCA03719.1	SCA04192.1	TCONS_00049144	TCONS_00049379	196	+		#ff7300*TCONS_00048561	TCONS_00047318	rna-XM_003727907.3	rna-XM_001175610.4	107	-
	#6aff00*rna-XM_035842337.1	rna-XM_035843027.1	SCA00424.1	SCA01081.1	361	+		#ff7300*SCA03277.1	SCA04457.1	TCONS_00048542	TCONS_00048638	184	-		#ff7300*TCONS_00048564	TCONS_00048693	rna-XM_030972211.1	rna-XM_003726635.3	74	+
	#6aff00*rna-XM_035843736.1	rna-XM_035842409.1	SCA00801.1	SCA00873.1	267	-		#ff7300*SCA04227.1	SCA03465.1	TCONS_00048141	TCONS_00049589	94	+		#ff7300*TCONS_00047725	TCONS_00049164	rna-XM_777942.5	rna-XM_011664418.2	167	+
	#6aff00*rna-XM_035843283.1	rna-XM_035844273.1	SCA00977.1	SCA01057.1	97	-		#ff7300*SCA03928.1	SCA03342.1	TCONS_00047773	TCONS_00049212	92	-		#ff7300*TCONS_00048118	TCONS_00048188	rna-XM_030972313.1	rna-XM_011682924.2	78	-
	#6aff00*rna-XM_035844047.1	rna-XM_035843133.1	SCA01214.1	SCA00073.1	118	+		#ff7300*SCA03877.1	SCA03745.1	TCONS_00048043	TCONS_00048171	219	-		#ff7300*TCONS_00048311	TCONS_00049685	rna-XM_030972485.1	rna-XM_781229.5	83	-
	#6aff00*rna-XM_035842741.1	rna-XM_035843055.1	SCA00908.1	SCA00918.1	51	-		#ff7300*SCA03467.2	SCA04462.1	TCONS_00049651	TCONS_00049691	44	+		#c400ff*TCONS_00050590	TCONS_00051738	rna-XM_030979137.1	rna-XM_003724699.3	81	-
	#6aff00*rna-XM_035843691.1	rna-XM_035843955.1	SCA00474.1	SCA00210.1	111	-		#ff7300*SCA03897.1	SCA03490.1	TCONS_00047551	TCONS_00048971	55	+		#c400ff*TCONS_00050190	TCONS_00051396	rna-XM_030979162.1	rna-XM_030979736.1	74	+
	#6aff00*rna-XM_035843053.1	rna-XM_035843662.1	SCA00722.1	SCA00069.2	79	+		#ff7300*SCA03594.1	SCA03273.1	TCONS_00047468	TCONS_00048973	224	+		#c400ff*TCONS_00050735	TCONS_00052089	rna-XM_030987631.1	rna-XM_030987496.1	524	-
	#6aff00*rna-XM_035843260.1	rna-XM_035843230.1	SCA00477.1	SCA01344.1	99	+		#ff7300*SCA03251.1	SCA03738.1	TCONS_00047948	TCONS_00048055	216	+		#c400ff*TCONS_00051487	TCONS_00050672	rna-XM_030986811.1	rna-XM_030986997.1	284	-
	#6aff00*rna-XM_035843208.1	rna-XM_035842466.1	SCA01364.1	SCA00283.1	38	-		#ff7300*SCA03448.1	SCA04035.1	TCONS_00049079	TCONS_00047811	87	-		#c400ff*TCONS_00050047	TCONS_00051479	rna-XM_030987040.1	rna-XM_030987339.1	360	-
	#6aff00*rna-XM_035842352.1	rna-XM_035843578.1	SCA00478.1	SCA00841.1	52	+		#ff7300*SCA03707.1	SCA03929.1	TCONS_00048126	TCONS_00048192	67	+		#c400ff*TCONS_00052083	TCONS_00051172	rna-XM_003729058.3	rna-XM_787409.5	235	+
	#6aff00*rna-XM_035842843.1	rna-XM_035842391.1	SCA00974.1	SCA00174.1	76	-		#ff7300*SCA03778.1	SCA04029.1	TCONS_00047224	TCONS_00047337	101	-		#c400ff*TCONS_00051480	TCONS_00050679	rna-XM_777730.5	rna-XM_030986745.1	319	-
	#00ff44*rna-XM_035801853.1	rna-XM_035801627.1	SCA16276.2	SCA15734.1	58	+		#ff7300*SCA03153.1	SCA03863.2	TCONS_00047523	TCONS_00048959	141	-		#c400ff*TCONS_00050190	TCONS_00050415	rna-XM_030986815.1	rna-XM_030986995.1	239	-
	#00ff44*rna-XM_035844327.1	rna-XM_035801711.1	SCA15797.1	SCA15854.1	214	+		#ff7300*SCA03129.1	SCA03353.1	TCONS_00048665	TCONS_00048758	61	-		#c400ff*TCONS_00050827	TCONS_00050937	rna-XM_030987132.1	rna-XM_787435.4	172	-
	#00ff44*rna-XM_035802457.1	rna-XM_035802420.1	SCA15623.1	SCA15680.1	242	+		#ff7300*SCA03988.1	SCA04471.1	TCONS_00049607	TCONS_00048357	68	+		#c400ff*TCONS_00052072	TCONS_00052233	rna-XM_030986539.1	rna-NM_001123509.1	205	-
	#00ff44*rna-XM_035844318.1	rna-XM_035802612.1	SCA16059.1	SCA15536.2	145	+		#ff7300*SCA04372.2	SCA03082.1	TCONS_00049003	TCONS_00047802	164	-		#c400ff*TCONS_00052157	TCONS_00051168	rna-XM_030986864.1	rna-XM_779780.4	156	+
	#00ff44*rna-XM_035802188.1	rna-XM_035801964.1	SCA16055.1	SCA16331.1	117	+		#ff7300*SCA03345.1	SCA04171.1	TCONS_00048348	TCONS_00049697	49	+		#c400ff*TCONS_00050056	TCONS_00050270	rna-XM_775623.5	rna-XM_030986622.1	171	-
	#00ff44*rna-XM_035802104.1	rna-XM_035802727.1	SCA15740.1	SCA16104.1	135	-		#ff7300*SCA03739.1	SCA04217.1	TCONS_00049000	TCONS_00047795	119	+		#6aff00*TCONS_00054205	TCONS_00053238	rna-XM_787366.5	rna-XM_030988843.1	96	+
	#00ff44*rna-XM_035802496.1	rna-XM_035802054.1	SCA16007.1	SCA16317.1	93	+		#ff7300*SCA03075.1	SCA03653.1	TCONS_00049099	TCONS_00049228	151	-		#6aff00*TCONS_00054170	TCONS_00053299	rna-XM_030996275.1	rna-XM_030995563.1	306	-
	#00ff44*rna-XM_035802790.1	rna-XM_035801850.1	SCA16136.1	SCA16354.1	73	+		#ff7300*SCA03534.1	SCA03843.1	TCONS_00049462	TCONS_00048196	115	-		#6aff00*TCONS_00052844	TCONS_00053296	rna-XM_030996487.1	rna-XM_780287.4	596	+
	#00ff44*rna-XM_035801595.1	rna-XM_035802014.1	SCA15762.1	SCA16100.1	78	+		#ff7300*SCA04292.1	SCA03956.1	TCONS_00047757	TCONS_00049138	67	+		#6aff00*TCONS_00053620	TCONS_00054049	rna-XM_030996484.1	rna-XM_030995815.1	577	+
	#00ff44*rna-XM_035801590.1	rna-XM_035802394.1	SCA15865.1	SCA16358.5	57	+		#ff7300*SCA03608.1	SCA04493.1	TCONS_00048694	TCONS_00048807	92	+		#6aff00*TCONS_00054447	TCONS_00053426	rna-XM_030995956.1	rna-XM_030996546.1	139	-
	#ff00ff*rna-XM_035844341.1	rna-XM_035801610.1	SCA10785.1	SCA10806.1	93	+		#ff7300*SCA03092.1	SCA04510.1	TCONS_00049739	TCONS_00048514	74	-		#6aff00*TCONS_00053663	TCONS_00053856	rna-XM_030996046.1	rna-XM_030995624.1	363	-
	#ff00ff*rna-XM_035801943.1	rna-XM_035801797.1	SCA11406.1	SCA10862.1	215	-		#ff7300*SCA03828.1	SCA03296.1	TCONS_00047519	TCONS_00047565	139	+		#6aff00*TCONS_00054481	TCONS_00053615	rna-XM_030996449.1	rna-XM_030996472.1	431	+
	#ff00ff*rna-XM_035802201.1	rna-XM_035802031.1	SCA11441.1	SCA10860.1	133	-		#ffae00*SCA23169.2	SCA22796.1	TCONS_00001898	TCONS_00002213	339	+		#6aff00*TCONS_00053038	TCONS_00054210	rna-XM_030996650.1	rna-XM_011676217.2	87	+
	#ff00ff*rna-XM_035844365.1	rna-XM_035802738.1	SCA11119.1	SCA11055.1	76	+		#ffae00*SCA22728.1	SCA23009.1	TCONS_00002241	TCONS_00002447	195	+		#6aff00*TCONS_00052660	TCONS_00052758	rna-XM_030996088.1	rna-XM_030996493.1	66	+
	#ff00ff*rna-XM_035844357.1	rna-XM_035844463.1	SCA10956.1	SCA11142.1	75	+		#ffae00*SCA22690.1	SCA22885.1	TCONS_00002189	TCONS_00002289	96	-		#6aff00*TCONS_00053546	TCONS_00053583	rna-XM_787001.5	rna-XM_011672058.2	38	+
	#ff00ff*rna-XM_035802377.1	rna-XM_035801563.1	SCA10850.1	SCA10854.1	126	-		#ffae00*SCA22692.1	SCA23380.1	TCONS_00001656	TCONS_00001906	204	+		#6aff00*TCONS_00053653	TCONS_00052529	rna-XM_030996865.1	rna-XM_030996297.1	50	-
	#00d0ff*rna-XM_035804241.1	rna-XM_035803390.1	SCA06748.1	SCA06198.1	822	+		#ffae00*SCA22772.1	SCA22770.1	TCONS_00002164	TCONS_00002270	67	+		#ffea00*TCONS_00055454	TCONS_00055537	rna-XM_030973978.1	rna-XM_030974697.1	93	+
	#00d0ff*rna-XM_035803404.1	rna-XM_035803257.1	SCA06604.1	SCA06588.1	219	+		#ffae00*SCA23375.1	SCA23594.1	TCONS_00001487	TCONS_00001631	160	-		#ffea00*TCONS_00056343	TCONS_00055247	rna-XM_030974044.1	rna-XM_030974707.1	81	-
	#00d0ff*rna-XM_035804109.1	rna-XM_035803223.1	SCA06819.1	SCA05814.1	386	+		#ffae00*SCA22942.1	SCA23569.1	TCONS_00001284	TCONS_00001442	245	-		#ffea00*TCONS_00055633	TCONS_00056890	rna-XM_030974207.1	rna-XM_011664358.2	73	-
	#00d0ff*rna-XM_035804583.1	rna-XM_035803571.1	SCA06197.1	SCA06170.1	134	+		#ffae00*SCA23632.1	SCA22874.1	TCONS_00002026	TCONS_00002188	224	-		#ffea00*TCONS_00055749	TCONS_00057308	rna-XM_780063.5	rna-XM_781076.4	432	+
	#00d0ff*rna-XM_035803956.1	rna-XM_035803640.1	SCA06798.1	SCA06529.1	166	+		#ffae00*SCA23048.1	SCA23593.1	TCONS_00001817	TCONS_00001917	155	+		#ffea00*TCONS_00055123	TCONS_00056469	rna-XM_030990337.1	rna-XM_030990940.1	357	+
	#00d0ff*rna-XM_035803442.1	rna-XM_035804581.1	SCA06636.1	SCA06714.1	91	+		#ffae00*SCA23085.1	SCA22790.1	TCONS_00000115	TCONS_00001393	200	+		#ffea00*TCONS_00055451	TCONS_00057311	rna-NM_001123502.1	rna-XM_030990611.1	601	+
	#00d0ff*rna-XM_035802950.1	rna-XM_035804089.1	SCA06266.1	SCA06360.1	76	+		#ffae00*SCA22683.1	SCA23649.1	TCONS_00002108	TCONS_00001004	79	+		#ffea00*TCONS_00057143	TCONS_00056048	rna-XM_781975.5	rna-XM_011662245.2	181	+
	#8c00ff*rna-XM_035805565.1	rna-XM_035805937.1	SCA16759.1	SCA16626.1	225	-		#ffae00*SCA23660.1	SCA22561.1	TCONS_00001225	TCONS_00001298	115	+		#ffea00*TCONS_00056620	TCONS_00055491	rna-XM_030990077.1	rna-XM_030990144.1	69	-
	#8c00ff*rna-XM_035805960.1	rna-XM_035804800.1	SCA17136.1	SCA17250.1	360	-		#ffae00*SCA23116.1	SCA23100.1	TCONS_00002011	TCONS_00000889	60	+		#ffea00*TCONS_00055565	TCONS_00056856	rna-XM_030990588.1	rna-XM_788320.5	176	+
	#8c00ff*rna-XM_035805162.1	rna-XM_035805685.1	SCA17044.1	SCA16886.1	180	-		#ffae00*SCA22731.1	SCA23751.1	TCONS_00002090	TCONS_00002379	244	+		#ffea00*TCONS_00056623	TCONS_00055498	rna-XM_030990482.1	rna-XM_783142.5	82	+
	#8c00ff*rna-XM_035805201.1	rna-XM_035805038.1	SCA17169.1	SCA17369.1	344	-		#ffae00*SCA23631.1	SCA23067.1	TCONS_00001243	TCONS_00000431	356	-		#ffea00*TCONS_00056060	TCONS_00056120	rna-XM_030990840.1	rna-NM_214463.1	65	-
	#8c00ff*rna-XM_035805947.1	rna-XM_035805207.1	SCA17233.1	SCA16707.1	146	-		#ffae00*SCA22961.1	SCA22647.2	TCONS_00001815	TCONS_00000728	65	+		#ffea00*TCONS_00054852	TCONS_00056126	rna-XM_030990831.1	rna-XM_030990948.1	92	-
	#8c00ff*rna-XM_035805287.1	rna-XM_035806031.1	SCA16921.1	SCA16747.1	68	-		#ffae00*SCA22765.1	SCA23509.2	TCONS_00002346	TCONS_00002441	70	+		#ffea00*TCONS_00056454	TCONS_00056591	rna-XM_030993170.1	rna-XM_030993346.1	192	+
	#8c00ff*rna-XM_035805175.1	rna-XM_035805840.1	SCA17013.1	SCA16535.1	149	+		#ffae00*SCA22655.1	SCA22766.1	TCONS_00001573	TCONS_00001811	173	-		#ffea00*TCONS_00055739	TCONS_00055828	rna-XM_030992717.1	rna-XM_030992871.1	138	+
	#8c00ff*rna-XM_035805383.1	rna-XM_035806089.1	SCA16527.1	SCA16993.1	58	-		#ffea00*SCA09072.1	SCA08223.1	TCONS_00055710	TCONS_00057313	538	+		#ffea00*TCONS_00055187	TCONS_00055281	rna-XM_030992686.1	rna-XM_030992753.1	130	-
	#8c00ff*rna-XM_035805275.1	rna-XM_035805892.1	SCA16674.1	SCA16687.1	144	+		#ffea00*SCA09264.1	SCA08492.1	TCONS_00055658	TCONS_00055708	84	-		#ffea00*TCONS_00056269	TCONS_00055221	rna-XM_030992877.1	rna-XM_792028.4	96	+
	#8c00ff*rna-XM_035805032.1	rna-XM_035805644.1	SCA17026.4	SCA17268.1	59	+		#ffea00*SCA08824.1	SCA09386.1	TCONS_00056166	TCONS_00056301	219	-		#ffea00*TCONS_00054870	TCONS_00055012	rna-XM_030993376.1	rna-XM_030993486.1	143	+
	#0095ff*rna-XM_035806752.1	rna-XM_035806923.1	SCA20890.1	SCA21370.1	266	+		#ffea00*SCA09300.1	SCA09186.1	TCONS_00055905	TCONS_00057310	128	+		#ffea00*TCONS_00055911	TCONS_00057241	rna-XM_030993418.1	rna-XM_030993514.1	134	-
	#0095ff*rna-XM_035807603.1	rna-XM_035807699.1	SCA21114.1	SCA21269.1	388	+		#ffea00*SCA09070.1	SCA08661.1	TCONS_00056572	TCONS_00056637	107	+		#ffea00*TCONS_00056905	TCONS_00055826	rna-XM_030993318.1	rna-XM_011667133.2	155	+
	#0095ff*rna-XM_035806439.1	rna-XM_035806218.1	SCA21252.1	SCA21329.1	108	+		#ffea00*SCA08567.1	SCA08821.1	TCONS_00056120	TCONS_00054999	92	+		#ffea00*TCONS_00056910	TCONS_00056987	rna-NM_001081964.1	rna-XM_030992671.1	92	-
	#0095ff*rna-XM_035807057.1	rna-XM_035806661.1	SCA21314.1	SCA21305.1	55	+		#ffea00*SCA09408.1	SCA08583.2	TCONS_00056808	TCONS_00056047	423	+		#ffea00*TCONS_00056085	TCONS_00056136	rna-XM_011662769.2	rna-XM_030993101.1	78	+
	#0095ff*rna-XM_035807542.1	rna-XM_035807316.1	SCA20790.1	SCA21288.1	161	-		#ffea00*SCA08519.1	SCA08629.1	TCONS_00055478	TCONS_00056851	238	+		#ffea00*TCONS_00054964	TCONS_00055016	rna-XM_792410.4	rna-XM_030993326.1	80	+
								#ffea00*SCA09551.1	SCA08513.1	TCONS_00054857	TCONS_00055016	137	-		#ffea00*TCONS_00054859	TCONS_00056203	rna-XM_030992811.1	rna-XM_003729350.3	133	-
								#ffea00*SCA09030.1	SCA09210.1	TCONS_00055227	TCONS_00055314	217	+
								#ffea00*SCA09293.1	SCA08924.1	TCONS_00056060	TCONS_00054988	195	+
								#ffea00*SCA08339.2	SCA09308.1	TCONS_00055084	TCONS_00056526	281	-
								#ffea00*SCA08603.1	SCA08518.1	TCONS_00056597	TCONS_00055503	104	-
								#ffea00*SCA08653.1	SCA08945.1	TCONS_00055304	TCONS_00055411	198	+
								#ffea00*SCA09205.1	SCA08221.1	TCONS_00055380	TCONS_00056591	60	+
								#ffea00*SCA09074.1	SCA09202.2	TCONS_00056612	TCONS_00056708	152	+
								#ffea00*SCA09077.1	SCA08786.1	TCONS_00054870	TCONS_00056141	63	-
								#ffea00*SCA08693.1	SCA09149.1	TCONS_00056343	TCONS_00055226	66	+
								#ffea00*SCA08943.1	SCA08694.1	TCONS_00056805	TCONS_00056827	35	-
								#ddff00*SCA24150.1	SCA24400.1	TCONS_00004577	TCONS_00005152	547	+
								#ddff00*SCA24853.1	SCA24237.1	TCONS_00006196	TCONS_00006476	319	+
								#ddff00*SCA24236.1	SCA24605.2	TCONS_00006590	TCONS_00005641	240	+
								#ddff00*SCA24006.1	SCA25063.1	TCONS_00006453	TCONS_00005656	516	-
								#ddff00*SCA25107.1	SCA24248.1	TCONS_00005999	TCONS_00006092	63	-
								#ddff00*SCA23920.1	SCA23889.1	TCONS_00005387	TCONS_00005768	515	+
								#ddff00*SCA25042.1	SCA24778.1	TCONS_00004936	TCONS_00006320	164	-
								#ddff00*SCA24171.1	SCA24456.1	TCONS_00006082	TCONS_00004816	58	+
								#ddff00*SCA24701.1	SCA24401.1	TCONS_00005130	TCONS_00006429	120	+
								#ddff00*SCA23914.1	SCA24118.1	TCONS_00006520	TCONS_00006581	132	-
								#ddff00*SCA25012.1	SCA24387.1	TCONS_00006493	TCONS_00005439	105	-
								#ddff00*SCA25123.1	SCA24440.1	TCONS_00006024	TCONS_00004815	160	+
								#ddff00*SCA24692.1	SCA24151.1	TCONS_00004869	TCONS_00006227	70	-
								#ddff00*SCA24252.1	SCA24253.1	TCONS_00006813	TCONS_00006930	140	-
								#ddff00*SCA25007.1	SCA24674.1	TCONS_00005732	TCONS_00005800	101	+
								#a2ff00*SCA20013.1	SCA20014.1	TCONS_00025880	TCONS_00027090	311	-
								#a2ff00*SCA20482.1	SCA20046.1	TCONS_00026245	TCONS_00026913	930	-
								#a2ff00*SCA19628.1	SCA20385.1	TCONS_00026943	TCONS_00026365	400	+
								#a2ff00*SCA20102.1	SCA19880.1	TCONS_00027464	TCONS_00026658	170	-
								#a2ff00*SCA19962.1	SCA20154.1	TCONS_00026932	TCONS_00027139	314	+
								#a2ff00*SCA20405.1	SCA20371.1	TCONS_00027693	TCONS_00027752	64	+
								#a2ff00*SCA20255.1	SCA19895.1	TCONS_00027690	TCONS_00027833	174	-
								#a2ff00*SCA19771.1	SCA19688.1	TCONS_00026177	TCONS_00026276	67	+
								#a2ff00*SCA19554.1	SCA19711.1	TCONS_00025941	TCONS_00027016	44	+
								#a2ff00*SCA20257.1	SCA20147.1	TCONS_00027809	TCONS_00027849	57	+
								#a2ff00*SCA20004.1	SCA19463.1	TCONS_00026510	TCONS_00027510	68	+
								#6aff00*SCA00082.1	SCA01325.1	TCONS_00053965	TCONS_00054138	174	+
								#6aff00*SCA01233.1	SCA00579.1	TCONS_00053405	TCONS_00053514	132	-
								#6aff00*SCA01197.1	SCA00346.1	TCONS_00054132	TCONS_00053337	517	-
								#6aff00*SCA00729.1	SCA00674.1	TCONS_00052629	TCONS_00054007	331	-
								#6aff00*SCA01238.1	SCA01064.1	TCONS_00052473	TCONS_00053683	67	+
								#6aff00*SCA01269.1	SCA00320.1	TCONS_00053817	TCONS_00052900	142	+
								#6aff00*SCA01005.1	SCA01065.1	TCONS_00053620	TCONS_00052705	349	+
								#6aff00*SCA00702.1	SCA00999.1	TCONS_00052644	TCONS_00052721	107	+
								#6aff00*SCA01361.1	SCA01164.1	TCONS_00053016	TCONS_00054293	182	+
								#6aff00*SCA00370.1	SCA00404.1	TCONS_00052957	TCONS_00053146	237	+
								#6aff00*SCA00755.1	SCA00803.1	TCONS_00054427	TCONS_00054538	93	-
								#6aff00*SCA00578.2	SCA00157.2	TCONS_00052765	TCONS_00054041	221	-
								#6aff00*SCA00639.1	SCA00284.4	TCONS_00053518	TCONS_00054698	90	-
								#6aff00*SCA01003.1	SCA00772.1	TCONS_00053776	TCONS_00052824	141	-
								#6aff00*SCA01214.1	SCA00699.1	TCONS_00052893	TCONS_00053987	46	-
								#6aff00*SCA00754.1	SCA00542.1	TCONS_00053625	TCONS_00053706	98	+
								#6aff00*SCA00238.1	SCA01278.1	TCONS_00054600	TCONS_00053562	79	-
								#6aff00*SCA00571.1	SCA01299.1	TCONS_00054626	TCONS_00054702	80	+
								#6aff00*SCA00882.1	SCA00466.1	TCONS_00054473	TCONS_00053404	39	+
								#2fff00*SCA07976.1	SCA07572.1	TCONS_00043799	TCONS_00043974	205	-
								#2fff00*SCA07168.1	SCA07229.1	TCONS_00042535	TCONS_00043863	66	+
								#2fff00*SCA07311.1	SCA08001.2	TCONS_00044095	TCONS_00042807	80	-
								#2fff00*SCA07971.1	SCA07891.1	TCONS_00041720	TCONS_00043166	141	-
								#2fff00*SCA07308.1	SCA07713.1	TCONS_00042304	TCONS_00043730	89	-
								#2fff00*SCA06864.1	SCA07278.1	TCONS_00043943	TCONS_00044050	101	-
								#2fff00*SCA07281.1	SCA06974.1	TCONS_00043914	TCONS_00042912	339	+
								#2fff00*SCA08178.1	SCA07530.1	TCONS_00043595	TCONS_00043912	328	-
								#2fff00*SCA07673.1	SCA08133.1	TCONS_00042791	TCONS_00042881	159	+
								#2fff00*SCA07038.1	SCA08180.1	TCONS_00042927	TCONS_00041665	138	-
								#2fff00*SCA07772.1	SCA07370.1	TCONS_00042783	TCONS_00044267	127	+
								#2fff00*SCA07102.1	SCA07415.1	TCONS_00041919	TCONS_00041970	95	+
								#2fff00*SCA07295.1	SCA07036.1	TCONS_00042049	TCONS_00042181	99	-
								#2fff00*SCA07277.1	SCA06897.2	TCONS_00041747	TCONS_00041771	43	-
								#2fff00*SCA08058.1	SCA08146.1	TCONS_00043661	TCONS_00043757	101	+
								#2fff00*SCA06934.1	SCA07447.1	TCONS_00042713	TCONS_00042751	43	+
								#2fff00*SCA06963.1	SCA07112.1	TCONS_00041649	TCONS_00041696	81	+
								#2fff00*SCA07799.1	SCA07904.1	TCONS_00043251	TCONS_00041963	99	+
								#2fff00*SCA07669.1	SCA07947.1	TCONS_00041639	TCONS_00043160	113	+
								#2fff00*SCA07835.1	SCA07053.1	TCONS_00043344	TCONS_00042056	126	+
								#2fff00*SCA07769.1	SCA08002.1	TCONS_00041607	TCONS_00041768	185	+
								#2fff00*SCA07779.1	SCA07859.1	TCONS_00043361	TCONS_00043433	124	+
								#2fff00*SCA07360.1	SCA07183.1	TCONS_00043624	TCONS_00042439	94	-
								#2fff00*SCA07844.1	SCA07051.1	TCONS_00042349	TCONS_00043752	89	-
								#2fff00*SCA07681.1	SCA07381.1	TCONS_00042063	TCONS_00043549	101	-
								#2fff00*SCA07690.1	SCA07465.6	TCONS_00042945	TCONS_00042966	49	-
								#2fff00*SCA07599.1	SCA06904.1	TCONS_00042857	TCONS_00044248	47	+
								#2fff00*SCA07665.1	SCA06958.1	TCONS_00041841	TCONS_00041894	62	-
								#2fff00*SCA07402.1	SCA07085.2	TCONS_00042243	TCONS_00043633	43	-

## Sheet: 2c
# List of the 3668 orthologous gene pairs.
amphioxus (BFL)			sea urchin (SPU)			sea star (POC)			hemichordate (PFL)			hemichordate (SCA)
chromosome_number	chromosome_ID	transcript_ID	chromosome_number	chromosome_ID	transcript_ID	chromosome_number	chromosome_ID	transcript_ID	chromosome_number	chromosome_ID	transcript_ID	chromosome_number	chromosome_ID	transcript_ID
Bf05	NC_049983.1	rna-XM_035821364.1	Sp01	NW_022145612.1	rna-XM_030972455.1	Po02	CM021527.1	g6955.t1	Pf06	Pf_6	TCONS_00048296	Sc03	chr3A_Sc2	SCA04281.1
Bf08	NC_049986.1	rna-XM_035828302.1	Sp12	NW_022145610.1	rna-XM_030997412.1	Po19	CM021540.1	g14390.t1	Pf16	Pf_16	TCONS_00016319	Sc17	chr17A_Sc2	SCA05096.1
Bf01	NC_049979.1	rna-XM_035829893.1	Sp05	NW_022145611.1	rna-XM_030998830.1	Po01	CM021526.1	g19375.t1	Pf14	Pf_14	TCONS_00011196	Sc01	chr1A_Sc2	SCA14489.1
Bf07	NC_049985.1	rna-XM_035825950.1	Sp19	NW_022145596.1	rna-XM_030980712.1	Po05	CM021530.1	g10713.t1	Pf04	Pf_4	TCONS_00042095	Sc09	chr9A_Sc2	SCA07295.1
Bf13	NC_049991.1	rna-XM_035838726.1	Sp09	NW_022145599.1	rna-XM_030984125.1	Po03	CM021528.1	g15028.t1	Pf15	Pf_15	TCONS_00013164	Sc02	chr2A_Sc2	SCA01546.1
Bf01	NC_049979.1	rna-XM_035827032.1	Sp05	NW_022145611.1	rna-XM_030998550.1	Po01	CM021526.1	g18593.t1	Pf14	Pf_14	TCONS_00010080	Sc01	chr1A_Sc2	SCA14377.1
Bf03	NC_049981.1	rna-XM_035814384.1	Sp21	NW_022145595.1	rna-XM_030979140.1	Po20	CM021545.1	g251.t1	Pf22	Pf_22	TCONS_00030309	Sc18	chr18A_Sc2	SCA26661.1
Bf12	NC_049990.1	rna-XM_035838144.1	Sp16	NW_022145597.1	rna-XM_030982374.1	Po15	CM021541.1	g9412.t1	Pf19	Pf_19	TCONS_00021368	Sc20	chr20A_Sc2	SCA13192.1
Bf13	NC_049991.1	rna-XM_035838775.1	Sp09	NW_022145599.1	rna-XM_030984017.1	Po03	CM021528.1	g15747.t1	Pf15	Pf_15	TCONS_00014387	Sc02	chr2A_Sc2	SCA01423.1
Bf01	NC_049979.1	rna-XM_035832250.1	Sp05	NW_022145611.1	rna-XM_030999240.1	Po01	CM021526.1	g20083.t1	Pf14	Pf_14	TCONS_00010320	Sc01	chr1A_Sc2	SCA14904.2
Bf02	NC_049980.1	rna-XM_035801588.1	Sp10	NW_022145598.1	rna-XM_030982801.1	Po16	CM021542.1	g667.t1	Pf05	Pf_5	TCONS_00045349	Sc12	chr12A_Sc2	SCA17439.1
Bf04	NC_049982.1	rna-XM_035816734.1	Sp11	NW_022145600.1	rna-XM_030986331.1	Po11	CM021536.1	g5710.t1	Pf20	Pf_20	TCONS_00027694	Sc07	chr7A_Sc2	SCA20105.1
Bf02	NC_049980.1	rna-XM_035809946.1	Sp13	NW_022145615.1	rna-XM_030976807.1	Po08	CM021533.1	g13663.t1	Pf21	Pf_21	TCONS_00029780	Sc10	chr10A_Sc2	SCA10045.1
Bf10	NC_049988.1	rna-XM_035833920.1	Sp17	NW_022145604.1	rna-XM_030990334.1	Po18	CM021544.1	g12619.t1	Pf09	Pf_9	TCONS_00056754	Sc05	chr5A_Sc2	SCA09306.1
Bf07	NC_049985.1	rna-XM_035825635.1	Sp19	NW_022145596.1	rna-XM_030980290.1	Po05	CM021530.1	g10379.t1	Pf04	Pf_4	TCONS_00043698	Sc09	chr9A_Sc2	SCA07194.1
Bf01	NC_049979.1	rna-XM_035833458.1	Sp05	NW_022145611.1	rna-XM_030998700.1	Po01	CM021526.1	g18720.t1	Pf14	Pf_14	TCONS_00010889	Sc01	chr1A_Sc2	SCA13839.1
Bf03	NC_049981.1	rna-XM_035815668.1	Sp21	NW_022145595.1	rna-XM_030980012.1	Po20	CM021545.1	g604.t1	Pf22	Pf_22	TCONS_00029931	Sc18	chr18A_Sc2	SCA26899.1
Bf01	NC_049979.1	rna-XM_035821784.1	Sp05	NW_022145611.1	rna-XM_030998444.1	Po01	CM021526.1	g19847.t1	Pf14	Pf_14	TCONS_00010058	Sc01	chr1A_Sc2	SCA14343.1
Bf11	NC_049989.1	rna-XM_035835158.1	Sp06	NW_022145605.1	rna-XM_030991490.1	Po07	CM021532.1	g3944.t1	Pf12	Pf_12	TCONS_00005889	Sc06	chr6A_Sc2	SCA24630.1
Bf11	NC_049989.1	rna-XM_035834214.1	Sp06	NW_022145605.1	rna-XM_030991221.1	Po07	CM021532.1	g3862.t1	Pf12	Pf_12	TCONS_00006075	Sc06	chr6A_Sc2	SCA24306.1
Bf02	NC_049980.1	rna-XM_035812359.1	Sp10	NW_022145598.1	rna-XM_030983075.1	Po16	CM021542.1	g1382.t1	Pf05	Pf_5	TCONS_00045807	Sc12	chr12A_Sc2	SCA17727.1
Bf03	NC_049981.1	rna-XM_035812549.1	Sp21	NW_022145595.1	rna-XM_030979383.1	Po20	CM021545.1	g42.t1	Pf22	Pf_22	TCONS_00030001	Sc18	chr18A_Sc2	SCA26971.1
Bf01	NC_049979.1	rna-XM_035832589.1	Sp02	NW_022145594.1	rna-XM_030978512.1	Po21	CM021546.1	g16001.t1	Pf03	Pf_3	TCONS_00039493	Sc14	chr14A_Sc2	SCA22402.1
Bf07	NC_049985.1	rna-XM_035825384.1	Sp19	NW_022145596.1	rna-XM_030980581.1	Po05	CM021530.1	g10324.t1	Pf04	Pf_4	TCONS_00042087	Sc09	chr9A_Sc2	SCA07286.2
Bf14	NC_049992.1	rna-XM_035841436.1	Sp14	NW_022145601.1	rna-XM_030987484.1	Po17	CM021543.1	g17874.t1	Pf07	Pf_7	TCONS_00050365	Sc22	chr22A_Sc2	SCA12501.1
Bf13	NC_049991.1	rna-XM_035840206.1	Sp09	NW_022145599.1	rna-XM_030983969.1	Po03	CM021528.1	g15423.t1	Pf15	Pf_15	TCONS_00012816	Sc02	chr2A_Sc2	SCA02720.1
Bf09	NC_049987.1	rna-XM_035830764.1	Sp04	NW_022145607.1	rna-XM_030994804.1	Po10	CM021535.1	g8744.t1	Pf10	Pf_10	TCONS_00000259	Sc04	chr4A_Sc2	SCA23251.1
Bf01	NC_049979.1	rna-XM_035819853.1	Sp05	NW_022145611.1	rna-XM_030998441.1	Po01	CM021526.1	g18632.t1	Pf14	Pf_14	TCONS_00010775	Sc01	chr1A_Sc2	SCA15246.1
Bf03	NC_049981.1	rna-XM_035814545.1	Sp01	NW_022145612.1	rna-XM_031000230.1	Po09	CM021534.1	g3466.t1	Pf23	Pf_23	TCONS_00032840	Sc23	chr23A_Sc2	SCA10972.1
Bf09	NC_049987.1	rna-XM_035831296.1	Sp04	NW_022145607.1	rna-XM_030994857.1	Po10	CM021535.1	g8416.t1	Pf10	Pf_10	TCONS_00001339	Sc04	chr4A_Sc2	SCA23367.1
Bf01	NC_049979.1	rna-XM_035828344.1	Sp05	NW_022145611.1	rna-XM_030998428.1	Po01	CM021526.1	g20009.t1	Pf14	Pf_14	TCONS_00009899	Sc01	chr1A_Sc2	SCA15154.1
Bf02	NC_049980.1	rna-XM_035810066.1	Sp13	NW_022145615.1	rna-XM_030976865.1	Po08	CM021533.1	g12918.t1	Pf21	Pf_21	TCONS_00028823	Sc10	chr10A_Sc2	SCA09669.1
Bf11	NC_049989.1	rna-XM_035835598.1	Sp06	NW_022145605.1	rna-XM_030992114.1	Po07	CM021532.1	g3902.t1	Pf12	Pf_12	TCONS_00005275	Sc06	chr6A_Sc2	SCA24505.1
Bf02	NC_049980.1	rna-XM_035812138.1	Sp10	NW_022145598.1	rna-XM_030983049.1	Po16	CM021542.1	g795.t1	Pf05	Pf_5	TCONS_00046166	Sc12	chr12A_Sc2	SCA18207.2
Bf02	NC_049980.1	rna-XM_035812420.1	Sp13	NW_022145615.1	rna-XM_030976884.1	Po08	CM021533.1	g13680.t1	Pf21	Pf_21	TCONS_00029816	Sc10	chr10A_Sc2	SCA10606.1
Bf18	NC_049996.1	rna-XM_035804691.1	Sp08	NW_022145613.1	rna-XM_030973702.1	Po06	CM021531.1	g5092.t1	Pf11	Pf_11	TCONS_00002873	Sc21	chr21A_Sc2	SCA16986.1
Bf11	NC_049989.1	rna-XM_035836213.1	Sp06	NW_022145605.1	rna-XM_030991053.1	Po07	CM021532.1	g4083.t1	Pf12	Pf_12	TCONS_00004749	Sc06	chr6A_Sc2	SCA24759.1
Bf08	NC_049986.1	rna-XM_035829029.1	Sp12	NW_022145610.1	rna-XM_030997728.1	Po19	CM021540.1	g14628.t1	Pf16	Pf_16	TCONS_00015024	Sc17	chr17A_Sc2	SCA04808.1
Bf01	NC_049979.1	rna-XM_035813467.1	Sp05	NW_022145611.1	rna-XM_030999727.1	Po01	CM021526.1	g19354.t1	Pf14	Pf_14	TCONS_00012087	Sc01	chr1A_Sc2	SCA14941.2
Bf01	NC_049979.1	rna-XM_035820884.1	Sp05	NW_022145611.1	rna-XM_003725417.3	Po01	CM021526.1	g19092.t1	Pf14	Pf_14	TCONS_00011055	Sc01	chr1A_Sc2	SCA14890.1
Bf01	NC_049979.1	rna-XM_035835988.1	Sp05	NW_022145611.1	rna-XM_030998609.1	Po01	CM021526.1	g20175.t1	Pf14	Pf_14	TCONS_00010948	Sc01	chr1A_Sc2	SCA14066.1
Bf10	NC_049988.1	rna-XM_035832385.1	Sp17	NW_022145604.1	rna-NM_001098445.2	Po18	CM021544.1	g12396.t1	Pf09	Pf_9	TCONS_00057308	Sc05	chr5A_Sc2	SCA09470.1
Bf01	NC_049979.1	rna-XM_035824671.1	Sp05	NW_022145611.1	rna-XM_030998799.1	Po01	CM021526.1	g20101.t1	Pf14	Pf_14	TCONS_00010367	Sc01	chr1A_Sc2	SCA13944.1
Bf07	NC_049985.1	rna-XM_035825460.1	Sp19	NW_022145596.1	rna-XM_030981026.1	Po05	CM021530.1	g11296.t1	Pf04	Pf_4	TCONS_00043600	Sc09	chr9A_Sc2	SCA08099.1
Bf05	NC_049983.1	rna-XM_035820385.1	Sp01	NW_022145612.1	rna-XM_030973084.1	Po02	CM021527.1	g6707.t1	Pf06	Pf_6	TCONS_00048150	Sc03	chr3A_Sc2	SCA03247.1
Bf12	NC_049990.1	rna-XM_035836848.1	Sp16	NW_022145597.1	rna-XM_030982105.1	Po15	CM021541.1	g9384.t1	Pf19	Pf_19	TCONS_00022884	Sc20	chr20A_Sc2	SCA12955.1
Bf13	NC_049991.1	rna-XM_035839439.1	Sp09	NW_022145599.1	rna-XM_030984657.1	Po03	CM021528.1	g15244.t1	Pf15	Pf_15	TCONS_00014439	Sc02	chr2A_Sc2	SCA02668.1
Bf04	NC_049982.1	rna-XM_035816727.1	Sp11	NW_022145600.1	rna-XM_030986340.1	Po11	CM021536.1	g6012.t1	Pf20	Pf_20	TCONS_00027849	Sc07	chr7A_Sc2	SCA20107.1
Bf15	NC_049993.1	rna-XM_035843288.1	Sp07	NW_022145609.1	rna-XM_030996240.1	Po13	CM021538.1	g20613.t1	Pf08	Pf_8	TCONS_00054239	Sc08	chr8A_Sc2	SCA00644.2
Bf03	NC_049981.1	rna-XM_035814294.1	Sp21	NW_022145595.1	rna-XM_030980007.1	Po20	CM021545.1	g531.t1	Pf22	Pf_22	TCONS_00030554	Sc18	chr18A_Sc2	SCA27183.1
Bf04	NC_049982.1	rna-XM_035815882.1	Sp15	NW_022145603.1	rna-XM_030989263.1	Po22	CM021547.1	g8242.t1	Pf01	Pf_1	TCONS_00025843	Sc19	chr19A_Sc2	SCA18930.1
Bf07	NC_049985.1	rna-XM_035825445.1	Sp19	NW_022145596.1	rna-XM_030980804.1	Po05	CM021530.1	g10901.t1	Pf04	Pf_4	TCONS_00041649	Sc09	chr9A_Sc2	SCA07897.1
Bf05	NC_049983.1	rna-XM_035820567.1	Sp01	NW_022145612.1	rna-XM_780971.5	Po02	CM021527.1	g7082.t1	Pf06	Pf_6	TCONS_00048242	Sc03	chr3A_Sc2	SCA04408.1
Bf07	NC_049985.1	rna-XM_035826752.1	Sp19	NW_022145596.1	rna-XM_030980346.1	Po05	CM021530.1	g10312.t1	Pf04	Pf_4	TCONS_00042618	Sc09	chr9A_Sc2	SCA07287.1
Bf10	NC_049988.1	rna-XM_035833806.1	Sp17	NW_022145604.1	rna-XM_030989800.1	Po18	CM021544.1	g12803.t1	Pf09	Pf_9	TCONS_00055671	Sc05	chr5A_Sc2	SCA09266.1
Bf08	NC_049986.1	rna-XM_035828902.1	Sp12	NW_022145610.1	rna-XM_030997903.1	Po19	CM021540.1	g14572.t1	Pf16	Pf_16	TCONS_00016658	Sc17	chr17A_Sc2	SCA04735.1
Bf06	NC_049984.1	rna-XM_035824130.1	Sp18	NW_022145614.1	rna-XM_030976130.1	Po04	CM021529.1	g1728.t1	Pf13	Pf_13	TCONS_00007180	Sc13	chr13A_Sc2	SCA26342.1
Bf11	NC_049989.1	rna-XM_035835875.1	Sp06	NW_022145605.1	rna-XM_030991783.1	Po07	CM021532.1	g4444.t1	Pf12	Pf_12	TCONS_00006316	Sc06	chr6A_Sc2	SCA24654.1
Bf02	NC_049980.1	rna-XM_035842780.1	Sp13	NW_022145615.1	rna-XM_030976872.1	Po08	CM021533.1	g13073.t1	Pf21	Pf_21	TCONS_00028502	Sc10	chr10A_Sc2	SCA10285.1
Bf05	NC_049983.1	rna-XM_035821621.1	Sp01	NW_022145612.1	rna-XM_031000006.1	Po02	CM021527.1	g7657.t1	Pf06	Pf_6	TCONS_00049697	Sc03	chr3A_Sc2	SCA04171.1
Bf02	NC_049980.1	rna-XM_035808830.1	Sp10	NW_022145598.1	rna-XM_030983687.1	Po16	CM021542.1	g1133.t1	Pf05	Pf_5	TCONS_00045452	Sc12	chr12A_Sc2	SCA17649.1
Bf06	NC_049984.1	rna-XM_035822805.1	Sp18	NW_022145614.1	rna-XM_030975793.1	Po04	CM021529.1	g2011.t1	Pf13	Pf_13	TCONS_00008009	Sc13	chr13A_Sc2	SCA25698.1
Bf15	NC_049993.1	rna-XM_035843134.1	Sp07	NW_022145609.1	rna-XM_030996007.1	Po13	CM021538.1	g21010.t1	Pf08	Pf_8	TCONS_00053410	Sc08	chr8A_Sc2	SCA00786.1
Bf18	NC_049996.1	rna-XM_035806117.1	Sp08	NW_022145613.1	rna-XM_030974192.1	Po06	CM021531.1	g5528.t1	Pf11	Pf_11	TCONS_00003775	Sc21	chr21A_Sc2	SCA16885.1
Bf04	NC_049982.1	rna-XM_035818220.1	Sp03	NW_022145606.1	rna-NM_001081964.1	Po12	CM021537.1	g17671.t1	Pf09	Pf_9	TCONS_00055820	Sc05	chr5A_Sc2	SCA09408.1
Bf01	NC_049979.1	rna-XM_035840900.1	Sp05	NW_022145611.1	rna-XM_030999469.1	Po01	CM021526.1	g19210.t1	Pf14	Pf_14	TCONS_00010109	Sc01	chr1A_Sc2	SCA15086.1
Bf01	NC_049979.1	rna-XM_035840179.1	Sp05	NW_022145611.1	rna-XM_775786.5	Po01	CM021526.1	g18746.t1	Pf14	Pf_14	TCONS_00011077	Sc01	chr1A_Sc2	SCA15413.1
Bf04	NC_049982.1	rna-XM_035819176.1	Sp11	NW_022145600.1	rna-XM_030985548.1	Po11	CM021536.1	g6277.t1	Pf20	Pf_20	TCONS_00026381	Sc07	chr7A_Sc2	SCA20098.1
Bf09	NC_049987.1	rna-XM_035831501.1	Sp04	NW_022145607.1	rna-XM_030995116.1	Po10	CM021535.1	g8479.t1	Pf10	Pf_10	TCONS_00002356	Sc04	chr4A_Sc2	SCA23153.1
Bf04	NC_049982.1	rna-XM_035816319.1	Sp11	NW_022145600.1	rna-XM_030985777.1	Po11	CM021536.1	g5795.t1	Pf20	Pf_20	TCONS_00026098	Sc07	chr7A_Sc2	SCA20109.1
Bf11	NC_049989.1	rna-XM_035835362.1	Sp06	NW_022145605.1	rna-XM_030992460.1	Po07	CM021532.1	g4400.t1	Pf12	Pf_12	TCONS_00006483	Sc06	chr6A_Sc2	SCA24610.1
Bf02	NC_049980.1	rna-XM_035812105.1	Sp10	NW_022145598.1	rna-XM_030982747.1	Po16	CM021542.1	g1282.t1	Pf05	Pf_5	TCONS_00046705	Sc12	chr12A_Sc2	SCA18263.1
Bf12	NC_049990.1	rna-XM_035837070.1	Sp16	NW_022145597.1	rna-XM_030981656.1	Po15	CM021541.1	g10124.t1	Pf19	Pf_19	TCONS_00022909	Sc20	chr20A_Sc2	SCA13457.1
Bf13	NC_049991.1	rna-XM_035839814.1	Sp09	NW_022145599.1	rna-XM_030983983.1	Po03	CM021528.1	g15238.t1	Pf15	Pf_15	TCONS_00014276	Sc02	chr2A_Sc2	SCA01906.1
Bf13	NC_049991.1	rna-XM_035840291.1	Sp09	NW_022145599.1	rna-XM_030984260.1	Po03	CM021528.1	g14772.t1	Pf15	Pf_15	TCONS_00014244	Sc02	chr2A_Sc2	SCA02844.1
Bf09	NC_049987.1	rna-XM_035829897.1	Sp04	NW_022145607.1	rna-XM_030995147.1	Po10	CM021535.1	g8737.t1	Pf10	Pf_10	TCONS_00000254	Sc04	chr4A_Sc2	SCA22588.10
Bf18	NC_049996.1	rna-XM_035804669.1	Sp08	NW_022145613.1	rna-XM_030973765.1	Po06	CM021531.1	g5233.t1	Pf11	Pf_11	TCONS_00004348	Sc21	chr21A_Sc2	SCA17254.1
Bf10	NC_049988.1	rna-XM_035833768.1	Sp17	NW_022145604.1	rna-XM_030990866.1	Po18	CM021544.1	g12421.t1	Pf09	Pf_9	TCONS_00056040	Sc05	chr5A_Sc2	SCA08715.1
Bf12	NC_049990.1	rna-XM_035836530.1	Sp16	NW_022145597.1	rna-XM_030982320.1	Po15	CM021541.1	g9944.t1	Pf19	Pf_19	TCONS_00021346	Sc20	chr20A_Sc2	SCA13210.1
Bf07	NC_049985.1	rna-XM_035825958.1	Sp19	NW_022145596.1	rna-XM_030981116.1	Po05	CM021530.1	g11206.t1	Pf04	Pf_4	TCONS_00043407	Sc09	chr9A_Sc2	SCA07190.1
Bf09	NC_049987.1	rna-XM_035830377.1	Sp04	NW_022145607.1	rna-XM_030994424.1	Po10	CM021535.1	g8895.t1	Pf10	Pf_10	TCONS_00002090	Sc04	chr4A_Sc2	SCA22731.1
Bf07	NC_049985.1	rna-XM_035827127.1	Sp19	NW_022145596.1	rna-XM_030981152.1	Po05	CM021530.1	g10522.t1	Pf04	Pf_4	TCONS_00043433	Sc09	chr9A_Sc2	SCA07859.1
Bf06	NC_049984.1	rna-XM_035824356.1	Sp18	NW_022145614.1	rna-XM_030975429.1	Po04	CM021529.1	g1399.t1	Pf13	Pf_13	TCONS_00007072	Sc13	chr13A_Sc2	SCA25436.1
Bf13	NC_049991.1	rna-XM_035838941.1	Sp09	NW_022145599.1	rna-XM_030984363.1	Po03	CM021528.1	g15215.t1	Pf15	Pf_15	TCONS_00013866	Sc02	chr2A_Sc2	SCA01572.1
Bf07	NC_049985.1	rna-XM_035824962.1	Sp19	NW_022145596.1	rna-XM_030980942.1	Po05	CM021530.1	g10437.t1	Pf04	Pf_4	TCONS_00043817	Sc09	chr9A_Sc2	SCA06871.1
Bf16	NC_049994.1	rna-XM_035801542.1	Sp01	NW_022145612.1	rna-XM_030972123.1	Po09	CM021534.1	g3327.t1	Pf18	Pf_18	TCONS_00020704	Sc11	chr11A_Sc2	SCA15623.1
Bf15	NC_049993.1	rna-XM_035842493.1	Sp07	NW_022145609.1	rna-XM_030995570.1	Po13	CM021538.1	g20341.t1	Pf08	Pf_8	TCONS_00053210	Sc08	chr8A_Sc2	SCA00958.1
Bf01	NC_049979.1	rna-XM_035828849.1	Sp05	NW_022145611.1	rna-XM_030998404.1	Po01	CM021526.1	g18640.t1	Pf14	Pf_14	TCONS_00009920	Sc01	chr1A_Sc2	SCA13775.1
Bf02	NC_049980.1	rna-XM_035811540.1	Sp13	NW_022145615.1	rna-XM_030976268.1	Po08	CM021533.1	g13241.t1	Pf21	Pf_21	TCONS_00028896	Sc10	chr10A_Sc2	SCA09714.1
Bf12	NC_049990.1	rna-XM_035837077.1	Sp16	NW_022145597.1	rna-XM_030981959.1	Po15	CM021541.1	g9530.t1	Pf19	Pf_19	TCONS_00022868	Sc20	chr20A_Sc2	SCA13467.1
Bf05	NC_049983.1	rna-XM_035821963.1	Sp01	NW_022145612.1	rna-XM_030972670.1	Po02	CM021527.1	g6604.t1	Pf06	Pf_6	TCONS_00048188	Sc03	chr3A_Sc2	SCA03389.1
Bf06	NC_049984.1	rna-XM_035822722.1	Sp18	NW_022145614.1	rna-XM_011673787.2	Po04	CM021529.1	g1425.t1	Pf13	Pf_13	TCONS_00008801	Sc13	chr13A_Sc2	SCA25339.1
Bf04	NC_049982.1	rna-XM_035818887.1	Sp15	NW_022145603.1	rna-XM_030989509.1	Po22	CM021547.1	g8015.t1	Pf01	Pf_1	TCONS_00024047	Sc19	chr19A_Sc2	SCA19206.1
Bf15	NC_049993.1	rna-XM_035843208.1	Sp07	NW_022145609.1	rna-XM_030996301.1	Po13	CM021538.1	g20731.t1	Pf08	Pf_8	TCONS_00054268	Sc08	chr8A_Sc2	SCA00283.1
Bf07	NC_049985.1	rna-XM_035825089.1	Sp19	NW_022145596.1	rna-XM_030980322.1	Po05	CM021530.1	g11178.t1	Pf04	Pf_4	TCONS_00042430	Sc09	chr9A_Sc2	SCA08030.1
Bf02	NC_049980.1	rna-XM_035809960.1	Sp13	NW_022145615.1	rna-XM_030976465.1	Po08	CM021533.1	g12906.t1	Pf21	Pf_21	TCONS_00028773	Sc10	chr10A_Sc2	SCA09748.1
Bf01	NC_049979.1	rna-XM_035833120.1	Sp05	NW_022145611.1	rna-XM_777242.5	Po01	CM021526.1	g19612.t1	Pf14	Pf_14	TCONS_00009804	Sc01	chr1A_Sc2	SCA14512.1
Bf07	NC_049985.1	rna-XM_035825621.1	Sp19	NW_022145596.1	rna-XM_030980254.1	Po05	CM021530.1	g10784.t1	Pf04	Pf_4	TCONS_00042943	Sc09	chr9A_Sc2	SCA07351.1
Bf04	NC_049982.1	rna-XM_035816456.1	Sp11	NW_022145600.1	rna-XM_030985595.1	Po11	CM021536.1	g5770.t1	Pf20	Pf_20	TCONS_00026861	Sc07	chr7A_Sc2	SCA19541.1
Bf06	NC_049984.1	rna-XM_035824352.1	Sp18	NW_022145614.1	rna-XM_030975422.1	Po04	CM021529.1	g2391.t1	Pf13	Pf_13	TCONS_00008747	Sc13	chr13A_Sc2	SCA26003.1
Bf02	NC_049980.1	rna-XM_035810189.1	Sp13	NW_022145615.1	rna-XM_030976836.1	Po08	CM021533.1	g13538.t1	Pf21	Pf_21	TCONS_00029316	Sc10	chr10A_Sc2	SCA10453.1
Bf04	NC_049982.1	rna-XM_035816494.1	Sp11	NW_022145600.1	rna-XM_030985450.1	Po11	CM021536.1	g5859.t1	Pf20	Pf_20	TCONS_00026520	Sc07	chr7A_Sc2	SCA19856.1
Bf07	NC_049985.1	rna-XM_035826296.1	Sp19	NW_022145596.1	rna-XM_030980991.1	Po05	CM021530.1	g10346.t1	Pf04	Pf_4	TCONS_00041680	Sc09	chr9A_Sc2	SCA07980.1
Bf14	NC_049992.1	rna-XM_035842056.1	Sp14	NW_022145601.1	rna-XM_030987078.1	Po17	CM021543.1	g17804.t1	Pf07	Pf_7	TCONS_00051204	Sc22	chr22A_Sc2	SCA11522.1
Bf06	NC_049984.1	rna-XM_035823539.1	Sp18	NW_022145614.1	rna-XM_030975419.1	Po04	CM021529.1	g1474.t1	Pf13	Pf_13	TCONS_00007109	Sc13	chr13A_Sc2	SCA26356.1
Bf05	NC_049983.1	rna-XM_035821497.1	Sp01	NW_022145612.1	rna-XM_030972087.1	Po02	CM021527.1	g7112.t1	Pf06	Pf_6	TCONS_00047616	Sc03	chr3A_Sc2	SCA02999.1
Bf02	NC_049980.1	rna-XM_035812215.1	Sp03	NW_022145606.1	rna-XM_030992631.1	Po12	CM021537.1	g17675.t1	Pf09	Pf_9	TCONS_00056987	Sc05	chr5A_Sc2	SCA08451.1
Bf18	NC_049996.1	rna-XM_035805056.1	Sp08	NW_022145613.1	rna-XM_030974178.1	Po06	CM021531.1	g5111.t1	Pf11	Pf_11	TCONS_00002763	Sc21	chr21A_Sc2	SCA17156.1
Bf15	NC_049993.1	rna-XM_035842700.1	Sp07	NW_022145609.1	rna-XM_030995956.1	Po13	CM021538.1	g21065.t1	Pf08	Pf_8	TCONS_00053426	Sc08	chr8A_Sc2	SCA00579.1
Bf05	NC_049983.1	rna-XM_035821518.1	Sp01	NW_022145612.1	rna-XM_031000008.1	Po02	CM021527.1	g7205.t1	Pf06	Pf_6	TCONS_00049328	Sc03	chr3A_Sc2	SCA02963.2
Bf10	NC_049988.1	rna-XM_035832016.1	Sp17	NW_022145604.1	rna-XM_011662236.2	Po18	CM021544.1	g12358.t1	Pf09	Pf_9	TCONS_00055858	Sc05	chr5A_Sc2	SCA09359.6
Bf15	NC_049993.1	rna-XM_035842434.1	Sp07	NW_022145609.1	rna-XM_030996328.1	Po13	CM021538.1	g20932.t1	Pf08	Pf_8	TCONS_00054563	Sc08	chr8A_Sc2	SCA00481.1
Bf05	NC_049983.1	rna-XM_035820860.1	Sp01	NW_022145612.1	rna-XM_031000472.1	Po02	CM021527.1	g7282.t1	Pf06	Pf_6	TCONS_00049740	Sc03	chr3A_Sc2	SCA03695.3
Bf10	NC_049988.1	rna-XM_035833850.1	Sp17	NW_022145604.1	rna-XM_030990321.1	Po18	CM021544.1	g12723.t1	Pf09	Pf_9	TCONS_00055553	Sc05	chr5A_Sc2	SCA08535.1
Bf03	NC_049981.1	rna-XM_035814237.1	Sp21	NW_022145595.1	rna-XM_030979480.1	Po20	CM021545.1	g541.t1	Pf22	Pf_22	TCONS_00030348	Sc18	chr18A_Sc2	SCA27133.1
Bf15	NC_049993.1	rna-XM_035842872.1	Sp07	NW_022145609.1	rna-XM_030996292.1	Po13	CM021538.1	g21018.t1	Pf08	Pf_8	TCONS_00053218	Sc08	chr8A_Sc2	SCA01107.1
Bf16	NC_049994.1	rna-XM_035802297.1	Sp03	NW_022145606.1	rna-XM_030993776.1	Po12	CM021537.1	g16490.t1	Pf09	Pf_9	TCONS_00056914	Sc05	chr5A_Sc2	SCA09013.1
Bf01	NC_049979.1	rna-XM_035817373.1	Sp05	NW_022145611.1	rna-XM_787833.5	Po01	CM021526.1	g19934.t1	Pf14	Pf_14	TCONS_00009979	Sc01	chr1A_Sc2	SCA15049.1
Bf11	NC_049989.1	rna-XM_035836313.1	Sp06	NW_022145605.1	rna-XM_030992296.1	Po07	CM021532.1	g4193.t1	Pf12	Pf_12	TCONS_00006521	Sc06	chr6A_Sc2	SCA24228.1
Bf08	NC_049986.1	rna-XM_035827694.1	Sp12	NW_022145610.1	rna-XM_030997080.1	Po19	CM021540.1	g14003.t1	Pf16	Pf_16	TCONS_00015489	Sc17	chr17A_Sc2	SCA04811.1
Bf12	NC_049990.1	rna-XM_035836359.1	Sp16	NW_022145597.1	rna-XM_030981723.1	Po15	CM021541.1	g9831.t1	Pf19	Pf_19	TCONS_00021814	Sc20	chr20A_Sc2	SCA13113.2
Bf11	NC_049989.1	rna-XM_035834892.1	Sp06	NW_022145605.1	rna-XM_030992287.1	Po07	CM021532.1	g4065.t1	Pf12	Pf_12	TCONS_00006506	Sc06	chr6A_Sc2	SCA24207.1
Bf02	NC_049980.1	rna-XM_035810093.1	Sp13	NW_022145615.1	rna-XM_030976486.1	Po08	CM021533.1	g13727.t1	Pf21	Pf_21	TCONS_00029742	Sc10	chr10A_Sc2	SCA10211.1
Bf12	NC_049990.1	rna-XM_035836733.1	Sp16	NW_022145597.1	rna-XM_030981766.1	Po15	CM021541.1	g9392.t1	Pf19	Pf_19	TCONS_00021044	Sc20	chr20A_Sc2	SCA13504.2
Bf07	NC_049985.1	rna-XM_035825407.1	Sp19	NW_022145596.1	rna-XM_030981187.1	Po05	CM021530.1	g11231.t1	Pf04	Pf_4	TCONS_00042839	Sc09	chr9A_Sc2	SCA08103.1
Bf04	NC_049982.1	rna-XM_035819016.1	Sp11	NW_022145600.1	rna-XM_030986317.1	Po11	CM021536.1	g5961.t1	Pf20	Pf_20	TCONS_00026041	Sc07	chr7A_Sc2	SCA20243.1
Bf01	NC_049979.1	rna-XM_035817163.1	Sp02	NW_022145594.1	rna-XM_030977989.1	Po21	CM021546.1	g15896.t1	Pf03	Pf_3	TCONS_00041054	Sc14	chr14A_Sc2	SCA22412.1
Bf05	NC_049983.1	rna-XM_035822163.1	Sp01	NW_022145612.1	rna-XM_011667288.2	Po02	CM021527.1	g7814.t1	Pf06	Pf_6	TCONS_00047268	Sc03	chr3A_Sc2	SCA02941.1
Bf05	NC_049983.1	rna-XM_035820471.1	Sp01	NW_022145612.1	rna-XM_030972110.1	Po02	CM021527.1	g7637.t1	Pf06	Pf_6	TCONS_00048545	Sc03	chr3A_Sc2	SCA03003.1
Bf13	NC_049991.1	rna-XM_035839191.1	Sp09	NW_022145599.1	rna-XM_030984166.1	Po03	CM021528.1	g14879.t1	Pf15	Pf_15	TCONS_00012478	Sc02	chr2A_Sc2	SCA02240.1
Bf06	NC_049984.1	rna-XM_035822289.1	Sp18	NW_022145614.1	rna-XM_030975559.1	Po04	CM021529.1	g1805.t1	Pf13	Pf_13	TCONS_00008589	Sc13	chr13A_Sc2	SCA25654.1
Bf19	NC_049997.1	rna-XM_035807032.1	Sp20	NW_022145602.1	rna-XM_030988533.1	Po06	CM021531.1	g5338.t1	Pf02	Pf_2	TCONS_00036175	Sc16	chr16A_Sc2	SCA20740.1
Bf03	NC_049981.1	rna-XM_035813224.1	Sp21	NW_022145595.1	rna-XM_030979728.1	Po20	CM021545.1	g652.t1	Pf22	Pf_22	TCONS_00030817	Sc18	chr18A_Sc2	SCA26731.1
Bf11	NC_049989.1	rna-XM_035835085.1	Sp06	NW_022145605.1	rna-XM_030992085.1	Po07	CM021532.1	g4560.t1	Pf12	Pf_12	TCONS_00004976	Sc06	chr6A_Sc2	SCA24528.1
Bf04	NC_049982.1	rna-XM_035816761.1	Sp11	NW_022145600.1	rna-XM_030985837.1	Po11	CM021536.1	g5833.t1	Pf20	Pf_20	TCONS_00027167	Sc07	chr7A_Sc2	SCA20504.1
Bf06	NC_049984.1	rna-XM_035822378.1	Sp18	NW_022145614.1	rna-XM_030975897.1	Po04	CM021529.1	g2292.t1	Pf13	Pf_13	TCONS_00008860	Sc13	chr13A_Sc2	SCA26344.1
Bf06	NC_049984.1	rna-XM_035822798.1	Sp18	NW_022145614.1	rna-XM_030975129.1	Po04	CM021529.1	g2474.t1	Pf13	Pf_13	TCONS_00008374	Sc13	chr13A_Sc2	SCA25655.1
Bf06	NC_049984.1	rna-XM_035824552.1	Sp18	NW_022145614.1	rna-XM_030975367.1	Po04	CM021529.1	g1909.t1	Pf13	Pf_13	TCONS_00008912	Sc13	chr13A_Sc2	SCA25342.1
Bf12	NC_049990.1	rna-XM_035837121.1	Sp16	NW_022145597.1	rna-XM_030982140.1	Po15	CM021541.1	g9939.t1	Pf19	Pf_19	TCONS_00021333	Sc20	chr20A_Sc2	SCA12774.1
Bf11	NC_049989.1	rna-XM_035834128.1	Sp06	NW_022145605.1	rna-XM_030992038.1	Po07	CM021532.1	g3964.t1	Pf12	Pf_12	TCONS_00004699	Sc06	chr6A_Sc2	SCA24284.3
Bf07	NC_049985.1	rna-XM_035825532.1	Sp19	NW_022145596.1	rna-XM_030981215.1	Po05	CM021530.1	g11098.t1	Pf04	Pf_4	TCONS_00042278	Sc09	chr9A_Sc2	SCA07763.1
Bf16	NC_049994.1	rna-XM_035802790.1	Sp01	NW_022145612.1	rna-XM_031000179.1	Po09	CM021534.1	g3382.t1	Pf18	Pf_18	TCONS_00019601	Sc11	chr11A_Sc2	SCA16325.1
Bf17	NC_049995.1	rna-XM_035803640.1	Sp08	NW_022145613.1	rna-XM_030974135.1	Po14	CM021539.1	g11552.t1	Pf17	Pf_17	TCONS_00018134	Sc15	chr15A_Sc2	SCA05987.1
Bf10	NC_049988.1	rna-XM_035833135.1	Sp17	NW_022145604.1	rna-NM_214463.1	Po18	CM021544.1	g12782.t1	Pf09	Pf_9	TCONS_00054872	Sc05	chr5A_Sc2	SCA08878.1
Bf04	NC_049982.1	rna-XM_035817439.1	Sp11	NW_022145600.1	rna-XM_030986254.1	Po11	CM021536.1	g6234.t1	Pf20	Pf_20	TCONS_00027675	Sc07	chr7A_Sc2	SCA20529.1
Bf06	NC_049984.1	rna-XM_035822941.1	Sp18	NW_022145614.1	rna-XM_030975139.1	Po04	CM021529.1	g2476.t1	Pf13	Pf_13	TCONS_00008371	Sc13	chr13A_Sc2	SCA25677.1
Bf14	NC_049992.1	rna-XM_035841875.1	Sp14	NW_022145601.1	rna-XM_030987117.1	Po17	CM021543.1	g18485.t1	Pf07	Pf_7	TCONS_00050994	Sc22	chr22A_Sc2	SCA12432.1
Bf01	NC_049979.1	rna-XM_035813657.1	Sp05	NW_022145611.1	rna-XM_011666552.2	Po01	CM021526.1	g19072.t1	Pf14	Pf_14	TCONS_00011019	Sc01	chr1A_Sc2	SCA15043.1
Bf10	NC_049988.1	rna-XM_035833213.1	Sp17	NW_022145604.1	rna-XM_030990062.1	Po18	CM021544.1	g12125.t1	Pf09	Pf_9	TCONS_00054930	Sc05	chr5A_Sc2	SCA08532.1
Bf03	NC_049981.1	rna-XM_035813591.1	Sp21	NW_022145595.1	rna-XM_030979509.1	Po20	CM021545.1	g622.t1	Pf22	Pf_22	TCONS_00030801	Sc18	chr18A_Sc2	SCA27360.4
Bf14	NC_049992.1	rna-XM_035840711.1	Sp14	NW_022145601.1	rna-XM_030986781.1	Po17	CM021543.1	g18168.t1	Pf07	Pf_7	TCONS_00052239	Sc22	chr22A_Sc2	SCA12213.1
Bf09	NC_049987.1	rna-XM_035829847.1	Sp03	NW_022145606.1	rna-XM_030993394.1	Po12	CM021537.1	g17545.t1	Pf09	Pf_9	TCONS_00056589	Sc05	chr5A_Sc2	SCA08356.1
Bf13	NC_049991.1	rna-XM_035838910.1	Sp09	NW_022145599.1	rna-XM_030984173.1	Po03	CM021528.1	g14951.t1	Pf15	Pf_15	TCONS_00012715	Sc02	chr2A_Sc2	SCA01503.1
Bf04	NC_049982.1	rna-XM_035817055.1	Sp11	NW_022145600.1	rna-XM_030985315.1	Po11	CM021536.1	g6191.t1	Pf20	Pf_20	TCONS_00026775	Sc07	chr7A_Sc2	SCA20028.1
Bf02	NC_049980.1	rna-XM_035811301.1	Sp13	NW_022145615.1	rna-XM_030976685.1	Po08	CM021533.1	g13427.t1	Pf21	Pf_21	TCONS_00028955	Sc10	chr10A_Sc2	SCA09568.1
Bf06	NC_049984.1	rna-XM_035822966.1	Sp18	NW_022145614.1	rna-XM_777437.5	Po04	CM021529.1	g1463.t1	Pf13	Pf_13	TCONS_00007845	Sc13	chr13A_Sc2	SCA26099.1
Bf01	NC_049979.1	rna-XM_035817805.1	Sp05	NW_022145611.1	rna-XM_030998813.1	Po01	CM021526.1	g19008.t1	Pf14	Pf_14	TCONS_00010295	Sc01	chr1A_Sc2	SCA13794.1
Bf10	NC_049988.1	rna-XM_035833106.1	Sp17	NW_022145604.1	rna-XM_030990774.1	Po18	CM021544.1	g12372.t1	Pf09	Pf_9	TCONS_00055599	Sc05	chr5A_Sc2	SCA08548.1
Bf18	NC_049996.1	rna-XM_035804850.1	Sp08	NW_022145613.1	rna-XM_030974533.1	Po06	CM021531.1	g5390.t1	Pf11	Pf_11	TCONS_00003928	Sc21	chr21A_Sc2	SCA16626.1
Bf05	NC_049983.1	rna-XM_035819929.1	Sp01	NW_022145612.1	rna-XM_031000264.1	Po02	CM021527.1	g7015.t1	Pf06	Pf_6	TCONS_00049435	Sc03	chr3A_Sc2	SCA03704.1
Bf07	NC_049985.1	rna-XM_035825830.1	Sp19	NW_022145596.1	rna-XM_030980684.1	Po05	CM021530.1	g10549.t1	Pf04	Pf_4	TCONS_00043367	Sc09	chr9A_Sc2	SCA07047.2
Bf19	NC_049997.1	rna-XM_035806957.1	Sp20	NW_022145602.1	rna-XM_030988563.1	Po06	CM021531.1	g5447.t1	Pf02	Pf_2	TCONS_00036248	Sc16	chr16A_Sc2	SCA21357.1
Bf01	NC_049979.1	rna-XM_035829094.1	Sp05	NW_022145611.1	rna-XM_030999775.1	Po01	CM021526.1	g19687.t1	Pf14	Pf_14	TCONS_00009996	Sc01	chr1A_Sc2	SCA15432.3
Bf18	NC_049996.1	rna-XM_035804905.1	Sp08	NW_022145613.1	rna-XM_030974098.1	Po06	CM021531.1	g5265.t1	Pf11	Pf_11	TCONS_00002762	Sc21	chr21A_Sc2	SCA16572.3
Bf10	NC_049988.1	rna-XM_035833508.1	Sp17	NW_022145604.1	rna-XM_030990206.1	Po18	CM021544.1	g12601.t1	Pf09	Pf_9	TCONS_00055345	Sc05	chr5A_Sc2	SCA08840.1
Bf15	NC_049993.1	rna-XM_035842690.1	Sp07	NW_022145609.1	rna-XM_030996493.1	Po13	CM021538.1	g20243.t1	Pf08	Pf_8	TCONS_00052748	Sc08	chr8A_Sc2	SCA00526.1
Bf06	NC_049984.1	rna-XM_035824366.1	Sp18	NW_022145614.1	rna-XM_030975206.1	Po04	CM021529.1	g1545.t1	Pf13	Pf_13	TCONS_00007023	Sc13	chr13A_Sc2	SCA25941.1
Bf05	NC_049983.1	rna-XM_035821777.1	Sp01	NW_022145612.1	rna-NM_001033650.1	Po02	CM021527.1	g7226.t1	Pf06	Pf_6	TCONS_00047924	Sc03	chr3A_Sc2	SCA03413.1
Bf15	NC_049993.1	rna-XM_035842484.1	Sp07	NW_022145609.1	rna-XM_030996815.1	Po13	CM021538.1	g20400.t1	Pf08	Pf_8	TCONS_00053851	Sc08	chr8A_Sc2	SCA00317.1
Bf08	NC_049986.1	rna-XM_035829348.1	Sp12	NW_022145610.1	rna-XM_030998161.1	Po19	CM021540.1	g14605.t1	Pf16	Pf_16	TCONS_00016051	Sc17	chr17A_Sc2	SCA05442.1
Bf17	NC_049995.1	rna-XM_035804146.1	Sp08	NW_022145613.1	rna-XM_030974397.1	Po14	CM021539.1	g11917.t1	Pf17	Pf_17	TCONS_00016785	Sc15	chr15A_Sc2	SCA06685.1
Bf08	NC_049986.1	rna-XM_035827518.1	Sp12	NW_022145610.1	rna-XM_030997862.1	Po19	CM021540.1	g14061.t1	Pf16	Pf_16	TCONS_00015931	Sc17	chr17A_Sc2	SCA05448.1
Bf05	NC_049983.1	rna-XM_035819723.1	Sp01	NW_022145612.1	rna-XM_779644.5	Po02	CM021527.1	g7307.t1	Pf06	Pf_6	TCONS_00048633	Sc03	chr3A_Sc2	SCA03638.1
Bf01	NC_049979.1	rna-XM_035819883.1	Sp05	NW_022145611.1	rna-XM_030999419.1	Po01	CM021526.1	g19492.t1	Pf14	Pf_14	TCONS_00009586	Sc01	chr1A_Sc2	SCA13882.1
Bf13	NC_049991.1	rna-XM_035839121.1	Sp09	NW_022145599.1	rna-XM_030984505.1	Po03	CM021528.1	g15268.t1	Pf15	Pf_15	TCONS_00012834	Sc02	chr2A_Sc2	SCA02233.1
Bf01	NC_049979.1	rna-XM_035828683.1	Sp05	NW_022145611.1	rna-XM_030998653.1	Po01	CM021526.1	g18917.t1	Pf14	Pf_14	TCONS_00011959	Sc01	chr1A_Sc2	SCA14960.1
Bf04	NC_049982.1	rna-XM_035818536.1	Sp15	NW_022145603.1	rna-XM_030989319.1	Po22	CM021547.1	g8259.t1	Pf01	Pf_1	TCONS_00024658	Sc19	chr19A_Sc2	SCA19072.1
Bf01	NC_049979.1	rna-XM_035839390.1	Sp05	NW_022145611.1	rna-XM_030998954.1	Po01	CM021526.1	g19940.t1	Pf14	Pf_14	TCONS_00009970	Sc01	chr1A_Sc2	SCA15188.1
Bf11	NC_049989.1	rna-XM_035834888.1	Sp06	NW_022145605.1	rna-XM_030991556.1	Po07	CM021532.1	g3911.t1	Pf12	Pf_12	TCONS_00004661	Sc06	chr6A_Sc2	SCA25134.1
Bf16	NC_049994.1	rna-XM_035801471.1	Sp01	NW_022145612.1	rna-XM_779257.5	Po09	CM021534.1	g3066.t1	Pf18	Pf_18	TCONS_00019456	Sc11	chr11A_Sc2	SCA15740.1
Bf05	NC_049983.1	rna-XM_035821469.1	Sp01	NW_022145612.1	rna-XM_030972122.1	Po02	CM021527.1	g7661.t1	Pf06	Pf_6	TCONS_00048592	Sc03	chr3A_Sc2	SCA03524.1
Bf07	NC_049985.1	rna-XM_035826567.1	Sp19	NW_022145596.1	rna-XM_030980844.1	Po05	CM021530.1	g10709.t1	Pf04	Pf_4	TCONS_00043347	Sc09	chr9A_Sc2	SCA08011.1
Bf02	NC_049980.1	rna-XM_035808256.1	Sp13	NW_022145615.1	rna-XM_030977453.1	Po08	CM021533.1	g13435.t1	Pf21	Pf_21	TCONS_00028170	Sc10	chr10A_Sc2	SCA10665.1
Bf11	NC_049989.1	rna-XM_035835356.1	Sp06	NW_022145605.1	rna-XM_030992037.1	Po07	CM021532.1	g4596.t1	Pf12	Pf_12	TCONS_00006762	Sc06	chr6A_Sc2	SCA24084.1
Bf04	NC_049982.1	rna-XM_035815822.1	Sp11	NW_022145600.1	rna-XM_779248.5	Po11	CM021536.1	g6002.t1	Pf20	Pf_20	TCONS_00026056	Sc07	chr7A_Sc2	SCA19713.1
Bf05	NC_049983.1	rna-XM_035821804.1	Sp01	NW_022145612.1	rna-XM_775677.5	Po02	CM021527.1	g7451.t1	Pf06	Pf_6	TCONS_00048913	Sc03	chr3A_Sc2	SCA04364.2
Bf02	NC_049980.1	rna-XM_035811597.1	Sp10	NW_022145598.1	rna-XM_030982646.1	Po16	CM021542.1	g1043.t1	Pf05	Pf_5	TCONS_00046062	Sc12	chr12A_Sc2	SCA18171.1
Bf13	NC_049991.1	rna-XM_035839550.1	Sp09	NW_022145599.1	rna-XM_030984279.1	Po03	CM021528.1	g15609.t1	Pf15	Pf_15	TCONS_00013963	Sc02	chr2A_Sc2	SCA02118.1
Bf01	NC_049979.1	rna-XM_035834222.1	Sp05	NW_022145611.1	rna-XM_030998862.1	Po01	CM021526.1	g19693.t1	Pf14	Pf_14	TCONS_00012044	Sc01	chr1A_Sc2	SCA14952.1
Bf03	NC_049981.1	rna-XM_035815272.1	Sp01	NW_022145612.1	rna-NM_214490.1	Po09	CM021534.1	g3300.t1	Pf18	Pf_18	TCONS_00020313	Sc11	chr11A_Sc2	SCA15839.1
Bf06	NC_049984.1	rna-XM_035823525.1	Sp18	NW_022145614.1	rna-XM_030976146.1	Po04	CM021529.1	g2207.t1	Pf13	Pf_13	TCONS_00008298	Sc13	chr13A_Sc2	SCA25848.1
Bf12	NC_049990.1	rna-XM_035836414.1	Sp16	NW_022145597.1	rna-XM_030982354.1	Po15	CM021541.1	g9731.t1	Pf19	Pf_19	TCONS_00021629	Sc20	chr20A_Sc2	SCA13240.3
Bf02	NC_049980.1	rna-XM_035811083.1	Sp13	NW_022145615.1	rna-XM_030976944.1	Po08	CM021533.1	g13197.t1	Pf21	Pf_21	TCONS_00029425	Sc10	chr10A_Sc2	SCA10367.1
Bf04	NC_049982.1	rna-XM_035817769.1	Sp15	NW_022145603.1	rna-XM_030989083.1	Po22	CM021547.1	g8049.t1	Pf01	Pf_1	TCONS_00024085	Sc19	chr19A_Sc2	SCA18822.1
Bf06	NC_049984.1	rna-XM_035822572.1	Sp18	NW_022145614.1	rna-XM_030975333.1	Po04	CM021529.1	g1964.t1	Pf13	Pf_13	TCONS_00009001	Sc13	chr13A_Sc2	SCA25824.1
Bf12	NC_049990.1	rna-XM_035836850.1	Sp16	NW_022145597.1	rna-XM_030982128.1	Po15	CM021541.1	g9391.t1	Pf19	Pf_19	TCONS_00021470	Sc20	chr20A_Sc2	SCA12771.2
Bf14	NC_049992.1	rna-XM_035840642.1	Sp14	NW_022145601.1	rna-XM_030986997.1	Po17	CM021543.1	g17838.t1	Pf07	Pf_7	TCONS_00051720	Sc22	chr22A_Sc2	SCA12437.1
Bf01	NC_049979.1	rna-XM_035837071.1	Sp05	NW_022145611.1	rna-XM_030999755.1	Po01	CM021526.1	g19601.t1	Pf14	Pf_14	TCONS_00011885	Sc01	chr1A_Sc2	SCA14327.1
Bf15	NC_049993.1	rna-XM_035843101.1	Sp07	NW_022145609.1	rna-XM_030996986.1	Po13	CM021538.1	g20424.t1	Pf08	Pf_8	TCONS_00053299	Sc08	chr8A_Sc2	SCA01363.2
Bf01	NC_049979.1	rna-XM_035810310.1	Sp05	NW_022145611.1	rna-XM_030998892.1	Po01	CM021526.1	g19733.t1	Pf14	Pf_14	TCONS_00012148	Sc01	chr1A_Sc2	SCA13867.2
Bf16	NC_049994.1	rna-XM_035802782.1	Sp01	NW_022145612.1	rna-XM_789267.5	Po09	CM021534.1	g2666.t1	Pf23	Pf_23	TCONS_00032700	Sc23	chr23A_Sc2	SCA11177.1
Bf02	NC_049980.1	rna-XM_035805423.1	Sp10	NW_022145598.1	rna-XM_030982742.1	Po16	CM021542.1	g1258.t1	Pf05	Pf_5	TCONS_00045265	Sc12	chr12A_Sc2	SCA18040.1
Bf01	NC_049979.1	rna-XM_035837464.1	Sp05	NW_022145611.1	rna-XM_030998532.1	Po01	CM021526.1	g19616.t1	Pf14	Pf_14	TCONS_00010516	Sc01	chr1A_Sc2	SCA15139.2
Bf01	NC_049979.1	rna-XM_035833841.1	Sp05	NW_022145611.1	rna-XM_792469.5	Po01	CM021526.1	g20065.t1	Pf14	Pf_14	TCONS_00010043	Sc01	chr1A_Sc2	SCA14302.1
Bf06	NC_049984.1	rna-XM_035823382.1	Sp18	NW_022145614.1	rna-XM_030975397.1	Po04	CM021529.1	g1494.t1	Pf13	Pf_13	TCONS_00008491	Sc13	chr13A_Sc2	SCA25468.1
Bf14	NC_049992.1	rna-XM_035841461.1	Sp14	NW_022145601.1	rna-NM_001245973.1	Po17	CM021543.1	g18079.t1	Pf07	Pf_7	TCONS_00051137	Sc22	chr22A_Sc2	SCA11973.1
Bf01	NC_049979.1	rna-XM_035832640.1	Sp05	NW_022145611.1	rna-XM_030999561.1	Po01	CM021526.1	g18649.t1	Pf14	Pf_14	TCONS_00010575	Sc01	chr1A_Sc2	SCA15037.1
Bf17	NC_049995.1	rna-XM_035803934.1	Sp08	NW_022145613.1	rna-XM_774943.5	Po14	CM021539.1	g11841.t1	Pf17	Pf_17	TCONS_00016810	Sc15	chr15A_Sc2	SCA05890.1
Bf10	NC_049988.1	rna-XM_035832913.1	Sp17	NW_022145604.1	rna-XM_030990840.1	Po18	CM021544.1	g12564.t1	Pf09	Pf_9	TCONS_00054889	Sc05	chr5A_Sc2	SCA09293.1
Bf06	NC_049984.1	rna-XM_035823126.1	Sp18	NW_022145614.1	rna-XM_030975676.1	Po04	CM021529.1	g1929.t1	Pf13	Pf_13	TCONS_00007966	Sc13	chr13A_Sc2	SCA25691.1
Bf01	NC_049979.1	rna-XM_035828067.1	Sp05	NW_022145611.1	rna-XM_030999035.1	Po01	CM021526.1	g20130.t1	Pf14	Pf_14	TCONS_00011485	Sc01	chr1A_Sc2	SCA15065.1
Bf18	NC_049996.1	rna-XM_035805960.1	Sp08	NW_022145613.1	rna-XM_030973971.1	Po06	CM021531.1	g5394.t1	Pf11	Pf_11	TCONS_00003858	Sc21	chr21A_Sc2	SCA17077.1
Bf04	NC_049982.1	rna-XM_035816531.1	Sp11	NW_022145600.1	rna-XM_030986400.1	Po11	CM021536.1	g6216.t1	Pf20	Pf_20	TCONS_00026077	Sc07	chr7A_Sc2	SCA20097.1
Bf14	NC_049992.1	rna-XM_035841057.1	Sp14	NW_022145601.1	rna-XM_787409.5	Po17	CM021543.1	g18078.t1	Pf07	Pf_7	TCONS_00051114	Sc22	chr22A_Sc2	SCA11780.1
Bf04	NC_049982.1	rna-XM_035817898.1	Sp11	NW_022145600.1	rna-XM_011673357.2	Po11	CM021536.1	g5921.t1	Pf20	Pf_20	TCONS_00025900	Sc07	chr7A_Sc2	SCA19500.1
Bf10	NC_049988.1	rna-XM_035832431.1	Sp17	NW_022145604.1	rna-XM_030990605.1	Po18	CM021544.1	g12157.t1	Pf09	Pf_9	TCONS_00056535	Sc05	chr5A_Sc2	SCA09446.1
Bf08	NC_049986.1	rna-XM_035827601.1	Sp12	NW_022145610.1	rna-XM_030997582.1	Po19	CM021540.1	g14483.t1	Pf16	Pf_16	TCONS_00015778	Sc17	chr17A_Sc2	SCA05736.2
Bf11	NC_049989.1	rna-XM_035834431.1	Sp06	NW_022145605.1	rna-XM_030991537.1	Po07	CM021532.1	g3615.t1	Pf12	Pf_12	TCONS_00006078	Sc06	chr6A_Sc2	SCA23981.1
Bf02	NC_049980.1	rna-XM_035812200.1	Sp13	NW_022145615.1	rna-XM_030977275.1	Po08	CM021533.1	g13778.t1	Pf21	Pf_21	TCONS_00029000	Sc10	chr10A_Sc2	SCA09978.1
Bf06	NC_049984.1	rna-XM_035823233.1	Sp18	NW_022145614.1	rna-XM_030975769.1	Po04	CM021529.1	g1801.t1	Pf13	Pf_13	TCONS_00007214	Sc13	chr13A_Sc2	SCA25817.2
Bf14	NC_049992.1	rna-XM_035841060.1	Sp14	NW_022145601.1	rna-XM_030986622.1	Po17	CM021543.1	g17870.t1	Pf07	Pf_7	TCONS_00050056	Sc22	chr22A_Sc2	SCA11606.1
Bf03	NC_049981.1	rna-XM_035815244.1	Sp21	NW_022145595.1	rna-XM_030979884.1	Po20	CM021545.1	g280.t1	Pf22	Pf_22	TCONS_00031260	Sc18	chr18A_Sc2	SCA27208.1
Bf04	NC_049982.1	rna-XM_035818535.1	Sp15	NW_022145603.1	rna-XM_030988803.1	Po22	CM021547.1	g8117.t1	Pf01	Pf_1	TCONS_00025346	Sc19	chr19A_Sc2	SCA19200.1
Bf15	NC_049993.1	rna-XM_035843267.1	Sp07	NW_022145609.1	rna-XM_030996012.1	Po13	CM021538.1	g20301.t1	Pf08	Pf_8	TCONS_00053736	Sc08	chr8A_Sc2	SCA00037.1
Bf07	NC_049985.1	rna-XM_035826345.1	Sp19	NW_022145596.1	rna-XM_030980704.1	Po05	CM021530.1	g11214.t1	Pf04	Pf_4	TCONS_00043030	Sc09	chr9A_Sc2	SCA07928.1
Bf08	NC_049986.1	rna-XM_035827726.1	Sp12	NW_022145610.1	rna-XM_030998184.1	Po19	CM021540.1	g14105.t1	Pf16	Pf_16	TCONS_00016684	Sc17	chr17A_Sc2	SCA05626.1
Bf12	NC_049990.1	rna-XM_035837974.1	Sp16	NW_022145597.1	rna-XM_030981586.1	Po15	CM021541.1	g10052.t1	Pf19	Pf_19	TCONS_00021826	Sc20	chr20A_Sc2	SCA13598.1
Bf09	NC_049987.1	rna-XM_035830004.1	Sp04	NW_022145607.1	rna-XM_030994490.1	Po10	CM021535.1	g9039.t1	Pf10	Pf_10	TCONS_00000585	Sc04	chr4A_Sc2	SCA23471.1
Bf04	NC_049982.1	rna-XM_035818221.1	Sp11	NW_022145600.1	rna-XM_030985531.1	Po11	CM021536.1	g6484.t1	Pf20	Pf_20	TCONS_00026073	Sc07	chr7A_Sc2	SCA19762.1
Bf19	NC_049997.1	rna-XM_035807575.1	Sp20	NW_022145602.1	rna-XM_030988601.1	Po06	CM021531.1	g4785.t1	Pf02	Pf_2	TCONS_00035950	Sc16	chr16A_Sc2	SCA20865.1
Bf16	NC_049994.1	rna-XM_035802496.1	Sp01	NW_022145612.1	rna-XM_030972139.1	Po09	CM021534.1	g3105.t1	Pf18	Pf_18	TCONS_00019286	Sc11	chr11A_Sc2	SCA16007.1
Bf01	NC_049979.1	rna-XM_035825991.1	Sp02	NW_022145594.1	rna-XM_030978192.1	Po21	CM021546.1	g15963.t1	Pf03	Pf_3	TCONS_00040418	Sc14	chr14A_Sc2	SCA22026.1
Bf04	NC_049982.1	rna-XM_035816014.1	Sp15	NW_022145603.1	rna-XM_030989127.1	Po22	CM021547.1	g8294.t1	Pf01	Pf_1	TCONS_00023837	Sc19	chr19A_Sc2	SCA18738.2
Bf01	NC_049979.1	rna-XM_035834766.1	Sp05	NW_022145611.1	rna-XM_030998959.1	Po01	CM021526.1	g19845.t1	Pf14	Pf_14	TCONS_00010057	Sc01	chr1A_Sc2	SCA15123.1
Bf18	NC_049996.1	rna-XM_035805185.1	Sp08	NW_022145613.1	rna-XM_030974678.1	Po06	CM021531.1	g4735.t1	Pf11	Pf_11	TCONS_00004172	Sc21	chr21A_Sc2	SCA17055.1
Bf09	NC_049987.1	rna-XM_035831034.1	Sp04	NW_022145607.1	rna-XM_030995238.1	Po10	CM021535.1	g8508.t1	Pf10	Pf_10	TCONS_00001969	Sc04	chr4A_Sc2	SCA23795.1
Bf02	NC_049980.1	rna-XM_035803827.1	Sp13	NW_022145615.1	rna-XM_011676121.2	Po08	CM021533.1	g13796.t1	Pf21	Pf_21	TCONS_00028405	Sc10	chr10A_Sc2	SCA10354.1
Bf17	NC_049995.1	rna-XM_035803784.1	Sp08	NW_022145613.1	rna-XM_011665315.2	Po14	CM021539.1	g11610.t1	Pf17	Pf_17	TCONS_00017772	Sc15	chr15A_Sc2	SCA06185.1
Bf10	NC_049988.1	rna-XM_035833412.1	Sp17	NW_022145604.1	rna-XM_030990053.1	Po18	CM021544.1	g12467.t1	Pf09	Pf_9	TCONS_00055275	Sc05	chr5A_Sc2	SCA08776.1
Bf19	NC_049997.1	rna-XM_035806861.1	Sp20	NW_022145602.1	rna-XM_030988159.1	Po06	CM021531.1	g5003.t1	Pf02	Pf_2	TCONS_00038194	Sc16	chr16A_Sc2	SCA21408.1
Bf08	NC_049986.1	rna-XM_035829171.1	Sp12	NW_022145610.1	rna-XM_030997766.1	Po19	CM021540.1	g14526.t1	Pf16	Pf_16	TCONS_00015865	Sc17	chr17A_Sc2	SCA04750.2
Bf01	NC_049979.1	rna-XM_035835860.1	Sp05	NW_022145611.1	rna-XM_030998904.1	Po01	CM021526.1	g20148.t1	Pf14	Pf_14	TCONS_00011587	Sc01	chr1A_Sc2	SCA14391.1
Bf03	NC_049981.1	rna-XM_035814418.1	Sp01	NW_022145612.1	rna-XM_030972511.1	Po09	CM021534.1	g2552.t1	Pf23	Pf_23	TCONS_00032563	Sc23	chr23A_Sc2	SCA11163.1
Bf04	NC_049982.1	rna-XM_035819373.1	Sp11	NW_022145600.1	rna-XM_030985635.1	Po11	CM021536.1	g5989.t1	Pf20	Pf_20	TCONS_00026134	Sc07	chr7A_Sc2	SCA20017.1
Bf02	NC_049980.1	rna-XM_035806899.1	Sp13	NW_022145615.1	rna-XM_030977402.1	Po08	CM021533.1	g13541.t1	Pf21	Pf_21	TCONS_00029595	Sc10	chr10A_Sc2	SCA09832.6
Bf16	NC_049994.1	rna-XM_035844377.1	Sp01	NW_022145612.1	rna-XM_030973233.1	Po09	CM021534.1	g3242.t1	Pf18	Pf_18	TCONS_00019047	Sc11	chr11A_Sc2	SCA16430.1
Bf03	NC_049981.1	rna-XM_035813539.1	Sp21	NW_022145595.1	rna-XM_030979971.1	Po20	CM021545.1	g528.t1	Pf22	Pf_22	TCONS_00030299	Sc18	chr18A_Sc2	SCA26589.1
Bf12	NC_049990.1	rna-XM_035836729.1	Sp16	NW_022145597.1	rna-XM_030982132.1	Po15	CM021541.1	g9780.t1	Pf19	Pf_19	TCONS_00022411	Sc20	chr20A_Sc2	SCA13024.1
Bf14	NC_049992.1	rna-XM_035841814.1	Sp14	NW_022145601.1	rna-XM_030986712.1	Po17	CM021543.1	g18364.t1	Pf07	Pf_7	TCONS_00050037	Sc22	chr22A_Sc2	SCA12384.1
Bf04	NC_049982.1	rna-XM_035816996.1	Sp11	NW_022145600.1	rna-XM_030985292.1	Po11	CM021536.1	g6322.t1	Pf20	Pf_20	TCONS_00026004	Sc07	chr7A_Sc2	SCA19883.2
Bf17	NC_049995.1	rna-XM_035804583.1	Sp08	NW_022145613.1	rna-XM_030974361.1	Po14	CM021539.1	g11689.t1	Pf17	Pf_17	TCONS_00018810	Sc15	chr15A_Sc2	SCA06197.1
Bf03	NC_049981.1	rna-XM_035813648.1	Sp21	NW_022145595.1	rna-XM_778635.5	Po20	CM021545.1	g88.t1	Pf22	Pf_22	TCONS_00031105	Sc18	chr18A_Sc2	SCA27049.1
Bf18	NC_049996.1	rna-XM_035806071.1	Sp08	NW_022145613.1	rna-XM_776481.5	Po06	CM021531.1	g5399.t1	Pf11	Pf_11	TCONS_00003067	Sc21	chr21A_Sc2	SCA16682.1
Bf14	NC_049992.1	rna-XM_035842021.1	Sp14	NW_022145601.1	rna-XM_030987315.1	Po17	CM021543.1	g18430.t1	Pf07	Pf_7	TCONS_00052228	Sc22	chr22A_Sc2	SCA11776.1
Bf11	NC_049989.1	rna-XM_035835378.1	Sp06	NW_022145605.1	rna-XM_030992059.1	Po07	CM021532.1	g4413.t1	Pf12	Pf_12	TCONS_00006380	Sc06	chr6A_Sc2	SCA25140.1
Bf02	NC_049980.1	rna-XM_035811130.1	Sp10	NW_022145598.1	rna-XM_030982697.1	Po16	CM021542.1	g905.t1	Pf05	Pf_5	TCONS_00044773	Sc12	chr12A_Sc2	SCA17457.1
Bf10	NC_049988.1	rna-XM_035832436.1	Sp17	NW_022145604.1	rna-XM_030990296.1	Po18	CM021544.1	g12388.t1	Pf09	Pf_9	TCONS_00056818	Sc05	chr5A_Sc2	SCA09242.1
Bf07	NC_049985.1	rna-XM_035826250.1	Sp19	NW_022145596.1	rna-XM_030981205.1	Po05	CM021530.1	g10393.t1	Pf04	Pf_4	TCONS_00042533	Sc09	chr9A_Sc2	SCA07337.1
Bf07	NC_049985.1	rna-XM_035825592.1	Sp19	NW_022145596.1	rna-XM_030981285.1	Po05	CM021530.1	g11267.t1	Pf04	Pf_4	TCONS_00044164	Sc09	chr9A_Sc2	SCA07163.1
Bf03	NC_049981.1	rna-XM_035813609.1	Sp21	NW_022145595.1	rna-XM_030979554.1	Po20	CM021545.1	g226.t1	Pf22	Pf_22	TCONS_00031378	Sc18	chr18A_Sc2	SCA26763.1
Bf18	NC_049996.1	rna-XM_035805054.1	Sp08	NW_022145613.1	rna-NM_214587.1	Po06	CM021531.1	g5290.t1	Pf11	Pf_11	TCONS_00003869	Sc21	chr21A_Sc2	SCA16877.1
Bf19	NC_049997.1	rna-XM_035806604.1	Sp20	NW_022145602.1	rna-XM_030988081.1	Po06	CM021531.1	g5159.t1	Pf02	Pf_2	TCONS_00036882	Sc16	chr16A_Sc2	SCA20890.1
Bf01	NC_049979.1	rna-XM_035838444.1	Sp05	NW_022145611.1	rna-XM_030999672.1	Po01	CM021526.1	g19182.t1	Pf14	Pf_14	TCONS_00009727	Sc01	chr1A_Sc2	SCA14396.1
Bf10	NC_049988.1	rna-XM_035832830.1	Sp17	NW_022145604.1	rna-XM_030990630.1	Po18	CM021544.1	g12346.t1	Pf09	Pf_9	TCONS_00056405	Sc05	chr5A_Sc2	SCA08872.1
Bf07	NC_049985.1	rna-XM_035825324.1	Sp19	NW_022145596.1	rna-XM_030981164.1	Po05	CM021530.1	g10504.t1	Pf04	Pf_4	TCONS_00042661	Sc09	chr9A_Sc2	SCA07846.1
Bf02	NC_049980.1	rna-XM_035810000.1	Sp13	NW_022145615.1	rna-XM_030976580.1	Po08	CM021533.1	g13592.t1	Pf21	Pf_21	TCONS_00029842	Sc10	chr10A_Sc2	SCA09677.1
Bf16	NC_049994.1	rna-XM_035801655.1	Sp01	NW_022145612.1	rna-XM_030972091.1	Po09	CM021534.1	g3249.t1	Pf18	Pf_18	TCONS_00019474	Sc11	chr11A_Sc2	SCA16139.1
Bf02	NC_049980.1	rna-XM_035811620.1	Sp10	NW_022145598.1	rna-XM_030982770.1	Po16	CM021542.1	g839.t1	Pf05	Pf_5	TCONS_00045118	Sc12	chr12A_Sc2	SCA17579.1
Bf14	NC_049992.1	rna-XM_035840551.1	Sp14	NW_022145601.1	rna-XM_030987420.1	Po17	CM021543.1	g18382.t1	Pf07	Pf_7	TCONS_00050336	Sc22	chr22A_Sc2	SCA12315.1
Bf07	NC_049985.1	rna-XM_035824803.1	Sp19	NW_022145596.1	rna-XM_030981200.1	Po05	CM021530.1	g10884.t1	Pf04	Pf_4	TCONS_00042677	Sc09	chr9A_Sc2	SCA07249.1
Bf02	NC_049980.1	rna-XM_035810442.1	Sp13	NW_022145615.1	rna-XM_030976607.1	Po08	CM021533.1	g13781.t1	Pf21	Pf_21	TCONS_00028016	Sc10	chr10A_Sc2	SCA10583.1
Bf16	NC_049994.1	rna-XM_035844327.1	Sp01	NW_022145612.1	rna-XM_030999851.1	Po09	CM021534.1	g3026.t1	Pf18	Pf_18	TCONS_00019282	Sc11	chr11A_Sc2	SCA16099.1
Bf16	NC_049994.1	rna-XM_035801754.1	Sp01	NW_022145612.1	rna-XM_011668914.2	Po09	CM021534.1	g3021.t1	Pf18	Pf_18	TCONS_00019034	Sc11	chr11A_Sc2	SCA15543.4
Bf13	NC_049991.1	rna-XM_035838730.1	Sp09	NW_022145599.1	rna-XM_030984293.1	Po03	CM021528.1	g14696.t1	Pf15	Pf_15	TCONS_00013331	Sc02	chr2A_Sc2	SCA02845.1
Bf04	NC_049982.1	rna-XM_035818609.1	Sp11	NW_022145600.1	rna-XM_030985835.1	Po11	CM021536.1	g5835.t1	Pf20	Pf_20	TCONS_00027640	Sc07	chr7A_Sc2	SCA20352.1
Bf01	NC_049979.1	rna-XM_035811787.1	Sp05	NW_022145611.1	rna-XM_778257.4	Po01	CM021526.1	g19615.t1	Pf14	Pf_14	TCONS_00011868	Sc01	chr1A_Sc2	SCA14918.1
Bf12	NC_049990.1	rna-XM_035838009.1	Sp16	NW_022145597.1	rna-XM_030982340.1	Po15	CM021541.1	g10094.t1	Pf19	Pf_19	TCONS_00022560	Sc20	chr20A_Sc2	SCA13451.1
Bf07	NC_049985.1	rna-XM_035825792.1	Sp19	NW_022145596.1	rna-XM_775332.5	Po05	CM021530.1	g10401.t1	Pf04	Pf_4	TCONS_00042596	Sc09	chr9A_Sc2	SCA08178.1
Bf07	NC_049985.1	rna-XM_035825086.1	Sp19	NW_022145596.1	rna-XM_030980817.1	Po05	CM021530.1	g10542.t1	Pf04	Pf_4	TCONS_00043303	Sc09	chr9A_Sc2	SCA07279.1
Bf18	NC_049996.1	rna-XM_035805166.1	Sp08	NW_022145613.1	rna-XM_030974408.1	Po06	CM021531.1	g4893.t1	Pf11	Pf_11	TCONS_00002996	Sc21	chr21A_Sc2	SCA16729.1
Bf04	NC_049982.1	rna-XM_035816594.1	Sp11	NW_022145600.1	rna-XM_030986277.1	Po11	CM021536.1	g5813.t1	Pf20	Pf_20	TCONS_00027339	Sc07	chr7A_Sc2	SCA20551.1
Bf17	NC_049995.1	rna-XM_035803751.1	Sp08	NW_022145613.1	rna-XM_030974053.1	Po14	CM021539.1	g11447.t1	Pf17	Pf_17	TCONS_00017446	Sc15	chr15A_Sc2	SCA06840.1
Bf17	NC_049995.1	rna-XM_035804399.1	Sp08	NW_022145613.1	rna-XM_030974948.1	Po14	CM021539.1	g11941.t1	Pf17	Pf_17	TCONS_00016975	Sc15	chr15A_Sc2	SCA05977.1
Bf01	NC_049979.1	rna-XM_035820100.1	Sp05	NW_022145611.1	rna-XM_030999388.1	Po01	CM021526.1	g18860.t1	Pf14	Pf_14	TCONS_00011843	Sc01	chr1A_Sc2	SCA13747.1
Bf07	NC_049985.1	rna-XM_035826021.1	Sp19	NW_022145596.1	rna-XM_030981112.1	Po05	CM021530.1	g11209.t1	Pf04	Pf_4	TCONS_00043408	Sc09	chr9A_Sc2	SCA07323.1
Bf09	NC_049987.1	rna-XM_035830679.1	Sp04	NW_022145607.1	rna-XM_030995469.1	Po10	CM021535.1	g8698.t1	Pf10	Pf_10	TCONS_00002289	Sc04	chr4A_Sc2	SCA22690.1
Bf15	NC_049993.1	rna-XM_035842921.1	Sp07	NW_022145609.1	rna-XM_775124.5	Po13	CM021538.1	g21093.t1	Pf08	Pf_8	TCONS_00053265	Sc08	chr8A_Sc2	SCA00996.1
Bf02	NC_049980.1	rna-XM_035842555.1	Sp13	NW_022145615.1	rna-XM_011674101.2	Po08	CM021533.1	g13736.t1	Pf21	Pf_21	TCONS_00029206	Sc10	chr10A_Sc2	SCA10452.1
Bf02	NC_049980.1	rna-XM_035810819.1	Sp13	NW_022145615.1	rna-XM_030976545.1	Po08	CM021533.1	g12957.t1	Pf21	Pf_21	TCONS_00029044	Sc10	chr10A_Sc2	SCA10348.1
Bf17	NC_049995.1	rna-XM_035803687.1	Sp08	NW_022145613.1	rna-XM_030974921.1	Po14	CM021539.1	g11749.t1	Pf17	Pf_17	TCONS_00017642	Sc15	chr15A_Sc2	SCA05956.1
Bf01	NC_049979.1	rna-XM_035814393.1	Sp05	NW_022145611.1	rna-NM_214468.1	Po01	CM021526.1	g19322.t1	Pf14	Pf_14	TCONS_00011667	Sc01	chr1A_Sc2	SCA13858.1
Bf12	NC_049990.1	rna-XM_035837253.1	Sp16	NW_022145597.1	rna-XM_030981823.1	Po15	CM021541.1	g9684.t1	Pf19	Pf_19	TCONS_00022195	Sc20	chr20A_Sc2	SCA13400.1
Bf12	NC_049990.1	rna-XM_035837403.1	Sp16	NW_022145597.1	rna-XM_030981661.1	Po15	CM021541.1	g9386.t1	Pf19	Pf_19	TCONS_00021791	Sc20	chr20A_Sc2	SCA12636.1
Bf05	NC_049983.1	rna-XM_035819525.1	Sp01	NW_022145612.1	rna-XM_031000317.1	Po02	CM021527.1	g6608.t1	Pf06	Pf_6	TCONS_00047793	Sc03	chr3A_Sc2	SCA04309.1
Bf09	NC_049987.1	rna-XM_035831607.1	Sp04	NW_022145607.1	rna-XM_030995365.1	Po10	CM021535.1	g9050.t1	Pf10	Pf_10	TCONS_00002092	Sc04	chr4A_Sc2	SCA22968.1
Bf11	NC_049989.1	rna-XM_035834373.1	Sp06	NW_022145605.1	rna-NM_001123517.1	Po07	CM021532.1	g3960.t1	Pf12	Pf_12	TCONS_00005388	Sc06	chr6A_Sc2	SCA25009.1
Bf07	NC_049985.1	rna-XM_035825043.1	Sp19	NW_022145596.1	rna-XM_030981096.1	Po05	CM021530.1	g10623.t1	Pf04	Pf_4	TCONS_00042609	Sc09	chr9A_Sc2	SCA06927.1
Bf07	NC_049985.1	rna-XM_035824832.1	Sp19	NW_022145596.1	rna-XM_030980300.1	Po05	CM021530.1	g11163.t1	Pf04	Pf_4	TCONS_00044227	Sc09	chr9A_Sc2	SCA06988.1
Bf17	NC_049995.1	rna-XM_035803825.1	Sp08	NW_022145613.1	rna-XM_030974200.1	Po14	CM021539.1	g11904.t1	Pf17	Pf_17	TCONS_00017186	Sc15	chr15A_Sc2	SCA06390.1
Bf01	NC_049979.1	rna-XM_035813391.1	Sp05	NW_022145611.1	rna-XM_030999015.1	Po01	CM021526.1	g19631.t1	Pf14	Pf_14	TCONS_00011160	Sc01	chr1A_Sc2	SCA14622.1
Bf12	NC_049990.1	rna-XM_035836879.1	Sp16	NW_022145597.1	rna-NM_214466.1	Po15	CM021541.1	g10028.t1	Pf19	Pf_19	TCONS_00020895	Sc20	chr20A_Sc2	SCA12973.1
Bf10	NC_049988.1	rna-XM_035833855.1	Sp17	NW_022145604.1	rna-XM_030990526.1	Po18	CM021544.1	g12253.t1	Pf09	Pf_9	TCONS_00056119	Sc05	chr5A_Sc2	SCA08731.1
Bf04	NC_049982.1	rna-XM_035816955.1	Sp11	NW_022145600.1	rna-XM_030985754.1	Po11	CM021536.1	g5625.t1	Pf20	Pf_20	TCONS_00027042	Sc07	chr7A_Sc2	SCA20256.1
Bf03	NC_049981.1	rna-XM_035814376.1	Sp21	NW_022145595.1	rna-XM_030979798.1	Po20	CM021545.1	g22.t1	Pf22	Pf_22	TCONS_00030208	Sc18	chr18A_Sc2	SCA27261.1
Bf12	NC_049990.1	rna-XM_035837884.1	Sp16	NW_022145597.1	rna-XM_793447.5	Po15	CM021541.1	g9430.t1	Pf19	Pf_19	TCONS_00022892	Sc20	chr20A_Sc2	SCA12856.2
Bf09	NC_049987.1	rna-XM_035830371.1	Sp04	NW_022145607.1	rna-XM_030994430.1	Po10	CM021535.1	g8844.t1	Pf10	Pf_10	TCONS_00001538	Sc04	chr4A_Sc2	SCA22750.1
Bf01	NC_049979.1	rna-XM_035812140.1	Sp05	NW_022145611.1	rna-XM_030999089.1	Po01	CM021526.1	g18982.t1	Pf14	Pf_14	TCONS_00011636	Sc01	chr1A_Sc2	SCA14659.1
Bf13	NC_049991.1	rna-XM_035840008.1	Sp09	NW_022145599.1	rna-XM_030984486.1	Po03	CM021528.1	g14963.t1	Pf15	Pf_15	TCONS_00012666	Sc02	chr2A_Sc2	SCA01949.2
Bf15	NC_049993.1	rna-XM_035843269.1	Sp07	NW_022145609.1	rna-XM_030996468.1	Po13	CM021538.1	g20481.t1	Pf08	Pf_8	TCONS_00052864	Sc08	chr8A_Sc2	SCA01094.2
Bf06	NC_049984.1	rna-XM_035823523.1	Sp18	NW_022145614.1	rna-XM_030975085.1	Po04	CM021529.1	g2071.t1	Pf13	Pf_13	TCONS_00007037	Sc13	chr13A_Sc2	SCA25430.1
Bf08	NC_049986.1	rna-XM_035828796.1	Sp12	NW_022145610.1	rna-XM_030997590.1	Po19	CM021540.1	g14349.t1	Pf16	Pf_16	TCONS_00016480	Sc17	chr17A_Sc2	SCA04931.1
Bf08	NC_049986.1	rna-XM_035829626.1	Sp12	NW_022145610.1	rna-XM_030997461.1	Po19	CM021540.1	g14310.t1	Pf16	Pf_16	TCONS_00016568	Sc17	chr17A_Sc2	SCA04873.1
Bf08	NC_049986.1	rna-XM_035828460.1	Sp12	NW_022145610.1	rna-XM_030997790.1	Po19	CM021540.1	g14517.t1	Pf16	Pf_16	TCONS_00014949	Sc17	chr17A_Sc2	SCA05010.1
Bf01	NC_049979.1	rna-XM_035825066.1	Sp05	NW_022145611.1	rna-XM_030998677.1	Po01	CM021526.1	g18936.t1	Pf14	Pf_14	TCONS_00009784	Sc01	chr1A_Sc2	SCA15448.1
Bf12	NC_049990.1	rna-XM_035837824.1	Sp16	NW_022145597.1	rna-XM_030982003.1	Po15	CM021541.1	g9737.t1	Pf19	Pf_19	TCONS_00021339	Sc20	chr20A_Sc2	SCA13168.1
Bf10	NC_049988.1	rna-XM_035832696.1	Sp17	NW_022145604.1	rna-XM_030990293.1	Po18	CM021544.1	g12555.t1	Pf09	Pf_9	TCONS_00057258	Sc05	chr5A_Sc2	SCA08497.1
Bf04	NC_049982.1	rna-XM_035818021.1	Sp11	NW_022145600.1	rna-XM_030986169.1	Po11	CM021536.1	g6424.t1	Pf20	Pf_20	TCONS_00026602	Sc07	chr7A_Sc2	SCA20360.1
Bf01	NC_049979.1	rna-XM_035814806.1	Sp05	NW_022145611.1	rna-XM_030999596.1	Po01	CM021526.1	g19613.t1	Pf14	Pf_14	TCONS_00011059	Sc01	chr1A_Sc2	SCA14709.1
Bf16	NC_049994.1	rna-XM_035801869.1	Sp01	NW_022145612.1	rna-XM_030972680.1	Po09	CM021534.1	g3057.t1	Pf18	Pf_18	TCONS_00019959	Sc11	chr11A_Sc2	SCA16230.1
Bf01	NC_049979.1	rna-XM_035840531.1	Sp05	NW_022145611.1	rna-XM_030998361.1	Po01	CM021526.1	g18618.t1	Pf14	Pf_14	TCONS_00011733	Sc01	chr1A_Sc2	SCA14402.1
Bf12	NC_049990.1	rna-XM_035837722.1	Sp16	NW_022145597.1	rna-XM_030981845.1	Po15	CM021541.1	g9620.t1	Pf19	Pf_19	TCONS_00022326	Sc20	chr20A_Sc2	SCA12985.1
Bf14	NC_049992.1	rna-XM_035841888.1	Sp14	NW_022145601.1	rna-XM_030986646.1	Po17	CM021543.1	g18493.t1	Pf07	Pf_7	TCONS_00052215	Sc22	chr22A_Sc2	SCA12089.1
Bf07	NC_049985.1	rna-XM_035824836.1	Sp19	NW_022145596.1	rna-XM_030981107.1	Po05	CM021530.1	g11132.t1	Pf04	Pf_4	TCONS_00043001	Sc09	chr9A_Sc2	SCA07770.1
Bf06	NC_049984.1	rna-XM_035822613.1	Sp18	NW_022145614.1	rna-XM_003725371.3	Po04	CM021529.1	g1493.t1	Pf13	Pf_13	TCONS_00007186	Sc13	chr13A_Sc2	SCA26375.2
Bf04	NC_049982.1	rna-XM_035819292.1	Sp15	NW_022145603.1	rna-XM_030988827.1	Po22	CM021547.1	g8353.t1	Pf01	Pf_1	TCONS_00023028	Sc19	chr19A_Sc2	SCA18918.1
Bf01	NC_049979.1	rna-XM_035813813.1	Sp05	NW_022145611.1	rna-XM_030999289.1	Po01	CM021526.1	g19619.t1	Pf14	Pf_14	TCONS_00011085	Sc01	chr1A_Sc2	SCA14635.1
Bf14	NC_049992.1	rna-XM_035841992.1	Sp14	NW_022145601.1	rna-XM_030987300.1	Po17	CM021543.1	g18376.t1	Pf07	Pf_7	TCONS_00051172	Sc22	chr22A_Sc2	SCA12079.2
Bf05	NC_049983.1	rna-XM_035819775.1	Sp01	NW_022145612.1	rna-XM_031000491.1	Po02	CM021527.1	g7032.t1	Pf06	Pf_6	TCONS_00048906	Sc03	chr3A_Sc2	SCA03741.1
Bf05	NC_049983.1	rna-XM_035820240.1	Sp01	NW_022145612.1	rna-XM_790693.5	Po02	CM021527.1	g6998.t1	Pf06	Pf_6	TCONS_00047338	Sc03	chr3A_Sc2	SCA03064.1
Bf08	NC_049986.1	rna-XM_035827843.1	Sp12	NW_022145610.1	rna-XM_030997113.1	Po19	CM021540.1	g14569.t1	Pf16	Pf_16	TCONS_00014773	Sc17	chr17A_Sc2	SCA04848.1
Bf18	NC_049996.1	rna-XM_035806007.1	Sp08	NW_022145613.1	rna-XM_003725098.3	Po06	CM021531.1	g5223.t1	Pf11	Pf_11	TCONS_00004140	Sc21	chr21A_Sc2	SCA16681.2
Bf02	NC_049980.1	rna-XM_035810355.1	Sp13	NW_022145615.1	rna-XM_787175.5	Po08	CM021533.1	g13393.t1	Pf21	Pf_21	TCONS_00029628	Sc10	chr10A_Sc2	SCA09873.1
Bf02	NC_049980.1	rna-XM_035803897.1	Sp13	NW_022145615.1	rna-XM_030977348.1	Po08	CM021533.1	g13579.t1	Pf21	Pf_21	TCONS_00028408	Sc10	chr10A_Sc2	SCA09611.3
Bf16	NC_049994.1	rna-XM_035802394.1	Sp01	NW_022145612.1	rna-XM_030972768.1	Po09	CM021534.1	g3333.t1	Pf18	Pf_18	TCONS_00018947	Sc11	chr11A_Sc2	SCA16358.5
Bf04	NC_049982.1	rna-XM_035816426.1	Sp15	NW_022145603.1	rna-XM_030989150.1	Po22	CM021547.1	g7950.t1	Pf01	Pf_1	TCONS_00025564	Sc19	chr19A_Sc2	SCA19261.1
Bf13	NC_049991.1	rna-XM_035839536.1	Sp09	NW_022145599.1	rna-XM_030984277.1	Po03	CM021528.1	g15518.t1	Pf15	Pf_15	TCONS_00012663	Sc02	chr2A_Sc2	SCA02253.1
Bf05	NC_049983.1	rna-XM_035820596.1	Sp01	NW_022145612.1	rna-XM_031000419.1	Po02	CM021527.1	g6700.t1	Pf06	Pf_6	TCONS_00049306	Sc03	chr3A_Sc2	SCA03592.4
Bf15	NC_049993.1	rna-XM_035843690.1	Sp07	NW_022145609.1	rna-XM_030996763.1	Po13	CM021538.1	g20237.t1	Pf08	Pf_8	TCONS_00053959	Sc08	chr8A_Sc2	SCA00362.1
Bf06	NC_049984.1	rna-XM_035824739.1	Sp18	NW_022145614.1	rna-XM_030975928.1	Po04	CM021529.1	g2202.t1	Pf13	Pf_13	TCONS_00008423	Sc13	chr13A_Sc2	SCA26012.1
Bf06	NC_049984.1	rna-XM_035822851.1	Sp18	NW_022145614.1	rna-XM_030976013.1	Po04	CM021529.1	g1457.t1	Pf13	Pf_13	TCONS_00008434	Sc13	chr13A_Sc2	SCA25719.2
Bf17	NC_049995.1	rna-XM_035804554.1	Sp08	NW_022145613.1	rna-XM_030974187.1	Po14	CM021539.1	g12011.t1	Pf17	Pf_17	TCONS_00018680	Sc15	chr15A_Sc2	SCA05878.1
Bf03	NC_049981.1	rna-XM_035813216.1	Sp21	NW_022145595.1	rna-XM_030979631.1	Po20	CM021545.1	g8.t1	Pf22	Pf_22	TCONS_00030618	Sc18	chr18A_Sc2	SCA27131.1
Bf15	NC_049993.1	rna-XM_035844125.1	Sp07	NW_022145609.1	rna-XM_030995574.1	Po13	CM021538.1	g20948.t1	Pf08	Pf_8	TCONS_00054314	Sc08	chr8A_Sc2	SCA00202.1
Bf02	NC_049980.1	rna-XM_035811784.1	Sp13	NW_022145615.1	rna-XM_030976781.1	Po08	CM021533.1	g13431.t1	Pf21	Pf_21	TCONS_00027915	Sc10	chr10A_Sc2	SCA09762.1
Bf06	NC_049984.1	rna-XM_035823351.1	Sp18	NW_022145614.1	rna-XM_777083.5	Po04	CM021529.1	g2386.t1	Pf13	Pf_13	TCONS_00008056	Sc13	chr13A_Sc2	SCA26161.1
Bf01	NC_049979.1	rna-XM_035821636.1	Sp05	NW_022145611.1	rna-XM_011670646.2	Po01	CM021526.1	g19378.t1	Pf14	Pf_14	TCONS_00009534	Sc01	chr1A_Sc2	SCA14978.1
Bf01	NC_049979.1	rna-XM_035823589.1	Sp05	NW_022145611.1	rna-XM_785805.5	Po01	CM021526.1	g19358.t1	Pf14	Pf_14	TCONS_00010756	Sc01	chr1A_Sc2	SCA14465.1
Bf12	NC_049990.1	rna-XM_035837510.1	Sp16	NW_022145597.1	rna-XM_030981703.1	Po15	CM021541.1	g10054.t1	Pf19	Pf_19	TCONS_00022589	Sc20	chr20A_Sc2	SCA13216.1
Bf18	NC_049996.1	rna-XM_035804861.1	Sp08	NW_022145613.1	rna-XM_030975010.1	Po06	CM021531.1	g5561.t1	Pf11	Pf_11	TCONS_00003157	Sc21	chr21A_Sc2	SCA16674.1
Bf14	NC_049992.1	rna-XM_035841254.1	Sp14	NW_022145601.1	rna-XM_030987049.1	Po17	CM021543.1	g18117.t1	Pf07	Pf_7	TCONS_00050112	Sc22	chr22A_Sc2	SCA12080.1
Bf16	NC_049994.1	rna-XM_035844461.1	Sp01	NW_022145612.1	rna-XM_030972380.1	Po09	CM021534.1	g2855.t1	Pf23	Pf_23	TCONS_00032274	Sc23	chr23A_Sc2	SCA10870.1
Bf13	NC_049991.1	rna-XM_035840070.1	Sp09	NW_022145599.1	rna-XM_030984616.1	Po03	CM021528.1	g15354.t1	Pf15	Pf_15	TCONS_00012877	Sc02	chr2A_Sc2	SCA02185.1
Bf11	NC_049989.1	rna-XM_035835747.1	Sp06	NW_022145605.1	rna-XM_030991087.1	Po07	CM021532.1	g4295.t1	Pf12	Pf_12	TCONS_00004598	Sc06	chr6A_Sc2	SCA24683.1
Bf11	NC_049989.1	rna-XM_035834625.1	Sp06	NW_022145605.1	rna-XM_030991449.1	Po07	CM021532.1	g4258.t1	Pf12	Pf_12	TCONS_00004845	Sc06	chr6A_Sc2	SCA25035.1
Bf04	NC_049982.1	rna-XM_035817866.1	Sp11	NW_022145600.1	rna-XM_030985674.1	Po11	CM021536.1	g6513.t1	Pf20	Pf_20	TCONS_00027373	Sc07	chr7A_Sc2	SCA19732.1
Bf02	NC_049980.1	rna-XM_035811501.1	Sp13	NW_022145615.1	rna-XM_030976651.1	Po08	CM021533.1	g13156.t1	Pf21	Pf_21	TCONS_00028805	Sc10	chr10A_Sc2	SCA10484.1
Bf02	NC_049980.1	rna-XM_035811856.1	Sp10	NW_022145598.1	rna-XM_030982839.1	Po16	CM021542.1	g1284.t1	Pf05	Pf_5	TCONS_00045854	Sc12	chr12A_Sc2	SCA18283.1
Bf19	NC_049997.1	rna-XM_035806564.1	Sp20	NW_022145602.1	rna-XM_030988367.1	Po06	CM021531.1	g5522.t1	Pf02	Pf_2	TCONS_00036740	Sc16	chr16A_Sc2	SCA21125.2
Bf04	NC_049982.1	rna-XM_035817499.1	Sp15	NW_022145603.1	rna-XM_030989304.1	Po22	CM021547.1	g8218.t1	Pf01	Pf_1	TCONS_00024127	Sc19	chr19A_Sc2	SCA19256.1
Bf01	NC_049979.1	rna-XM_035823857.1	Sp05	NW_022145611.1	rna-XM_030999816.1	Po01	CM021526.1	g19954.t1	Pf14	Pf_14	TCONS_00011141	Sc01	chr1A_Sc2	SCA13837.1
Bf13	NC_049991.1	rna-XM_035839250.1	Sp09	NW_022145599.1	rna-XM_030985185.1	Po03	CM021528.1	g15462.t1	Pf15	Pf_15	TCONS_00013005	Sc02	chr2A_Sc2	SCA01496.1
Bf10	NC_049988.1	rna-XM_035832040.1	Sp17	NW_022145604.1	rna-XM_030990594.1	Po18	CM021544.1	g12494.t1	Pf09	Pf_9	TCONS_00055574	Sc05	chr5A_Sc2	SCA08783.1
Bf06	NC_049984.1	rna-XM_035823215.1	Sp18	NW_022145614.1	rna-XM_030975823.1	Po04	CM021529.1	g2183.t1	Pf13	Pf_13	TCONS_00008817	Sc13	chr13A_Sc2	SCA26379.1
Bf01	NC_049979.1	rna-XM_035837438.1	Sp05	NW_022145611.1	rna-XM_030999501.1	Po01	CM021526.1	g19719.t1	Pf14	Pf_14	TCONS_00009517	Sc01	chr1A_Sc2	SCA14897.1
Bf01	NC_049979.1	rna-XM_035837235.1	Sp05	NW_022145611.1	rna-XM_030998544.1	Po01	CM021526.1	g19221.t1	Pf14	Pf_14	TCONS_00012101	Sc01	chr1A_Sc2	SCA15036.1
Bf01	NC_049979.1	rna-XM_035821242.1	Sp05	NW_022145611.1	rna-XM_779129.5	Po01	CM021526.1	g19004.t1	Pf14	Pf_14	TCONS_00009864	Sc01	chr1A_Sc2	SCA13925.1
Bf14	NC_049992.1	rna-XM_035841335.1	Sp14	NW_022145601.1	rna-XM_030986798.1	Po17	CM021543.1	g17853.t1	Pf07	Pf_7	TCONS_00051741	Sc22	chr22A_Sc2	SCA12529.1
Bf06	NC_049984.1	rna-XM_035822486.1	Sp18	NW_022145614.1	rna-XM_003728447.3	Po04	CM021529.1	g2035.t1	Pf13	Pf_13	TCONS_00008930	Sc13	chr13A_Sc2	SCA25781.2
Bf06	NC_049984.1	rna-XM_035824380.1	Sp18	NW_022145614.1	rna-XM_030975111.1	Po04	CM021529.1	g2388.t1	Pf13	Pf_13	TCONS_00008384	Sc13	chr13A_Sc2	SCA25369.1
Bf04	NC_049982.1	rna-XM_035818230.1	Sp15	NW_022145603.1	rna-XM_030989251.1	Po22	CM021547.1	g8039.t1	Pf01	Pf_1	TCONS_00024838	Sc19	chr19A_Sc2	SCA18915.1
Bf01	NC_049979.1	rna-XM_035839325.1	Sp05	NW_022145611.1	rna-XM_011662732.2	Po01	CM021526.1	g20086.t1	Pf14	Pf_14	TCONS_00010102	Sc01	chr1A_Sc2	SCA14739.1
Bf18	NC_049996.1	rna-XM_035805018.1	Sp08	NW_022145613.1	rna-XM_030974991.1	Po06	CM021531.1	g5034.t1	Pf11	Pf_11	TCONS_00003628	Sc21	chr21A_Sc2	SCA17126.1
Bf13	NC_049991.1	rna-XM_035839261.1	Sp09	NW_022145599.1	rna-XM_030983935.1	Po03	CM021528.1	g15750.t1	Pf15	Pf_15	TCONS_00013623	Sc02	chr2A_Sc2	SCA02863.1
Bf05	NC_049983.1	rna-XM_035821365.1	Sp01	NW_022145612.1	rna-XM_030972158.1	Po02	CM021527.1	g6953.t1	Pf06	Pf_6	TCONS_00049591	Sc03	chr3A_Sc2	SCA03234.1
Bf04	NC_049982.1	rna-XM_035818089.1	Sp11	NW_022145600.1	rna-XM_030986234.1	Po11	CM021536.1	g5880.t1	Pf20	Pf_20	TCONS_00026833	Sc07	chr7A_Sc2	SCA19716.1
Bf15	NC_049993.1	rna-XM_035843691.1	Sp07	NW_022145609.1	rna-XM_011663053.2	Po13	CM021538.1	g20241.t1	Pf08	Pf_8	TCONS_00053965	Sc08	chr8A_Sc2	SCA00082.1
Bf07	NC_049985.1	rna-XM_035825628.1	Sp19	NW_022145596.1	rna-XM_030980763.1	Po05	CM021530.1	g11185.t1	Pf04	Pf_4	TCONS_00042166	Sc09	chr9A_Sc2	SCA08110.1
Bf03	NC_049981.1	rna-XM_035812783.1	Sp01	NW_022145612.1	rna-XM_030972410.1	Po09	CM021534.1	g3181.t1	Pf18	Pf_18	TCONS_00020365	Sc11	chr11A_Sc2	SCA16341.1
Bf03	NC_049981.1	rna-XM_035815383.1	Sp21	NW_022145595.1	rna-XM_780108.5	Po20	CM021545.1	g571.t1	Pf22	Pf_22	TCONS_00030604	Sc18	chr18A_Sc2	SCA26876.1
Bf01	NC_049979.1	rna-XM_035813624.1	Sp05	NW_022145611.1	rna-XM_030998674.1	Po01	CM021526.1	g19184.t1	Pf14	Pf_14	TCONS_00009725	Sc01	chr1A_Sc2	SCA14183.1
Bf18	NC_049996.1	rna-XM_035805738.1	Sp08	NW_022145613.1	rna-XM_030973733.1	Po06	CM021531.1	g4683.t1	Pf11	Pf_11	TCONS_00002973	Sc21	chr21A_Sc2	SCA17065.1
Bf05	NC_049983.1	rna-XM_035820042.1	Sp01	NW_022145612.1	rna-XM_030972051.1	Po02	CM021527.1	g6637.t1	Pf06	Pf_6	TCONS_00048841	Sc03	chr3A_Sc2	SCA04458.1
Bf11	NC_049989.1	rna-XM_035835407.1	Sp06	NW_022145605.1	rna-XM_030992354.1	Po07	CM021532.1	g3795.t1	Pf12	Pf_12	TCONS_00005017	Sc06	chr6A_Sc2	SCA25072.1
Bf02	NC_049980.1	rna-XM_035812034.1	Sp13	NW_022145615.1	rna-XM_030976300.1	Po08	CM021533.1	g12899.t1	Pf21	Pf_21	TCONS_00029057	Sc10	chr10A_Sc2	SCA10650.1
Bf03	NC_049981.1	rna-XM_035813856.1	Sp01	NW_022145612.1	rna-XM_031000135.1	Po09	CM021534.1	g3227.t1	Pf18	Pf_18	TCONS_00018934	Sc11	chr11A_Sc2	SCA16132.1
Bf06	NC_049984.1	rna-XM_035822342.1	Sp18	NW_022145614.1	rna-XM_030975472.1	Po04	CM021529.1	g1730.t1	Pf13	Pf_13	TCONS_00009274	Sc13	chr13A_Sc2	SCA25962.1
Bf06	NC_049984.1	rna-XM_035823410.1	Sp18	NW_022145614.1	rna-XM_787727.5	Po04	CM021529.1	g1860.t1	Pf13	Pf_13	TCONS_00008145	Sc13	chr13A_Sc2	SCA25832.10
Bf13	NC_049991.1	rna-XM_035838885.1	Sp09	NW_022145599.1	rna-XM_030984509.1	Po03	CM021528.1	g15335.t1	Pf15	Pf_15	TCONS_00012360	Sc02	chr2A_Sc2	SCA02103.1
Bf09	NC_049987.1	rna-XM_035831040.1	Sp04	NW_022145607.1	rna-XM_030995270.1	Po10	CM021535.1	g8815.t1	Pf10	Pf_10	TCONS_00000584	Sc04	chr4A_Sc2	SCA23014.1
Bf10	NC_049988.1	rna-XM_035832701.1	Sp17	NW_022145604.1	rna-XM_030990089.1	Po18	CM021544.1	g12278.t1	Pf09	Pf_9	TCONS_00057069	Sc05	chr5A_Sc2	SCA09031.1
Bf02	NC_049980.1	rna-XM_035811175.1	Sp13	NW_022145615.1	rna-XM_030976831.1	Po08	CM021533.1	g13037.t1	Pf21	Pf_21	TCONS_00029424	Sc10	chr10A_Sc2	SCA10116.1
Bf01	NC_049979.1	rna-XM_035816764.1	Sp02	NW_022145594.1	rna-XM_030977825.1	Po21	CM021546.1	g16298.t1	Pf03	Pf_3	TCONS_00041056	Sc14	chr14A_Sc2	SCA22053.2
Bf17	NC_049995.1	rna-XM_035803137.1	Sp08	NW_022145613.1	rna-XM_011683262.2	Po14	CM021539.1	g11424.t1	Pf17	Pf_17	TCONS_00016783	Sc15	chr15A_Sc2	SCA06648.1
Bf01	NC_049979.1	rna-XM_035838039.1	Sp05	NW_022145611.1	rna-XM_782712.5	Po01	CM021526.1	g20026.t1	Pf14	Pf_14	TCONS_00009759	Sc01	chr1A_Sc2	SCA15372.1
Bf13	NC_049991.1	rna-XM_035840370.1	Sp09	NW_022145599.1	rna-XM_030984865.1	Po03	CM021528.1	g14763.t1	Pf15	Pf_15	TCONS_00013404	Sc02	chr2A_Sc2	SCA02093.1
Bf05	NC_049983.1	rna-XM_035820075.1	Sp01	NW_022145612.1	rna-XM_030971975.1	Po02	CM021527.1	g6968.t1	Pf06	Pf_6	TCONS_00049250	Sc03	chr3A_Sc2	SCA04566.1
Bf13	NC_049991.1	rna-XM_035839638.1	Sp09	NW_022145599.1	rna-XM_030984153.1	Po03	CM021528.1	g15489.t1	Pf15	Pf_15	TCONS_00013221	Sc02	chr2A_Sc2	SCA02467.1
Bf15	NC_049993.1	rna-XM_035842710.1	Sp07	NW_022145609.1	rna-XM_030996703.1	Po13	CM021538.1	g20672.t1	Pf08	Pf_8	TCONS_00053724	Sc08	chr8A_Sc2	SCA00744.1
Bf02	NC_049980.1	rna-XM_035812093.1	Sp13	NW_022145615.1	rna-NM_214578.2	Po08	CM021533.1	g13263.t1	Pf21	Pf_21	TCONS_00029216	Sc10	chr10A_Sc2	SCA10033.1
Bf02	NC_049980.1	rna-XM_035811288.1	Sp13	NW_022145615.1	rna-XM_030977412.1	Po08	CM021533.1	g13707.t1	Pf21	Pf_21	TCONS_00028515	Sc10	chr10A_Sc2	SCA10630.1
Bf12	NC_049990.1	rna-XM_035837051.1	Sp16	NW_022145597.1	rna-XM_030982113.1	Po15	CM021541.1	g9785.t1	Pf19	Pf_19	TCONS_00021250	Sc20	chr20A_Sc2	SCA13423.1
Bf04	NC_049982.1	rna-XM_035818262.1	Sp11	NW_022145600.1	rna-XM_030985977.1	Po11	CM021536.1	g6253.t1	Pf20	Pf_20	TCONS_00026467	Sc07	chr7A_Sc2	SCA19483.2
Bf04	NC_049982.1	rna-XM_035817906.1	Sp11	NW_022145600.1	rna-XM_030986290.1	Po11	CM021536.1	g5919.t1	Pf20	Pf_20	TCONS_00026945	Sc07	chr7A_Sc2	SCA19538.1
Bf04	NC_049982.1	rna-XM_035817525.1	Sp15	NW_022145603.1	rna-XM_030989135.1	Po22	CM021547.1	g8225.t1	Pf01	Pf_1	TCONS_00025508	Sc19	chr19A_Sc2	SCA19136.1
Bf01	NC_049979.1	rna-XM_035828324.1	Sp05	NW_022145611.1	rna-XM_030999111.1	Po01	CM021526.1	g18635.t1	Pf14	Pf_14	TCONS_00010810	Sc01	chr1A_Sc2	SCA13874.1
Bf01	NC_049979.1	rna-XM_035810070.1	Sp05	NW_022145611.1	rna-XM_779395.5	Po01	CM021526.1	g19487.t1	Pf14	Pf_14	TCONS_00011596	Sc01	chr1A_Sc2	SCA14894.1
Bf03	NC_049981.1	rna-XM_035814386.1	Sp21	NW_022145595.1	rna-XM_030979856.1	Po20	CM021545.1	g409.t1	Pf22	Pf_22	TCONS_00031402	Sc18	chr18A_Sc2	SCA27250.1
Bf12	NC_049990.1	rna-XM_035836628.1	Sp16	NW_022145597.1	rna-XM_030982260.1	Po15	CM021541.1	g9792.t1	Pf19	Pf_19	TCONS_00021445	Sc20	chr20A_Sc2	SCA13592.1
Bf13	NC_049991.1	rna-XM_035838643.1	Sp09	NW_022145599.1	rna-XM_030984896.1	Po03	CM021528.1	g14738.t1	Pf15	Pf_15	TCONS_00014362	Sc02	chr2A_Sc2	SCA02030.1
Bf13	NC_049991.1	rna-XM_035839728.1	Sp09	NW_022145599.1	rna-XM_030984882.1	Po03	CM021528.1	g14673.t1	Pf15	Pf_15	TCONS_00014320	Sc02	chr2A_Sc2	SCA01680.1
Bf15	NC_049993.1	rna-XM_035843475.1	Sp07	NW_022145609.1	rna-XM_030995671.1	Po13	CM021538.1	g21130.t1	Pf08	Pf_8	TCONS_00052754	Sc08	chr8A_Sc2	SCA01270.1
Bf15	NC_049993.1	rna-XM_035843619.1	Sp07	NW_022145609.1	rna-XM_030996040.1	Po13	CM021538.1	g20847.t1	Pf08	Pf_8	TCONS_00053924	Sc08	chr8A_Sc2	SCA00189.1
Bf01	NC_049979.1	rna-XM_035817619.1	Sp05	NW_022145611.1	rna-XM_030998733.1	Po01	CM021526.1	g18714.t1	Pf14	Pf_14	TCONS_00010222	Sc01	chr1A_Sc2	SCA15190.1
Bf14	NC_049992.1	rna-XM_035840794.1	Sp14	NW_022145601.1	rna-XM_030986534.1	Po17	CM021543.1	g18474.t1	Pf07	Pf_7	TCONS_00051652	Sc22	chr22A_Sc2	SCA12218.1
Bf16	NC_049994.1	rna-XM_035802549.1	Sp01	NW_022145612.1	rna-XM_030972125.1	Po09	CM021534.1	g3489.t1	Pf23	Pf_23	TCONS_00033020	Sc23	chr23A_Sc2	SCA11448.1
Bf05	NC_049983.1	rna-XM_035820258.1	Sp01	NW_022145612.1	rna-XM_782346.5	Po02	CM021527.1	g6991.t1	Pf06	Pf_6	TCONS_00048182	Sc03	chr3A_Sc2	SCA03122.1
Bf04	NC_049982.1	rna-XM_035818603.1	Sp11	NW_022145600.1	rna-XM_011673239.2	Po11	CM021536.1	g6384.t1	Pf20	Pf_20	TCONS_00027252	Sc07	chr7A_Sc2	SCA19539.1
Bf15	NC_049993.1	rna-XM_035842919.1	Sp07	NW_022145609.1	rna-XM_030996298.1	Po13	CM021538.1	g20574.t1	Pf08	Pf_8	TCONS_00052504	Sc08	chr8A_Sc2	SCA01032.1
Bf15	NC_049993.1	rna-XM_035842499.1	Sp07	NW_022145609.1	rna-XM_030995656.1	Po13	CM021538.1	g20758.t1	Pf08	Pf_8	TCONS_00052529	Sc08	chr8A_Sc2	SCA00044.1
Bf02	NC_049980.1	rna-XM_035811588.1	Sp10	NW_022145598.1	rna-XM_030983211.1	Po16	CM021542.1	g713.t1	Pf05	Pf_5	TCONS_00046388	Sc12	chr12A_Sc2	SCA18197.2
Bf17	NC_049995.1	rna-XM_035803298.1	Sp08	NW_022145613.1	rna-XM_030973663.1	Po14	CM021539.1	g11968.t1	Pf17	Pf_17	TCONS_00017836	Sc15	chr15A_Sc2	SCA06255.1
Bf18	NC_049996.1	rna-XM_035804818.1	Sp08	NW_022145613.1	rna-XM_030974197.1	Po06	CM021531.1	g5369.t1	Pf11	Pf_11	TCONS_00003051	Sc21	chr21A_Sc2	SCA17005.1
Bf10	NC_049988.1	rna-XM_035832600.1	Sp17	NW_022145604.1	rna-XM_030990556.1	Po18	CM021544.1	g12703.t1	Pf09	Pf_9	TCONS_00056893	Sc05	chr5A_Sc2	SCA09418.1
Bf10	NC_049988.1	rna-XM_035832924.1	Sp17	NW_022145604.1	rna-NM_001123502.1	Po18	CM021544.1	g12133.t1	Pf09	Pf_9	TCONS_00056824	Sc05	chr5A_Sc2	SCA08943.1
Bf06	NC_049984.1	rna-XM_035822984.1	Sp18	NW_022145614.1	rna-XM_030975288.1	Po04	CM021529.1	g2424.t1	Pf13	Pf_13	TCONS_00009353	Sc13	chr13A_Sc2	SCA25959.1
Bf12	NC_049990.1	rna-XM_035836544.1	Sp16	NW_022145597.1	rna-XM_030981942.1	Po15	CM021541.1	g10209.t1	Pf19	Pf_19	TCONS_00022723	Sc20	chr20A_Sc2	SCA13294.1
Bf18	NC_049996.1	rna-XM_035805600.1	Sp08	NW_022145613.1	rna-XM_030974528.1	Po06	CM021531.1	g5364.t1	Pf11	Pf_11	TCONS_00003642	Sc21	chr21A_Sc2	SCA16673.1
Bf07	NC_049985.1	rna-XM_035826022.1	Sp19	NW_022145596.1	rna-XM_030980832.1	Po05	CM021530.1	g10297.t1	Pf04	Pf_4	TCONS_00041938	Sc09	chr9A_Sc2	SCA06885.1
Bf02	NC_049980.1	rna-XM_035803396.1	Sp13	NW_022145615.1	rna-XM_030977457.1	Po08	CM021533.1	g13016.t1	Pf21	Pf_21	TCONS_00028351	Sc10	chr10A_Sc2	SCA10494.1
Bf01	NC_049979.1	rna-XM_035814774.1	Sp05	NW_022145611.1	rna-XM_030998998.1	Po01	CM021526.1	g19124.t1	Pf14	Pf_14	TCONS_00010351	Sc01	chr1A_Sc2	SCA14217.1
Bf01	NC_049979.1	rna-XM_035832129.1	Sp05	NW_022145611.1	rna-NM_214596.1	Po01	CM021526.1	g18969.t1	Pf14	Pf_14	TCONS_00011083	Sc01	chr1A_Sc2	SCA13796.3
Bf12	NC_049990.1	rna-XM_035836455.1	Sp16	NW_022145597.1	rna-XM_030981842.1	Po15	CM021541.1	g9603.t1	Pf19	Pf_19	TCONS_00021816	Sc20	chr20A_Sc2	SCA13176.1
Bf05	NC_049983.1	rna-XM_035821814.1	Sp01	NW_022145612.1	rna-XM_030972466.1	Po02	CM021527.1	g7446.t1	Pf06	Pf_6	TCONS_00048565	Sc03	chr3A_Sc2	SCA03676.1
Bf02	NC_049980.1	rna-XM_035811683.1	Sp10	NW_022145598.1	rna-XM_789030.5	Po16	CM021542.1	g952.t1	Pf05	Pf_5	TCONS_00045498	Sc12	chr12A_Sc2	SCA17670.1
Bf01	NC_049979.1	rna-XM_035832099.1	Sp05	NW_022145611.1	rna-XM_030998928.1	Po01	CM021526.1	g19537.t1	Pf14	Pf_14	TCONS_00009739	Sc01	chr1A_Sc2	SCA14213.1
Bf13	NC_049991.1	rna-XM_035839781.1	Sp09	NW_022145599.1	rna-XM_003729028.3	Po03	CM021528.1	g14780.t1	Pf15	Pf_15	TCONS_00012670	Sc02	chr2A_Sc2	SCA01966.1
Bf05	NC_049983.1	rna-XM_035820529.1	Sp01	NW_022145612.1	rna-XM_030972105.1	Po02	CM021527.1	g6764.t1	Pf06	Pf_6	TCONS_00048186	Sc03	chr3A_Sc2	SCA03743.1
Bf09	NC_049987.1	rna-XM_035830089.1	Sp04	NW_022145607.1	rna-XM_030994924.1	Po10	CM021535.1	g8593.t1	Pf10	Pf_10	TCONS_00000598	Sc04	chr4A_Sc2	SCA22637.1
Bf16	NC_049994.1	rna-XM_035802748.1	Sp01	NW_022145612.1	rna-XM_785890.5	Po09	CM021534.1	g2765.t1	Pf18	Pf_18	TCONS_00020564	Sc11	chr11A_Sc2	SCA16193.1
Bf16	NC_049994.1	rna-XM_035802101.1	Sp01	NW_022145612.1	rna-XM_790464.5	Po09	CM021534.1	g3140.t1	Pf18	Pf_18	TCONS_00020526	Sc11	chr11A_Sc2	SCA15899.1
Bf04	NC_049982.1	rna-XM_035816037.1	Sp15	NW_022145603.1	rna-XM_030989410.1	Po22	CM021547.1	g8366.t1	Pf01	Pf_1	TCONS_00024571	Sc19	chr19A_Sc2	SCA18706.1
Bf12	NC_049990.1	rna-XM_035838143.1	Sp16	NW_022145597.1	rna-XM_030981601.1	Po15	CM021541.1	g9411.t1	Pf19	Pf_19	TCONS_00022503	Sc20	chr20A_Sc2	SCA13413.1
Bf13	NC_049991.1	rna-XM_035839173.1	Sp09	NW_022145599.1	rna-XM_030984020.1	Po03	CM021528.1	g14785.t1	Pf15	Pf_15	TCONS_00013173	Sc02	chr2A_Sc2	SCA01994.1
Bf13	NC_049991.1	rna-XM_035839683.1	Sp09	NW_022145599.1	rna-XM_791574.5	Po03	CM021528.1	g15202.t1	Pf15	Pf_15	TCONS_00013933	Sc02	chr2A_Sc2	SCA02816.1
Bf09	NC_049987.1	rna-XM_035830695.1	Sp04	NW_022145607.1	rna-XM_030994675.1	Po10	CM021535.1	g8556.t1	Pf10	Pf_10	TCONS_00000729	Sc04	chr4A_Sc2	SCA23484.1
Bf09	NC_049987.1	rna-XM_035830571.1	Sp04	NW_022145607.1	rna-XM_030995135.1	Po10	CM021535.1	g8570.t1	Pf10	Pf_10	TCONS_00000524	Sc04	chr4A_Sc2	SCA23155.1
Bf02	NC_049980.1	rna-XM_035811606.1	Sp03	NW_022145606.1	rna-XM_030993351.1	Po12	CM021537.1	g16641.t1	Pf09	Pf_9	TCONS_00056337	Sc05	chr5A_Sc2	SCA09550.1
Bf11	NC_049989.1	rna-XM_035835421.1	Sp06	NW_022145605.1	rna-XM_030991917.1	Po07	CM021532.1	g4367.t1	Pf12	Pf_12	TCONS_00005197	Sc06	chr6A_Sc2	SCA24787.1
Bf17	NC_049995.1	rna-XM_035803278.1	Sp08	NW_022145613.1	rna-XM_030973678.1	Po14	CM021539.1	g11678.t1	Pf17	Pf_17	TCONS_00018639	Sc15	chr15A_Sc2	SCA06668.1
Bf08	NC_049986.1	rna-XM_035829125.1	Sp12	NW_022145610.1	rna-XM_030997465.1	Po19	CM021540.1	g13976.t1	Pf16	Pf_16	TCONS_00016678	Sc17	chr17A_Sc2	SCA05521.1
Bf03	NC_049981.1	rna-XM_035815714.1	Sp21	NW_022145595.1	rna-XM_030979909.1	Po20	CM021545.1	g628.t1	Pf22	Pf_22	TCONS_00030488	Sc18	chr18A_Sc2	SCA26767.1
Bf01	NC_049979.1	rna-XM_035824312.1	Sp05	NW_022145611.1	rna-XM_011672450.2	Po01	CM021526.1	g19419.t1	Pf14	Pf_14	TCONS_00012154	Sc01	chr1A_Sc2	SCA14550.1
Bf09	NC_049987.1	rna-XM_035830309.1	Sp04	NW_022145607.1	rna-XM_030994787.1	Po10	CM021535.1	g8439.t1	Pf10	Pf_10	TCONS_00001817	Sc04	chr4A_Sc2	SCA23207.1
Bf02	NC_049980.1	rna-XM_035811261.1	Sp13	NW_022145615.1	rna-XM_011671934.2	Po08	CM021533.1	g13761.t1	Pf21	Pf_21	TCONS_00027948	Sc10	chr10A_Sc2	SCA10184.1
Bf06	NC_049984.1	rna-XM_035823176.1	Sp18	NW_022145614.1	rna-XM_775003.5	Po04	CM021529.1	g2156.t1	Pf13	Pf_13	TCONS_00007643	Sc13	chr13A_Sc2	SCA25465.1
Bf17	NC_049995.1	rna-XM_035803843.1	Sp08	NW_022145613.1	rna-XM_781828.5	Po14	CM021539.1	g11900.t1	Pf17	Pf_17	TCONS_00017184	Sc15	chr15A_Sc2	SCA06784.2
Bf01	NC_049979.1	rna-XM_035832159.1	Sp05	NW_022145611.1	rna-XM_030999832.1	Po01	CM021526.1	g19983.t1	Pf14	Pf_14	TCONS_00010643	Sc01	chr1A_Sc2	SCA14090.1
Bf12	NC_049990.1	rna-XM_035836920.1	Sp16	NW_022145597.1	rna-XM_030982373.1	Po15	CM021541.1	g9945.t1	Pf19	Pf_19	TCONS_00022686	Sc20	chr20A_Sc2	SCA13386.1
Bf18	NC_049996.1	rna-XM_035805383.1	Sp08	NW_022145613.1	rna-XM_030974720.1	Po06	CM021531.1	g5414.t1	Pf11	Pf_11	TCONS_00002780	Sc21	chr21A_Sc2	SCA16993.1
Bf10	NC_049988.1	rna-XM_035833021.1	Sp17	NW_022145604.1	rna-XM_030990316.1	Po18	CM021544.1	g12705.t1	Pf09	Pf_9	TCONS_00056215	Sc05	chr5A_Sc2	SCA08974.1
Bf03	NC_049981.1	rna-XM_035814070.1	Sp01	NW_022145612.1	rna-XM_030973579.1	Po09	CM021534.1	g3082.t1	Pf18	Pf_18	TCONS_00020746	Sc11	chr11A_Sc2	SCA15997.2
Bf19	NC_049997.1	rna-XM_035807260.1	Sp20	NW_022145602.1	rna-XM_030988575.1	Po06	CM021531.1	g5126.t1	Pf02	Pf_2	TCONS_00036358	Sc16	chr16A_Sc2	SCA21079.1
Bf08	NC_049986.1	rna-XM_035828401.1	Sp12	NW_022145610.1	rna-XM_011663687.2	Po19	CM021540.1	g13885.t1	Pf16	Pf_16	TCONS_00016246	Sc17	chr17A_Sc2	SCA04891.4
Bf04	NC_049982.1	rna-XM_035816487.1	Sp15	NW_022145603.1	rna-XM_030989377.1	Po22	CM021547.1	g8041.t1	Pf01	Pf_1	TCONS_00023437	Sc19	chr19A_Sc2	SCA19243.1
Bf04	NC_049982.1	rna-XM_035818236.1	Sp15	NW_022145603.1	rna-XM_003724609.3	Po22	CM021547.1	g8297.t1	Pf01	Pf_1	TCONS_00025785	Sc19	chr19A_Sc2	SCA18590.1
Bf01	NC_049979.1	rna-XM_035836057.1	Sp05	NW_022145611.1	rna-XM_030998328.1	Po01	CM021526.1	g19625.t1	Pf14	Pf_14	TCONS_00011254	Sc01	chr1A_Sc2	SCA14660.1
Bf11	NC_049989.1	rna-XM_035835339.1	Sp06	NW_022145605.1	rna-XM_790196.5	Po07	CM021532.1	g3780.t1	Pf12	Pf_12	TCONS_00005639	Sc06	chr6A_Sc2	SCA24887.1
Bf06	NC_049984.1	rna-XM_035823908.1	Sp18	NW_022145614.1	rna-XM_030975257.1	Po04	CM021529.1	g1638.t1	Pf13	Pf_13	TCONS_00008627	Sc13	chr13A_Sc2	SCA26198.1
Bf06	NC_049984.1	rna-XM_035822764.1	Sp18	NW_022145614.1	rna-XM_030975791.1	Po04	CM021529.1	g2394.t1	Pf13	Pf_13	TCONS_00008587	Sc13	chr13A_Sc2	SCA25554.1
Bf17	NC_049995.1	rna-XM_035803225.1	Sp08	NW_022145613.1	rna-XM_011670761.2	Po14	CM021539.1	g11946.t1	Pf17	Pf_17	TCONS_00018012	Sc15	chr15A_Sc2	SCA06315.1
Bf17	NC_049995.1	rna-XM_035803113.1	Sp08	NW_022145613.1	rna-XM_030974424.1	Po14	CM021539.1	g11836.t1	Pf17	Pf_17	TCONS_00018557	Sc15	chr15A_Sc2	SCA05942.1
Bf19	NC_049997.1	rna-XM_035806961.1	Sp20	NW_022145602.1	rna-XM_030988360.1	Po06	CM021531.1	g5262.t1	Pf02	Pf_2	TCONS_00036441	Sc16	chr16A_Sc2	SCA21215.1
Bf03	NC_049981.1	rna-XM_035815485.1	Sp21	NW_022145595.1	rna-XM_011680477.2	Po20	CM021545.1	g310.t1	Pf22	Pf_22	TCONS_00031080	Sc18	chr18A_Sc2	SCA27048.1
Bf09	NC_049987.1	rna-XM_035831808.1	Sp04	NW_022145607.1	rna-XM_030994953.1	Po10	CM021535.1	g8735.t1	Pf10	Pf_10	TCONS_00000361	Sc04	chr4A_Sc2	SCA23272.1
Bf07	NC_049985.1	rna-XM_035825374.1	Sp19	NW_022145596.1	rna-XM_030980672.1	Po05	CM021530.1	g10701.t1	Pf04	Pf_4	TCONS_00043974	Sc09	chr9A_Sc2	SCA07993.1
Bf08	NC_049986.1	rna-XM_035827249.1	Sp12	NW_022145610.1	rna-XM_030997374.1	Po19	CM021540.1	g14604.t1	Pf16	Pf_16	TCONS_00014970	Sc17	chr17A_Sc2	SCA04845.1
Bf03	NC_049981.1	rna-XM_035814630.1	Sp21	NW_022145595.1	rna-XM_030979758.1	Po20	CM021545.1	g599.t1	Pf22	Pf_22	TCONS_00031180	Sc18	chr18A_Sc2	SCA26779.1
Bf07	NC_049985.1	rna-XM_035826366.1	Sp19	NW_022145596.1	rna-XM_030981155.1	Po05	CM021530.1	g11192.t1	Pf04	Pf_4	TCONS_00043684	Sc09	chr9A_Sc2	SCA07562.1
Bf06	NC_049984.1	rna-XM_035823849.1	Sp18	NW_022145614.1	rna-XM_030975716.1	Po04	CM021529.1	g1789.t1	Pf13	Pf_13	TCONS_00007095	Sc13	chr13A_Sc2	SCA25608.1
Bf01	NC_049979.1	rna-XM_035814872.1	Sp05	NW_022145611.1	rna-XM_003729253.3	Po01	CM021526.1	g19662.t1	Pf14	Pf_14	TCONS_00012190	Sc01	chr1A_Sc2	SCA13823.1
Bf13	NC_049991.1	rna-XM_035838920.1	Sp09	NW_022145599.1	rna-XM_030984714.1	Po03	CM021528.1	g14810.t1	Pf15	Pf_15	TCONS_00014345	Sc02	chr2A_Sc2	SCA02891.1
Bf09	NC_049987.1	rna-XM_035830930.1	Sp04	NW_022145607.1	rna-XM_030995302.1	Po10	CM021535.1	g8681.t1	Pf10	Pf_10	TCONS_00001442	Sc04	chr4A_Sc2	SCA23600.1
Bf09	NC_049987.1	rna-XM_035831867.1	Sp04	NW_022145607.1	rna-XM_030995362.1	Po10	CM021535.1	g8411.t1	Pf10	Pf_10	TCONS_00000600	Sc04	chr4A_Sc2	SCA23316.1
Bf04	NC_049982.1	rna-XM_035816149.1	Sp11	NW_022145600.1	rna-XM_779090.5	Po11	CM021536.1	g6017.t1	Pf20	Pf_20	TCONS_00027072	Sc07	chr7A_Sc2	SCA20493.1
Bf04	NC_049982.1	rna-XM_035819367.1	Sp11	NW_022145600.1	rna-XM_011662806.2	Po11	CM021536.1	g6265.t1	Pf20	Pf_20	TCONS_00026713	Sc07	chr7A_Sc2	SCA20103.1
Bf15	NC_049993.1	rna-XM_035842353.1	Sp07	NW_022145609.1	rna-XM_030996714.1	Po13	CM021538.1	g20889.t1	Pf08	Pf_8	TCONS_00054317	Sc08	chr8A_Sc2	SCA00134.2
Bf07	NC_049985.1	rna-XM_035825542.1	Sp19	NW_022145596.1	rna-XM_030980715.1	Po05	CM021530.1	g10488.t1	Pf04	Pf_4	TCONS_00043984	Sc09	chr9A_Sc2	SCA07341.1
Bf02	NC_049980.1	rna-XM_035811421.1	Sp13	NW_022145615.1	rna-XM_030977373.1	Po08	CM021533.1	g13382.t1	Pf21	Pf_21	TCONS_00028631	Sc10	chr10A_Sc2	SCA10209.1
Bf03	NC_049981.1	rna-XM_035813642.1	Sp21	NW_022145595.1	rna-XM_030979696.1	Po20	CM021545.1	g559.t1	Pf22	Pf_22	TCONS_00030290	Sc18	chr18A_Sc2	SCA26631.1
Bf01	NC_049979.1	rna-XM_035823660.1	Sp05	NW_022145611.1	rna-XM_030998977.1	Po01	CM021526.1	g18697.t1	Pf14	Pf_14	TCONS_00011678	Sc01	chr1A_Sc2	SCA14850.1
Bf16	NC_049994.1	rna-XM_035802721.1	Sp01	NW_022145612.1	rna-XM_031000291.1	Po09	CM021534.1	g3314.t1	Pf23	Pf_23	TCONS_00032715	Sc23	chr23A_Sc2	SCA11407.1
Bf05	NC_049983.1	rna-XM_035821323.1	Sp01	NW_022145612.1	rna-XM_030973036.1	Po02	CM021527.1	g6590.t1	Pf06	Pf_6	TCONS_00048131	Sc03	chr3A_Sc2	SCA03937.1
Bf07	NC_049985.1	rna-XM_035824995.1	Sp19	NW_022145596.1	rna-XM_011679544.2	Po05	CM021530.1	g10740.t1	Pf04	Pf_4	TCONS_00042523	Sc09	chr9A_Sc2	SCA07973.1
Bf16	NC_049994.1	rna-XM_035801564.1	Sp01	NW_022145612.1	rna-XM_797036.5	Po09	CM021534.1	g2551.t1	Pf18	Pf_18	TCONS_00020510	Sc11	chr11A_Sc2	SCA16347.1
Bf06	NC_049984.1	rna-XM_035823026.1	Sp18	NW_022145614.1	rna-XM_030975259.1	Po04	CM021529.1	g1605.t1	Pf13	Pf_13	TCONS_00007558	Sc13	chr13A_Sc2	SCA26058.1
Bf08	NC_049986.1	rna-XM_035828563.1	Sp12	NW_022145610.1	rna-XM_784533.5	Po19	CM021540.1	g13968.t1	Pf16	Pf_16	TCONS_00016378	Sc17	chr17A_Sc2	SCA04867.1
Bf08	NC_049986.1	rna-XM_035828101.1	Sp12	NW_022145610.1	rna-XM_030997752.1	Po19	CM021540.1	g14376.t1	Pf16	Pf_16	TCONS_00015412	Sc17	chr17A_Sc2	SCA05003.1
Bf13	NC_049991.1	rna-XM_035839469.1	Sp09	NW_022145599.1	rna-XM_011683493.2	Po03	CM021528.1	g14978.t1	Pf15	Pf_15	TCONS_00014532	Sc02	chr2A_Sc2	SCA01765.1
Bf13	NC_049991.1	rna-XM_035839459.1	Sp09	NW_022145599.1	rna-XM_030984217.1	Po03	CM021528.1	g15434.t1	Pf15	Pf_15	TCONS_00012757	Sc02	chr2A_Sc2	SCA02826.1
Bf05	NC_049983.1	rna-XM_035821600.1	Sp01	NW_022145612.1	rna-XM_781800.5	Po02	CM021527.1	g7021.t1	Pf06	Pf_6	TCONS_00049453	Sc03	chr3A_Sc2	SCA03096.1
Bf10	NC_049988.1	rna-XM_035832352.1	Sp17	NW_022145604.1	rna-XM_030990337.1	Po18	CM021544.1	g12807.t1	Pf09	Pf_9	TCONS_00055227	Sc05	chr5A_Sc2	SCA08936.2
Bf11	NC_049989.1	rna-XM_035834654.1	Sp06	NW_022145605.1	rna-XM_030991666.1	Po07	CM021532.1	g4474.t1	Pf12	Pf_12	TCONS_00005337	Sc06	chr6A_Sc2	SCA24726.2
Bf11	NC_049989.1	rna-XM_035834081.1	Sp06	NW_022145605.1	rna-XM_030992272.1	Po07	CM021532.1	g4614.t1	Pf12	Pf_12	TCONS_00006322	Sc06	chr6A_Sc2	SCA23953.1
Bf04	NC_049982.1	rna-XM_035818088.1	Sp11	NW_022145600.1	rna-XM_030986157.1	Po11	CM021536.1	g6095.t1	Pf20	Pf_20	TCONS_00026190	Sc07	chr7A_Sc2	SCA20212.1
Bf04	NC_049982.1	rna-XM_035817858.1	Sp11	NW_022145600.1	rna-XM_792185.5	Po11	CM021536.1	g6382.t1	Pf20	Pf_20	TCONS_00026718	Sc07	chr7A_Sc2	SCA20483.1
Bf06	NC_049984.1	rna-XM_035823238.1	Sp18	NW_022145614.1	rna-XM_030975099.1	Po04	CM021529.1	g1888.t1	Pf13	Pf_13	TCONS_00008205	Sc13	chr13A_Sc2	SCA26397.1
Bf17	NC_049995.1	rna-XM_035803927.1	Sp08	NW_022145613.1	rna-XM_783379.5	Po14	CM021539.1	g11932.t1	Pf17	Pf_17	TCONS_00018248	Sc15	chr15A_Sc2	SCA06828.1
Bf12	NC_049990.1	rna-XM_035836421.1	Sp16	NW_022145597.1	rna-XM_030981866.1	Po15	CM021541.1	g9964.t1	Pf19	Pf_19	TCONS_00021839	Sc20	chr20A_Sc2	SCA13011.1
Bf05	NC_049983.1	rna-XM_035820957.1	Sp01	NW_022145612.1	rna-XM_030972392.1	Po02	CM021527.1	g7052.t1	Pf06	Pf_6	TCONS_00049508	Sc03	chr3A_Sc2	SCA03144.1
Bf10	NC_049988.1	rna-XM_035833755.1	Sp17	NW_022145604.1	rna-XM_030989807.1	Po18	CM021544.1	g12815.t1	Pf09	Pf_9	TCONS_00055346	Sc05	chr5A_Sc2	SCA08653.1
Bf10	NC_049988.1	rna-XM_035832671.1	Sp17	NW_022145604.1	rna-XM_030990473.1	Po18	CM021544.1	g12385.t1	Pf09	Pf_9	TCONS_00056410	Sc05	chr5A_Sc2	SCA08785.1
Bf11	NC_049989.1	rna-XM_035835638.1	Sp06	NW_022145605.1	rna-XM_030992276.1	Po07	CM021532.1	g4060.t1	Pf12	Pf_12	TCONS_00005434	Sc06	chr6A_Sc2	SCA23927.1
Bf11	NC_049989.1	rna-XM_035835359.1	Sp06	NW_022145605.1	rna-XM_030991824.1	Po07	CM021532.1	g4306.t1	Pf12	Pf_12	TCONS_00006047	Sc06	chr6A_Sc2	SCA25016.1
Bf04	NC_049982.1	rna-XM_035817414.1	Sp11	NW_022145600.1	rna-XM_030985980.1	Po11	CM021536.1	g5651.t1	Pf20	Pf_20	TCONS_00025887	Sc07	chr7A_Sc2	SCA19632.1
Bf15	NC_049993.1	rna-XM_035842373.1	Sp07	NW_022145609.1	rna-XM_030996197.1	Po13	CM021538.1	g20626.t1	Pf08	Pf_8	TCONS_00052574	Sc08	chr8A_Sc2	SCA01075.1
Bf07	NC_049985.1	rna-XM_035826414.1	Sp19	NW_022145596.1	rna-XM_030980670.1	Po05	CM021530.1	g10242.t1	Pf04	Pf_4	TCONS_00043175	Sc09	chr9A_Sc2	SCA08064.1
Bf07	NC_049985.1	rna-XM_035825067.1	Sp19	NW_022145596.1	rna-XM_030981047.1	Po05	CM021530.1	g10999.t1	Pf04	Pf_4	TCONS_00044059	Sc09	chr9A_Sc2	SCA06957.1
Bf02	NC_049980.1	rna-XM_035811396.1	Sp10	NW_022145598.1	rna-XM_030983034.1	Po16	CM021542.1	g748.t1	Pf05	Pf_5	TCONS_00044745	Sc12	chr12A_Sc2	SCA17478.1
Bf03	NC_049981.1	rna-XM_035814209.1	Sp21	NW_022145595.1	rna-XM_030979392.1	Po20	CM021545.1	g36.t1	Pf22	Pf_22	TCONS_00030797	Sc18	chr18A_Sc2	SCA26821.1
Bf04	NC_049982.1	rna-XM_035817532.1	Sp15	NW_022145603.1	rna-XM_030989098.1	Po22	CM021547.1	g8161.t1	Pf01	Pf_1	TCONS_00023913	Sc19	chr19A_Sc2	SCA18774.1
Bf01	NC_049979.1	rna-XM_035814344.1	Sp05	NW_022145611.1	rna-XM_775327.5	Po01	CM021526.1	g19545.t1	Pf14	Pf_14	TCONS_00010891	Sc01	chr1A_Sc2	SCA14367.3
Bf18	NC_049996.1	rna-XM_035806202.1	Sp08	NW_022145613.1	rna-XM_789194.5	Po06	CM021531.1	g4922.t1	Pf11	Pf_11	TCONS_00004166	Sc21	chr21A_Sc2	SCA17068.1
Bf13	NC_049991.1	rna-XM_035839521.1	Sp09	NW_022145599.1	rna-XM_030984503.1	Po03	CM021528.1	g15098.t1	Pf15	Pf_15	TCONS_00013188	Sc02	chr2A_Sc2	SCA02062.1
Bf09	NC_049987.1	rna-XM_035830045.1	Sp04	NW_022145607.1	rna-XM_030994207.1	Po10	CM021535.1	g8668.t1	Pf10	Pf_10	TCONS_00000981	Sc04	chr4A_Sc2	SCA23582.1
Bf04	NC_049982.1	rna-XM_035816016.1	Sp11	NW_022145600.1	rna-XM_030985336.1	Po11	CM021536.1	g5676.t1	Pf20	Pf_20	TCONS_00026582	Sc07	chr7A_Sc2	SCA19959.1
Bf02	NC_049980.1	rna-XM_035811311.1	Sp13	NW_022145615.1	rna-XM_779030.5	Po08	CM021533.1	g13101.t1	Pf21	Pf_21	TCONS_00028626	Sc10	chr10A_Sc2	SCA10480.1
Bf16	NC_049994.1	rna-XM_035802654.1	Sp01	NW_022145612.1	rna-XM_030973626.1	Po09	CM021534.1	g3472.t1	Pf18	Pf_18	TCONS_00020196	Sc11	chr11A_Sc2	SCA16199.2
Bf16	NC_049994.1	rna-XM_035802014.1	Sp01	NW_022145612.1	rna-XM_030972306.1	Po09	CM021534.1	g3013.t1	Pf18	Pf_18	TCONS_00019030	Sc11	chr11A_Sc2	SCA15610.1
Bf01	NC_049979.1	rna-XM_035817262.1	Sp02	NW_022145594.1	rna-XM_030978382.1	Po21	CM021546.1	g16173.t1	Pf03	Pf_3	TCONS_00034986	Sc14	chr14A_Sc2	SCA22332.1
Bf04	NC_049982.1	rna-XM_035816434.1	Sp15	NW_022145603.1	rna-XM_030989368.1	Po22	CM021547.1	g7893.t1	Pf01	Pf_1	TCONS_00025734	Sc19	chr19A_Sc2	SCA18609.1
Bf04	NC_049982.1	rna-XM_035817776.1	Sp15	NW_022145603.1	rna-XM_030989641.1	Po22	CM021547.1	g8368.t1	Pf01	Pf_1	TCONS_00024700	Sc19	chr19A_Sc2	SCA18820.1
Bf05	NC_049983.1	rna-XM_035819911.1	Sp01	NW_022145612.1	rna-XM_784892.5	Po02	CM021527.1	g7755.t1	Pf06	Pf_6	TCONS_00048320	Sc03	chr3A_Sc2	SCA03374.1
Bf10	NC_049988.1	rna-XM_035832439.1	Sp17	NW_022145604.1	rna-XM_030990401.1	Po18	CM021544.1	g12502.t1	Pf09	Pf_9	TCONS_00056392	Sc05	chr5A_Sc2	SCA08913.1
Bf04	NC_049982.1	rna-XM_035817259.1	Sp11	NW_022145600.1	rna-XM_791344.5	Po11	CM021536.1	g6257.t1	Pf20	Pf_20	TCONS_00027256	Sc07	chr7A_Sc2	SCA20385.1
Bf07	NC_049985.1	rna-XM_035825124.1	Sp19	NW_022145596.1	rna-XM_030980978.1	Po05	CM021530.1	g10349.t1	Pf04	Pf_4	TCONS_00044179	Sc09	chr9A_Sc2	SCA06907.1
Bf02	NC_049980.1	rna-XM_035810147.1	Sp13	NW_022145615.1	rna-XM_030977394.1	Po08	CM021533.1	g13339.t1	Pf21	Pf_21	TCONS_00028391	Sc10	chr10A_Sc2	SCA10066.1
Bf16	NC_049994.1	rna-XM_035801740.1	Sp01	NW_022145612.1	rna-XM_781818.5	Po09	CM021534.1	g3406.t1	Pf18	Pf_18	TCONS_00019599	Sc11	chr11A_Sc2	SCA15734.1
Bf02	NC_049980.1	rna-XM_035811786.1	Sp10	NW_022145598.1	rna-XM_030983447.1	Po16	CM021542.1	g1277.t1	Pf05	Pf_5	TCONS_00046200	Sc12	chr12A_Sc2	SCA17822.1
Bf06	NC_049984.1	rna-XM_035824406.1	Sp18	NW_022145614.1	rna-XM_030975295.1	Po04	CM021529.1	g1837.t1	Pf13	Pf_13	TCONS_00009163	Sc13	chr13A_Sc2	SCA26150.1
Bf06	NC_049984.1	rna-XM_035823992.1	Sp18	NW_022145614.1	rna-XM_030975423.1	Po04	CM021529.1	g2060.t1	Pf13	Pf_13	TCONS_00009152	Sc13	chr13A_Sc2	SCA25537.1
Bf19	NC_049997.1	rna-XM_035807603.1	Sp20	NW_022145602.1	rna-XM_030988760.1	Po06	CM021531.1	g5052.t1	Pf02	Pf_2	TCONS_00037318	Sc16	chr16A_Sc2	SCA20864.1
Bf12	NC_049990.1	rna-XM_035836889.1	Sp16	NW_022145597.1	rna-XM_030981731.1	Po15	CM021541.1	g10101.t1	Pf19	Pf_19	TCONS_00022717	Sc20	chr20A_Sc2	SCA13367.1
Bf14	NC_049992.1	rna-XM_035841824.1	Sp14	NW_022145601.1	rna-XM_011677128.2	Po17	CM021543.1	g17772.t1	Pf07	Pf_7	TCONS_00050196	Sc22	chr22A_Sc2	SCA11825.1
Bf14	NC_049992.1	rna-XM_035840751.1	Sp14	NW_022145601.1	rna-XM_030986547.1	Po17	CM021543.1	g18432.t1	Pf07	Pf_7	TCONS_00051273	Sc22	chr22A_Sc2	SCA12150.1
Bf10	NC_049988.1	rna-XM_035832381.1	Sp17	NW_022145604.1	rna-XM_030990948.1	Po18	CM021544.1	g12249.t1	Pf09	Pf_9	TCONS_00054905	Sc05	chr5A_Sc2	SCA09313.1
Bf11	NC_049989.1	rna-XM_035835716.1	Sp06	NW_022145605.1	rna-XM_030992008.1	Po07	CM021532.1	g4294.t1	Pf12	Pf_12	TCONS_00005106	Sc06	chr6A_Sc2	SCA24246.1
Bf11	NC_049989.1	rna-XM_035835618.1	Sp06	NW_022145605.1	rna-XM_030992281.1	Po07	CM021532.1	g3871.t1	Pf12	Pf_12	TCONS_00004594	Sc06	chr6A_Sc2	SCA24873.2
Bf02	NC_049980.1	rna-XM_035844166.1	Sp13	NW_022145615.1	rna-XM_030977161.1	Po08	CM021533.1	g13031.t1	Pf21	Pf_21	TCONS_00028092	Sc10	chr10A_Sc2	SCA09926.1
Bf02	NC_049980.1	rna-XM_035810825.1	Sp10	NW_022145598.1	rna-XM_030983607.1	Po16	CM021542.1	g876.t1	Pf05	Pf_5	TCONS_00046303	Sc12	chr12A_Sc2	SCA18019.1
Bf02	NC_049980.1	rna-XM_035810285.1	Sp10	NW_022145598.1	rna-XM_030983339.1	Po16	CM021542.1	g822.t1	Pf05	Pf_5	TCONS_00046496	Sc12	chr12A_Sc2	SCA17530.1
Bf06	NC_049984.1	rna-XM_035823816.1	Sp18	NW_022145614.1	rna-XM_001198755.4	Po04	CM021529.1	g1490.t1	Pf13	Pf_13	TCONS_00008495	Sc13	chr13A_Sc2	SCA25940.1
Bf06	NC_049984.1	rna-XM_035823092.1	Sp18	NW_022145614.1	rna-XM_030975446.1	Po04	CM021529.1	g1647.t1	Pf13	Pf_13	TCONS_00007793	Sc13	chr13A_Sc2	SCA26009.1
Bf08	NC_049986.1	rna-XM_035827435.1	Sp12	NW_022145610.1	rna-XM_030998029.1	Po19	CM021540.1	g13855.t1	Pf16	Pf_16	TCONS_00016209	Sc17	chr17A_Sc2	SCA05148.1
Bf12	NC_049990.1	rna-XM_035837243.1	Sp16	NW_022145597.1	rna-XM_030982123.1	Po15	CM021541.1	g9674.t1	Pf19	Pf_19	TCONS_00021318	Sc20	chr20A_Sc2	SCA13414.1
Bf14	NC_049992.1	rna-XM_035840559.1	Sp14	NW_022145601.1	rna-XM_030986865.1	Po17	CM021543.1	g17784.t1	Pf07	Pf_7	TCONS_00051403	Sc22	chr22A_Sc2	SCA12494.1
Bf16	NC_049994.1	rna-XM_035844357.1	Sp01	NW_022145612.1	rna-XM_031000536.1	Po09	CM021534.1	g3169.t1	Pf23	Pf_23	TCONS_00032477	Sc23	chr23A_Sc2	SCA10983.1
Bf07	NC_049985.1	rna-XM_035826456.1	Sp03	NW_022145606.1	rna-XM_030992891.1	Po12	CM021537.1	g17609.t1	Pf09	Pf_9	TCONS_00055221	Sc05	chr5A_Sc2	SCA08762.1
Bf07	NC_049985.1	rna-XM_035827152.1	Sp19	NW_022145596.1	rna-XM_030981204.1	Po05	CM021530.1	g10886.t1	Pf04	Pf_4	TCONS_00041721	Sc09	chr9A_Sc2	SCA06893.1
Bf02	NC_049980.1	rna-XM_035811388.1	Sp10	NW_022145598.1	rna-XM_030983327.1	Po16	CM021542.1	g929.t1	Pf05	Pf_5	TCONS_00045626	Sc12	chr12A_Sc2	SCA18192.1
Bf12	NC_049990.1	rna-XM_035836854.1	Sp16	NW_022145597.1	rna-XM_788876.5	Po15	CM021541.1	g9513.t1	Pf19	Pf_19	TCONS_00021229	Sc20	chr20A_Sc2	SCA13102.2
Bf15	NC_049993.1	rna-XM_035843104.1	Sp07	NW_022145609.1	rna-XM_030996424.1	Po13	CM021538.1	g20421.t1	Pf08	Pf_8	TCONS_00053291	Sc08	chr8A_Sc2	SCA01106.1
Bf07	NC_049985.1	rna-XM_035825365.1	Sp19	NW_022145596.1	rna-NM_214530.1	Po05	CM021530.1	g10321.t1	Pf04	Pf_4	TCONS_00043409	Sc09	chr9A_Sc2	SCA08018.1
Bf07	NC_049985.1	rna-XM_035825272.1	Sp19	NW_022145596.1	rna-XM_030980426.1	Po05	CM021530.1	g11165.t1	Pf04	Pf_4	TCONS_00043944	Sc09	chr9A_Sc2	SCA07174.1
Bf02	NC_049980.1	rna-XM_035810131.1	Sp13	NW_022145615.1	rna-XM_030976830.1	Po08	CM021533.1	g13607.t1	Pf21	Pf_21	TCONS_00028430	Sc10	chr10A_Sc2	SCA09651.1
Bf06	NC_049984.1	rna-XM_035823144.1	Sp18	NW_022145614.1	rna-XM_003724138.3	Po04	CM021529.1	g1999.t1	Pf13	Pf_13	TCONS_00007024	Sc13	chr13A_Sc2	SCA26498.1
Bf06	NC_049984.1	rna-XM_035822782.1	Sp18	NW_022145614.1	rna-XM_030975353.1	Po04	CM021529.1	g1487.t1	Pf13	Pf_13	TCONS_00008904	Sc13	chr13A_Sc2	SCA25522.1
Bf03	NC_049981.1	rna-XM_035814612.1	Sp21	NW_022145595.1	rna-XM_030979071.1	Po20	CM021545.1	g455.t1	Pf22	Pf_22	TCONS_00030230	Sc18	chr18A_Sc2	SCA27372.1
Bf01	NC_049979.1	rna-XM_035839084.1	Sp05	NW_022145611.1	rna-XM_011663185.2	Po01	CM021526.1	g19491.t1	Pf14	Pf_14	TCONS_00010453	Sc01	chr1A_Sc2	SCA14892.1
Bf14	NC_049992.1	rna-XM_035841640.1	Sp14	NW_022145601.1	rna-XM_030987104.1	Po17	CM021543.1	g17911.t1	Pf07	Pf_7	TCONS_00051325	Sc22	chr22A_Sc2	SCA12333.1
Bf05	NC_049983.1	rna-XM_035821087.1	Sp01	NW_022145612.1	rna-XM_003723800.3	Po02	CM021527.1	g6603.t1	Pf06	Pf_6	TCONS_00048192	Sc03	chr3A_Sc2	SCA03081.1
Bf05	NC_049983.1	rna-XM_035820893.1	Sp01	NW_022145612.1	rna-XM_796784.5	Po02	CM021527.1	g7035.t1	Pf06	Pf_6	TCONS_00048330	Sc03	chr3A_Sc2	SCA04450.1
Bf01	NC_049979.1	rna-XM_035807334.1	Sp05	NW_022145611.1	rna-XM_782710.5	Po01	CM021526.1	g18937.t1	Pf14	Pf_14	TCONS_00012174	Sc01	chr1A_Sc2	SCA13821.1
Bf03	NC_049981.1	rna-XM_035813064.1	Sp01	NW_022145612.1	rna-NM_214494.1	Po09	CM021534.1	g2839.t1	Pf23	Pf_23	TCONS_00033093	Sc23	chr23A_Sc2	SCA11372.2
Bf15	NC_049993.1	rna-XM_035844194.1	Sp07	NW_022145609.1	rna-XM_030996834.1	Po13	CM021538.1	g20452.t1	Pf08	Pf_8	TCONS_00053138	Sc08	chr8A_Sc2	SCA01086.1
Bf02	NC_049980.1	rna-XM_035811163.1	Sp13	NW_022145615.1	rna-XM_030976491.1	Po08	CM021533.1	g12980.t1	Pf21	Pf_21	TCONS_00029041	Sc10	chr10A_Sc2	SCA10242.1
Bf03	NC_049981.1	rna-XM_035815002.1	Sp01	NW_022145612.1	rna-XM_030973326.1	Po09	CM021534.1	g3408.t1	Pf18	Pf_18	TCONS_00019776	Sc11	chr11A_Sc2	SCA15974.1
Bf16	NC_049994.1	rna-XM_035801660.1	Sp01	NW_022145612.1	rna-XM_031000273.1	Po09	CM021534.1	g3352.t1	Pf18	Pf_18	TCONS_00019051	Sc11	chr11A_Sc2	SCA15928.1
Bf02	NC_049980.1	rna-XM_035809948.1	Sp10	NW_022145598.1	rna-XM_030983461.1	Po16	CM021542.1	g1156.t1	Pf05	Pf_5	TCONS_00045363	Sc12	chr12A_Sc2	SCA18329.1
Bf12	NC_049990.1	rna-XM_035837289.1	Sp16	NW_022145597.1	rna-XM_030982494.1	Po15	CM021541.1	g9583.t1	Pf19	Pf_19	TCONS_00022799	Sc20	chr20A_Sc2	SCA13556.1
Bf15	NC_049993.1	rna-XM_035843662.1	Sp07	NW_022145609.1	rna-XM_030996650.1	Po13	CM021538.1	g20929.t1	Pf08	Pf_8	TCONS_00054136	Sc08	chr8A_Sc2	SCA00069.2
Bf07	NC_049985.1	rna-XM_035825615.1	Sp19	NW_022145596.1	rna-XM_030981122.1	Po05	CM021530.1	g10396.t1	Pf04	Pf_4	TCONS_00043934	Sc09	chr9A_Sc2	SCA08161.1
Bf02	NC_049980.1	rna-XM_035803309.1	Sp10	NW_022145598.1	rna-XM_790319.5	Po16	CM021542.1	g1025.t1	Pf05	Pf_5	TCONS_00045330	Sc12	chr12A_Sc2	SCA18052.1
Bf08	NC_049986.1	rna-XM_035827504.1	Sp12	NW_022145610.1	rna-XM_030997344.1	Po19	CM021540.1	g14121.t1	Pf16	Pf_16	TCONS_00016546	Sc17	chr17A_Sc2	SCA04878.1
Bf01	NC_049979.1	rna-XM_035816291.1	Sp05	NW_022145611.1	rna-XM_030998752.1	Po01	CM021526.1	g18909.t1	Pf14	Pf_14	TCONS_00011685	Sc01	chr1A_Sc2	SCA14538.2
Bf01	NC_049979.1	rna-XM_035837552.1	Sp05	NW_022145611.1	rna-XM_030998742.1	Po01	CM021526.1	g19286.t1	Pf14	Pf_14	TCONS_00010098	Sc01	chr1A_Sc2	SCA15424.1
Bf16	NC_049994.1	rna-XM_035801500.1	Sp01	NW_022145612.1	rna-XM_030972314.1	Po09	CM021534.1	g2591.t1	Pf23	Pf_23	TCONS_00033238	Sc23	chr23A_Sc2	SCA11292.1
Bf05	NC_049983.1	rna-XM_035820421.1	Sp01	NW_022145612.1	rna-XM_030971944.1	Po02	CM021527.1	g7392.t1	Pf06	Pf_6	TCONS_00048110	Sc03	chr3A_Sc2	SCA04142.1
Bf01	NC_049979.1	rna-XM_035825026.1	Sp02	NW_022145594.1	rna-XM_030978131.1	Po21	CM021546.1	g15992.t1	Pf03	Pf_3	TCONS_00034528	Sc14	chr14A_Sc2	SCA21843.1
Bf08	NC_049986.1	rna-XM_035829212.1	Sp12	NW_022145610.1	rna-NM_214669.1	Po19	CM021540.1	g14116.t1	Pf16	Pf_16	TCONS_00014656	Sc17	chr17A_Sc2	SCA05178.1
Bf03	NC_049981.1	rna-XM_035815159.1	Sp21	NW_022145595.1	rna-XM_783433.5	Po20	CM021545.1	g592.t1	Pf22	Pf_22	TCONS_00030892	Sc18	chr18A_Sc2	SCA26948.1
Bf03	NC_049981.1	rna-XM_035814598.1	Sp21	NW_022145595.1	rna-XM_030979323.1	Po20	CM021545.1	g349.t1	Pf22	Pf_22	TCONS_00030280	Sc18	chr18A_Sc2	SCA27169.2
Bf03	NC_049981.1	rna-XM_035813541.1	Sp21	NW_022145595.1	rna-XM_030979455.1	Po20	CM021545.1	g53.t1	Pf22	Pf_22	TCONS_00031077	Sc18	chr18A_Sc2	SCA26769.1
Bf13	NC_049991.1	rna-XM_035839620.1	Sp09	NW_022145599.1	rna-XM_786113.5	Po03	CM021528.1	g15577.t1	Pf15	Pf_15	TCONS_00013597	Sc02	chr2A_Sc2	SCA02887.1
Bf13	NC_049991.1	rna-XM_035839895.1	Sp09	NW_022145599.1	rna-XM_030984004.1	Po03	CM021528.1	g15213.t1	Pf15	Pf_15	TCONS_00012295	Sc02	chr2A_Sc2	SCA02166.1
Bf05	NC_049983.1	rna-XM_035820850.1	Sp01	NW_022145612.1	rna-XM_011670640.2	Po02	CM021527.1	g7429.t1	Pf06	Pf_6	TCONS_00048456	Sc03	chr3A_Sc2	SCA03092.1
Bf11	NC_049989.1	rna-XM_035834255.1	Sp06	NW_022145605.1	rna-XM_030991386.1	Po07	CM021532.1	g3638.t1	Pf12	Pf_12	TCONS_00006350	Sc06	chr6A_Sc2	SCA24174.1
Bf16	NC_049994.1	rna-XM_035802803.1	Sp01	NW_022145612.1	rna-XM_778914.5	Po09	CM021534.1	g3457.t1	Pf18	Pf_18	TCONS_00019204	Sc11	chr11A_Sc2	SCA15567.1
Bf06	NC_049984.1	rna-XM_035822973.1	Sp18	NW_022145614.1	rna-XM_030975047.1	Po04	CM021529.1	g2094.t1	Pf13	Pf_13	TCONS_00007532	Sc13	chr13A_Sc2	SCA26005.1
Bf05	NC_049983.1	rna-XM_035820823.1	Sp01	NW_022145612.1	rna-XM_030971969.1	Po02	CM021527.1	g7088.t1	Pf06	Pf_6	TCONS_00047734	Sc03	chr3A_Sc2	SCA03350.1
Bf09	NC_049987.1	rna-XM_035830394.1	Sp04	NW_022145607.1	rna-XM_030995406.1	Po10	CM021535.1	g8845.t1	Pf10	Pf_10	TCONS_00000991	Sc04	chr4A_Sc2	SCA23789.1
Bf11	NC_049989.1	rna-XM_035835624.1	Sp06	NW_022145605.1	rna-XM_030991914.1	Po07	CM021532.1	g3662.t1	Pf12	Pf_12	TCONS_00006654	Sc06	chr6A_Sc2	SCA24567.1
Bf02	NC_049980.1	rna-XM_035807503.1	Sp13	NW_022145615.1	rna-XM_030976264.1	Po08	CM021533.1	g12864.t1	Pf21	Pf_21	TCONS_00028627	Sc10	chr10A_Sc2	SCA09740.1
Bf16	NC_049994.1	rna-XM_035802778.1	Sp01	NW_022145612.1	rna-XM_011666197.2	Po09	CM021534.1	g2815.t1	Pf18	Pf_18	TCONS_00019574	Sc11	chr11A_Sc2	SCA15604.1
Bf16	NC_049994.1	rna-XM_035802322.1	Sp01	NW_022145612.1	rna-XM_030972058.1	Po09	CM021534.1	g3142.t1	Pf18	Pf_18	TCONS_00019704	Sc11	chr11A_Sc2	SCA15486.1
Bf18	NC_049996.1	rna-XM_035806017.1	Sp08	NW_022145613.1	rna-XM_003724498.3	Po06	CM021531.1	g4702.t1	Pf11	Pf_11	TCONS_00003400	Sc21	chr21A_Sc2	SCA17310.1
Bf14	NC_049992.1	rna-XM_035842322.1	Sp14	NW_022145601.1	rna-XM_030987333.1	Po17	CM021543.1	g17923.t1	Pf07	Pf_7	TCONS_00050275	Sc22	chr22A_Sc2	SCA11758.1
Bf05	NC_049983.1	rna-XM_035819874.1	Sp01	NW_022145612.1	rna-XM_031000474.1	Po02	CM021527.1	g6819.t1	Pf06	Pf_6	TCONS_00048307	Sc03	chr3A_Sc2	SCA04219.1
Bf10	NC_049988.1	rna-XM_035833087.1	Sp17	NW_022145604.1	rna-XM_030990299.1	Po18	CM021544.1	g12202.t1	Pf09	Pf_9	TCONS_00057067	Sc05	chr5A_Sc2	SCA08641.1
Bf09	NC_049987.1	rna-XM_035829953.1	Sp03	NW_022145606.1	rna-XM_030993027.1	Po12	CM021537.1	g16849.t1	Pf09	Pf_9	TCONS_00055099	Sc05	chr5A_Sc2	SCA08551.1
Bf04	NC_049982.1	rna-XM_035817126.1	Sp11	NW_022145600.1	rna-XM_030985285.1	Po11	CM021536.1	g6448.t1	Pf20	Pf_20	TCONS_00026915	Sc07	chr7A_Sc2	SCA20410.1
Bf04	NC_049982.1	rna-XM_035817735.1	Sp11	NW_022145600.1	rna-XM_030985689.1	Po11	CM021536.1	g5780.t1	Pf20	Pf_20	TCONS_00027788	Sc07	chr7A_Sc2	SCA19973.1
Bf04	NC_049982.1	rna-XM_035816009.1	Sp11	NW_022145600.1	rna-XM_030986228.1	Po11	CM021536.1	g6398.t1	Pf20	Pf_20	TCONS_00027833	Sc07	chr7A_Sc2	SCA19678.1
Bf15	NC_049993.1	rna-XM_035843220.1	Sp07	NW_022145609.1	rna-XM_030996331.1	Po13	CM021538.1	g20559.t1	Pf08	Pf_8	TCONS_00053166	Sc08	chr8A_Sc2	SCA00548.2
Bf15	NC_049993.1	rna-XM_035843262.1	Sp07	NW_022145609.1	rna-XM_030996927.1	Po13	CM021538.1	g20769.t1	Pf08	Pf_8	TCONS_00052848	Sc08	chr8A_Sc2	SCA00781.1
Bf02	NC_049980.1	rna-XM_035807046.1	Sp13	NW_022145615.1	rna-XM_003723778.3	Po08	CM021533.1	g13539.t1	Pf21	Pf_21	TCONS_00029606	Sc10	chr10A_Sc2	SCA10259.1
Bf17	NC_049995.1	rna-XM_035804180.1	Sp08	NW_022145613.1	rna-XM_030974430.1	Po14	CM021539.1	g12085.t1	Pf17	Pf_17	TCONS_00018101	Sc15	chr15A_Sc2	SCA06745.1
Bf04	NC_049982.1	rna-XM_035818556.1	Sp15	NW_022145603.1	rna-XM_030989371.1	Po22	CM021547.1	g8008.t1	Pf01	Pf_1	TCONS_00023532	Sc19	chr19A_Sc2	SCA19246.1
Bf01	NC_049979.1	rna-XM_035802098.1	Sp05	NW_022145611.1	rna-XM_030999074.1	Po01	CM021526.1	g19213.t1	Pf14	Pf_14	TCONS_00011472	Sc01	chr1A_Sc2	SCA14869.1
Bf14	NC_049992.1	rna-XM_035841883.1	Sp14	NW_022145601.1	rna-XM_030987194.1	Po17	CM021543.1	g18335.t1	Pf07	Pf_7	TCONS_00052261	Sc22	chr22A_Sc2	SCA12021.1
Bf09	NC_049987.1	rna-XM_035830444.1	Sp04	NW_022145607.1	rna-XM_030995008.1	Po10	CM021535.1	g8619.t1	Pf10	Pf_10	TCONS_00000270	Sc04	chr4A_Sc2	SCA23779.1
Bf09	NC_049987.1	rna-XM_035830175.1	Sp04	NW_022145607.1	rna-XM_030995477.1	Po10	CM021535.1	g8943.t1	Pf10	Pf_10	TCONS_00002121	Sc04	chr4A_Sc2	SCA22979.1
Bf10	NC_049988.1	rna-XM_035833384.1	Sp17	NW_022145604.1	rna-XM_030990545.1	Po18	CM021544.1	g12175.t1	Pf09	Pf_9	TCONS_00055333	Sc05	chr5A_Sc2	SCA08881.1
Bf10	NC_049988.1	rna-XM_035833922.1	Sp17	NW_022145604.1	rna-XM_779119.5	Po18	CM021544.1	g12484.t1	Pf09	Pf_9	TCONS_00055453	Sc05	chr5A_Sc2	SCA08647.1
Bf15	NC_049993.1	rna-XM_035842410.1	Sp07	NW_022145609.1	rna-XM_775491.5	Po13	CM021538.1	g20953.t1	Pf08	Pf_8	TCONS_00052855	Sc08	chr8A_Sc2	SCA01273.1
Bf15	NC_049993.1	rna-XM_035843005.1	Sp07	NW_022145609.1	rna-XM_030996386.1	Po13	CM021538.1	g20472.t1	Pf08	Pf_8	TCONS_00054345	Sc08	chr8A_Sc2	SCA01197.1
Bf15	NC_049993.1	rna-XM_035843307.1	Sp07	NW_022145609.1	rna-XM_030995947.1	Po13	CM021538.1	g20488.t1	Pf08	Pf_8	TCONS_00054350	Sc08	chr8A_Sc2	SCA00464.1
Bf02	NC_049980.1	rna-XM_035810677.1	Sp13	NW_022145615.1	rna-XM_011664260.2	Po08	CM021533.1	g13637.t1	Pf21	Pf_21	TCONS_00028123	Sc10	chr10A_Sc2	SCA09668.10
Bf06	NC_049984.1	rna-XM_035822480.1	Sp18	NW_022145614.1	rna-XM_011680271.2	Po04	CM021529.1	g1662.t1	Pf13	Pf_13	TCONS_00009199	Sc13	chr13A_Sc2	SCA25360.1
Bf12	NC_049990.1	rna-XM_035836431.1	Sp16	NW_022145597.1	rna-XM_030982506.1	Po15	CM021541.1	g9555.t1	Pf19	Pf_19	TCONS_00021610	Sc20	chr20A_Sc2	SCA13193.1
Bf18	NC_049996.1	rna-XM_035805294.1	Sp08	NW_022145613.1	rna-XM_030973681.1	Po06	CM021531.1	g5391.t1	Pf11	Pf_11	TCONS_00002586	Sc21	chr21A_Sc2	SCA16759.1
Bf13	NC_049991.1	rna-XM_035838582.1	Sp09	NW_022145599.1	rna-XM_030985073.1	Po03	CM021528.1	g14993.t1	Pf15	Pf_15	TCONS_00012914	Sc02	chr2A_Sc2	SCA01433.1
Bf13	NC_049991.1	rna-XM_035839493.1	Sp09	NW_022145599.1	rna-XM_777173.5	Po03	CM021528.1	g14885.t1	Pf15	Pf_15	TCONS_00014136	Sc02	chr2A_Sc2	SCA01589.1
Bf13	NC_049991.1	rna-XM_035838914.1	Sp09	NW_022145599.1	rna-XM_030984473.1	Po03	CM021528.1	g14777.t1	Pf15	Pf_15	TCONS_00013487	Sc02	chr2A_Sc2	SCA02686.1
Bf10	NC_049988.1	rna-XM_035832461.1	Sp17	NW_022145604.1	rna-XM_775026.5	Po18	CM021544.1	g12176.t1	Pf09	Pf_9	TCONS_00056817	Sc05	chr5A_Sc2	SCA08519.1
Bf11	NC_049989.1	rna-XM_035835393.1	Sp06	NW_022145605.1	rna-XM_030992298.1	Po07	CM021532.1	g4233.t1	Pf12	Pf_12	TCONS_00005264	Sc06	chr6A_Sc2	SCA24141.1
Bf16	NC_049994.1	rna-XM_035801557.1	Sp01	NW_022145612.1	rna-XM_794244.4	Po09	CM021534.1	g2877.t1	Pf18	Pf_18	TCONS_00019983	Sc11	chr11A_Sc2	SCA15865.1
Bf02	NC_049980.1	rna-XM_035809950.1	Sp10	NW_022145598.1	rna-XM_003729246.3	Po16	CM021542.1	g751.t1	Pf05	Pf_5	TCONS_00045187	Sc12	chr12A_Sc2	SCA18241.1
Bf06	NC_049984.1	rna-XM_035822373.1	Sp18	NW_022145614.1	rna-XM_776957.5	Po04	CM021529.1	g1931.t1	Pf13	Pf_13	TCONS_00008402	Sc13	chr13A_Sc2	SCA25892.2
Bf17	NC_049995.1	rna-XM_035803613.1	Sp08	NW_022145613.1	rna-XM_030973852.1	Po14	CM021539.1	g11361.t1	Pf17	Pf_17	TCONS_00017195	Sc15	chr15A_Sc2	SCA06614.1
Bf17	NC_049995.1	rna-XM_035803607.1	Sp08	NW_022145613.1	rna-XM_792659.5	Po14	CM021539.1	g11724.t1	Pf17	Pf_17	TCONS_00018446	Sc15	chr15A_Sc2	SCA06080.1
Bf08	NC_049986.1	rna-XM_035828651.1	Sp12	NW_022145610.1	rna-XM_030997690.1	Po19	CM021540.1	g14640.t1	Pf16	Pf_16	TCONS_00014649	Sc17	chr17A_Sc2	SCA05354.1
Bf08	NC_049986.1	rna-XM_035827702.1	Sp12	NW_022145610.1	rna-XM_011682721.2	Po19	CM021540.1	g14068.t1	Pf16	Pf_16	TCONS_00015711	Sc17	chr17A_Sc2	SCA05709.2
Bf03	NC_049981.1	rna-XM_035815526.1	Sp21	NW_022145595.1	rna-XM_030979507.1	Po20	CM021545.1	g387.t1	Pf22	Pf_22	TCONS_00030870	Sc18	chr18A_Sc2	SCA26632.1
Bf18	NC_049996.1	rna-XM_035805241.1	Sp08	NW_022145613.1	rna-XM_789992.5	Po06	CM021531.1	g5106.t1	Pf11	Pf_11	TCONS_00003872	Sc21	chr21A_Sc2	SCA17155.1
Bf05	NC_049983.1	rna-XM_035819678.1	Sp01	NW_022145612.1	rna-XM_030972576.1	Po02	CM021527.1	g7284.t1	Pf06	Pf_6	TCONS_00049742	Sc03	chr3A_Sc2	SCA02957.1
Bf05	NC_049983.1	rna-XM_035822035.1	Sp01	NW_022145612.1	rna-XM_031000540.1	Po02	CM021527.1	g6570.t1	Pf06	Pf_6	TCONS_00048191	Sc03	chr3A_Sc2	SCA03188.2
Bf09	NC_049987.1	rna-XM_035831171.1	Sp04	NW_022145607.1	rna-XM_030995279.1	Po10	CM021535.1	g8380.t1	Pf10	Pf_10	TCONS_00000523	Sc04	chr4A_Sc2	SCA23501.1
Bf06	NC_049984.1	rna-XM_035823837.1	Sp03	NW_022145606.1	rna-XM_030992885.1	Po12	CM021537.1	g16696.t1	Pf09	Pf_9	TCONS_00055419	Sc05	chr5A_Sc2	SCA09442.1
Bf11	NC_049989.1	rna-XM_035834893.1	Sp06	NW_022145605.1	rna-XM_030991892.1	Po07	CM021532.1	g4171.t1	Pf12	Pf_12	TCONS_00005531	Sc06	chr6A_Sc2	SCA24649.1
Bf04	NC_049982.1	rna-XM_035818184.1	Sp11	NW_022145600.1	rna-XM_030985740.1	Po11	CM021536.1	g6401.t1	Pf20	Pf_20	TCONS_00026465	Sc07	chr7A_Sc2	SCA20339.2
Bf15	NC_049993.1	rna-XM_035842888.1	Sp07	NW_022145609.1	rna-XM_003724274.3	Po13	CM021538.1	g20540.t1	Pf08	Pf_8	TCONS_00054488	Sc08	chr8A_Sc2	SCA00755.1
Bf02	NC_049980.1	rna-XM_035811783.1	Sp13	NW_022145615.1	rna-XM_030976947.1	Po08	CM021533.1	g13683.t1	Pf21	Pf_21	TCONS_00029161	Sc10	chr10A_Sc2	SCA10297.1
Bf01	NC_049979.1	rna-XM_035818260.1	Sp02	NW_022145594.1	rna-XM_030977913.1	Po21	CM021546.1	g16287.t1	Pf03	Pf_3	TCONS_00040993	Sc14	chr14A_Sc2	SCA22135.1
Bf17	NC_049995.1	rna-XM_035803875.1	Sp08	NW_022145613.1	rna-XM_030974637.1	Po14	CM021539.1	g11912.t1	Pf17	Pf_17	TCONS_00017571	Sc15	chr15A_Sc2	SCA06211.1
Bf01	NC_049979.1	rna-XM_035832710.1	Sp05	NW_022145611.1	rna-XM_030998681.1	Po01	CM021526.1	g19878.t1	Pf14	Pf_14	TCONS_00009918	Sc01	chr1A_Sc2	SCA14423.1
Bf01	NC_049979.1	rna-XM_035824581.1	Sp05	NW_022145611.1	rna-XM_030999820.1	Po01	CM021526.1	g19142.t1	Pf14	Pf_14	TCONS_00009656	Sc01	chr1A_Sc2	SCA13967.1
Bf12	NC_049990.1	rna-XM_035836863.1	Sp16	NW_022145597.1	rna-XM_030981994.1	Po15	CM021541.1	g9427.t1	Pf19	Pf_19	TCONS_00021580	Sc20	chr20A_Sc2	SCA13359.1
Bf12	NC_049990.1	rna-XM_035836973.1	Sp16	NW_022145597.1	rna-XM_011675888.2	Po15	CM021541.1	g9557.t1	Pf19	Pf_19	TCONS_00021882	Sc20	chr20A_Sc2	SCA13537.1
Bf09	NC_049987.1	rna-XM_035829747.1	Sp04	NW_022145607.1	rna-XM_011672737.2	Po10	CM021535.1	g9076.t1	Pf10	Pf_10	TCONS_00000577	Sc04	chr4A_Sc2	SCA23121.1
Bf02	NC_049980.1	rna-XM_035843171.1	Sp13	NW_022145615.1	rna-XM_030976788.1	Po08	CM021533.1	g13644.t1	Pf21	Pf_21	TCONS_00029698	Sc10	chr10A_Sc2	SCA10234.1
Bf02	NC_049980.1	rna-XM_035812316.1	Sp10	NW_022145598.1	rna-XM_030982816.1	Po16	CM021542.1	g1259.t1	Pf05	Pf_5	TCONS_00046213	Sc12	chr12A_Sc2	SCA17892.1
Bf01	NC_049979.1	rna-XM_035828248.1	Sp02	NW_022145594.1	rna-XM_030978392.1	Po21	CM021546.1	g15984.t1	Pf03	Pf_3	TCONS_00035498	Sc14	chr14A_Sc2	SCA22327.1
Bf01	NC_049979.1	rna-XM_035818299.1	Sp05	NW_022145611.1	rna-XM_030998957.1	Po01	CM021526.1	g20007.t1	Pf14	Pf_14	TCONS_00010802	Sc01	chr1A_Sc2	SCA15133.1
Bf05	NC_049983.1	rna-XM_035820734.1	Sp01	NW_022145612.1	rna-XM_030972441.1	Po02	CM021527.1	g6753.t1	Pf06	Pf_6	TCONS_00049668	Sc03	chr3A_Sc2	SCA03371.1
Bf11	NC_049989.1	rna-XM_035836228.1	Sp06	NW_022145605.1	rna-XM_030992157.1	Po07	CM021532.1	g4513.t1	Pf12	Pf_12	TCONS_00006202	Sc06	chr6A_Sc2	SCA24559.1
Bf02	NC_049980.1	rna-XM_035809017.1	Sp10	NW_022145598.1	rna-XM_030983477.1	Po16	CM021542.1	g1367.t1	Pf05	Pf_5	TCONS_00046508	Sc12	chr12A_Sc2	SCA17473.1
Bf02	NC_049980.1	rna-XM_035812130.1	Sp10	NW_022145598.1	rna-XM_030983429.1	Po16	CM021542.1	g744.t1	Pf05	Pf_5	TCONS_00046619	Sc12	chr12A_Sc2	SCA17433.1
Bf06	NC_049984.1	rna-XM_035823008.1	Sp18	NW_022145614.1	rna-XM_793302.5	Po04	CM021529.1	g1505.t1	Pf13	Pf_13	TCONS_00008504	Sc13	chr13A_Sc2	SCA25844.1
Bf06	NC_049984.1	rna-XM_035822712.1	Sp18	NW_022145614.1	rna-XM_030975052.1	Po04	CM021529.1	g1514.t1	Pf13	Pf_13	TCONS_00007477	Sc13	chr13A_Sc2	SCA25427.5
Bf01	NC_049979.1	rna-XM_035818190.1	Sp02	NW_022145594.1	rna-XM_003724784.3	Po21	CM021546.1	g15837.t1	Pf03	Pf_3	TCONS_00040868	Sc14	chr14A_Sc2	SCA21630.1
Bf01	NC_049979.1	rna-XM_035837534.1	Sp05	NW_022145611.1	rna-XM_030998534.1	Po01	CM021526.1	g18665.t1	Pf14	Pf_14	TCONS_00010265	Sc01	chr1A_Sc2	SCA14501.1
Bf01	NC_049979.1	rna-XM_035810283.1	Sp05	NW_022145611.1	rna-XM_030999101.1	Po01	CM021526.1	g18862.t1	Pf14	Pf_14	TCONS_00010489	Sc01	chr1A_Sc2	SCA13783.2
Bf01	NC_049979.1	rna-XM_035824544.1	Sp05	NW_022145611.1	rna-XM_030998312.1	Po01	CM021526.1	g19006.t1	Pf14	Pf_14	TCONS_00011194	Sc01	chr1A_Sc2	SCA14314.3
Bf12	NC_049990.1	rna-XM_035837428.1	Sp16	NW_022145597.1	rna-XM_030981989.1	Po15	CM021541.1	g9806.t1	Pf19	Pf_19	TCONS_00021077	Sc20	chr20A_Sc2	SCA12590.1
Bf12	NC_049990.1	rna-XM_035836521.1	Sp16	NW_022145597.1	rna-XM_030982391.1	Po15	CM021541.1	g9650.t1	Pf19	Pf_19	TCONS_00021762	Sc20	chr20A_Sc2	SCA13115.1
Bf11	NC_049989.1	rna-XM_035836100.1	Sp06	NW_022145605.1	rna-XM_011681883.2	Po07	CM021532.1	g4310.t1	Pf12	Pf_12	TCONS_00005585	Sc06	chr6A_Sc2	SCA25161.3
Bf04	NC_049982.1	rna-XM_035816866.1	Sp11	NW_022145600.1	rna-XM_030985886.1	Po11	CM021536.1	g6457.t1	Pf20	Pf_20	TCONS_00027122	Sc07	chr7A_Sc2	SCA19938.1
Bf15	NC_049993.1	rna-XM_035843021.1	Sp07	NW_022145609.1	rna-XM_030996950.1	Po13	CM021538.1	g20299.t1	Pf08	Pf_8	TCONS_00052651	Sc08	chr8A_Sc2	SCA00235.1
Bf15	NC_049993.1	rna-XM_035843470.1	Sp07	NW_022145609.1	rna-XM_003724193.3	Po13	CM021538.1	g20235.t1	Pf08	Pf_8	TCONS_00053561	Sc08	chr8A_Sc2	SCA00238.1
Bf07	NC_049985.1	rna-XM_035825421.1	Sp19	NW_022145596.1	rna-XM_030980705.1	Po05	CM021530.1	g11108.t1	Pf04	Pf_4	TCONS_00041873	Sc09	chr9A_Sc2	SCA06932.1
Bf07	NC_049985.1	rna-XM_035825464.1	Sp19	NW_022145596.1	rna-XM_030980932.1	Po05	CM021530.1	g10345.t1	Pf04	Pf_4	TCONS_00043488	Sc09	chr9A_Sc2	SCA07180.2
Bf02	NC_049980.1	rna-XM_035804683.1	Sp13	NW_022145615.1	rna-XM_775103.5	Po08	CM021533.1	g13057.t1	Pf21	Pf_21	TCONS_00028350	Sc10	chr10A_Sc2	SCA10156.1
Bf01	NC_049979.1	rna-XM_035833614.1	Sp02	NW_022145594.1	rna-XM_030977610.1	Po21	CM021546.1	g16284.t1	Pf03	Pf_3	TCONS_00039977	Sc14	chr14A_Sc2	SCA22195.1
Bf17	NC_049995.1	rna-XM_035803256.1	Sp08	NW_022145613.1	rna-XM_003726565.3	Po14	CM021539.1	g11343.t1	Pf17	Pf_17	TCONS_00018276	Sc15	chr15A_Sc2	SCA06069.1
Bf01	NC_049979.1	rna-XM_035823566.1	Sp05	NW_022145611.1	rna-XM_030998738.1	Po01	CM021526.1	g19951.t1	Pf14	Pf_14	TCONS_00009710	Sc01	chr1A_Sc2	SCA14298.1
Bf01	NC_049979.1	rna-XM_035811832.1	Sp05	NW_022145611.1	rna-XM_030999398.1	Po01	CM021526.1	g18744.t1	Pf14	Pf_14	TCONS_00011075	Sc01	chr1A_Sc2	SCA15132.1
Bf14	NC_049992.1	rna-XM_035841492.1	Sp14	NW_022145601.1	rna-XM_030986696.1	Po17	CM021543.1	g17924.t1	Pf07	Pf_7	TCONS_00051026	Sc22	chr22A_Sc2	SCA11907.1
Bf04	NC_049982.1	rna-XM_035816174.1	Sp03	NW_022145606.1	rna-XM_030992726.1	Po12	CM021537.1	g16788.t1	Pf09	Pf_9	TCONS_00055757	Sc05	chr5A_Sc2	SCA08498.1
Bf17	NC_049995.1	rna-XM_035803619.1	Sp08	NW_022145613.1	rna-NM_001123497.1	Po14	CM021539.1	g11879.t1	Pf17	Pf_17	TCONS_00017392	Sc15	chr15A_Sc2	SCA06374.2
Bf04	NC_049982.1	rna-XM_035816177.1	Sp15	NW_022145603.1	rna-XM_011668708.2	Po22	CM021547.1	g7942.t1	Pf01	Pf_1	TCONS_00023207	Sc19	chr19A_Sc2	SCA19073.7
Bf12	NC_049990.1	rna-XM_035837730.1	Sp16	NW_022145597.1	rna-XM_030982147.1	Po15	CM021541.1	g9381.t1	Pf19	Pf_19	TCONS_00020995	Sc20	chr20A_Sc2	SCA13162.1
Bf05	NC_049983.1	rna-XM_035822257.1	Sp01	NW_022145612.1	rna-XM_011685465.2	Po02	CM021527.1	g7159.t1	Pf06	Pf_6	TCONS_00049616	Sc03	chr3A_Sc2	SCA03357.5
Bf04	NC_049982.1	rna-XM_035817342.1	Sp11	NW_022145600.1	rna-XM_030986263.1	Po11	CM021536.1	g6204.t1	Pf20	Pf_20	TCONS_00027098	Sc07	chr7A_Sc2	SCA19588.1
Bf07	NC_049985.1	rna-XM_035825455.1	Sp19	NW_022145596.1	rna-XM_779446.5	Po05	CM021530.1	g11087.t1	Pf04	Pf_4	TCONS_00043985	Sc09	chr9A_Sc2	SCA07042.1
Bf16	NC_049994.1	rna-XM_035801450.1	Sp01	NW_022145612.1	rna-XM_011664005.2	Po09	CM021534.1	g3470.t1	Pf18	Pf_18	TCONS_00020195	Sc11	chr11A_Sc2	SCA15963.1
Bf06	NC_049984.1	rna-XM_035824752.1	Sp18	NW_022145614.1	rna-XM_030975865.1	Po04	CM021529.1	g1444.t1	Pf13	Pf_13	TCONS_00008157	Sc13	chr13A_Sc2	SCA26019.1
Bf06	NC_049984.1	rna-XM_035824377.1	Sp18	NW_022145614.1	rna-XM_011677030.2	Po04	CM021529.1	g1394.t1	Pf13	Pf_13	TCONS_00007708	Sc13	chr13A_Sc2	SCA25625.1
Bf01	NC_049979.1	rna-XM_035814673.1	Sp02	NW_022145594.1	rna-XM_030978217.1	Po21	CM021546.1	g15902.t1	Pf03	Pf_3	TCONS_00034983	Sc14	chr14A_Sc2	SCA22393.1
Bf17	NC_049995.1	rna-XM_035803900.1	Sp08	NW_022145613.1	rna-XM_030973976.1	Po14	CM021539.1	g11694.t1	Pf17	Pf_17	TCONS_00017386	Sc15	chr15A_Sc2	SCA06625.1
Bf19	NC_049997.1	rna-XM_035807054.1	Sp20	NW_022145602.1	rna-XM_030988438.1	Po06	CM021531.1	g4766.t1	Pf02	Pf_2	TCONS_00036149	Sc16	chr16A_Sc2	SCA20944.1
Bf01	NC_049979.1	rna-XM_035821342.1	Sp05	NW_022145611.1	rna-XM_011681784.2	Po01	CM021526.1	g20059.t1	Pf14	Pf_14	TCONS_00010190	Sc01	chr1A_Sc2	SCA14014.1
Bf18	NC_049996.1	rna-XM_035806089.1	Sp08	NW_022145613.1	rna-XM_030974107.1	Po06	CM021531.1	g4982.t1	Pf11	Pf_11	TCONS_00004066	Sc21	chr21A_Sc2	SCA16527.1
Bf13	NC_049991.1	rna-XM_035838850.1	Sp09	NW_022145599.1	rna-XM_030983913.1	Po03	CM021528.1	g15274.t1	Pf15	Pf_15	TCONS_00013428	Sc02	chr2A_Sc2	SCA02369.1
Bf13	NC_049991.1	rna-XM_035839087.1	Sp09	NW_022145599.1	rna-XM_030984508.1	Po03	CM021528.1	g15366.t1	Pf15	Pf_15	TCONS_00013321	Sc02	chr2A_Sc2	SCA02096.1
Bf10	NC_049988.1	rna-XM_035833738.1	Sp03	NW_022145606.1	rna-XM_030993900.1	Po12	CM021537.1	g17724.t1	Pf09	Pf_9	TCONS_00055406	Sc05	chr5A_Sc2	SCA08832.1
Bf07	NC_049985.1	rna-XM_035825003.1	Sp19	NW_022145596.1	rna-XM_775617.5	Po05	CM021530.1	g10441.t1	Pf04	Pf_4	TCONS_00043700	Sc09	chr9A_Sc2	SCA07945.1
Bf06	NC_049984.1	rna-XM_035822552.1	Sp18	NW_022145614.1	rna-XM_030975214.1	Po04	CM021529.1	g1627.t1	Pf13	Pf_13	TCONS_00008292	Sc13	chr13A_Sc2	SCA25798.1
Bf08	NC_049986.1	rna-XM_035828022.1	Sp12	NW_022145610.1	rna-XM_030997105.1	Po19	CM021540.1	g14235.t1	Pf16	Pf_16	TCONS_00016337	Sc17	chr17A_Sc2	SCA05237.1
Bf04	NC_049982.1	rna-XM_035816899.1	Sp15	NW_022145603.1	rna-NM_001098457.1	Po22	CM021547.1	g7870.t1	Pf01	Pf_1	TCONS_00023331	Sc19	chr19A_Sc2	SCA18809.1
Bf01	NC_049979.1	rna-XM_035818627.1	Sp05	NW_022145611.1	rna-XM_030999666.1	Po01	CM021526.1	g19202.t1	Pf14	Pf_14	TCONS_00011900	Sc01	chr1A_Sc2	SCA15033.1
Bf13	NC_049991.1	rna-XM_035838736.1	Sp09	NW_022145599.1	rna-XM_030984128.1	Po03	CM021528.1	g15684.t1	Pf15	Pf_15	TCONS_00012582	Sc02	chr2A_Sc2	SCA02222.1
Bf13	NC_049991.1	rna-XM_035839274.1	Sp09	NW_022145599.1	rna-XM_030985268.1	Po03	CM021528.1	g15630.t1	Pf15	Pf_15	TCONS_00012911	Sc02	chr2A_Sc2	SCA02136.1
Bf05	NC_049983.1	rna-XM_035821062.1	Sp01	NW_022145612.1	rna-XM_792072.5	Po02	CM021527.1	g6622.t1	Pf06	Pf_6	TCONS_00047510	Sc03	chr3A_Sc2	SCA03767.1
Bf05	NC_049983.1	rna-XM_035822083.1	Sp01	NW_022145612.1	rna-XM_030972126.1	Po02	CM021527.1	g7478.t1	Pf06	Pf_6	TCONS_00048487	Sc03	chr3A_Sc2	SCA04463.2
Bf07	NC_049985.1	rna-XM_035826814.1	Sp19	NW_022145596.1	rna-XM_778037.5	Po05	CM021530.1	g10423.t1	Pf04	Pf_4	TCONS_00044189	Sc09	chr9A_Sc2	SCA07883.1
Bf07	NC_049985.1	rna-XM_035826423.1	Sp19	NW_022145596.1	rna-XM_030980260.1	Po05	CM021530.1	g10599.t1	Pf04	Pf_4	TCONS_00042955	Sc09	chr9A_Sc2	SCA07534.1
Bf19	NC_049997.1	rna-XM_035806715.1	Sp20	NW_022145602.1	rna-XM_030988510.1	Po06	CM021531.1	g4823.t1	Pf02	Pf_2	TCONS_00036916	Sc16	chr16A_Sc2	SCA21189.1
Bf01	NC_049979.1	rna-XM_035818675.1	Sp05	NW_022145611.1	rna-XM_780642.5	Po01	CM021526.1	g19207.t1	Pf14	Pf_14	TCONS_00011898	Sc01	chr1A_Sc2	SCA14551.1
Bf01	NC_049979.1	rna-XM_035838253.1	Sp05	NW_022145611.1	rna-XM_030998951.1	Po01	CM021526.1	g19084.t1	Pf14	Pf_14	TCONS_00010194	Sc01	chr1A_Sc2	SCA15447.4
Bf14	NC_049992.1	rna-XM_035841356.1	Sp14	NW_022145601.1	rna-XM_011662961.2	Po17	CM021543.1	g17780.t1	Pf07	Pf_7	TCONS_00051396	Sc22	chr22A_Sc2	SCA11629.1
Bf13	NC_049991.1	rna-XM_035839925.1	Sp09	NW_022145599.1	rna-XM_030984621.1	Po03	CM021528.1	g15463.t1	Pf15	Pf_15	TCONS_00013010	Sc02	chr2A_Sc2	SCA02001.1
Bf05	NC_049983.1	rna-XM_035820467.1	Sp01	NW_022145612.1	rna-XM_031000237.1	Po02	CM021527.1	g7163.t1	Pf06	Pf_6	TCONS_00048627	Sc03	chr3A_Sc2	SCA03355.1
Bf10	NC_049988.1	rna-XM_035832168.1	Sp17	NW_022145604.1	rna-XM_030990054.1	Po18	CM021544.1	g12632.t1	Pf09	Pf_9	TCONS_00056777	Sc05	chr5A_Sc2	SCA08520.1
Bf11	NC_049989.1	rna-XM_035835621.1	Sp06	NW_022145605.1	rna-XM_030992142.1	Po07	CM021532.1	g3874.t1	Pf12	Pf_12	TCONS_00005907	Sc06	chr6A_Sc2	SCA24897.1
Bf11	NC_049989.1	rna-XM_035834965.1	Sp06	NW_022145605.1	rna-XM_030991235.1	Po07	CM021532.1	g3657.t1	Pf12	Pf_12	TCONS_00006107	Sc06	chr6A_Sc2	SCA23885.1
Bf15	NC_049993.1	rna-XM_035842364.1	Sp07	NW_022145609.1	rna-XM_030995949.1	Po13	CM021538.1	g21117.t1	Pf08	Pf_8	TCONS_00052580	Sc08	chr8A_Sc2	SCA01088.1
Bf15	NC_049993.1	rna-XM_035842445.1	Sp07	NW_022145609.1	rna-XM_030996363.1	Po13	CM021538.1	g20422.t1	Pf08	Pf_8	TCONS_00053297	Sc08	chr8A_Sc2	SCA01111.1
Bf16	NC_049994.1	rna-XM_035802302.1	Sp01	NW_022145612.1	rna-XM_030973553.1	Po09	CM021534.1	g2869.t1	Pf18	Pf_18	TCONS_00020198	Sc11	chr11A_Sc2	SCA15923.1
Bf16	NC_049994.1	rna-XM_035802722.1	Sp01	NW_022145612.1	rna-XM_031000160.1	Po09	CM021534.1	g3275.t1	Pf18	Pf_18	TCONS_00020731	Sc11	chr11A_Sc2	SCA15949.1
Bf06	NC_049984.1	rna-XM_035823173.1	Sp18	NW_022145614.1	rna-NM_214491.2	Po04	CM021529.1	g1485.t1	Pf13	Pf_13	TCONS_00008635	Sc13	chr13A_Sc2	SCA25499.1
Bf06	NC_049984.1	rna-XM_035823595.1	Sp18	NW_022145614.1	rna-XM_030975383.1	Po04	CM021529.1	g1515.t1	Pf13	Pf_13	TCONS_00008729	Sc13	chr13A_Sc2	SCA26385.1
Bf06	NC_049984.1	rna-XM_035823287.1	Sp18	NW_022145614.1	rna-XM_030975093.1	Po04	CM021529.1	g2478.t1	Pf13	Pf_13	TCONS_00008947	Sc13	chr13A_Sc2	SCA26178.1
Bf01	NC_049979.1	rna-XM_035810852.1	Sp05	NW_022145611.1	rna-XM_030999724.1	Po01	CM021526.1	g19752.t1	Pf14	Pf_14	TCONS_00010986	Sc01	chr1A_Sc2	SCA14879.1
Bf13	NC_049991.1	rna-XM_035840317.1	Sp09	NW_022145599.1	rna-XM_774870.5	Po03	CM021528.1	g15680.t1	Pf15	Pf_15	TCONS_00012593	Sc02	chr2A_Sc2	SCA01794.1
Bf13	NC_049991.1	rna-XM_035838597.1	Sp09	NW_022145599.1	rna-XM_030983987.1	Po03	CM021528.1	g15545.t1	Pf15	Pf_15	TCONS_00014353	Sc02	chr2A_Sc2	SCA01903.1
Bf05	NC_049983.1	rna-XM_035820795.1	Sp01	NW_022145612.1	rna-XM_031000123.1	Po02	CM021527.1	g6997.t1	Pf06	Pf_6	TCONS_00048796	Sc03	chr3A_Sc2	SCA04596.2
Bf16	NC_049994.1	rna-XM_035802409.1	Sp03	NW_022145606.1	rna-XM_030993117.1	Po12	CM021537.1	g17699.t1	Pf09	Pf_9	TCONS_00057242	Sc05	chr5A_Sc2	SCA09506.1
Bf04	NC_049982.1	rna-XM_035818248.1	Sp11	NW_022145600.1	rna-XM_030985413.1	Po11	CM021536.1	g5672.t1	Pf20	Pf_20	TCONS_00026415	Sc07	chr7A_Sc2	SCA20335.1
Bf02	NC_049980.1	rna-XM_035810884.1	Sp13	NW_022145615.1	rna-XM_030976921.1	Po08	CM021533.1	g12947.t1	Pf21	Pf_21	TCONS_00027858	Sc10	chr10A_Sc2	SCA09838.1
Bf02	NC_049980.1	rna-XM_035810127.1	Sp13	NW_022145615.1	rna-XM_030976383.1	Po08	CM021533.1	g13695.t1	Pf21	Pf_21	TCONS_00029076	Sc10	chr10A_Sc2	SCA09803.1
Bf06	NC_049984.1	rna-XM_035822815.1	Sp18	NW_022145614.1	rna-XM_030976160.1	Po04	CM021529.1	g1500.t1	Pf13	Pf_13	TCONS_00007453	Sc13	chr13A_Sc2	SCA25673.1
Bf03	NC_049981.1	rna-XM_035812838.1	Sp21	NW_022145595.1	rna-XM_030979637.1	Po20	CM021545.1	g10.t1	Pf22	Pf_22	TCONS_00031473	Sc18	chr18A_Sc2	SCA27205.1
Bf01	NC_049979.1	rna-XM_035815381.1	Sp05	NW_022145611.1	rna-XM_782153.5	Po01	CM021526.1	g19024.t1	Pf14	Pf_14	TCONS_00009545	Sc01	chr1A_Sc2	SCA15336.5
Bf12	NC_049990.1	rna-XM_035838075.1	Sp16	NW_022145597.1	rna-XM_030981357.1	Po15	CM021541.1	g9845.t1	Pf19	Pf_19	TCONS_00021685	Sc20	chr20A_Sc2	SCA13038.1
Bf05	NC_049983.1	rna-XM_035820733.1	Sp01	NW_022145612.1	rna-XM_777496.5	Po02	CM021527.1	g7014.t1	Pf06	Pf_6	TCONS_00048104	Sc03	chr3A_Sc2	SCA03360.1
Bf10	NC_049988.1	rna-XM_035832281.1	Sp17	NW_022145604.1	rna-XM_030990844.1	Po18	CM021544.1	g12223.t1	Pf09	Pf_9	TCONS_00056449	Sc05	chr5A_Sc2	SCA08722.1
Bf02	NC_049980.1	rna-XM_035810087.1	Sp13	NW_022145615.1	rna-XM_011681667.2	Po08	CM021533.1	g13741.t1	Pf21	Pf_21	TCONS_00029796	Sc10	chr10A_Sc2	SCA10032.1
Bf02	NC_049980.1	rna-XM_035811877.1	Sp13	NW_022145615.1	rna-XM_030976275.1	Po08	CM021533.1	g13235.t1	Pf21	Pf_21	TCONS_00028898	Sc10	chr10A_Sc2	SCA10356.1
Bf02	NC_049980.1	rna-XM_035807773.1	Sp13	NW_022145615.1	rna-XM_030977305.1	Po08	CM021533.1	g13139.t1	Pf21	Pf_21	TCONS_00029720	Sc10	chr10A_Sc2	SCA10582.2
Bf02	NC_049980.1	rna-XM_035810416.1	Sp10	NW_022145598.1	rna-XM_030982910.1	Po16	CM021542.1	g730.t1	Pf05	Pf_5	TCONS_00046666	Sc12	chr12A_Sc2	SCA17819.1
Bf06	NC_049984.1	rna-XM_035823736.1	Sp18	NW_022145614.1	rna-XM_003725366.3	Po04	CM021529.1	g1903.t1	Pf13	Pf_13	TCONS_00008437	Sc13	chr13A_Sc2	SCA25936.1
Bf03	NC_049981.1	rna-XM_035813791.1	Sp21	NW_022145595.1	rna-XM_030979401.1	Po20	CM021545.1	g318.t1	Pf22	Pf_22	TCONS_00030064	Sc18	chr18A_Sc2	SCA27095.1
Bf04	NC_049982.1	rna-XM_035816075.1	Sp15	NW_022145603.1	rna-XM_030989648.1	Po22	CM021547.1	g8151.t1	Pf01	Pf_1	TCONS_00023955	Sc19	chr19A_Sc2	SCA18550.1
Bf12	NC_049990.1	rna-XM_035836485.1	Sp16	NW_022145597.1	rna-XM_030981672.1	Po15	CM021541.1	g9955.t1	Pf19	Pf_19	TCONS_00022836	Sc20	chr20A_Sc2	SCA13470.2
Bf13	NC_049991.1	rna-XM_035839600.1	Sp09	NW_022145599.1	rna-XM_011674472.2	Po03	CM021528.1	g15157.t1	Pf15	Pf_15	TCONS_00014430	Sc02	chr2A_Sc2	SCA02736.1
Bf09	NC_049987.1	rna-XM_035829786.1	Sp04	NW_022145607.1	rna-XM_030994515.1	Po10	CM021535.1	g8999.t1	Pf10	Pf_10	TCONS_00002255	Sc04	chr4A_Sc2	SCA23759.1
Bf10	NC_049988.1	rna-XM_035832789.1	Sp17	NW_022145604.1	rna-NM_214492.1	Po18	CM021544.1	g12387.t1	Pf09	Pf_9	TCONS_00056774	Sc05	chr5A_Sc2	SCA08682.1
Bf10	NC_049988.1	rna-XM_035833226.1	Sp17	NW_022145604.1	rna-XM_786303.5	Po18	CM021544.1	g12274.t1	Pf09	Pf_9	TCONS_00055451	Sc05	chr5A_Sc2	SCA08396.1
Bf11	NC_049989.1	rna-XM_035836281.1	Sp06	NW_022145605.1	rna-XM_030992025.1	Po07	CM021532.1	g4293.t1	Pf12	Pf_12	TCONS_00006355	Sc06	chr6A_Sc2	SCA24775.1
Bf11	NC_049989.1	rna-XM_035834175.1	Sp06	NW_022145605.1	rna-XM_030991548.1	Po07	CM021532.1	g4168.t1	Pf12	Pf_12	TCONS_00004634	Sc06	chr6A_Sc2	SCA23933.1
Bf02	NC_049980.1	rna-XM_035810670.1	Sp13	NW_022145615.1	rna-XM_030976552.1	Po08	CM021533.1	g13780.t1	Pf21	Pf_21	TCONS_00028245	Sc10	chr10A_Sc2	SCA09577.1
Bf02	NC_049980.1	rna-XM_035806695.1	Sp13	NW_022145615.1	rna-XM_790778.4	Po08	CM021533.1	g13715.t1	Pf21	Pf_21	TCONS_00029483	Sc10	chr10A_Sc2	SCA10560.1
Bf02	NC_049980.1	rna-XM_035810302.1	Sp10	NW_022145598.1	rna-XM_030982971.1	Po16	CM021542.1	g685.t1	Pf05	Pf_5	TCONS_00045849	Sc12	chr12A_Sc2	SCA18051.1
Bf02	NC_049980.1	rna-XM_035843750.1	Sp10	NW_022145598.1	rna-XM_030983743.1	Po16	CM021542.1	g1276.t1	Pf05	Pf_5	TCONS_00045017	Sc12	chr12A_Sc2	SCA18280.1
Bf06	NC_049984.1	rna-XM_035822306.1	Sp18	NW_022145614.1	rna-XM_030975510.1	Po04	CM021529.1	g1398.t1	Pf13	Pf_13	TCONS_00008386	Sc13	chr13A_Sc2	SCA26265.1
Bf06	NC_049984.1	rna-XM_035823468.1	Sp18	NW_022145614.1	rna-XM_003728760.3	Po04	CM021529.1	g2163.t1	Pf13	Pf_13	TCONS_00008945	Sc13	chr13A_Sc2	SCA25613.1
Bf06	NC_049984.1	rna-XM_035822622.1	Sp18	NW_022145614.1	rna-XM_775480.5	Po04	CM021529.1	g1768.t1	Pf13	Pf_13	TCONS_00008004	Sc13	chr13A_Sc2	SCA25347.1
Bf08	NC_049986.1	rna-XM_035829600.1	Sp12	NW_022145610.1	rna-XM_011672620.2	Po19	CM021540.1	g14603.t1	Pf16	Pf_16	TCONS_00016442	Sc17	chr17A_Sc2	SCA04961.1
Bf03	NC_049981.1	rna-XM_035813769.1	Sp21	NW_022145595.1	rna-XM_030979064.1	Po20	CM021545.1	g240.t1	Pf22	Pf_22	TCONS_00030821	Sc18	chr18A_Sc2	SCA26624.1
Bf01	NC_049979.1	rna-XM_035822285.1	Sp05	NW_022145611.1	rna-XM_030999711.1	Po01	CM021526.1	g18899.t1	Pf14	Pf_14	TCONS_00011828	Sc01	chr1A_Sc2	SCA13835.1
Bf01	NC_049979.1	rna-XM_035828882.1	Sp05	NW_022145611.1	rna-XM_778756.4	Po01	CM021526.1	g19320.t1	Pf14	Pf_14	TCONS_00011252	Sc01	chr1A_Sc2	SCA14499.1
Bf01	NC_049979.1	rna-XM_035813413.1	Sp05	NW_022145611.1	rna-XM_001180329.4	Po01	CM021526.1	g19633.t1	Pf14	Pf_14	TCONS_00011164	Sc01	chr1A_Sc2	SCA14840.1
Bf12	NC_049990.1	rna-XM_035837507.1	Sp16	NW_022145597.1	rna-XM_030981691.1	Po15	CM021541.1	g9910.t1	Pf19	Pf_19	TCONS_00021129	Sc20	chr20A_Sc2	SCA12912.1
Bf05	NC_049983.1	rna-XM_035820284.1	Sp01	NW_022145612.1	rna-XM_030972109.1	Po02	CM021527.1	g7212.t1	Pf06	Pf_6	TCONS_00047227	Sc03	chr3A_Sc2	SCA04258.1
Bf09	NC_049987.1	rna-XM_035830491.1	Sp04	NW_022145607.1	rna-XM_030994081.1	Po10	CM021535.1	g8400.t1	Pf10	Pf_10	TCONS_00000742	Sc04	chr4A_Sc2	SCA23343.1
Bf11	NC_049989.1	rna-XM_035834763.1	Sp06	NW_022145605.1	rna-XM_003729431.3	Po07	CM021532.1	g3953.t1	Pf12	Pf_12	TCONS_00006431	Sc06	chr6A_Sc2	SCA24448.1
Bf02	NC_049980.1	rna-XM_035809826.1	Sp13	NW_022145615.1	rna-XM_030976422.1	Po08	CM021533.1	g13650.t1	Pf21	Pf_21	TCONS_00028960	Sc10	chr10A_Sc2	SCA09997.1
Bf17	NC_049995.1	rna-XM_035804012.1	Sp08	NW_022145613.1	rna-XM_030974586.1	Po14	CM021539.1	g12048.t1	Pf17	Pf_17	TCONS_00018228	Sc15	chr15A_Sc2	SCA06282.1
Bf17	NC_049995.1	rna-XM_035803327.1	Sp08	NW_022145613.1	rna-XM_011668987.2	Po14	CM021539.1	g11890.t1	Pf17	Pf_17	TCONS_00018626	Sc15	chr15A_Sc2	SCA05822.1
Bf08	NC_049986.1	rna-XM_035827301.1	Sp12	NW_022145610.1	rna-XM_030997372.1	Po19	CM021540.1	g14197.t1	Pf16	Pf_16	TCONS_00015965	Sc17	chr17A_Sc2	SCA05001.1
Bf03	NC_049981.1	rna-XM_035812711.1	Sp21	NW_022145595.1	rna-XM_011671760.2	Po20	CM021545.1	g287.t1	Pf22	Pf_22	TCONS_00030158	Sc18	chr18A_Sc2	SCA26793.1
Bf12	NC_049990.1	rna-XM_035836495.1	Sp16	NW_022145597.1	rna-XM_030982120.1	Po15	CM021541.1	g9426.t1	Pf19	Pf_19	TCONS_00021999	Sc20	chr20A_Sc2	SCA13491.1
Bf01	NC_049979.1	rna-XM_035837128.1	Sp03	NW_022145606.1	rna-XM_030993312.1	Po12	CM021537.1	g16587.t1	Pf09	Pf_9	TCONS_00055016	Sc05	chr5A_Sc2	SCA09073.1
Bf06	NC_049984.1	rna-XM_035823853.1	Sp03	NW_022145606.1	rna-XM_789994.5	Po12	CM021537.1	g17683.t1	Pf09	Pf_9	TCONS_00055094	Sc05	chr5A_Sc2	SCA08300.1
Bf04	NC_049982.1	rna-XM_035818937.1	Sp11	NW_022145600.1	rna-XM_030986230.1	Po11	CM021536.1	g6486.t1	Pf20	Pf_20	TCONS_00027677	Sc07	chr7A_Sc2	SCA20283.1
Bf07	NC_049985.1	rna-XM_035824926.1	Sp19	NW_022145596.1	rna-XM_030980585.1	Po05	CM021530.1	g10719.t1	Pf04	Pf_4	TCONS_00042630	Sc09	chr9A_Sc2	SCA07463.1
Bf02	NC_049980.1	rna-XM_035810673.1	Sp13	NW_022145615.1	rna-XM_778282.4	Po08	CM021533.1	g12922.t1	Pf21	Pf_21	TCONS_00029236	Sc10	chr10A_Sc2	SCA10190.1
Bf17	NC_049995.1	rna-XM_035804183.1	Sp08	NW_022145613.1	rna-XM_001178525.4	Po14	CM021539.1	g11994.t1	Pf17	Pf_17	TCONS_00017775	Sc15	chr15A_Sc2	SCA06747.1
Bf01	NC_049979.1	rna-XM_035819457.1	Sp05	NW_022145611.1	rna-XM_030999632.1	Po01	CM021526.1	g19508.t1	Pf14	Pf_14	TCONS_00010522	Sc01	chr1A_Sc2	SCA14374.1
Bf13	NC_049991.1	rna-XM_035840277.1	Sp09	NW_022145599.1	rna-XM_030984050.1	Po03	CM021528.1	g15048.t1	Pf15	Pf_15	TCONS_00013726	Sc02	chr2A_Sc2	SCA01640.2
Bf11	NC_049989.1	rna-XM_035834946.1	Sp06	NW_022145605.1	rna-XM_011680294.2	Po07	CM021532.1	g4296.t1	Pf12	Pf_12	TCONS_00005913	Sc06	chr6A_Sc2	SCA23984.1
Bf15	NC_049993.1	rna-XM_035844190.1	Sp07	NW_022145609.1	rna-XM_030995943.1	Po13	CM021538.1	g20876.t1	Pf08	Pf_8	TCONS_00053971	Sc08	chr8A_Sc2	SCA00891.1
Bf15	NC_049993.1	rna-XM_035843283.1	Sp07	NW_022145609.1	rna-XM_030996022.1	Po13	CM021538.1	g20336.t1	Pf08	Pf_8	TCONS_00053429	Sc08	chr8A_Sc2	SCA01057.1
Bf02	NC_049980.1	rna-XM_035811522.1	Sp13	NW_022145615.1	rna-XM_003723348.3	Po08	CM021533.1	g13767.t1	Pf21	Pf_21	TCONS_00027956	Sc10	chr10A_Sc2	SCA10395.1
Bf02	NC_049980.1	rna-XM_035811300.1	Sp13	NW_022145615.1	rna-XM_030976604.1	Po08	CM021533.1	g13244.t1	Pf21	Pf_21	TCONS_00028117	Sc10	chr10A_Sc2	SCA09658.1
Bf06	NC_049984.1	rna-XM_035823754.1	Sp18	NW_022145614.1	rna-XM_030975344.1	Po04	CM021529.1	g2189.t1	Pf13	Pf_13	TCONS_00007849	Sc13	chr13A_Sc2	SCA26401.1
Bf06	NC_049984.1	rna-XM_035822870.1	Sp18	NW_022145614.1	rna-XM_030975737.1	Po04	CM021529.1	g1876.t1	Pf13	Pf_13	TCONS_00008087	Sc13	chr13A_Sc2	SCA25452.1
Bf08	NC_049986.1	rna-XM_035827199.1	Sp12	NW_022145610.1	rna-XM_011663775.2	Po19	CM021540.1	g14593.t1	Pf16	Pf_16	TCONS_00015439	Sc17	chr17A_Sc2	SCA04911.1
Bf08	NC_049986.1	rna-XM_035828980.1	Sp12	NW_022145610.1	rna-XM_030997376.1	Po19	CM021540.1	g14293.t1	Pf16	Pf_16	TCONS_00016080	Sc17	chr17A_Sc2	SCA05754.9
Bf08	NC_049986.1	rna-XM_035827910.1	Sp12	NW_022145610.1	rna-XM_030997346.1	Po19	CM021540.1	g14055.t1	Pf16	Pf_16	TCONS_00015961	Sc17	chr17A_Sc2	SCA04954.1
Bf08	NC_049986.1	rna-XM_035827738.1	Sp12	NW_022145610.1	rna-XM_030997646.1	Po19	CM021540.1	g14218.t1	Pf16	Pf_16	TCONS_00015338	Sc17	chr17A_Sc2	SCA04872.1
Bf09	NC_049987.1	rna-XM_035831303.1	Sp04	NW_022145607.1	rna-XM_030994940.1	Po10	CM021535.1	g8510.t1	Pf10	Pf_10	TCONS_00000999	Sc04	chr4A_Sc2	SCA22828.1
Bf07	NC_049985.1	rna-XM_035826048.1	Sp19	NW_022145596.1	rna-XM_785860.5	Po05	CM021530.1	g11081.t1	Pf04	Pf_4	TCONS_00043263	Sc09	chr9A_Sc2	SCA07773.1
Bf07	NC_049985.1	rna-XM_035826262.1	Sp19	NW_022145596.1	rna-XM_030981066.1	Po05	CM021530.1	g11063.t1	Pf04	Pf_4	TCONS_00043132	Sc09	chr9A_Sc2	SCA08105.1
Bf16	NC_049994.1	rna-XM_035802421.1	Sp01	NW_022145612.1	rna-XM_778636.4	Po09	CM021534.1	g2882.t1	Pf18	Pf_18	TCONS_00019367	Sc11	chr11A_Sc2	SCA16434.1
Bf02	NC_049980.1	rna-XM_035812104.1	Sp10	NW_022145598.1	rna-XM_030983427.1	Po16	CM021542.1	g1077.t1	Pf05	Pf_5	TCONS_00046658	Sc12	chr12A_Sc2	SCA18281.1
Bf02	NC_049980.1	rna-XM_035804998.1	Sp10	NW_022145598.1	rna-XM_030982717.1	Po16	CM021542.1	g1197.t1	Pf05	Pf_5	TCONS_00045499	Sc12	chr12A_Sc2	SCA17798.1
Bf01	NC_049979.1	rna-XM_035830236.1	Sp02	NW_022145594.1	rna-XM_030978118.1	Po21	CM021546.1	g15955.t1	Pf03	Pf_3	TCONS_00040798	Sc14	chr14A_Sc2	SCA22185.1
Bf08	NC_049986.1	rna-XM_035829288.1	Sp12	NW_022145610.1	rna-XM_778416.5	Po19	CM021540.1	g14316.t1	Pf16	Pf_16	TCONS_00014755	Sc17	chr17A_Sc2	SCA05401.1
Bf14	NC_049992.1	rna-XM_035842018.1	Sp14	NW_022145601.1	rna-XM_030987332.1	Po17	CM021543.1	g18245.t1	Pf07	Pf_7	TCONS_00051718	Sc22	chr22A_Sc2	SCA11651.1
Bf04	NC_049982.1	rna-XM_035818255.1	Sp11	NW_022145600.1	rna-XM_030986190.1	Po11	CM021536.1	g6278.t1	Pf20	Pf_20	TCONS_00026176	Sc07	chr7A_Sc2	SCA19845.1
Bf15	NC_049993.1	rna-XM_035842458.1	Sp07	NW_022145609.1	rna-XM_030996384.1	Po13	CM021538.1	g20377.t1	Pf08	Pf_8	TCONS_00052646	Sc08	chr8A_Sc2	SCA01250.1
Bf02	NC_049980.1	rna-XM_035843428.1	Sp13	NW_022145615.1	rna-XM_030976886.1	Po08	CM021533.1	g12884.t1	Pf21	Pf_21	TCONS_00028328	Sc10	chr10A_Sc2	SCA10247.2
Bf02	NC_049980.1	rna-XM_035843960.1	Sp10	NW_022145598.1	rna-XM_030982642.1	Po16	CM021542.1	g1354.t1	Pf05	Pf_5	TCONS_00044694	Sc12	chr12A_Sc2	SCA17538.1
Bf06	NC_049984.1	rna-XM_035822376.1	Sp18	NW_022145614.1	rna-XM_030975256.1	Po04	CM021529.1	g2341.t1	Pf13	Pf_13	TCONS_00008892	Sc13	chr13A_Sc2	SCA26133.1
Bf08	NC_049986.1	rna-XM_035829350.1	Sp12	NW_022145610.1	rna-XM_030997978.1	Po19	CM021540.1	g14455.t1	Pf16	Pf_16	TCONS_00015595	Sc17	chr17A_Sc2	SCA05310.1
Bf01	NC_049979.1	rna-XM_035829721.1	Sp05	NW_022145611.1	rna-XM_030999188.1	Po01	CM021526.1	g20088.t1	Pf14	Pf_14	TCONS_00011523	Sc01	chr1A_Sc2	SCA14905.1
Bf14	NC_049992.1	rna-XM_035840612.1	Sp14	NW_022145601.1	rna-XM_030986792.1	Po17	CM021543.1	g18486.t1	Pf07	Pf_7	TCONS_00051879	Sc22	chr22A_Sc2	SCA11611.1
Bf13	NC_049991.1	rna-XM_035838491.1	Sp09	NW_022145599.1	rna-XM_030984479.1	Po03	CM021528.1	g14973.t1	Pf15	Pf_15	TCONS_00012647	Sc02	chr2A_Sc2	SCA01851.1
Bf05	NC_049983.1	rna-XM_035820580.1	Sp01	NW_022145612.1	rna-XM_030973547.1	Po02	CM021527.1	g7117.t1	Pf06	Pf_6	TCONS_00048975	Sc03	chr3A_Sc2	SCA03160.1
Bf02	NC_049980.1	rna-XM_035812442.1	Sp13	NW_022145615.1	rna-XM_011685576.2	Po08	CM021533.1	g12866.t1	Pf21	Pf_21	TCONS_00028499	Sc10	chr10A_Sc2	SCA10217.1
Bf17	NC_049995.1	rna-XM_035803675.1	Sp08	NW_022145613.1	rna-XM_030974945.1	Po14	CM021539.1	g11629.t1	Pf17	Pf_17	TCONS_00017808	Sc15	chr15A_Sc2	SCA06254.1
Bf19	NC_049997.1	rna-XM_035807145.1	Sp20	NW_022145602.1	rna-XM_030987766.1	Po06	CM021531.1	g4822.t1	Pf02	Pf_2	TCONS_00038074	Sc16	chr16A_Sc2	SCA20933.1
Bf19	NC_049997.1	rna-XM_035806752.1	Sp20	NW_022145602.1	rna-XM_030988045.1	Po06	CM021531.1	g4946.t1	Pf02	Pf_2	TCONS_00037181	Sc16	chr16A_Sc2	SCA20771.2
Bf03	NC_049981.1	rna-XM_035815359.1	Sp21	NW_022145595.1	rna-XM_030979311.1	Po20	CM021545.1	g317.t1	Pf22	Pf_22	TCONS_00030413	Sc18	chr18A_Sc2	SCA26864.1
Bf01	NC_049979.1	rna-XM_035833767.1	Sp05	NW_022145611.1	rna-XM_030999098.1	Po01	CM021526.1	g19216.t1	Pf14	Pf_14	TCONS_00009869	Sc01	chr1A_Sc2	SCA14647.1
Bf01	NC_049979.1	rna-XM_035828263.1	Sp05	NW_022145611.1	rna-XM_030998405.1	Po01	CM021526.1	g18643.t1	Pf14	Pf_14	TCONS_00011250	Sc01	chr1A_Sc2	SCA14339.1
Bf12	NC_049990.1	rna-XM_035836959.1	Sp16	NW_022145597.1	rna-XM_011683962.2	Po15	CM021541.1	g9812.t1	Pf19	Pf_19	TCONS_00021074	Sc20	chr20A_Sc2	SCA12980.1
Bf13	NC_049991.1	rna-XM_035838996.1	Sp09	NW_022145599.1	rna-XM_030984823.1	Po03	CM021528.1	g15210.t1	Pf15	Pf_15	TCONS_00013683	Sc02	chr2A_Sc2	SCA02347.1
Bf13	NC_049991.1	rna-XM_035839410.1	Sp09	NW_022145599.1	rna-XM_782846.5	Po03	CM021528.1	g15211.t1	Pf15	Pf_15	TCONS_00012475	Sc02	chr2A_Sc2	SCA02667.1
Bf13	NC_049991.1	rna-XM_035839422.1	Sp09	NW_022145599.1	rna-NM_214622.2	Po03	CM021528.1	g15469.t1	Pf15	Pf_15	TCONS_00013619	Sc02	chr2A_Sc2	SCA02257.1
Bf04	NC_049982.1	rna-XM_035819050.1	Sp11	NW_022145600.1	rna-XM_030985737.1	Po11	CM021536.1	g6256.t1	Pf20	Pf_20	TCONS_00027214	Sc07	chr7A_Sc2	SCA19549.1
Bf07	NC_049985.1	rna-XM_035825159.1	Sp19	NW_022145596.1	rna-XM_030980801.1	Po05	CM021530.1	g10660.t1	Pf04	Pf_4	TCONS_00041645	Sc09	chr9A_Sc2	SCA07828.1
Bf07	NC_049985.1	rna-XM_035826583.1	Sp19	NW_022145596.1	rna-XM_780077.5	Po05	CM021530.1	g10514.t1	Pf04	Pf_4	TCONS_00041740	Sc09	chr9A_Sc2	SCA07538.1
Bf02	NC_049980.1	rna-XM_035810201.1	Sp13	NW_022145615.1	rna-XM_030977027.1	Po08	CM021533.1	g13565.t1	Pf21	Pf_21	TCONS_00028310	Sc10	chr10A_Sc2	SCA10599.1
Bf02	NC_049980.1	rna-XM_035810102.1	Sp13	NW_022145615.1	rna-XM_030976313.1	Po08	CM021533.1	g12988.t1	Pf21	Pf_21	TCONS_00029129	Sc10	chr10A_Sc2	SCA10661.1
Bf06	NC_049984.1	rna-XM_035823356.1	Sp18	NW_022145614.1	rna-XM_011677023.2	Po04	CM021529.1	g2374.t1	Pf13	Pf_13	TCONS_00008170	Sc13	chr13A_Sc2	SCA26104.2
Bf08	NC_049986.1	rna-XM_035829069.1	Sp12	NW_022145610.1	rna-XM_030997721.1	Po19	CM021540.1	g13914.t1	Pf16	Pf_16	TCONS_00016353	Sc17	chr17A_Sc2	SCA05454.1
Bf01	NC_049979.1	rna-XM_035813800.1	Sp05	NW_022145611.1	rna-XM_030999560.1	Po01	CM021526.1	g20072.t1	Pf14	Pf_14	TCONS_00010788	Sc01	chr1A_Sc2	SCA13956.1
Bf01	NC_049979.1	rna-XM_035814217.1	Sp05	NW_022145611.1	rna-XM_775644.5	Po01	CM021526.1	g19753.t1	Pf14	Pf_14	TCONS_00011296	Sc01	chr1A_Sc2	SCA13732.1
Bf12	NC_049990.1	rna-XM_035838251.1	Sp16	NW_022145597.1	rna-XM_030981563.1	Po15	CM021541.1	g9974.t1	Pf19	Pf_19	TCONS_00022426	Sc20	chr20A_Sc2	SCA12712.1
Bf18	NC_049996.1	rna-XM_035805805.1	Sp08	NW_022145613.1	rna-XM_030973797.1	Po06	CM021531.1	g4959.t1	Pf11	Pf_11	TCONS_00003167	Sc21	chr21A_Sc2	SCA17282.5
Bf18	NC_049996.1	rna-XM_035805069.1	Sp08	NW_022145613.1	rna-XM_011685667.2	Po06	CM021531.1	g4921.t1	Pf11	Pf_11	TCONS_00003234	Sc21	chr21A_Sc2	SCA17381.2
Bf14	NC_049992.1	rna-XM_035841184.1	Sp14	NW_022145601.1	rna-XM_030986593.1	Po17	CM021543.1	g18326.t1	Pf07	Pf_7	TCONS_00050625	Sc22	chr22A_Sc2	SCA12495.1
Bf14	NC_049992.1	rna-XM_035841900.1	Sp14	NW_022145601.1	rna-XM_030986954.1	Po17	CM021543.1	g18043.t1	Pf07	Pf_7	TCONS_00051522	Sc22	chr22A_Sc2	SCA11685.1
Bf13	NC_049991.1	rna-XM_035839467.1	Sp09	NW_022145599.1	rna-XM_784392.5	Po03	CM021528.1	g14989.t1	Pf15	Pf_15	TCONS_00012915	Sc02	chr2A_Sc2	SCA02002.1
Bf13	NC_049991.1	rna-XM_035840205.1	Sp09	NW_022145599.1	rna-XM_030984227.1	Po03	CM021528.1	g14708.t1	Pf15	Pf_15	TCONS_00013759	Sc02	chr2A_Sc2	SCA01768.1
Bf05	NC_049983.1	rna-XM_035821573.1	Sp01	NW_022145612.1	rna-XM_031000074.1	Po02	CM021527.1	g7614.t1	Pf06	Pf_6	TCONS_00048680	Sc03	chr3A_Sc2	SCA03870.1
Bf05	NC_049983.1	rna-XM_035819746.1	Sp01	NW_022145612.1	rna-XM_030973381.1	Po02	CM021527.1	g7442.t1	Pf06	Pf_6	TCONS_00049245	Sc03	chr3A_Sc2	SCA04284.1
Bf10	NC_049988.1	rna-XM_035832967.1	Sp17	NW_022145604.1	rna-XM_030990137.1	Po18	CM021544.1	g12751.t1	Pf09	Pf_9	TCONS_00055770	Sc05	chr5A_Sc2	SCA08955.1
Bf15	NC_049993.1	rna-XM_035843303.1	Sp07	NW_022145609.1	rna-XM_789668.5	Po13	CM021538.1	g20869.t1	Pf08	Pf_8	TCONS_00053238	Sc08	chr8A_Sc2	SCA00229.1
Bf07	NC_049985.1	rna-XM_035825022.1	Sp19	NW_022145596.1	rna-XM_030980874.1	Po05	CM021530.1	g11244.t1	Pf04	Pf_4	TCONS_00042852	Sc09	chr9A_Sc2	SCA07019.1
Bf02	NC_049980.1	rna-XM_035807302.1	Sp13	NW_022145615.1	rna-XM_030976811.1	Po08	CM021533.1	g13662.t1	Pf21	Pf_21	TCONS_00029451	Sc10	chr10A_Sc2	SCA10390.1
Bf02	NC_049980.1	rna-XM_035812141.1	Sp10	NW_022145598.1	rna-XM_030983198.1	Po16	CM021542.1	g689.t1	Pf05	Pf_5	TCONS_00046879	Sc12	chr12A_Sc2	SCA18140.1
Bf02	NC_049980.1	rna-XM_035810824.1	Sp10	NW_022145598.1	rna-XM_030983205.1	Po16	CM021542.1	g1039.t1	Pf05	Pf_5	TCONS_00046615	Sc12	chr12A_Sc2	SCA18386.1
Bf06	NC_049984.1	rna-XM_035823439.1	Sp18	NW_022145614.1	rna-XM_030975138.1	Po04	CM021529.1	g1795.t1	Pf13	Pf_13	TCONS_00009441	Sc13	chr13A_Sc2	SCA26466.1
Bf06	NC_049984.1	rna-XM_035823254.1	Sp18	NW_022145614.1	rna-XM_030975945.1	Po04	CM021529.1	g1758.t1	Pf13	Pf_13	TCONS_00009196	Sc13	chr13A_Sc2	SCA26139.1
Bf06	NC_049984.1	rna-XM_035823367.1	Sp18	NW_022145614.1	rna-XM_030975560.1	Po04	CM021529.1	g2155.t1	Pf13	Pf_13	TCONS_00007988	Sc13	chr13A_Sc2	SCA26435.1
Bf01	NC_049979.1	rna-XM_035814252.1	Sp02	NW_022145594.1	rna-XM_030977796.1	Po21	CM021546.1	g16176.t1	Pf03	Pf_3	TCONS_00040220	Sc14	chr14A_Sc2	SCA22324.2
Bf14	NC_049992.1	rna-XM_035841464.1	Sp14	NW_022145601.1	rna-XM_030986567.1	Po17	CM021543.1	g18282.t1	Pf07	Pf_7	TCONS_00051480	Sc22	chr22A_Sc2	SCA12114.1
Bf14	NC_049992.1	rna-XM_035841627.1	Sp14	NW_022145601.1	rna-XM_030987125.1	Po17	CM021543.1	g18133.t1	Pf07	Pf_7	TCONS_00052139	Sc22	chr22A_Sc2	SCA12349.1
Bf03	NC_049981.1	rna-XM_035815029.1	Sp01	NW_022145612.1	rna-XM_030972598.1	Po09	CM021534.1	g2609.t1	Pf23	Pf_23	TCONS_00033556	Sc23	chr23A_Sc2	SCA11402.1
Bf13	NC_049991.1	rna-XM_035838638.1	Sp09	NW_022145599.1	rna-XM_030984155.1	Po03	CM021528.1	g15760.t1	Pf15	Pf_15	TCONS_00013105	Sc02	chr2A_Sc2	SCA02087.1
Bf05	NC_049983.1	rna-XM_035820855.1	Sp01	NW_022145612.1	rna-XM_788449.5	Po02	CM021527.1	g6630.t1	Pf06	Pf_6	TCONS_00048041	Sc03	chr3A_Sc2	SCA04253.1
Bf07	NC_049985.1	rna-XM_035825852.1	Sp19	NW_022145596.1	rna-XM_030981226.1	Po05	CM021530.1	g10575.t1	Pf04	Pf_4	TCONS_00044235	Sc09	chr9A_Sc2	SCA07067.2
Bf07	NC_049985.1	rna-XM_035826354.1	Sp19	NW_022145596.1	rna-XM_030980752.1	Po05	CM021530.1	g11201.t1	Pf04	Pf_4	TCONS_00041684	Sc09	chr9A_Sc2	SCA08075.1
Bf02	NC_049980.1	rna-XM_035811521.1	Sp13	NW_022145615.1	rna-XM_030976961.1	Po08	CM021533.1	g13769.t1	Pf21	Pf_21	TCONS_00028987	Sc10	chr10A_Sc2	SCA10569.1
Bf08	NC_049986.1	rna-XM_035828744.1	Sp12	NW_022145610.1	rna-XM_787600.5	Po19	CM021540.1	g14177.t1	Pf16	Pf_16	TCONS_00015014	Sc17	chr17A_Sc2	SCA05661.1
Bf04	NC_049982.1	rna-XM_035816335.1	Sp15	NW_022145603.1	rna-XM_030988764.1	Po22	CM021547.1	g7853.t1	Pf01	Pf_1	TCONS_00025066	Sc19	chr19A_Sc2	SCA19300.1
Bf18	NC_049996.1	rna-XM_035805530.1	Sp08	NW_022145613.1	rna-XM_030974547.1	Po06	CM021531.1	g5479.t1	Pf11	Pf_11	TCONS_00003726	Sc21	chr21A_Sc2	SCA16542.1
Bf18	NC_049996.1	rna-XM_035804841.1	Sp08	NW_022145613.1	rna-XM_776365.5	Po06	CM021531.1	g5218.t1	Pf11	Pf_11	TCONS_00003037	Sc21	chr21A_Sc2	SCA16648.1
Bf05	NC_049983.1	rna-XM_035820412.1	Sp01	NW_022145612.1	rna-XM_011681837.2	Po02	CM021527.1	g7706.t1	Pf06	Pf_6	TCONS_00049409	Sc03	chr3A_Sc2	SCA04221.1
Bf05	NC_049983.1	rna-XM_035819764.1	Sp01	NW_022145612.1	rna-XM_030973034.1	Po02	CM021527.1	g6639.t1	Pf06	Pf_6	TCONS_00049386	Sc03	chr3A_Sc2	SCA03659.2
Bf11	NC_049989.1	rna-XM_035835983.1	Sp06	NW_022145605.1	rna-XM_011678505.2	Po07	CM021532.1	g4399.t1	Pf12	Pf_12	TCONS_00005526	Sc06	chr6A_Sc2	SCA24251.3
Bf07	NC_049985.1	rna-XM_035826463.1	Sp19	NW_022145596.1	rna-XM_790418.5	Po05	CM021530.1	g10997.t1	Pf04	Pf_4	TCONS_00042486	Sc09	chr9A_Sc2	SCA07885.1
Bf02	NC_049980.1	rna-XM_035811056.1	Sp13	NW_022145615.1	rna-XM_786287.5	Po08	CM021533.1	g13503.t1	Pf21	Pf_21	TCONS_00027980	Sc10	chr10A_Sc2	SCA10106.1
Bf16	NC_049994.1	rna-XM_035844318.1	Sp01	NW_022145612.1	rna-XM_031000388.1	Po09	CM021534.1	g2701.t1	Pf18	Pf_18	TCONS_00020622	Sc11	chr11A_Sc2	SCA16147.1
Bf01	NC_049979.1	rna-XM_035832928.1	Sp02	NW_022145594.1	rna-XM_781829.4	Po21	CM021546.1	g16266.t1	Pf03	Pf_3	TCONS_00040540	Sc14	chr14A_Sc2	SCA22157.1
Bf17	NC_049995.1	rna-XM_035803704.1	Sp08	NW_022145613.1	rna-XM_030974176.1	Po14	CM021539.1	g11714.t1	Pf17	Pf_17	TCONS_00016871	Sc15	chr15A_Sc2	SCA06542.1
Bf17	NC_049995.1	rna-XM_035803974.1	Sp08	NW_022145613.1	rna-XM_003723235.3	Po14	CM021539.1	g11884.t1	Pf17	Pf_17	TCONS_00017046	Sc15	chr15A_Sc2	SCA06199.1
Bf08	NC_049986.1	rna-XM_035827592.1	Sp12	NW_022145610.1	rna-XM_030997990.1	Po19	CM021540.1	g14511.t1	Pf16	Pf_16	TCONS_00015111	Sc17	chr17A_Sc2	SCA04992.1
Bf08	NC_049986.1	rna-XM_035828675.1	Sp12	NW_022145610.1	rna-XM_775981.5	Po19	CM021540.1	g14540.t1	Pf16	Pf_16	TCONS_00016387	Sc17	chr17A_Sc2	SCA04973.1
Bf08	NC_049986.1	rna-XM_035828960.1	Sp12	NW_022145610.1	rna-XM_030997236.1	Po19	CM021540.1	g14585.t1	Pf16	Pf_16	TCONS_00015053	Sc17	chr17A_Sc2	SCA05746.1
Bf03	NC_049981.1	rna-XM_035814212.1	Sp21	NW_022145595.1	rna-XM_011667272.2	Po20	CM021545.1	g307.t1	Pf22	Pf_22	TCONS_00030138	Sc18	chr18A_Sc2	SCA26903.1
Bf03	NC_049981.1	rna-XM_035812693.1	Sp21	NW_022145595.1	rna-NM_001305672.1	Po20	CM021545.1	g612.t1	Pf22	Pf_22	TCONS_00030948	Sc18	chr18A_Sc2	SCA26804.1
Bf12	NC_049990.1	rna-XM_035837163.1	Sp16	NW_022145597.1	rna-XM_030982068.1	Po15	CM021541.1	g9807.t1	Pf19	Pf_19	TCONS_00022177	Sc20	chr20A_Sc2	SCA13385.1
Bf14	NC_049992.1	rna-XM_035842178.1	Sp14	NW_022145601.1	rna-XM_030986661.1	Po17	CM021543.1	g17762.t1	Pf07	Pf_7	TCONS_00051568	Sc22	chr22A_Sc2	SCA11697.1
Bf05	NC_049983.1	rna-XM_035820554.1	Sp01	NW_022145612.1	rna-XM_011671044.2	Po02	CM021527.1	g7179.t1	Pf06	Pf_6	TCONS_00049726	Sc03	chr3A_Sc2	SCA03791.1
Bf09	NC_049987.1	rna-XM_035830090.1	Sp04	NW_022145607.1	rna-XM_030994668.1	Po10	CM021535.1	g8539.t1	Pf10	Pf_10	TCONS_00001269	Sc04	chr4A_Sc2	SCA23090.1
Bf10	NC_049988.1	rna-XM_035832198.1	Sp17	NW_022145604.1	rna-XM_030990383.1	Po18	CM021544.1	g12635.t1	Pf09	Pf_9	TCONS_00055247	Sc05	chr5A_Sc2	SCA08666.1
Bf15	NC_049993.1	rna-XM_035843574.1	Sp07	NW_022145609.1	rna-XM_784523.5	Po13	CM021538.1	g20298.t1	Pf08	Pf_8	TCONS_00053625	Sc08	chr8A_Sc2	SCA00198.1
Bf07	NC_049985.1	rna-XM_035825225.1	Sp19	NW_022145596.1	rna-XM_781351.4	Po05	CM021530.1	g10721.t1	Pf04	Pf_4	TCONS_00042547	Sc09	chr9A_Sc2	SCA07392.1
Bf02	NC_049980.1	rna-XM_035844072.1	Sp13	NW_022145615.1	rna-XM_030977397.1	Po08	CM021533.1	g12995.t1	Pf21	Pf_21	TCONS_00029269	Sc10	chr10A_Sc2	SCA09896.1
Bf01	NC_049979.1	rna-XM_035819459.1	Sp05	NW_022145611.1	rna-XM_030998976.1	Po01	CM021526.1	g18794.t1	Pf14	Pf_14	TCONS_00011173	Sc01	chr1A_Sc2	SCA14496.1
Bf18	NC_049996.1	rna-XM_035805923.1	Sp08	NW_022145613.1	rna-XM_030974693.1	Po06	CM021531.1	g4671.t1	Pf11	Pf_11	TCONS_00003824	Sc21	chr21A_Sc2	SCA16619.1
Bf14	NC_049992.1	rna-XM_035841843.1	Sp14	NW_022145601.1	rna-XM_030987339.1	Po17	CM021543.1	g18482.t1	Pf07	Pf_7	TCONS_00051202	Sc22	chr22A_Sc2	SCA12524.1
Bf05	NC_049983.1	rna-XM_035819584.1	Sp01	NW_022145612.1	rna-NM_001001475.1	Po02	CM021527.1	g6940.t1	Pf06	Pf_6	TCONS_00048916	Sc03	chr3A_Sc2	SCA03181.1
Bf09	NC_049987.1	rna-XM_035830047.1	Sp04	NW_022145607.1	rna-XM_788184.5	Po10	CM021535.1	g8868.t1	Pf10	Pf_10	TCONS_00000518	Sc04	chr4A_Sc2	SCA23084.1
Bf09	NC_049987.1	rna-XM_035831244.1	Sp04	NW_022145607.1	rna-XM_030994921.1	Po10	CM021535.1	g8599.t1	Pf10	Pf_10	TCONS_00000595	Sc04	chr4A_Sc2	SCA23763.1
Bf02	NC_049980.1	rna-XM_035812345.1	Sp13	NW_022145615.1	rna-XM_775280.5	Po08	CM021533.1	g13154.t1	Pf21	Pf_21	TCONS_00029746	Sc10	chr10A_Sc2	SCA09675.1
Bf06	NC_049984.1	rna-XM_035823265.1	Sp18	NW_022145614.1	rna-XM_030975751.1	Po04	CM021529.1	g2417.t1	Pf13	Pf_13	TCONS_00009346	Sc13	chr13A_Sc2	SCA26186.1
Bf06	NC_049984.1	rna-XM_035823763.1	Sp18	NW_022145614.1	rna-XM_030975425.1	Po04	CM021529.1	g2127.t1	Pf13	Pf_13	TCONS_00008743	Sc13	chr13A_Sc2	SCA25388.1
Bf01	NC_049979.1	rna-XM_035809947.1	Sp05	NW_022145611.1	rna-XM_011675736.2	Po01	CM021526.1	g19973.t1	Pf14	Pf_14	TCONS_00010501	Sc01	chr1A_Sc2	SCA15369.1
Bf18	NC_049996.1	rna-XM_035805220.1	Sp08	NW_022145613.1	rna-XM_030974032.1	Po06	CM021531.1	g4670.t1	Pf11	Pf_11	TCONS_00003686	Sc21	chr21A_Sc2	SCA17304.1
Bf14	NC_049992.1	rna-XM_035841766.1	Sp14	NW_022145601.1	rna-XM_030986864.1	Po17	CM021543.1	g18340.t1	Pf07	Pf_7	TCONS_00052162	Sc22	chr22A_Sc2	SCA12012.1
Bf05	NC_049983.1	rna-XM_035821075.1	Sp01	NW_022145612.1	rna-XM_030973116.1	Po02	CM021527.1	g7798.t1	Pf06	Pf_6	TCONS_00049653	Sc03	chr3A_Sc2	SCA02994.1
Bf05	NC_049983.1	rna-XM_035820814.1	Sp01	NW_022145612.1	rna-XM_031000454.1	Po02	CM021527.1	g7729.t1	Pf06	Pf_6	TCONS_00047466	Sc03	chr3A_Sc2	SCA03087.1
Bf10	NC_049988.1	rna-XM_035832944.1	Sp17	NW_022145604.1	rna-XM_030990077.1	Po18	CM021544.1	g12825.t1	Pf09	Pf_9	TCONS_00056645	Sc05	chr5A_Sc2	SCA09327.1
Bf04	NC_049982.1	rna-XM_035816596.1	Sp11	NW_022145600.1	rna-XM_030986178.1	Po11	CM021536.1	g6022.t1	Pf20	Pf_20	TCONS_00026681	Sc07	chr7A_Sc2	SCA19489.3
Bf06	NC_049984.1	rna-XM_035823477.1	Sp18	NW_022145614.1	rna-XM_775079.5	Po04	CM021529.1	g1660.t1	Pf13	Pf_13	TCONS_00008062	Sc13	chr13A_Sc2	SCA26518.1
Bf01	NC_049979.1	rna-XM_035816844.1	Sp02	NW_022145594.1	rna-XM_011677185.2	Po21	CM021546.1	g16334.t1	Pf03	Pf_3	TCONS_00039975	Sc14	chr14A_Sc2	SCA21862.1
Bf08	NC_049986.1	rna-XM_035827821.1	Sp12	NW_022145610.1	rna-XM_783360.4	Po19	CM021540.1	g14391.t1	Pf16	Pf_16	TCONS_00014687	Sc17	chr17A_Sc2	SCA05681.1
Bf08	NC_049986.1	rna-XM_035827459.1	Sp12	NW_022145610.1	rna-XM_001176791.4	Po19	CM021540.1	g14553.t1	Pf16	Pf_16	TCONS_00015362	Sc17	chr17A_Sc2	SCA05281.1
Bf03	NC_049981.1	rna-XM_035814666.1	Sp21	NW_022145595.1	rna-XM_030979266.1	Po20	CM021545.1	g76.t1	Pf22	Pf_22	TCONS_00031008	Sc18	chr18A_Sc2	SCA26870.1
Bf01	NC_049979.1	rna-XM_035840238.1	Sp05	NW_022145611.1	rna-XM_030999383.1	Po01	CM021526.1	g19086.t1	Pf14	Pf_14	TCONS_00009733	Sc01	chr1A_Sc2	SCA14413.1
Bf16	NC_049994.1	rna-XM_035802504.1	Sp01	NW_022145612.1	rna-XM_782306.5	Po09	CM021534.1	g2875.t1	Pf23	Pf_23	TCONS_00032794	Sc23	chr23A_Sc2	SCA11260.1
Bf05	NC_049983.1	rna-XM_035822216.1	Sp01	NW_022145612.1	rna-NM_001123496.1	Po02	CM021527.1	g7683.t1	Pf06	Pf_6	TCONS_00049627	Sc03	chr3A_Sc2	SCA03432.2
Bf09	NC_049987.1	rna-XM_035831288.1	Sp04	NW_022145607.1	rna-XM_796864.5	Po10	CM021535.1	g9338.t1	Pf10	Pf_10	TCONS_00000996	Sc04	chr4A_Sc2	SCA23263.1
Bf11	NC_049989.1	rna-XM_035834473.1	Sp06	NW_022145605.1	rna-XM_786641.5	Po07	CM021532.1	g3667.t1	Pf12	Pf_12	TCONS_00006707	Sc06	chr6A_Sc2	SCA24185.1
Bf11	NC_049989.1	rna-XM_035835898.1	Sp06	NW_022145605.1	rna-XM_793467.5	Po07	CM021532.1	g3678.t1	Pf12	Pf_12	TCONS_00005156	Sc06	chr6A_Sc2	SCA24729.2
Bf11	NC_049989.1	rna-XM_035835711.1	Sp06	NW_022145605.1	rna-NM_001037630.1	Po07	CM021532.1	g3883.t1	Pf12	Pf_12	TCONS_00006749	Sc06	chr6A_Sc2	SCA24882.1
Bf15	NC_049993.1	rna-XM_035843047.1	Sp07	NW_022145609.1	rna-XM_787001.5	Po13	CM021538.1	g21031.t1	Pf08	Pf_8	TCONS_00053562	Sc08	chr8A_Sc2	SCA00642.1
Bf07	NC_049985.1	rna-XM_035825551.1	Sp19	NW_022145596.1	rna-XM_030980863.1	Po05	CM021530.1	g10984.t1	Pf04	Pf_4	TCONS_00042754	Sc09	chr9A_Sc2	SCA07815.1
Bf07	NC_049985.1	rna-XM_035825288.1	Sp19	NW_022145596.1	rna-XM_030980359.1	Po05	CM021530.1	g10389.t1	Pf04	Pf_4	TCONS_00043056	Sc09	chr9A_Sc2	SCA07913.2
Bf02	NC_049980.1	rna-XM_035807590.1	Sp13	NW_022145615.1	rna-XM_001186857.4	Po08	CM021533.1	g13254.t1	Pf21	Pf_21	TCONS_00029542	Sc10	chr10A_Sc2	SCA09603.1
Bf03	NC_049981.1	rna-XM_035813520.1	Sp01	NW_022145612.1	rna-XM_793145.5	Po09	CM021534.1	g3180.t1	Pf18	Pf_18	TCONS_00019349	Sc11	chr11A_Sc2	SCA15601.1
Bf02	NC_049980.1	rna-XM_035805987.1	Sp10	NW_022145598.1	rna-XM_030983472.1	Po16	CM021542.1	g804.t1	Pf05	Pf_5	TCONS_00046697	Sc12	chr12A_Sc2	SCA18116.1
Bf06	NC_049984.1	rna-XM_035824048.1	Sp18	NW_022145614.1	rna-XM_030975563.1	Po04	CM021529.1	g1683.t1	Pf13	Pf_13	TCONS_00009272	Sc13	chr13A_Sc2	SCA25483.1
Bf17	NC_049995.1	rna-XM_035803992.1	Sp08	NW_022145613.1	rna-XM_030974652.1	Po14	CM021539.1	g12097.t1	Pf17	Pf_17	TCONS_00017207	Sc15	chr15A_Sc2	SCA06588.1
Bf08	NC_049986.1	rna-XM_035829479.1	Sp12	NW_022145610.1	rna-XM_011673547.2	Po19	CM021540.1	g14581.t1	Pf16	Pf_16	TCONS_00016466	Sc17	chr17A_Sc2	SCA05493.1
Bf04	NC_049982.1	rna-XM_035818138.1	Sp15	NW_022145603.1	rna-XM_030989329.1	Po22	CM021547.1	g8004.t1	Pf01	Pf_1	TCONS_00022983	Sc19	chr19A_Sc2	SCA18794.1
Bf01	NC_049979.1	rna-XM_035831480.1	Sp05	NW_022145611.1	rna-XM_030998583.1	Po01	CM021526.1	g18883.t1	Pf14	Pf_14	TCONS_00011295	Sc01	chr1A_Sc2	SCA15261.1
Bf01	NC_049979.1	rna-XM_035819229.1	Sp05	NW_022145611.1	rna-XM_779114.5	Po01	CM021526.1	g19890.t1	Pf14	Pf_14	TCONS_00009597	Sc01	chr1A_Sc2	SCA14441.1
Bf01	NC_049979.1	rna-XM_035841354.1	Sp05	NW_022145611.1	rna-XM_030999598.1	Po01	CM021526.1	g19747.t1	Pf14	Pf_14	TCONS_00009887	Sc01	chr1A_Sc2	SCA14335.1
Bf12	NC_049990.1	rna-XM_035837079.1	Sp16	NW_022145597.1	rna-XM_011667191.2	Po15	CM021541.1	g9641.t1	Pf19	Pf_19	TCONS_00021606	Sc20	chr20A_Sc2	SCA13603.1
Bf05	NC_049983.1	rna-XM_035819828.1	Sp01	NW_022145612.1	rna-XM_003730039.3	Po02	CM021527.1	g7248.t1	Pf06	Pf_6	TCONS_00048269	Sc03	chr3A_Sc2	SCA03550.1
Bf05	NC_049983.1	rna-XM_035821111.1	Sp01	NW_022145612.1	rna-XM_030972228.1	Po02	CM021527.1	g7553.t1	Pf06	Pf_6	TCONS_00048859	Sc03	chr3A_Sc2	SCA03287.1
Bf05	NC_049983.1	rna-XM_035822205.1	Sp01	NW_022145612.1	rna-XM_031000232.1	Po02	CM021527.1	g7480.t1	Pf06	Pf_6	TCONS_00049262	Sc03	chr3A_Sc2	SCA03266.1
Bf04	NC_049982.1	rna-XM_035817989.1	Sp11	NW_022145600.1	rna-XM_782736.5	Po11	CM021536.1	g6330.t1	Pf20	Pf_20	TCONS_00027639	Sc07	chr7A_Sc2	SCA20482.1
Bf15	NC_049993.1	rna-XM_035842498.1	Sp07	NW_022145609.1	rna-XM_030996083.1	Po13	CM021538.1	g20276.t1	Pf08	Pf_8	TCONS_00053170	Sc08	chr8A_Sc2	SCA01128.2
Bf15	NC_049993.1	rna-XM_035842721.1	Sp07	NW_022145609.1	rna-XM_030995814.1	Po13	CM021538.1	g21114.t1	Pf08	Pf_8	TCONS_00054291	Sc08	chr8A_Sc2	SCA00431.1
Bf07	NC_049985.1	rna-XM_035826697.1	Sp19	NW_022145596.1	rna-XM_030980570.1	Po05	CM021530.1	g10251.t1	Pf04	Pf_4	TCONS_00041789	Sc09	chr9A_Sc2	SCA07899.2
Bf02	NC_049980.1	rna-XM_035806495.1	Sp13	NW_022145615.1	rna-XM_011681679.2	Po08	CM021533.1	g13586.t1	Pf21	Pf_21	TCONS_00028994	Sc10	chr10A_Sc2	SCA10459.1
Bf16	NC_049994.1	rna-XM_035801511.1	Sp01	NW_022145612.1	rna-XM_782015.5	Po09	CM021534.1	g3503.t1	Pf18	Pf_18	TCONS_00020044	Sc11	chr11A_Sc2	SCA16348.1
Bf06	NC_049984.1	rna-XM_035822517.1	Sp18	NW_022145614.1	rna-XM_780382.5	Po04	CM021529.1	g1549.t1	Pf13	Pf_13	TCONS_00009341	Sc13	chr13A_Sc2	SCA26048.1
Bf08	NC_049986.1	rna-XM_035828626.1	Sp12	NW_022145610.1	rna-XM_030997716.1	Po19	CM021540.1	g13906.t1	Pf16	Pf_16	TCONS_00015674	Sc17	chr17A_Sc2	SCA05299.1
Bf03	NC_049981.1	rna-XM_035812972.1	Sp21	NW_022145595.1	rna-XM_030979716.1	Po20	CM021545.1	g418.t1	Pf22	Pf_22	TCONS_00030934	Sc18	chr18A_Sc2	SCA27167.1
Bf14	NC_049992.1	rna-XM_035841020.1	Sp14	NW_022145601.1	rna-XM_011684538.2	Po17	CM021543.1	g18360.t1	Pf07	Pf_7	TCONS_00050869	Sc22	chr22A_Sc2	SCA12207.1
Bf13	NC_049991.1	rna-XM_035839083.1	Sp09	NW_022145599.1	rna-XM_030984226.1	Po03	CM021528.1	g15191.t1	Pf15	Pf_15	TCONS_00012638	Sc02	chr2A_Sc2	SCA02387.1
Bf13	NC_049991.1	rna-XM_035838862.1	Sp09	NW_022145599.1	rna-XM_030984207.1	Po03	CM021528.1	g14653.t1	Pf15	Pf_15	TCONS_00012617	Sc02	chr2A_Sc2	SCA01852.3
Bf15	NC_049993.1	rna-XM_035843500.1	Sp07	NW_022145609.1	rna-XM_030995997.1	Po13	CM021538.1	g20697.t1	Pf08	Pf_8	TCONS_00054498	Sc08	chr8A_Sc2	SCA00378.2
Bf02	NC_049980.1	rna-XM_035811745.1	Sp13	NW_022145615.1	rna-XM_030976534.1	Po08	CM021533.1	g13802.t1	Pf21	Pf_21	TCONS_00028798	Sc10	chr10A_Sc2	SCA10414.1
Bf01	NC_049979.1	rna-XM_035814144.1	Sp05	NW_022145611.1	rna-XM_030998640.1	Po01	CM021526.1	g19553.t1	Pf14	Pf_14	TCONS_00012134	Sc01	chr1A_Sc2	SCA14793.1
Bf12	NC_049990.1	rna-XM_035836906.1	Sp16	NW_022145597.1	rna-XM_793624.5	Po15	CM021541.1	g10125.t1	Pf19	Pf_19	TCONS_00022906	Sc20	chr20A_Sc2	SCA13368.1
Bf14	NC_049992.1	rna-XM_035840626.1	Sp14	NW_022145601.1	rna-XM_030986902.1	Po17	CM021543.1	g17799.t1	Pf07	Pf_7	TCONS_00050672	Sc22	chr22A_Sc2	SCA11684.1
Bf05	NC_049983.1	rna-XM_035819645.1	Sp01	NW_022145612.1	rna-XM_030973632.1	Po02	CM021527.1	g6837.t1	Pf06	Pf_6	TCONS_00048949	Sc03	chr3A_Sc2	SCA03609.1
Bf09	NC_049987.1	rna-XM_035830505.1	Sp04	NW_022145607.1	rna-XM_030995420.1	Po10	CM021535.1	g9335.t1	Pf10	Pf_10	TCONS_00001203	Sc04	chr4A_Sc2	SCA23793.1
Bf09	NC_049987.1	rna-XM_035831476.1	Sp04	NW_022145607.1	rna-XM_030995410.1	Po10	CM021535.1	g8525.t1	Pf10	Pf_10	TCONS_00000638	Sc04	chr4A_Sc2	SCA22560.1
Bf10	NC_049988.1	rna-XM_035833013.1	Sp17	NW_022145604.1	rna-XM_030990504.1	Po18	CM021544.1	g12532.t1	Pf09	Pf_9	TCONS_00054904	Sc05	chr5A_Sc2	SCA08523.1
Bf10	NC_049988.1	rna-XM_035833295.1	Sp17	NW_022145604.1	rna-XM_782219.5	Po18	CM021544.1	g12366.t1	Pf09	Pf_9	TCONS_00057205	Sc05	chr5A_Sc2	SCA09472.1
Bf15	NC_049993.1	rna-XM_035843257.1	Sp07	NW_022145609.1	rna-XM_030996175.1	Po13	CM021538.1	g20443.t1	Pf08	Pf_8	TCONS_00054061	Sc08	chr8A_Sc2	SCA01246.1
Bf07	NC_049985.1	rna-XM_035825441.1	Sp19	NW_022145596.1	rna-XM_786133.5	Po05	CM021530.1	g11007.t1	Pf04	Pf_4	TCONS_00042577	Sc09	chr9A_Sc2	SCA07972.1
Bf02	NC_049980.1	rna-XM_035811289.1	Sp13	NW_022145615.1	rna-XM_030976927.1	Po08	CM021533.1	g13348.t1	Pf21	Pf_21	TCONS_00029723	Sc10	chr10A_Sc2	SCA10299.1
Bf16	NC_049994.1	rna-XM_035801761.1	Sp01	NW_022145612.1	rna-XM_030973043.1	Po09	CM021534.1	g3020.t1	Pf18	Pf_18	TCONS_00020008	Sc11	chr11A_Sc2	SCA15482.1
Bf16	NC_049994.1	rna-XM_035802866.1	Sp01	NW_022145612.1	rna-XM_011683407.2	Po09	CM021534.1	g3259.t1	Pf18	Pf_18	TCONS_00020167	Sc11	chr11A_Sc2	SCA16261.1
Bf16	NC_049994.1	rna-XM_035802329.1	Sp01	NW_022145612.1	rna-XM_030972659.1	Po09	CM021534.1	g3014.t1	Pf18	Pf_18	TCONS_00019998	Sc11	chr11A_Sc2	SCA15868.1
Bf02	NC_049980.1	rna-XM_035810593.1	Sp10	NW_022145598.1	rna-XM_011675998.2	Po16	CM021542.1	g702.t1	Pf05	Pf_5	TCONS_00044751	Sc12	chr12A_Sc2	SCA18374.1
Bf02	NC_049980.1	rna-XM_035802718.1	Sp10	NW_022145598.1	rna-NM_001142379.1	Po16	CM021542.1	g1296.t1	Pf05	Pf_5	TCONS_00044971	Sc12	chr12A_Sc2	SCA18277.1
Bf06	NC_049984.1	rna-XM_035822422.1	Sp18	NW_022145614.1	rna-XM_030975838.1	Po04	CM021529.1	g1826.t1	Pf13	Pf_13	TCONS_00008605	Sc13	chr13A_Sc2	SCA25665.1
Bf17	NC_049995.1	rna-XM_035803894.1	Sp08	NW_022145613.1	rna-XM_030973911.1	Po14	CM021539.1	g11372.t1	Pf17	Pf_17	TCONS_00018871	Sc15	chr15A_Sc2	SCA05833.1
Bf03	NC_049981.1	rna-XM_035812513.1	Sp21	NW_022145595.1	rna-XM_030979110.1	Po20	CM021545.1	g591.t1	Pf22	Pf_22	TCONS_00030596	Sc18	chr18A_Sc2	SCA26659.1
Bf04	NC_049982.1	rna-XM_035818229.1	Sp15	NW_022145603.1	rna-XM_030989209.1	Po22	CM021547.1	g8203.t1	Pf01	Pf_1	TCONS_00023014	Sc19	chr19A_Sc2	SCA18731.1
Bf04	NC_049982.1	rna-XM_035818889.1	Sp15	NW_022145603.1	rna-XM_030989660.1	Po22	CM021547.1	g8007.t1	Pf01	Pf_1	TCONS_00023522	Sc19	chr19A_Sc2	SCA19245.1
Bf01	NC_049979.1	rna-XM_035838275.1	Sp05	NW_022145611.1	rna-XM_030998968.1	Po01	CM021526.1	g18998.t1	Pf14	Pf_14	TCONS_00011237	Sc01	chr1A_Sc2	SCA15138.1
Bf01	NC_049979.1	rna-XM_035839314.1	Sp05	NW_022145611.1	rna-XM_030999493.1	Po01	CM021526.1	g20158.t1	Pf14	Pf_14	TCONS_00011551	Sc01	chr1A_Sc2	SCA15150.1
Bf14	NC_049992.1	rna-XM_035841618.1	Sp14	NW_022145601.1	rna-XM_030987004.1	Po17	CM021543.1	g18513.t1	Pf07	Pf_7	TCONS_00050798	Sc22	chr22A_Sc2	SCA11848.1
Bf14	NC_049992.1	rna-XM_035841636.1	Sp14	NW_022145601.1	rna-XM_030986727.1	Po17	CM021543.1	g18386.t1	Pf07	Pf_7	TCONS_00050473	Sc22	chr22A_Sc2	SCA11805.1
Bf03	NC_049981.1	rna-XM_035814421.1	Sp01	NW_022145612.1	rna-XM_031000126.1	Po09	CM021534.1	g3358.t1	Pf23	Pf_23	TCONS_00033664	Sc23	chr23A_Sc2	SCA11209.1
Bf13	NC_049991.1	rna-XM_035840174.1	Sp09	NW_022145599.1	rna-XM_030984215.1	Po03	CM021528.1	g14669.t1	Pf15	Pf_15	TCONS_00013126	Sc02	chr2A_Sc2	SCA01514.1
Bf05	NC_049983.1	rna-XM_035819999.1	Sp01	NW_022145612.1	rna-XM_030973213.1	Po02	CM021527.1	g7002.t1	Pf06	Pf_6	TCONS_00049014	Sc03	chr3A_Sc2	SCA03411.1
Bf09	NC_049987.1	rna-XM_035831309.1	Sp04	NW_022145607.1	rna-XM_030994933.1	Po10	CM021535.1	g9235.t1	Pf10	Pf_10	TCONS_00000121	Sc04	chr4A_Sc2	SCA23462.1
Bf11	NC_049989.1	rna-XM_035834915.1	Sp06	NW_022145605.1	rna-XM_030992063.1	Po07	CM021532.1	g4303.t1	Pf12	Pf_12	TCONS_00004747	Sc06	chr6A_Sc2	SCA24178.1
Bf11	NC_049989.1	rna-XM_035834539.1	Sp06	NW_022145605.1	rna-XM_030991903.1	Po07	CM021532.1	g3671.t1	Pf12	Pf_12	TCONS_00006397	Sc06	chr6A_Sc2	SCA24113.1
Bf04	NC_049982.1	rna-XM_035817712.1	Sp11	NW_022145600.1	rna-XM_001190526.4	Po11	CM021536.1	g5851.t1	Pf20	Pf_20	TCONS_00026066	Sc07	chr7A_Sc2	SCA19963.1
Bf07	NC_049985.1	rna-XM_035825787.1	Sp19	NW_022145596.1	rna-XM_775106.5	Po05	CM021530.1	g11003.t1	Pf04	Pf_4	TCONS_00041687	Sc09	chr9A_Sc2	SCA07704.1
Bf02	NC_049980.1	rna-XM_035806784.1	Sp13	NW_022145615.1	rna-XM_781758.5	Po08	CM021533.1	g13401.t1	Pf21	Pf_21	TCONS_00028847	Sc10	chr10A_Sc2	SCA09629.2
Bf03	NC_049981.1	rna-XM_035814746.1	Sp01	NW_022145612.1	rna-XM_785383.5	Po09	CM021534.1	g2840.t1	Pf18	Pf_18	TCONS_00018936	Sc11	chr11A_Sc2	SCA16267.1
Bf02	NC_049980.1	rna-XM_035802573.1	Sp10	NW_022145598.1	rna-XM_030982798.1	Po16	CM021542.1	g991.t1	Pf05	Pf_5	TCONS_00045553	Sc12	chr12A_Sc2	SCA17604.1
Bf06	NC_049984.1	rna-XM_035822421.1	Sp18	NW_022145614.1	rna-XM_030975537.1	Po04	CM021529.1	g1987.t1	Pf13	Pf_13	TCONS_00007954	Sc13	chr13A_Sc2	SCA26378.1
Bf06	NC_049984.1	rna-XM_035822985.1	Sp18	NW_022145614.1	rna-XM_030975442.1	Po04	CM021529.1	g2423.t1	Pf13	Pf_13	TCONS_00009352	Sc13	chr13A_Sc2	SCA25804.1
Bf17	NC_049995.1	rna-XM_035803257.1	Sp08	NW_022145613.1	rna-XM_030973942.1	Po14	CM021539.1	g11751.t1	Pf17	Pf_17	TCONS_00018725	Sc15	chr15A_Sc2	SCA06041.1
Bf17	NC_049995.1	rna-XM_035803040.1	Sp08	NW_022145613.1	rna-XM_030974242.1	Po14	CM021539.1	g12036.t1	Pf17	Pf_17	TCONS_00017320	Sc15	chr15A_Sc2	SCA06324.1
Bf01	NC_049979.1	rna-XM_035827365.1	Sp05	NW_022145611.1	rna-XM_030999768.1	Po01	CM021526.1	g19199.t1	Pf14	Pf_14	TCONS_00010442	Sc01	chr1A_Sc2	SCA13769.1
Bf01	NC_049979.1	rna-XM_035815343.1	Sp05	NW_022145611.1	rna-XM_011674058.2	Po01	CM021526.1	g18654.t1	Pf14	Pf_14	TCONS_00009548	Sc01	chr1A_Sc2	SCA13910.1
Bf14	NC_049992.1	rna-XM_035840996.1	Sp14	NW_022145601.1	rna-XM_030987367.1	Po17	CM021543.1	g18170.t1	Pf07	Pf_7	TCONS_00052244	Sc22	chr22A_Sc2	SCA11831.1
Bf16	NC_049994.1	rna-XM_035802723.1	Sp01	NW_022145612.1	rna-XM_030972157.1	Po09	CM021534.1	g3164.t1	Pf23	Pf_23	TCONS_00031599	Sc23	chr23A_Sc2	SCA11454.1
Bf13	NC_049991.1	rna-XM_035838870.1	Sp09	NW_022145599.1	rna-XM_030984296.1	Po03	CM021528.1	g14804.t1	Pf15	Pf_15	TCONS_00013261	Sc02	chr2A_Sc2	SCA02794.1
Bf09	NC_049987.1	rna-XM_035830036.1	Sp04	NW_022145607.1	rna-XM_776010.5	Po10	CM021535.1	g8662.t1	Pf10	Pf_10	TCONS_00001181	Sc04	chr4A_Sc2	SCA22947.1
Bf11	NC_049989.1	rna-XM_035835781.1	Sp06	NW_022145605.1	rna-XM_777225.5	Po07	CM021532.1	g4032.t1	Pf12	Pf_12	TCONS_00005740	Sc06	chr6A_Sc2	SCA24711.1
Bf11	NC_049989.1	rna-XM_035834245.1	Sp06	NW_022145605.1	rna-XM_011673420.2	Po07	CM021532.1	g3515.t1	Pf12	Pf_12	TCONS_00006235	Sc06	chr6A_Sc2	SCA24947.1
Bf06	NC_049984.1	rna-XM_035824256.1	Sp18	NW_022145614.1	rna-XM_030975095.1	Po04	CM021529.1	g2041.t1	Pf13	Pf_13	TCONS_00009120	Sc13	chr13A_Sc2	SCA26194.1
Bf17	NC_049995.1	rna-XM_035803752.1	Sp08	NW_022145613.1	rna-XM_030974067.1	Po14	CM021539.1	g11979.t1	Pf17	Pf_17	TCONS_00018135	Sc15	chr15A_Sc2	SCA06521.1
Bf08	NC_049986.1	rna-XM_035829465.1	Sp12	NW_022145610.1	rna-XM_030997454.1	Po19	CM021540.1	g14001.t1	Pf16	Pf_16	TCONS_00015247	Sc17	chr17A_Sc2	SCA05075.1
Bf03	NC_049981.1	rna-XM_035813880.1	Sp21	NW_022145595.1	rna-XM_030979862.1	Po20	CM021545.1	g474.t1	Pf22	Pf_22	TCONS_00029913	Sc18	chr18A_Sc2	SCA26869.1
Bf03	NC_049981.1	rna-XM_035815380.1	Sp21	NW_022145595.1	rna-XM_787389.5	Po20	CM021545.1	g215.t1	Pf22	Pf_22	TCONS_00030468	Sc18	chr18A_Sc2	SCA27376.1
Bf01	NC_049979.1	rna-XM_035807554.1	Sp05	NW_022145611.1	rna-XM_785492.5	Po01	CM021526.1	g20126.t1	Pf14	Pf_14	TCONS_00009528	Sc01	chr1A_Sc2	SCA13954.2
Bf01	NC_049979.1	rna-XM_035837170.1	Sp05	NW_022145611.1	rna-XM_030999454.1	Po01	CM021526.1	g19347.t1	Pf14	Pf_14	TCONS_00010051	Sc01	chr1A_Sc2	SCA15313.1
Bf12	NC_049990.1	rna-XM_035837097.1	Sp16	NW_022145597.1	rna-XM_030982492.1	Po15	CM021541.1	g9447.t1	Pf19	Pf_19	TCONS_00022682	Sc20	chr20A_Sc2	SCA13410.1
Bf18	NC_049996.1	rna-XM_035805129.1	Sp08	NW_022145613.1	rna-XM_030974128.1	Po06	CM021531.1	g5353.t1	Pf11	Pf_11	TCONS_00003971	Sc21	chr21A_Sc2	SCA16740.1
Bf18	NC_049996.1	rna-XM_035805182.1	Sp08	NW_022145613.1	rna-XM_793893.4	Po06	CM021531.1	g4800.t1	Pf11	Pf_11	TCONS_00003832	Sc21	chr21A_Sc2	SCA17146.1
Bf17	NC_049995.1	rna-XM_035803131.1	Sp03	NW_022145606.1	rna-XM_030993438.1	Po12	CM021537.1	g16555.t1	Pf09	Pf_9	TCONS_00056008	Sc05	chr5A_Sc2	SCA09522.1
Bf11	NC_049989.1	rna-XM_035835579.1	Sp06	NW_022145605.1	rna-XM_030991972.1	Po07	CM021532.1	g4190.t1	Pf12	Pf_12	TCONS_00004752	Sc06	chr6A_Sc2	SCA24770.1
Bf04	NC_049982.1	rna-XM_035816551.1	Sp11	NW_022145600.1	rna-XM_030986193.1	Po11	CM021536.1	g6245.t1	Pf20	Pf_20	TCONS_00026256	Sc07	chr7A_Sc2	SCA20207.1
Bf04	NC_049982.1	rna-XM_035819353.1	Sp11	NW_022145600.1	rna-XM_030985912.1	Po11	CM021536.1	g5825.t1	Pf20	Pf_20	TCONS_00026173	Sc07	chr7A_Sc2	SCA20447.1
Bf07	NC_049985.1	rna-XM_035825332.1	Sp19	NW_022145596.1	rna-XM_030981012.1	Po05	CM021530.1	g10554.t1	Pf04	Pf_4	TCONS_00043151	Sc09	chr9A_Sc2	SCA07566.1
Bf06	NC_049984.1	rna-XM_035823182.1	Sp18	NW_022145614.1	rna-XM_030975476.1	Po04	CM021529.1	g1713.t1	Pf13	Pf_13	TCONS_00008014	Sc13	chr13A_Sc2	SCA26142.1
Bf06	NC_049984.1	rna-XM_035823117.1	Sp18	NW_022145614.1	rna-XM_783494.4	Po04	CM021529.1	g1808.t1	Pf13	Pf_13	TCONS_00008591	Sc13	chr13A_Sc2	SCA25918.1
Bf01	NC_049979.1	rna-XM_035816685.1	Sp02	NW_022145594.1	rna-XM_030976923.1	Po21	CM021546.1	g16087.t1	Pf03	Pf_3	TCONS_00033865	Sc14	chr14A_Sc2	SCA21771.1
Bf01	NC_049979.1	rna-XM_035822843.1	Sp02	NW_022145594.1	rna-XM_030977529.1	Po21	CM021546.1	g16051.t1	Pf03	Pf_3	TCONS_00040533	Sc14	chr14A_Sc2	SCA22289.1
Bf19	NC_049997.1	rna-XM_035806661.1	Sp20	NW_022145602.1	rna-XM_030987787.1	Po06	CM021531.1	g5466.t1	Pf02	Pf_2	TCONS_00037097	Sc16	chr16A_Sc2	SCA21305.1
Bf08	NC_049986.1	rna-XM_035828475.1	Sp12	NW_022145610.1	rna-XM_030997867.1	Po19	CM021540.1	g14326.t1	Pf16	Pf_16	TCONS_00015964	Sc17	chr17A_Sc2	SCA05408.1
Bf03	NC_049981.1	rna-XM_035814625.1	Sp21	NW_022145595.1	rna-XM_011664702.2	Po20	CM021545.1	g393.t1	Pf22	Pf_22	TCONS_00030028	Sc18	chr18A_Sc2	SCA27345.1
Bf01	NC_049979.1	rna-XM_035828659.1	Sp05	NW_022145611.1	rna-XM_030999537.1	Po01	CM021526.1	g18916.t1	Pf14	Pf_14	TCONS_00011962	Sc01	chr1A_Sc2	SCA15237.1
Bf01	NC_049979.1	rna-XM_035836657.1	Sp05	NW_022145611.1	rna-XM_030998367.1	Po01	CM021526.1	g18911.t1	Pf14	Pf_14	TCONS_00010333	Sc01	chr1A_Sc2	SCA15058.1
Bf01	NC_049979.1	rna-XM_035814704.1	Sp05	NW_022145611.1	rna-XM_030998348.1	Po01	CM021526.1	g19722.t1	Pf14	Pf_14	TCONS_00011972	Sc01	chr1A_Sc2	SCA14459.1
Bf01	NC_049979.1	rna-XM_035830976.1	Sp05	NW_022145611.1	rna-XM_003728770.3	Po01	CM021526.1	g19013.t1	Pf14	Pf_14	TCONS_00011650	Sc01	chr1A_Sc2	SCA14098.1
Bf13	NC_049991.1	rna-XM_035839511.1	Sp09	NW_022145599.1	rna-XM_030984642.1	Po03	CM021528.1	g14887.t1	Pf15	Pf_15	TCONS_00014595	Sc02	chr2A_Sc2	SCA01972.2
Bf13	NC_049991.1	rna-XM_035838957.1	Sp09	NW_022145599.1	rna-XM_030984380.1	Po03	CM021528.1	g15672.t1	Pf15	Pf_15	TCONS_00012939	Sc02	chr2A_Sc2	SCA02131.1
Bf15	NC_049993.1	rna-XM_035843354.1	Sp07	NW_022145609.1	rna-XM_030996325.1	Po13	CM021538.1	g20397.t1	Pf08	Pf_8	TCONS_00052958	Sc08	chr8A_Sc2	SCA00064.1
Bf15	NC_049993.1	rna-XM_035843044.1	Sp07	NW_022145609.1	rna-XM_775558.5	Po13	CM021538.1	g21122.t1	Pf08	Pf_8	TCONS_00052598	Sc08	chr8A_Sc2	SCA00920.1
Bf02	NC_049980.1	rna-XM_035811307.1	Sp13	NW_022145615.1	rna-XM_030976631.1	Po08	CM021533.1	g13164.t1	Pf21	Pf_21	TCONS_00028323	Sc10	chr10A_Sc2	SCA10607.1
Bf02	NC_049980.1	rna-XM_035809597.1	Sp13	NW_022145615.1	rna-XM_776412.5	Po08	CM021533.1	g13681.t1	Pf21	Pf_21	TCONS_00028552	Sc10	chr10A_Sc2	SCA09760.1
Bf17	NC_049995.1	rna-XM_035803661.1	Sp08	NW_022145613.1	rna-XM_030974414.1	Po14	CM021539.1	g11475.t1	Pf17	Pf_17	TCONS_00017801	Sc15	chr15A_Sc2	SCA06422.1
Bf08	NC_049986.1	rna-XM_035827803.1	Sp12	NW_022145610.1	rna-XM_030997457.1	Po19	CM021540.1	g13882.t1	Pf16	Pf_16	TCONS_00015937	Sc17	chr17A_Sc2	SCA04730.1
Bf03	NC_049981.1	rna-XM_035815433.1	Sp21	NW_022145595.1	rna-XM_030979630.1	Po20	CM021545.1	g61.t1	Pf22	Pf_22	TCONS_00030624	Sc18	chr18A_Sc2	SCA26891.2
Bf03	NC_049981.1	rna-XM_035815531.1	Sp21	NW_022145595.1	rna-XM_030979258.1	Po20	CM021545.1	g644.t1	Pf22	Pf_22	TCONS_00031386	Sc18	chr18A_Sc2	SCA27425.1
Bf03	NC_049981.1	rna-XM_035813641.1	Sp21	NW_022145595.1	rna-XM_030979704.1	Po20	CM021545.1	g272.t1	Pf22	Pf_22	TCONS_00030150	Sc18	chr18A_Sc2	SCA26975.1
Bf01	NC_049979.1	rna-XM_035835037.1	Sp05	NW_022145611.1	rna-XM_030999095.1	Po01	CM021526.1	g18553.t1	Pf14	Pf_14	TCONS_00011769	Sc01	chr1A_Sc2	SCA15029.1
Bf14	NC_049992.1	rna-XM_035840615.1	Sp14	NW_022145601.1	rna-XM_030987631.1	Po17	CM021543.1	g17971.t1	Pf07	Pf_7	TCONS_00050775	Sc22	chr22A_Sc2	SCA11679.1
Bf13	NC_049991.1	rna-XM_035839099.1	Sp09	NW_022145599.1	rna-XM_003728161.3	Po03	CM021528.1	g15383.t1	Pf15	Pf_15	TCONS_00013390	Sc02	chr2A_Sc2	SCA02027.1
Bf13	NC_049991.1	rna-XM_035838950.1	Sp09	NW_022145599.1	rna-XM_030984886.1	Po03	CM021528.1	g14801.t1	Pf15	Pf_15	TCONS_00013260	Sc02	chr2A_Sc2	SCA02869.1
Bf09	NC_049987.1	rna-XM_035831139.1	Sp04	NW_022145607.1	rna-XM_030994740.1	Po10	CM021535.1	g9220.t1	Pf10	Pf_10	TCONS_00000780	Sc04	chr4A_Sc2	SCA23018.1
Bf14	NC_049992.1	rna-XM_035840649.1	Sp03	NW_022145606.1	rna-XM_030993998.1	Po12	CM021537.1	g16679.t1	Pf09	Pf_9	TCONS_00057185	Sc05	chr5A_Sc2	SCA08613.1
Bf10	NC_049988.1	rna-XM_035832905.1	Sp17	NW_022145604.1	rna-XM_030990088.1	Po18	CM021544.1	g12562.t1	Pf09	Pf_9	TCONS_00056281	Sc05	chr5A_Sc2	SCA09122.1
Bf11	NC_049989.1	rna-XM_035834968.1	Sp06	NW_022145605.1	rna-XM_779741.5	Po07	CM021532.1	g4124.t1	Pf12	Pf_12	TCONS_00005699	Sc06	chr6A_Sc2	SCA24188.1
Bf11	NC_049989.1	rna-XM_035835369.1	Sp06	NW_022145605.1	rna-XM_030991804.1	Po07	CM021532.1	g4283.t1	Pf12	Pf_12	TCONS_00004994	Sc06	chr6A_Sc2	SCA24950.1
Bf04	NC_049982.1	rna-XM_035816416.1	Sp11	NW_022145600.1	rna-XM_030985535.1	Po11	CM021536.1	g5593.t1	Pf20	Pf_20	TCONS_00026979	Sc07	chr7A_Sc2	SCA19750.1
Bf07	NC_049985.1	rna-XM_035826629.1	Sp19	NW_022145596.1	rna-XM_030980417.1	Po05	CM021530.1	g11034.t1	Pf04	Pf_4	TCONS_00044124	Sc09	chr9A_Sc2	SCA07673.1
Bf03	NC_049981.1	rna-XM_035814430.1	Sp01	NW_022145612.1	rna-XM_782168.5	Po09	CM021534.1	g3359.t1	Pf18	Pf_18	TCONS_00019775	Sc11	chr11A_Sc2	SCA15981.1
Bf06	NC_049984.1	rna-XM_035823924.1	Sp18	NW_022145614.1	rna-XM_030975972.1	Po04	CM021529.1	g2238.t1	Pf13	Pf_13	TCONS_00007412	Sc13	chr13A_Sc2	SCA26442.2
Bf01	NC_049979.1	rna-XM_035828802.1	Sp02	NW_022145594.1	rna-XM_030978004.1	Po21	CM021546.1	g16217.t1	Pf03	Pf_3	TCONS_00034454	Sc14	chr14A_Sc2	SCA21827.1
Bf19	NC_049997.1	rna-XM_035806847.1	Sp20	NW_022145602.1	rna-XM_030988008.1	Po06	CM021531.1	g5194.t1	Pf02	Pf_2	TCONS_00038163	Sc16	chr16A_Sc2	SCA20783.1
Bf08	NC_049986.1	rna-XM_035828650.1	Sp12	NW_022145610.1	rna-XM_030997620.1	Po19	CM021540.1	g14071.t1	Pf16	Pf_16	TCONS_00015357	Sc17	chr17A_Sc2	SCA04776.1
Bf08	NC_049986.1	rna-XM_035827691.1	Sp12	NW_022145610.1	rna-XM_030997635.1	Po19	CM021540.1	g13845.t1	Pf16	Pf_16	TCONS_00016580	Sc17	chr17A_Sc2	SCA05065.1
Bf12	NC_049990.1	rna-XM_035836929.1	Sp16	NW_022145597.1	rna-XM_030981979.1	Po15	CM021541.1	g9954.t1	Pf19	Pf_19	TCONS_00022627	Sc20	chr20A_Sc2	SCA12671.1
Bf12	NC_049990.1	rna-XM_035836436.1	Sp16	NW_022145597.1	rna-XM_030981538.1	Po15	CM021541.1	g10167.t1	Pf19	Pf_19	TCONS_00022948	Sc20	chr20A_Sc2	SCA13614.1
Bf13	NC_049991.1	rna-XM_035839655.1	Sp09	NW_022145599.1	rna-XM_030985090.1	Po03	CM021528.1	g15349.t1	Pf15	Pf_15	TCONS_00012981	Sc02	chr2A_Sc2	SCA01815.1
Bf05	NC_049983.1	rna-XM_035821643.1	Sp01	NW_022145612.1	rna-XM_031000568.1	Po02	CM021527.1	g6731.t1	Pf06	Pf_6	TCONS_00048807	Sc03	chr3A_Sc2	SCA03608.1
Bf05	NC_049983.1	rna-XM_035821799.1	Sp01	NW_022145612.1	rna-XM_030972121.1	Po02	CM021527.1	g7450.t1	Pf06	Pf_6	TCONS_00048912	Sc03	chr3A_Sc2	SCA03662.1
Bf09	NC_049987.1	rna-XM_035830150.1	Sp04	NW_022145607.1	rna-XM_030994883.1	Po10	CM021535.1	g9034.t1	Pf10	Pf_10	TCONS_00002023	Sc04	chr4A_Sc2	SCA23042.1
Bf09	NC_049987.1	rna-XM_035829686.1	Sp04	NW_022145607.1	rna-XM_775863.5	Po10	CM021535.1	g8438.t1	Pf10	Pf_10	TCONS_00001819	Sc04	chr4A_Sc2	SCA23102.1
Bf10	NC_049988.1	rna-XM_035833626.1	Sp17	NW_022145604.1	rna-XM_030990740.1	Po18	CM021544.1	g12353.t1	Pf09	Pf_9	TCONS_00056562	Sc05	chr5A_Sc2	SCA08579.1
Bf10	NC_049988.1	rna-XM_035833608.1	Sp17	NW_022145604.1	rna-XM_030990726.1	Po18	CM021544.1	g12443.t1	Pf09	Pf_9	TCONS_00055662	Sc05	chr5A_Sc2	SCA08543.1
Bf08	NC_049986.1	rna-XM_035828026.1	Sp03	NW_022145606.1	rna-XM_030993592.1	Po12	CM021537.1	g16639.t1	Pf09	Pf_9	TCONS_00055155	Sc05	chr5A_Sc2	SCA08725.1
Bf11	NC_049989.1	rna-XM_035835512.1	Sp06	NW_022145605.1	rna-XM_775204.4	Po07	CM021532.1	g4027.t1	Pf12	Pf_12	TCONS_00006793	Sc06	chr6A_Sc2	SCA24093.1
Bf11	NC_049989.1	rna-XM_035834440.1	Sp06	NW_022145605.1	rna-XM_030991539.1	Po07	CM021532.1	g3614.t1	Pf12	Pf_12	TCONS_00006464	Sc06	chr6A_Sc2	SCA24865.1
Bf07	NC_049985.1	rna-XM_035824906.1	Sp19	NW_022145596.1	rna-XM_030980475.1	Po05	CM021530.1	g10598.t1	Pf04	Pf_4	TCONS_00043112	Sc09	chr9A_Sc2	SCA08046.1
Bf02	NC_049980.1	rna-XM_035807436.1	Sp13	NW_022145615.1	rna-XM_003723346.3	Po08	CM021533.1	g13573.t1	Pf21	Pf_21	TCONS_00029716	Sc10	chr10A_Sc2	SCA09725.1
Bf02	NC_049980.1	rna-XM_035812453.1	Sp13	NW_022145615.1	rna-XM_777372.5	Po08	CM021533.1	g12865.t1	Pf21	Pf_21	TCONS_00028993	Sc10	chr10A_Sc2	SCA10540.1
Bf02	NC_049980.1	rna-XM_035812037.1	Sp13	NW_022145615.1	rna-XM_030977088.1	Po08	CM021533.1	g13417.t1	Pf21	Pf_21	TCONS_00029111	Sc10	chr10A_Sc2	SCA09730.1
Bf02	NC_049980.1	rna-XM_035810839.1	Sp13	NW_022145615.1	rna-XM_030976284.1	Po08	CM021533.1	g13009.t1	Pf21	Pf_21	TCONS_00028144	Sc10	chr10A_Sc2	SCA10421.7
Bf06	NC_049984.1	rna-XM_035824687.1	Sp18	NW_022145614.1	rna-XM_030975740.1	Po04	CM021529.1	g1555.t1	Pf13	Pf_13	TCONS_00007057	Sc13	chr13A_Sc2	SCA25896.1
Bf01	NC_049979.1	rna-XM_035826102.1	Sp02	NW_022145594.1	rna-XM_774917.5	Po21	CM021546.1	g16043.t1	Pf03	Pf_3	TCONS_00034979	Sc14	chr14A_Sc2	SCA21908.1
Bf17	NC_049995.1	rna-XM_035803310.1	Sp08	NW_022145613.1	rna-XM_030973754.1	Po14	CM021539.1	g12073.t1	Pf17	Pf_17	TCONS_00018209	Sc15	chr15A_Sc2	SCA06819.1
Bf08	NC_049986.1	rna-XM_035827687.1	Sp12	NW_022145610.1	rna-XM_775585.5	Po19	CM021540.1	g14548.t1	Pf16	Pf_16	TCONS_00014663	Sc17	chr17A_Sc2	SCA05680.1
Bf01	NC_049979.1	rna-XM_035810799.1	Sp05	NW_022145611.1	rna-XM_779284.5	Po01	CM021526.1	g19640.t1	Pf14	Pf_14	TCONS_00010837	Sc01	chr1A_Sc2	SCA14490.1
Bf01	NC_049979.1	rna-XM_035831355.1	Sp05	NW_022145611.1	rna-XM_030998950.1	Po01	CM021526.1	g19164.t1	Pf14	Pf_14	TCONS_00010892	Sc01	chr1A_Sc2	SCA14167.1
Bf01	NC_049979.1	rna-XM_035824932.1	Sp05	NW_022145611.1	rna-XM_011666122.2	Po01	CM021526.1	g19058.t1	Pf14	Pf_14	TCONS_00011638	Sc01	chr1A_Sc2	SCA13937.3
Bf01	NC_049979.1	rna-XM_035812320.1	Sp05	NW_022145611.1	rna-XM_011666556.2	Po01	CM021526.1	g19622.t1	Pf14	Pf_14	TCONS_00011913	Sc01	chr1A_Sc2	SCA14176.1
Bf01	NC_049979.1	rna-XM_035809794.1	Sp05	NW_022145611.1	rna-XM_011672941.2	Po01	CM021526.1	g19450.t1	Pf14	Pf_14	TCONS_00009642	Sc01	chr1A_Sc2	SCA15160.1
Bf12	NC_049990.1	rna-XM_035837964.1	Sp16	NW_022145597.1	rna-XM_778629.5	Po15	CM021541.1	g9566.t1	Pf19	Pf_19	TCONS_00021659	Sc20	chr20A_Sc2	SCA13402.1
Bf14	NC_049992.1	rna-XM_035841412.1	Sp14	NW_022145601.1	rna-XM_030986601.1	Po17	CM021543.1	g17756.t1	Pf07	Pf_7	TCONS_00050413	Sc22	chr22A_Sc2	SCA11999.1
Bf13	NC_049991.1	rna-XM_035839394.1	Sp09	NW_022145599.1	rna-XM_030984074.1	Po03	CM021528.1	g14740.t1	Pf15	Pf_15	TCONS_00014138	Sc02	chr2A_Sc2	SCA01730.1
Bf05	NC_049983.1	rna-XM_035822150.1	Sp01	NW_022145612.1	rna-XM_776799.5	Po02	CM021527.1	g6985.t1	Pf06	Pf_6	TCONS_00049691	Sc03	chr3A_Sc2	SCA04521.1
Bf10	NC_049988.1	rna-XM_035832361.1	Sp17	NW_022145604.1	rna-XM_784244.5	Po18	CM021544.1	g12244.t1	Pf09	Pf_9	TCONS_00056687	Sc05	chr5A_Sc2	SCA09519.2
Bf14	NC_049992.1	rna-XM_035841275.1	Sp03	NW_022145606.1	rna-XM_030993455.1	Po12	CM021537.1	g16563.t1	Pf09	Pf_9	TCONS_00056268	Sc05	chr5A_Sc2	SCA08639.1
Bf10	NC_049988.1	rna-XM_035831928.1	Sp17	NW_022145604.1	rna-XM_011676703.2	Po18	CM021544.1	g12200.t1	Pf09	Pf_9	TCONS_00055941	Sc05	chr5A_Sc2	SCA09388.1
Bf10	NC_049988.1	rna-XM_035832140.1	Sp17	NW_022145604.1	rna-XM_030990102.1	Po18	CM021544.1	g12511.t1	Pf09	Pf_9	TCONS_00056292	Sc05	chr5A_Sc2	SCA09099.1
Bf11	NC_049989.1	rna-XM_035834411.1	Sp06	NW_022145605.1	rna-XM_030992455.1	Po07	CM021532.1	g4566.t1	Pf12	Pf_12	TCONS_00006807	Sc06	chr6A_Sc2	SCA24265.1
Bf11	NC_049989.1	rna-XM_035834842.1	Sp06	NW_022145605.1	rna-XM_783844.5	Po07	CM021532.1	g4282.t1	Pf12	Pf_12	TCONS_00004990	Sc06	chr6A_Sc2	SCA24810.1
Bf15	NC_049993.1	rna-XM_035843046.1	Sp07	NW_022145609.1	rna-XM_030996472.1	Po13	CM021538.1	g20863.t1	Pf08	Pf_8	TCONS_00054654	Sc08	chr8A_Sc2	SCA00132.1
Bf15	NC_049993.1	rna-XM_035843720.1	Sp07	NW_022145609.1	rna-XM_030996263.1	Po13	CM021538.1	g20884.t1	Pf08	Pf_8	TCONS_00053675	Sc08	chr8A_Sc2	SCA00285.1
Bf07	NC_049985.1	rna-XM_035826424.1	Sp19	NW_022145596.1	rna-XM_030980937.1	Po05	CM021530.1	g10752.t1	Pf04	Pf_4	TCONS_00043774	Sc09	chr9A_Sc2	SCA07441.1
Bf07	NC_049985.1	rna-XM_035825245.1	Sp19	NW_022145596.1	rna-XM_003723338.3	Po05	CM021530.1	g11116.t1	Pf04	Pf_4	TCONS_00042105	Sc09	chr9A_Sc2	SCA07426.1
Bf02	NC_049980.1	rna-XM_035811873.1	Sp13	NW_022145615.1	rna-NM_214559.1	Po08	CM021533.1	g13699.t1	Pf21	Pf_21	TCONS_00027854	Sc10	chr10A_Sc2	SCA10572.1
Bf06	NC_049984.1	rna-XM_035822866.1	Sp18	NW_022145614.1	rna-XM_783826.5	Po04	CM021529.1	g1396.t1	Pf13	Pf_13	TCONS_00007008	Sc13	chr13A_Sc2	SCA25723.1
Bf06	NC_049984.1	rna-XM_035823277.1	Sp18	NW_022145614.1	rna-XM_030976255.1	Po04	CM021529.1	g1575.t1	Pf13	Pf_13	TCONS_00007581	Sc13	chr13A_Sc2	SCA25690.1
Bf17	NC_049995.1	rna-XM_035802910.1	Sp08	NW_022145613.1	rna-XM_030973755.1	Po14	CM021539.1	g12031.t1	Pf17	Pf_17	TCONS_00016857	Sc15	chr15A_Sc2	SCA06012.1
Bf03	NC_049981.1	rna-XM_035813754.1	Sp21	NW_022145595.1	rna-XM_030979846.1	Po20	CM021545.1	g369.t1	Pf22	Pf_22	TCONS_00030135	Sc18	chr18A_Sc2	SCA26712.1
Bf03	NC_049981.1	rna-XM_035815264.1	Sp21	NW_022145595.1	rna-XM_030979067.1	Po20	CM021545.1	g631.t1	Pf22	Pf_22	TCONS_00029930	Sc18	chr18A_Sc2	SCA26902.1
Bf12	NC_049990.1	rna-XM_035837148.1	Sp16	NW_022145597.1	rna-XM_030982117.1	Po15	CM021541.1	g10010.t1	Pf19	Pf_19	TCONS_00021072	Sc20	chr20A_Sc2	SCA13422.1
Bf12	NC_049990.1	rna-XM_035837084.1	Sp16	NW_022145597.1	rna-XM_030982338.1	Po15	CM021541.1	g9667.t1	Pf19	Pf_19	TCONS_00020852	Sc20	chr20A_Sc2	SCA13020.1
Bf12	NC_049990.1	rna-XM_035836844.1	Sp16	NW_022145597.1	rna-NM_001098446.1	Po15	CM021541.1	g9786.t1	Pf19	Pf_19	TCONS_00022408	Sc20	chr20A_Sc2	SCA12768.3
Bf18	NC_049996.1	rna-XM_035805754.1	Sp08	NW_022145613.1	rna-XM_030974145.1	Po06	CM021531.1	g5567.t1	Pf11	Pf_11	TCONS_00002581	Sc21	chr21A_Sc2	SCA16747.1
Bf14	NC_049992.1	rna-XM_035841264.1	Sp14	NW_022145601.1	rna-XM_030986779.1	Po17	CM021543.1	g18064.t1	Pf07	Pf_7	TCONS_00050868	Sc22	chr22A_Sc2	SCA12375.1
Bf13	NC_049991.1	rna-XM_035839611.1	Sp09	NW_022145599.1	rna-XM_030984344.1	Po03	CM021528.1	g14838.t1	Pf15	Pf_15	TCONS_00013458	Sc02	chr2A_Sc2	SCA01799.1
Bf04	NC_049982.1	rna-XM_035817003.1	Sp11	NW_022145600.1	rna-XM_030986199.1	Po11	CM021536.1	g5620.t1	Pf20	Pf_20	TCONS_00027604	Sc07	chr7A_Sc2	SCA19514.2
Bf15	NC_049993.1	rna-XM_035842883.1	Sp07	NW_022145609.1	rna-XM_030995695.1	Po13	CM021538.1	g20351.t1	Pf08	Pf_8	TCONS_00053389	Sc08	chr8A_Sc2	SCA00796.1
Bf02	NC_049980.1	rna-XM_035810103.1	Sp13	NW_022145615.1	rna-XM_774920.5	Po08	CM021533.1	g13082.t1	Pf21	Pf_21	TCONS_00028189	Sc10	chr10A_Sc2	SCA09633.1
Bf06	NC_049984.1	rna-XM_035823250.1	Sp18	NW_022145614.1	rna-XM_030975719.1	Po04	CM021529.1	g2123.t1	Pf13	Pf_13	TCONS_00008651	Sc13	chr13A_Sc2	SCA25481.1
Bf06	NC_049984.1	rna-XM_035822524.1	Sp18	NW_022145614.1	rna-XM_780436.5	Po04	CM021529.1	g1550.t1	Pf13	Pf_13	TCONS_00008121	Sc13	chr13A_Sc2	SCA26470.1
Bf06	NC_049984.1	rna-XM_035824559.1	Sp18	NW_022145614.1	rna-XM_030975939.1	Po04	CM021529.1	g1761.t1	Pf13	Pf_13	TCONS_00008006	Sc13	chr13A_Sc2	SCA25586.1
Bf19	NC_049997.1	rna-XM_035806816.1	Sp20	NW_022145602.1	rna-XM_030988408.1	Po06	CM021531.1	g4741.t1	Pf02	Pf_2	TCONS_00036638	Sc16	chr16A_Sc2	SCA21117.1
Bf08	NC_049986.1	rna-XM_035827243.1	Sp12	NW_022145610.1	rna-NM_001040405.1	Po19	CM021540.1	g14620.t1	Pf16	Pf_16	TCONS_00015907	Sc17	chr17A_Sc2	SCA05228.1
Bf03	NC_049981.1	rna-XM_035812671.1	Sp21	NW_022145595.1	rna-XM_030979034.1	Po20	CM021545.1	g74.t1	Pf22	Pf_22	TCONS_00030224	Sc18	chr18A_Sc2	SCA26719.1
Bf03	NC_049981.1	rna-XM_035815177.1	Sp21	NW_022145595.1	rna-XM_792376.5	Po20	CM021545.1	g296.t1	Pf22	Pf_22	TCONS_00030526	Sc18	chr18A_Sc2	SCA27218.1
Bf01	NC_049979.1	rna-XM_035814301.1	Sp05	NW_022145611.1	rna-XM_030999833.1	Po01	CM021526.1	g19775.t1	Pf14	Pf_14	TCONS_00010944	Sc01	chr1A_Sc2	SCA14331.1
Bf12	NC_049990.1	rna-XM_035837158.1	Sp16	NW_022145597.1	rna-XM_781660.5	Po15	CM021541.1	g10154.t1	Pf19	Pf_19	TCONS_00022339	Sc20	chr20A_Sc2	SCA12920.1
Bf12	NC_049990.1	rna-XM_035837152.1	Sp16	NW_022145597.1	rna-XM_030981652.1	Po15	CM021541.1	g10042.t1	Pf19	Pf_19	TCONS_00022596	Sc20	chr20A_Sc2	SCA12828.1
Bf12	NC_049990.1	rna-XM_035837521.1	Sp16	NW_022145597.1	rna-XM_030981726.1	Po15	CM021541.1	g10103.t1	Pf19	Pf_19	TCONS_00022714	Sc20	chr20A_Sc2	SCA13358.1
Bf12	NC_049990.1	rna-XM_035837232.1	Sp16	NW_022145597.1	rna-XM_030981539.1	Po15	CM021541.1	g9996.t1	Pf19	Pf_19	TCONS_00021737	Sc20	chr20A_Sc2	SCA13153.1
Bf18	NC_049996.1	rna-XM_035805644.1	Sp08	NW_022145613.1	rna-XM_030974193.1	Po06	CM021531.1	g5016.t1	Pf11	Pf_11	TCONS_00003927	Sc21	chr21A_Sc2	SCA16694.1
Bf18	NC_049996.1	rna-XM_035805321.1	Sp08	NW_022145613.1	rna-XM_778838.4	Po06	CM021531.1	g4803.t1	Pf11	Pf_11	TCONS_00003826	Sc21	chr21A_Sc2	SCA16575.1
Bf14	NC_049992.1	rna-XM_035841558.1	Sp14	NW_022145601.1	rna-XM_775562.5	Po17	CM021543.1	g18140.t1	Pf07	Pf_7	TCONS_00051724	Sc22	chr22A_Sc2	SCA12209.1
Bf13	NC_049991.1	rna-XM_035839005.1	Sp09	NW_022145599.1	rna-XM_786257.4	Po03	CM021528.1	g15471.t1	Pf15	Pf_15	TCONS_00013617	Sc02	chr2A_Sc2	SCA02133.2
Bf05	NC_049983.1	rna-XM_035820044.1	Sp01	NW_022145612.1	rna-XM_030972052.1	Po02	CM021527.1	g6611.t1	Pf06	Pf_6	TCONS_00047509	Sc03	chr3A_Sc2	SCA03893.2
Bf05	NC_049983.1	rna-XM_035821899.1	Sp01	NW_022145612.1	rna-XM_784664.5	Po02	CM021527.1	g7467.t1	Pf06	Pf_6	TCONS_00049576	Sc03	chr3A_Sc2	SCA03605.1
Bf05	NC_049983.1	rna-XM_035820300.1	Sp01	NW_022145612.1	rna-XM_775404.5	Po02	CM021527.1	g7132.t1	Pf06	Pf_6	TCONS_00048911	Sc03	chr3A_Sc2	SCA04004.1
Bf05	NC_049983.1	rna-XM_035822225.1	Sp01	NW_022145612.1	rna-XM_030973237.1	Po02	CM021527.1	g6560.t1	Pf06	Pf_6	TCONS_00047585	Sc03	chr3A_Sc2	SCA03153.1
Bf09	NC_049987.1	rna-XM_035831258.1	Sp04	NW_022145607.1	rna-XM_030994604.1	Po10	CM021535.1	g9337.t1	Pf10	Pf_10	TCONS_00001336	Sc04	chr4A_Sc2	SCA23304.1
Bf15	NC_049993.1	rna-XM_035843124.1	Sp07	NW_022145609.1	rna-XM_030996097.1	Po13	CM021538.1	g20354.t1	Pf08	Pf_8	TCONS_00053546	Sc08	chr8A_Sc2	SCA01300.3
Bf07	NC_049985.1	rna-XM_035825457.1	Sp19	NW_022145596.1	rna-XM_778338.5	Po05	CM021530.1	g10703.t1	Pf04	Pf_4	TCONS_00042766	Sc09	chr9A_Sc2	SCA07651.1
Bf07	NC_049985.1	rna-XM_035826259.1	Sp19	NW_022145596.1	rna-XM_030980235.1	Po05	CM021530.1	g10875.t1	Pf04	Pf_4	TCONS_00044049	Sc09	chr9A_Sc2	SCA07580.1
Bf07	NC_049985.1	rna-XM_035825360.1	Sp19	NW_022145596.1	rna-XM_030980636.1	Po05	CM021530.1	g10895.t1	Pf04	Pf_4	TCONS_00043665	Sc09	chr9A_Sc2	SCA08114.1
Bf02	NC_049980.1	rna-XM_035809518.1	Sp13	NW_022145615.1	rna-XM_003729566.3	Po08	CM021533.1	g13297.t1	Pf21	Pf_21	TCONS_00027921	Sc10	chr10A_Sc2	SCA10531.1
Bf02	NC_049980.1	rna-XM_035811625.1	Sp10	NW_022145598.1	rna-XM_030983423.1	Po16	CM021542.1	g740.t1	Pf05	Pf_5	TCONS_00045527	Sc12	chr12A_Sc2	SCA17443.1
Bf06	NC_049984.1	rna-XM_035823181.1	Sp18	NW_022145614.1	rna-XM_030975465.1	Po04	CM021529.1	g1889.t1	Pf13	Pf_13	TCONS_00008247	Sc13	chr13A_Sc2	SCA25837.1
Bf01	NC_049979.1	rna-XM_035814406.1	Sp02	NW_022145594.1	rna-XM_030978308.1	Po21	CM021546.1	g15821.t1	Pf03	Pf_3	TCONS_00034775	Sc14	chr14A_Sc2	SCA21849.1
Bf19	NC_049997.1	rna-XM_035807133.1	Sp20	NW_022145602.1	rna-XM_030987802.1	Po06	CM021531.1	g5122.t1	Pf02	Pf_2	TCONS_00036874	Sc16	chr16A_Sc2	SCA21487.1
Bf08	NC_049986.1	rna-XM_035827900.1	Sp12	NW_022145610.1	rna-XM_030997494.1	Po19	CM021540.1	g14368.t1	Pf16	Pf_16	TCONS_00015406	Sc17	chr17A_Sc2	SCA05040.1
Bf08	NC_049986.1	rna-XM_035829342.1	Sp12	NW_022145610.1	rna-XM_030997874.1	Po19	CM021540.1	g14188.t1	Pf16	Pf_16	TCONS_00015275	Sc17	chr17A_Sc2	SCA05800.1
Bf01	NC_049979.1	rna-XM_035841969.1	Sp05	NW_022145611.1	rna-XM_030998359.1	Po01	CM021526.1	g20128.t1	Pf14	Pf_14	TCONS_00010685	Sc01	chr1A_Sc2	SCA14354.1
Bf01	NC_049979.1	rna-XM_035833925.1	Sp05	NW_022145611.1	rna-XM_030999478.1	Po01	CM021526.1	g19371.t1	Pf14	Pf_14	TCONS_00010524	Sc01	chr1A_Sc2	SCA15401.1
Bf01	NC_049979.1	rna-XM_035822574.1	Sp05	NW_022145611.1	rna-XM_030998718.1	Po01	CM021526.1	g19614.t1	Pf14	Pf_14	TCONS_00011867	Sc01	chr1A_Sc2	SCA15095.1
Bf01	NC_049979.1	rna-XM_035832141.1	Sp05	NW_022145611.1	rna-XM_030998507.1	Po01	CM021526.1	g19538.t1	Pf14	Pf_14	TCONS_00009740	Sc01	chr1A_Sc2	SCA14955.1
Bf12	NC_049990.1	rna-XM_035836467.1	Sp16	NW_022145597.1	rna-XM_030982108.1	Po15	CM021541.1	g9561.t1	Pf19	Pf_19	TCONS_00021845	Sc20	chr20A_Sc2	SCA13512.1
Bf13	NC_049991.1	rna-XM_035838999.1	Sp09	NW_022145599.1	rna-XM_788510.5	Po03	CM021528.1	g15707.t1	Pf15	Pf_15	TCONS_00012814	Sc02	chr2A_Sc2	SCA02104.1
Bf05	NC_049983.1	rna-XM_035820613.1	Sp01	NW_022145612.1	rna-XM_030971994.1	Po02	CM021527.1	g7346.t1	Pf06	Pf_6	TCONS_00047323	Sc03	chr3A_Sc2	SCA03711.1
Bf05	NC_049983.1	rna-XM_035820972.1	Sp01	NW_022145612.1	rna-XM_011668377.2	Po02	CM021527.1	g6545.t1	Pf06	Pf_6	TCONS_00049275	Sc03	chr3A_Sc2	SCA02951.1
Bf05	NC_049983.1	rna-XM_035821188.1	Sp01	NW_022145612.1	rna-XM_786582.5	Po02	CM021527.1	g7482.t1	Pf06	Pf_6	TCONS_00047898	Sc03	chr3A_Sc2	SCA03788.1
Bf09	NC_049987.1	rna-XM_035830226.1	Sp04	NW_022145607.1	rna-XM_030994455.1	Po10	CM021535.1	g8440.t1	Pf10	Pf_10	TCONS_00000425	Sc04	chr4A_Sc2	SCA22861.1
Bf09	NC_049987.1	rna-XM_035830315.1	Sp04	NW_022145607.1	rna-XM_030995134.1	Po10	CM021535.1	g8563.t1	Pf10	Pf_10	TCONS_00002190	Sc04	chr4A_Sc2	SCA23468.1
Bf11	NC_049989.1	rna-XM_035835288.1	Sp06	NW_022145605.1	rna-XM_030992075.1	Po07	CM021532.1	g3790.t1	Pf12	Pf_12	TCONS_00004622	Sc06	chr6A_Sc2	SCA24530.1
Bf04	NC_049982.1	rna-XM_035816020.1	Sp11	NW_022145600.1	rna-XM_030985311.1	Po11	CM021536.1	g6266.t1	Pf20	Pf_20	TCONS_00026165	Sc07	chr7A_Sc2	SCA19557.1
Bf15	NC_049993.1	rna-XM_035844152.1	Sp07	NW_022145609.1	rna-XM_030996402.1	Po13	CM021538.1	g21128.t1	Pf08	Pf_8	TCONS_00052758	Sc08	chr8A_Sc2	SCA00947.1
Bf07	NC_049985.1	rna-XM_035827132.1	Sp19	NW_022145596.1	rna-XM_030980727.1	Po05	CM021530.1	g10284.t1	Pf04	Pf_4	TCONS_00043254	Sc09	chr9A_Sc2	SCA06980.1
Bf07	NC_049985.1	rna-XM_035825901.1	Sp19	NW_022145596.1	rna-XM_011668183.2	Po05	CM021530.1	g11270.t1	Pf04	Pf_4	TCONS_00043317	Sc09	chr9A_Sc2	SCA07775.1
Bf07	NC_049985.1	rna-XM_035827050.1	Sp19	NW_022145596.1	rna-XM_003729230.3	Po05	CM021530.1	g10526.t1	Pf04	Pf_4	TCONS_00042535	Sc09	chr9A_Sc2	SCA07969.1
Bf16	NC_049994.1	rna-XM_035801921.1	Sp01	NW_022145612.1	rna-XM_778503.5	Po09	CM021534.1	g2807.t1	Pf18	Pf_18	TCONS_00019459	Sc11	chr11A_Sc2	SCA15491.1
Bf02	NC_049980.1	rna-XM_035808549.1	Sp10	NW_022145598.1	rna-XM_030983131.1	Po16	CM021542.1	g864.t1	Pf05	Pf_5	TCONS_00046006	Sc12	chr12A_Sc2	SCA17748.1
Bf06	NC_049984.1	rna-XM_035823139.1	Sp18	NW_022145614.1	rna-XM_030975282.1	Po04	CM021529.1	g1787.t1	Pf13	Pf_13	TCONS_00008793	Sc13	chr13A_Sc2	SCA26354.1
Bf17	NC_049995.1	rna-XM_035803060.1	Sp08	NW_022145613.1	rna-XM_778188.5	Po14	CM021539.1	g12059.t1	Pf17	Pf_17	TCONS_00018302	Sc15	chr15A_Sc2	SCA06380.1
Bf04	NC_049982.1	rna-XM_035818796.1	Sp15	NW_022145603.1	rna-XM_030989489.1	Po22	CM021547.1	g7992.t1	Pf01	Pf_1	TCONS_00024876	Sc19	chr19A_Sc2	SCA19370.1
Bf12	NC_049990.1	rna-XM_035837302.1	Sp16	NW_022145597.1	rna-XM_030981715.1	Po15	CM021541.1	g10058.t1	Pf19	Pf_19	TCONS_00022351	Sc20	chr20A_Sc2	SCA12762.1
Bf12	NC_049990.1	rna-XM_035837000.1	Sp16	NW_022145597.1	rna-XM_787917.5	Po15	CM021541.1	g9822.t1	Pf19	Pf_19	TCONS_00020853	Sc20	chr20A_Sc2	SCA12968.1
Bf18	NC_049996.1	rna-XM_035805499.1	Sp08	NW_022145613.1	rna-XM_030974725.1	Po06	CM021531.1	g5503.t1	Pf11	Pf_11	TCONS_00004151	Sc21	chr21A_Sc2	SCA17136.1
Bf16	NC_049994.1	rna-XM_035801943.1	Sp01	NW_022145612.1	rna-XM_782470.5	Po09	CM021534.1	g2608.t1	Pf23	Pf_23	TCONS_00033559	Sc23	chr23A_Sc2	SCA11161.1
Bf13	NC_049991.1	rna-XM_035838977.1	Sp09	NW_022145599.1	rna-XM_030984885.1	Po03	CM021528.1	g14884.t1	Pf15	Pf_15	TCONS_00014137	Sc02	chr2A_Sc2	SCA02010.1
Bf13	NC_049991.1	rna-XM_035839129.1	Sp09	NW_022145599.1	rna-XM_788246.5	Po03	CM021528.1	g14901.t1	Pf15	Pf_15	TCONS_00014249	Sc02	chr2A_Sc2	SCA02894.1
Bf05	NC_049983.1	rna-XM_035822048.1	Sp01	NW_022145612.1	rna-XM_030999898.1	Po02	CM021527.1	g6740.t1	Pf06	Pf_6	TCONS_00048348	Sc03	chr3A_Sc2	SCA03831.1
Bf10	NC_049988.1	rna-XM_035831975.1	Sp17	NW_022145604.1	rna-XM_030990588.1	Po18	CM021544.1	g12492.t1	Pf09	Pf_9	TCONS_00055579	Sc05	chr5A_Sc2	SCA09427.1
Bf10	NC_049988.1	rna-XM_035831987.1	Sp17	NW_022145604.1	rna-XM_030990184.1	Po18	CM021544.1	g12134.t1	Pf09	Pf_9	TCONS_00057140	Sc05	chr5A_Sc2	SCA09267.1
Bf11	NC_049989.1	rna-XM_035834617.1	Sp06	NW_022145605.1	rna-XM_030992083.1	Po07	CM021532.1	g3950.t1	Pf12	Pf_12	TCONS_00005131	Sc06	chr6A_Sc2	SCA24002.1
Bf11	NC_049989.1	rna-XM_035836187.1	Sp06	NW_022145605.1	rna-XM_030991682.1	Po07	CM021532.1	g3866.t1	Pf12	Pf_12	TCONS_00004989	Sc06	chr6A_Sc2	SCA23985.1
Bf04	NC_049982.1	rna-XM_035816505.1	Sp11	NW_022145600.1	rna-XM_030985966.1	Po11	CM021536.1	g6302.t1	Pf20	Pf_20	TCONS_00027514	Sc07	chr7A_Sc2	SCA20549.1
Bf15	NC_049993.1	rna-XM_035842889.1	Sp07	NW_022145609.1	rna-XM_030995940.1	Po13	CM021538.1	g20538.t1	Pf08	Pf_8	TCONS_00052968	Sc08	chr8A_Sc2	SCA00696.1
Bf07	NC_049985.1	rna-XM_035825434.1	Sp19	NW_022145596.1	rna-XM_030980984.1	Po05	CM021530.1	g10348.t1	Pf04	Pf_4	TCONS_00043022	Sc09	chr9A_Sc2	SCA07598.1
Bf06	NC_049984.1	rna-XM_035822745.1	Sp18	NW_022145614.1	rna-XM_011662278.2	Po04	CM021529.1	g1995.t1	Pf13	Pf_13	TCONS_00009333	Sc13	chr13A_Sc2	SCA26533.1
Bf17	NC_049995.1	rna-XM_035804228.1	Sp08	NW_022145613.1	rna-XM_030973821.1	Po14	CM021539.1	g11528.t1	Pf17	Pf_17	TCONS_00016891	Sc15	chr15A_Sc2	SCA06258.1
Bf08	NC_049986.1	rna-XM_035829423.1	Sp12	NW_022145610.1	rna-XM_030998059.1	Po19	CM021540.1	g14155.t1	Pf16	Pf_16	TCONS_00016414	Sc17	chr17A_Sc2	SCA05528.1
Bf08	NC_049986.1	rna-XM_035829594.1	Sp12	NW_022145610.1	rna-XM_030997890.1	Po19	CM021540.1	g14311.t1	Pf16	Pf_16	TCONS_00015342	Sc17	chr17A_Sc2	SCA05529.1
Bf03	NC_049981.1	rna-XM_035813903.1	Sp21	NW_022145595.1	rna-XM_030979555.1	Po20	CM021545.1	g229.t1	Pf22	Pf_22	TCONS_00031433	Sc18	chr18A_Sc2	SCA27173.1
Bf03	NC_049981.1	rna-XM_035813644.1	Sp21	NW_022145595.1	rna-XM_030979531.1	Po20	CM021545.1	g501.t1	Pf22	Pf_22	TCONS_00031086	Sc18	chr18A_Sc2	SCA26778.1
Bf03	NC_049981.1	rna-XM_035812500.1	Sp21	NW_022145595.1	rna-XM_030979021.1	Po20	CM021545.1	g551.t1	Pf22	Pf_22	TCONS_00031463	Sc18	chr18A_Sc2	SCA26786.3
Bf03	NC_049981.1	rna-XM_035815524.1	Sp21	NW_022145595.1	rna-XM_030979259.1	Po20	CM021545.1	g642.t1	Pf22	Pf_22	TCONS_00031385	Sc18	chr18A_Sc2	SCA27407.1
Bf04	NC_049982.1	rna-XM_035818981.1	Sp15	NW_022145603.1	rna-XM_011676771.2	Po22	CM021547.1	g7998.t1	Pf01	Pf_1	TCONS_00025033	Sc19	chr19A_Sc2	SCA18552.1
Bf01	NC_049979.1	rna-XM_035816073.1	Sp05	NW_022145611.1	rna-XM_003724695.3	Po01	CM021526.1	g18568.t1	Pf14	Pf_14	TCONS_00010118	Sc01	chr1A_Sc2	SCA14542.1
Bf01	NC_049979.1	rna-XM_035832747.1	Sp05	NW_022145611.1	rna-XM_003728372.3	Po01	CM021526.1	g18768.t1	Pf14	Pf_14	TCONS_00009629	Sc01	chr1A_Sc2	SCA15253.1
Bf01	NC_049979.1	rna-XM_035824558.1	Sp05	NW_022145611.1	rna-XM_030999365.1	Po01	CM021526.1	g19421.t1	Pf14	Pf_14	TCONS_00012152	Sc01	chr1A_Sc2	SCA14358.1
Bf01	NC_049979.1	rna-XM_035817404.1	Sp05	NW_022145611.1	rna-XM_011669275.2	Po01	CM021526.1	g18731.t1	Pf14	Pf_14	TCONS_00011136	Sc01	chr1A_Sc2	SCA14285.1
Bf01	NC_049979.1	rna-XM_035840917.1	Sp05	NW_022145611.1	rna-XM_011678832.2	Po01	CM021526.1	g18787.t1	Pf14	Pf_14	TCONS_00009865	Sc01	chr1A_Sc2	SCA13947.1
Bf01	NC_049979.1	rna-XM_035826454.1	Sp05	NW_022145611.1	rna-XM_030998626.1	Po01	CM021526.1	g18863.t1	Pf14	Pf_14	TCONS_00009893	Sc01	chr1A_Sc2	SCA15270.1
Bf12	NC_049990.1	rna-XM_035836517.1	Sp16	NW_022145597.1	rna-XM_030982231.1	Po15	CM021541.1	g9399.t1	Pf19	Pf_19	TCONS_00021476	Sc20	chr20A_Sc2	SCA12596.1
Bf14	NC_049992.1	rna-XM_035840587.1	Sp14	NW_022145601.1	rna-XM_030986984.1	Po17	CM021543.1	g18323.t1	Pf07	Pf_7	TCONS_00051637	Sc22	chr22A_Sc2	SCA12120.2
Bf13	NC_049991.1	rna-XM_035839707.1	Sp09	NW_022145599.1	rna-XM_003730255.3	Po03	CM021528.1	g14749.t1	Pf15	Pf_15	TCONS_00012970	Sc02	chr2A_Sc2	SCA02774.1
Bf13	NC_049991.1	rna-XM_035839946.1	Sp09	NW_022145599.1	rna-XM_787883.5	Po03	CM021528.1	g15653.t1	Pf15	Pf_15	TCONS_00014549	Sc02	chr2A_Sc2	SCA01621.1
Bf13	NC_049991.1	rna-XM_035839200.1	Sp09	NW_022145599.1	rna-XM_030985117.1	Po03	CM021528.1	g15150.t1	Pf15	Pf_15	TCONS_00013820	Sc02	chr2A_Sc2	SCA01527.1
Bf05	NC_049983.1	rna-XM_035821496.1	Sp01	NW_022145612.1	rna-XM_030972926.1	Po02	CM021527.1	g7114.t1	Pf06	Pf_6	TCONS_00048976	Sc03	chr3A_Sc2	SCA03366.1
Bf09	NC_049987.1	rna-XM_035831746.1	Sp04	NW_022145607.1	rna-XM_030994947.1	Po10	CM021535.1	g8548.t1	Pf10	Pf_10	TCONS_00002388	Sc04	chr4A_Sc2	SCA22901.1
Bf09	NC_049987.1	rna-XM_035830242.1	Sp04	NW_022145607.1	rna-XM_030994692.1	Po10	CM021535.1	g9118.t1	Pf10	Pf_10	TCONS_00000403	Sc04	chr4A_Sc2	SCA23445.1
Bf09	NC_049987.1	rna-XM_035830722.1	Sp04	NW_022145607.1	rna-XM_011685099.2	Po10	CM021535.1	g8559.t1	Pf10	Pf_10	TCONS_00000839	Sc04	chr4A_Sc2	SCA23284.2
Bf09	NC_049987.1	rna-XM_035831208.1	Sp04	NW_022145607.1	rna-XM_030994794.1	Po10	CM021535.1	g8692.t1	Pf10	Pf_10	TCONS_00002034	Sc04	chr4A_Sc2	SCA22966.1
Bf10	NC_049988.1	rna-XM_035832272.1	Sp17	NW_022145604.1	rna-XM_030990447.1	Po18	CM021544.1	g12701.t1	Pf09	Pf_9	TCONS_00055711	Sc05	chr5A_Sc2	SCA09282.2
Bf18	NC_049996.1	rna-XM_035805208.1	Sp03	NW_022145606.1	rna-XM_011673932.2	Po12	CM021537.1	g16643.t1	Pf09	Pf_9	TCONS_00054891	Sc05	chr5A_Sc2	SCA09014.1
Bf11	NC_049989.1	rna-XM_035834643.1	Sp06	NW_022145605.1	rna-NM_001123506.1	Po07	CM021532.1	g4147.t1	Pf12	Pf_12	TCONS_00006736	Sc06	chr6A_Sc2	SCA24339.1
Bf11	NC_049989.1	rna-XM_035835067.1	Sp06	NW_022145605.1	rna-XM_030992000.1	Po07	CM021532.1	g4125.t1	Pf12	Pf_12	TCONS_00004663	Sc06	chr6A_Sc2	SCA24879.1
Bf11	NC_049989.1	rna-XM_035835645.1	Sp06	NW_022145605.1	rna-XM_003729430.3	Po07	CM021532.1	g3973.t1	Pf12	Pf_12	TCONS_00006488	Sc06	chr6A_Sc2	SCA24966.1
Bf04	NC_049982.1	rna-XM_035819146.1	Sp11	NW_022145600.1	rna-XM_030985328.1	Po11	CM021536.1	g6315.t1	Pf20	Pf_20	TCONS_00026561	Sc07	chr7A_Sc2	SCA20434.1
Bf15	NC_049993.1	rna-XM_035844150.1	Sp07	NW_022145609.1	rna-XM_775685.5	Po13	CM021538.1	g21125.t1	Pf08	Pf_8	TCONS_00052757	Sc08	chr8A_Sc2	SCA00109.1
Bf15	NC_049993.1	rna-XM_035842452.1	Sp07	NW_022145609.1	rna-XM_030996866.1	Po13	CM021538.1	g20335.t1	Pf08	Pf_8	TCONS_00053093	Sc08	chr8A_Sc2	SCA00800.1
Bf03	NC_049981.1	rna-XM_035815037.1	Sp01	NW_022145612.1	rna-XM_030999910.1	Po09	CM021534.1	g3000.t1	Pf18	Pf_18	TCONS_00020183	Sc11	chr11A_Sc2	SCA15993.1
Bf02	NC_049980.1	rna-XM_035803691.1	Sp10	NW_022145598.1	rna-XM_030983440.1	Po16	CM021542.1	g1358.t1	Pf05	Pf_5	TCONS_00044972	Sc12	chr12A_Sc2	SCA18139.1
Bf06	NC_049984.1	rna-XM_035823672.1	Sp18	NW_022145614.1	rna-XM_003726965.3	Po04	CM021529.1	g2175.t1	Pf13	Pf_13	TCONS_00009453	Sc13	chr13A_Sc2	SCA25343.1
Bf06	NC_049984.1	rna-XM_035823171.1	Sp18	NW_022145614.1	rna-XM_791654.5	Po04	CM021529.1	g1841.t1	Pf13	Pf_13	TCONS_00009030	Sc13	chr13A_Sc2	SCA26039.1
Bf06	NC_049984.1	rna-XM_035822858.1	Sp18	NW_022145614.1	rna-XM_030975820.1	Po04	CM021529.1	g1737.t1	Pf13	Pf_13	TCONS_00007681	Sc13	chr13A_Sc2	SCA26488.1
Bf08	NC_049986.1	rna-XM_035828069.1	Sp12	NW_022145610.1	rna-XM_030997704.1	Po19	CM021540.1	g14302.t1	Pf16	Pf_16	TCONS_00016128	Sc17	chr17A_Sc2	SCA04813.1
Bf03	NC_049981.1	rna-XM_035814769.1	Sp21	NW_022145595.1	rna-XM_030979118.1	Po20	CM021545.1	g380.t1	Pf22	Pf_22	TCONS_00030693	Sc18	chr18A_Sc2	SCA26684.1
Bf04	NC_049982.1	rna-XM_035816668.1	Sp15	NW_022145603.1	rna-XM_030989481.1	Po22	CM021547.1	g8197.t1	Pf01	Pf_1	TCONS_00025233	Sc19	chr19A_Sc2	SCA18739.1
Bf01	NC_049979.1	rna-XM_035830294.1	Sp05	NW_022145611.1	rna-XM_785095.5	Po01	CM021526.1	g18572.t1	Pf14	Pf_14	TCONS_00011478	Sc01	chr1A_Sc2	SCA14400.3
Bf13	NC_049991.1	rna-XM_035839662.1	Sp09	NW_022145599.1	rna-XM_775367.5	Po03	CM021528.1	g15449.t1	Pf15	Pf_15	TCONS_00013414	Sc02	chr2A_Sc2	SCA01754.1
Bf13	NC_049991.1	rna-XM_035839693.1	Sp09	NW_022145599.1	rna-XM_030984234.1	Po03	CM021528.1	g14709.t1	Pf15	Pf_15	TCONS_00012579	Sc02	chr2A_Sc2	SCA01508.1
Bf09	NC_049987.1	rna-XM_035831735.1	Sp04	NW_022145607.1	rna-XM_776533.4	Po10	CM021535.1	g8483.t1	Pf10	Pf_10	TCONS_00001174	Sc04	chr4A_Sc2	SCA23209.1
Bf15	NC_049993.1	rna-XM_035843462.1	Sp07	NW_022145609.1	rna-XM_030996121.1	Po13	CM021538.1	g21029.t1	Pf08	Pf_8	TCONS_00053494	Sc08	chr8A_Sc2	SCA00673.1
Bf07	NC_049985.1	rna-XM_035825774.1	Sp19	NW_022145596.1	rna-XM_030980352.1	Po05	CM021530.1	g10718.t1	Pf04	Pf_4	TCONS_00043776	Sc09	chr9A_Sc2	SCA08167.1
Bf02	NC_049980.1	rna-XM_035811070.1	Sp13	NW_022145615.1	rna-XM_774807.5	Po08	CM021533.1	g13005.t1	Pf21	Pf_21	TCONS_00028141	Sc10	chr10A_Sc2	SCA10539.1
Bf03	NC_049981.1	rna-XM_035815626.1	Sp01	NW_022145612.1	rna-XM_778380.5	Po09	CM021534.1	g2621.t1	Pf18	Pf_18	TCONS_00019352	Sc11	chr11A_Sc2	SCA16179.2
Bf16	NC_049994.1	rna-XM_035801788.1	Sp01	NW_022145612.1	rna-XM_011662607.2	Po09	CM021534.1	g2995.t1	Pf18	Pf_18	TCONS_00019011	Sc11	chr11A_Sc2	SCA16469.1
Bf06	NC_049984.1	rna-XM_035824374.1	Sp18	NW_022145614.1	rna-XM_030975299.1	Po04	CM021529.1	g2280.t1	Pf13	Pf_13	TCONS_00008637	Sc13	chr13A_Sc2	SCA25382.1
Bf06	NC_049984.1	rna-XM_035824740.1	Sp18	NW_022145614.1	rna-XM_030975930.1	Po04	CM021529.1	g2201.t1	Pf13	Pf_13	TCONS_00008422	Sc13	chr13A_Sc2	SCA26414.4
Bf17	NC_049995.1	rna-XM_035803355.1	Sp08	NW_022145613.1	rna-XM_030974837.1	Po14	CM021539.1	g11517.t1	Pf17	Pf_17	TCONS_00018264	Sc15	chr15A_Sc2	SCA06701.1
Bf19	NC_049997.1	rna-XM_035807057.1	Sp20	NW_022145602.1	rna-XM_030988005.1	Po06	CM021531.1	g4673.t1	Pf02	Pf_2	TCONS_00037683	Sc16	chr16A_Sc2	SCA21314.1
Bf04	NC_049982.1	rna-XM_035817799.1	Sp15	NW_022145603.1	rna-XM_030989170.1	Po22	CM021547.1	g8202.t1	Pf01	Pf_1	TCONS_00025515	Sc19	chr19A_Sc2	SCA19042.1
Bf01	NC_049979.1	rna-XM_035827352.1	Sp05	NW_022145611.1	rna-NM_001025209.1	Po01	CM021526.1	g18527.t1	Pf14	Pf_14	TCONS_00010731	Sc01	chr1A_Sc2	SCA15423.1
Bf01	NC_049979.1	rna-XM_035842045.1	Sp05	NW_022145611.1	rna-XM_030999058.1	Po01	CM021526.1	g20114.t1	Pf14	Pf_14	TCONS_00012109	Sc01	chr1A_Sc2	SCA14677.1
Bf01	NC_049979.1	rna-XM_035839865.1	Sp05	NW_022145611.1	rna-XM_030999783.1	Po01	CM021526.1	g19442.t1	Pf14	Pf_14	TCONS_00011772	Sc01	chr1A_Sc2	SCA13740.1
Bf12	NC_049990.1	rna-XM_035836827.1	Sp16	NW_022145597.1	rna-XM_003726514.3	Po15	CM021541.1	g9805.t1	Pf19	Pf_19	TCONS_00022180	Sc20	chr20A_Sc2	SCA13581.1
Bf18	NC_049996.1	rna-XM_035805800.1	Sp08	NW_022145613.1	rna-XM_030974510.1	Po06	CM021531.1	g4655.t1	Pf11	Pf_11	TCONS_00003745	Sc21	chr21A_Sc2	SCA16737.2
Bf03	NC_049981.1	rna-XM_035815128.1	Sp01	NW_022145612.1	rna-XM_011679181.2	Po09	CM021534.1	g3246.t1	Pf23	Pf_23	TCONS_00031567	Sc23	chr23A_Sc2	SCA10733.1
Bf13	NC_049991.1	rna-XM_035840107.1	Sp09	NW_022145599.1	rna-XM_030984539.1	Po03	CM021528.1	g15763.t1	Pf15	Pf_15	TCONS_00014282	Sc02	chr2A_Sc2	SCA02421.1
Bf05	NC_049983.1	rna-XM_035820488.1	Sp01	NW_022145612.1	rna-XM_031000459.1	Po02	CM021527.1	g7744.t1	Pf06	Pf_6	TCONS_00049673	Sc03	chr3A_Sc2	SCA04568.1
Bf05	NC_049983.1	rna-XM_035819862.1	Sp01	NW_022145612.1	rna-XM_031000143.1	Po02	CM021527.1	g7802.t1	Pf06	Pf_6	TCONS_00047885	Sc03	chr3A_Sc2	SCA03236.1
Bf09	NC_049987.1	rna-XM_035830414.1	Sp04	NW_022145607.1	rna-XM_030995427.1	Po10	CM021535.1	g9084.t1	Pf10	Pf_10	TCONS_00000428	Sc04	chr4A_Sc2	SCA22644.1
Bf11	NC_049989.1	rna-XM_035834895.1	Sp06	NW_022145605.1	rna-XM_030992450.1	Po07	CM021532.1	g3617.t1	Pf12	Pf_12	TCONS_00005720	Sc06	chr6A_Sc2	SCA24355.1
Bf15	NC_049993.1	rna-XM_035842448.1	Sp07	NW_022145609.1	rna-XM_030996436.1	Po13	CM021538.1	g20615.t1	Pf08	Pf_8	TCONS_00052544	Sc08	chr8A_Sc2	SCA00478.1
Bf15	NC_049993.1	rna-XM_035842926.1	Sp07	NW_022145609.1	rna-XM_030996044.1	Po13	CM021538.1	g20848.t1	Pf08	Pf_8	TCONS_00053927	Sc08	chr8A_Sc2	SCA00592.1
Bf16	NC_049994.1	rna-XM_035802799.1	Sp01	NW_022145612.1	rna-XM_030972798.1	Po09	CM021534.1	g3193.t1	Pf18	Pf_18	TCONS_00020164	Sc11	chr11A_Sc2	SCA16376.1
Bf02	NC_049980.1	rna-XM_035810469.1	Sp10	NW_022145598.1	rna-XM_030983466.1	Po16	CM021542.1	g699.t1	Pf05	Pf_5	TCONS_00046517	Sc12	chr12A_Sc2	SCA17948.1
Bf06	NC_049984.1	rna-XM_035824248.1	Sp18	NW_022145614.1	rna-XM_774842.5	Po04	CM021529.1	g1659.t1	Pf13	Pf_13	TCONS_00009288	Sc13	chr13A_Sc2	SCA25760.1
Bf17	NC_049995.1	rna-XM_035802933.1	Sp08	NW_022145613.1	rna-XM_011685450.2	Po14	CM021539.1	g12012.t1	Pf17	Pf_17	TCONS_00017920	Sc15	chr15A_Sc2	SCA06513.1
Bf08	NC_049986.1	rna-XM_035829345.1	Sp12	NW_022145610.1	rna-XM_030997575.1	Po19	CM021540.1	g14051.t1	Pf16	Pf_16	TCONS_00014973	Sc17	chr17A_Sc2	SCA05145.1
Bf12	NC_049990.1	rna-XM_035836954.1	Sp16	NW_022145597.1	rna-XM_030981581.1	Po15	CM021541.1	g10126.t1	Pf19	Pf_19	TCONS_00021801	Sc20	chr20A_Sc2	SCA13110.1
Bf14	NC_049992.1	rna-XM_035841273.1	Sp14	NW_022145601.1	rna-XM_030986951.1	Po17	CM021543.1	g18021.t1	Pf07	Pf_7	TCONS_00050628	Sc22	chr22A_Sc2	SCA11784.2
Bf14	NC_049992.1	rna-XM_035841926.1	Sp14	NW_022145601.1	rna-XM_030987131.1	Po17	CM021543.1	g18289.t1	Pf07	Pf_7	TCONS_00051423	Sc22	chr22A_Sc2	SCA11811.1
Bf13	NC_049991.1	rna-XM_035839545.1	Sp09	NW_022145599.1	rna-XM_791680.5	Po03	CM021528.1	g14680.t1	Pf15	Pf_15	TCONS_00012613	Sc02	chr2A_Sc2	SCA02717.1
Bf13	NC_049991.1	rna-XM_035838405.1	Sp09	NW_022145599.1	rna-XM_030984365.1	Po03	CM021528.1	g14964.t1	Pf15	Pf_15	TCONS_00014401	Sc02	chr2A_Sc2	SCA02069.1
Bf05	NC_049983.1	rna-XM_035820576.1	Sp01	NW_022145612.1	rna-XM_786136.5	Po02	CM021527.1	g7195.t1	Pf06	Pf_6	TCONS_00049560	Sc03	chr3A_Sc2	SCA03045.1
Bf05	NC_049983.1	rna-XM_035819478.1	Sp01	NW_022145612.1	rna-XM_003725470.3	Po02	CM021527.1	g6992.t1	Pf06	Pf_6	TCONS_00049138	Sc03	chr3A_Sc2	SCA03956.1
Bf11	NC_049989.1	rna-XM_035834381.1	Sp06	NW_022145605.1	rna-XM_030991710.1	Po07	CM021532.1	g3809.t1	Pf12	Pf_12	TCONS_00005654	Sc06	chr6A_Sc2	SCA24045.1
Bf15	NC_049993.1	rna-XM_035844116.1	Sp07	NW_022145609.1	rna-XM_783518.5	Po13	CM021538.1	g20568.t1	Pf08	Pf_8	TCONS_00052964	Sc08	chr8A_Sc2	SCA00736.1
Bf07	NC_049985.1	rna-XM_035825357.1	Sp19	NW_022145596.1	rna-XM_030980964.1	Po05	CM021530.1	g11115.t1	Pf04	Pf_4	TCONS_00042807	Sc09	chr9A_Sc2	SCA07311.1
Bf07	NC_049985.1	rna-XM_035824818.1	Sp19	NW_022145596.1	rna-XM_030981232.1	Po05	CM021530.1	g10735.t1	Pf04	Pf_4	TCONS_00042475	Sc09	chr9A_Sc2	SCA06948.1
Bf07	NC_049985.1	rna-XM_035825378.1	Sp19	NW_022145596.1	rna-XM_030980726.1	Po05	CM021530.1	g10552.t1	Pf04	Pf_4	TCONS_00044129	Sc09	chr9A_Sc2	SCA07658.1
Bf02	NC_049980.1	rna-XM_035803015.1	Sp13	NW_022145615.1	rna-XM_030976991.1	Po08	CM021533.1	g12965.t1	Pf21	Pf_21	TCONS_00029282	Sc10	chr10A_Sc2	SCA09746.1
Bf02	NC_049980.1	rna-XM_035809905.1	Sp13	NW_022145615.1	rna-XM_030977116.1	Po08	CM021533.1	g13479.t1	Pf21	Pf_21	TCONS_00028285	Sc10	chr10A_Sc2	SCA10140.1
Bf16	NC_049994.1	rna-XM_035802084.1	Sp01	NW_022145612.1	rna-XM_788619.5	Po09	CM021534.1	g3349.t1	Pf18	Pf_18	TCONS_00019276	Sc11	chr11A_Sc2	SCA15959.1
Bf02	NC_049980.1	rna-XM_035811222.1	Sp10	NW_022145598.1	rna-XM_030982907.1	Po16	CM021542.1	g897.t1	Pf05	Pf_5	TCONS_00044639	Sc12	chr12A_Sc2	SCA17796.1
Bf06	NC_049984.1	rna-XM_035822387.1	Sp18	NW_022145614.1	rna-XM_011678628.2	Po04	CM021529.1	g2294.t1	Pf13	Pf_13	TCONS_00007644	Sc13	chr13A_Sc2	SCA25351.1
Bf01	NC_049979.1	rna-XM_035826004.1	Sp02	NW_022145594.1	rna-XM_030978314.1	Po21	CM021546.1	g15820.t1	Pf03	Pf_3	TCONS_00034463	Sc14	chr14A_Sc2	SCA21671.1
Bf01	NC_049979.1	rna-XM_035814593.1	Sp02	NW_022145594.1	rna-XM_030977563.1	Po21	CM021546.1	g15794.t1	Pf03	Pf_3	TCONS_00041129	Sc14	chr14A_Sc2	SCA22162.1
Bf08	NC_049986.1	rna-XM_035828900.1	Sp12	NW_022145610.1	rna-XM_030997866.1	Po19	CM021540.1	g14308.t1	Pf16	Pf_16	TCONS_00015771	Sc17	chr17A_Sc2	SCA04763.1
Bf08	NC_049986.1	rna-XM_035828289.1	Sp12	NW_022145610.1	rna-XM_030997515.1	Po19	CM021540.1	g13959.t1	Pf16	Pf_16	TCONS_00014747	Sc17	chr17A_Sc2	SCA04988.1
Bf01	NC_049979.1	rna-XM_035827232.1	Sp05	NW_022145611.1	rna-XM_781706.5	Po01	CM021526.1	g19019.t1	Pf14	Pf_14	TCONS_00012197	Sc01	chr1A_Sc2	SCA14234.3
Bf12	NC_049990.1	rna-XM_035837204.1	Sp16	NW_022145597.1	rna-XM_011676035.2	Po15	CM021541.1	g9886.t1	Pf19	Pf_19	TCONS_00021355	Sc20	chr20A_Sc2	SCA12666.2
Bf18	NC_049996.1	rna-XM_035805168.1	Sp08	NW_022145613.1	rna-XM_793363.5	Po06	CM021531.1	g5215.t1	Pf11	Pf_11	TCONS_00002547	Sc21	chr21A_Sc2	SCA17163.2
Bf18	NC_049996.1	rna-XM_035805461.1	Sp08	NW_022145613.1	rna-XM_030974312.1	Po06	CM021531.1	g4667.t1	Pf11	Pf_11	TCONS_00003784	Sc21	chr21A_Sc2	SCA16556.1
Bf14	NC_049992.1	rna-XM_035841907.1	Sp14	NW_022145601.1	rna-XM_030986532.1	Po17	CM021543.1	g18219.t1	Pf07	Pf_7	TCONS_00050817	Sc22	chr22A_Sc2	SCA12373.1
Bf13	NC_049991.1	rna-XM_035839810.1	Sp09	NW_022145599.1	rna-XM_030985222.1	Po03	CM021528.1	g15229.t1	Pf15	Pf_15	TCONS_00013791	Sc02	chr2A_Sc2	SCA02898.1
Bf05	NC_049983.1	rna-XM_035821728.1	Sp01	NW_022145612.1	rna-XM_030972434.1	Po02	CM021527.1	g7439.t1	Pf06	Pf_6	TCONS_00047451	Sc03	chr3A_Sc2	SCA03197.1
Bf15	NC_049993.1	rna-XM_035842518.1	Sp07	NW_022145609.1	rna-XM_030996193.1	Po13	CM021538.1	g20645.t1	Pf08	Pf_8	TCONS_00054132	Sc08	chr8A_Sc2	SCA01182.1
Bf15	NC_049993.1	rna-XM_035843829.1	Sp07	NW_022145609.1	rna-XM_030996444.1	Po13	CM021538.1	g20541.t1	Pf08	Pf_8	TCONS_00052698	Sc08	chr8A_Sc2	SCA00103.1
Bf07	NC_049985.1	rna-XM_035824984.1	Sp19	NW_022145596.1	rna-XM_030980639.1	Po05	CM021530.1	g11090.t1	Pf04	Pf_4	TCONS_00041659	Sc09	chr9A_Sc2	SCA07485.1
Bf07	NC_049985.1	rna-XM_035827069.1	Sp19	NW_022145596.1	rna-XM_030981060.1	Po05	CM021530.1	g10778.t1	Pf04	Pf_4	TCONS_00042946	Sc09	chr9A_Sc2	SCA07319.1
Bf07	NC_049985.1	rna-XM_035826120.1	Sp19	NW_022145596.1	rna-XM_030980350.1	Po05	CM021530.1	g11037.t1	Pf04	Pf_4	TCONS_00042833	Sc09	chr9A_Sc2	SCA06966.2
Bf02	NC_049980.1	rna-XM_035811480.1	Sp13	NW_022145615.1	rna-NM_214564.1	Po08	CM021533.1	g12890.t1	Pf21	Pf_21	TCONS_00028051	Sc10	chr10A_Sc2	SCA09731.1
Bf02	NC_049980.1	rna-XM_035808771.1	Sp10	NW_022145598.1	rna-XM_030983437.1	Po16	CM021542.1	g763.t1	Pf05	Pf_5	TCONS_00045549	Sc12	chr12A_Sc2	SCA17528.1
Bf06	NC_049984.1	rna-XM_035823560.1	Sp18	NW_022145614.1	rna-XM_030975811.1	Po04	CM021529.1	g1451.t1	Pf13	Pf_13	TCONS_00008160	Sc13	chr13A_Sc2	SCA25490.1
Bf08	NC_049986.1	rna-XM_035829097.1	Sp12	NW_022145610.1	rna-XM_030997869.1	Po19	CM021540.1	g14589.t1	Pf16	Pf_16	TCONS_00015463	Sc17	chr17A_Sc2	SCA05207.1
Bf08	NC_049986.1	rna-XM_035828424.1	Sp12	NW_022145610.1	rna-XM_030998249.1	Po19	CM021540.1	g14463.t1	Pf16	Pf_16	TCONS_00015174	Sc17	chr17A_Sc2	SCA05149.1
Bf01	NC_049979.1	rna-XM_035824237.1	Sp05	NW_022145611.1	rna-XM_003727471.3	Po01	CM021526.1	g19309.t1	Pf14	Pf_14	TCONS_00011640	Sc01	chr1A_Sc2	SCA13951.1
Bf01	NC_049979.1	rna-XM_035823495.1	Sp05	NW_022145611.1	rna-XM_792268.5	Po01	CM021526.1	g18745.t1	Pf14	Pf_14	TCONS_00009731	Sc01	chr1A_Sc2	SCA15026.1
Bf12	NC_049990.1	rna-XM_035837278.1	Sp16	NW_022145597.1	rna-XM_030981782.1	Po15	CM021541.1	g10026.t1	Pf19	Pf_19	TCONS_00022869	Sc20	chr20A_Sc2	SCA12917.1
Bf13	NC_049991.1	rna-XM_035839619.1	Sp09	NW_022145599.1	rna-XM_030984196.1	Po03	CM021528.1	g15060.t1	Pf15	Pf_15	TCONS_00012571	Sc02	chr2A_Sc2	SCA02446.1
Bf13	NC_049991.1	rna-XM_035840306.1	Sp09	NW_022145599.1	rna-XM_030984247.1	Po03	CM021528.1	g15565.t1	Pf15	Pf_15	TCONS_00013946	Sc02	chr2A_Sc2	SCA02020.3
Bf13	NC_049991.1	rna-XM_035839755.1	Sp09	NW_022145599.1	rna-XM_030983892.1	Po03	CM021528.1	g14758.t1	Pf15	Pf_15	TCONS_00013139	Sc02	chr2A_Sc2	SCA01612.1
Bf13	NC_049991.1	rna-XM_035839447.1	Sp09	NW_022145599.1	rna-XM_030983895.1	Po03	CM021528.1	g15538.t1	Pf15	Pf_15	TCONS_00014454	Sc02	chr2A_Sc2	SCA02230.1
Bf11	NC_049989.1	rna-XM_035835643.1	Sp06	NW_022145605.1	rna-XM_791917.5	Po07	CM021532.1	g4481.t1	Pf12	Pf_12	TCONS_00005165	Sc06	chr6A_Sc2	SCA24851.1
Bf10	NC_049988.1	rna-XM_035832186.1	Sp17	NW_022145604.1	rna-XM_783585.5	Po18	CM021544.1	g12609.t1	Pf09	Pf_9	TCONS_00055486	Sc05	chr5A_Sc2	SCA09251.1
Bf15	NC_049993.1	rna-XM_035843169.1	Sp07	NW_022145609.1	rna-XM_030995620.1	Po13	CM021538.1	g21003.t1	Pf08	Pf_8	TCONS_00052734	Sc08	chr8A_Sc2	SCA00841.1
Bf07	NC_049985.1	rna-XM_035825185.1	Sp19	NW_022145596.1	rna-XM_776910.5	Po05	CM021530.1	g11235.t1	Pf04	Pf_4	TCONS_00042636	Sc09	chr9A_Sc2	SCA07031.1
Bf17	NC_049995.1	rna-XM_035802959.1	Sp08	NW_022145613.1	rna-XM_783238.5	Po14	CM021539.1	g11738.t1	Pf17	Pf_17	TCONS_00018088	Sc15	chr15A_Sc2	SCA06812.1
Bf01	NC_049979.1	rna-XM_035829517.1	Sp05	NW_022145611.1	rna-XM_776028.5	Po01	CM021526.1	g19623.t1	Pf14	Pf_14	TCONS_00010304	Sc01	chr1A_Sc2	SCA14434.1
Bf04	NC_049982.1	rna-XM_035817031.1	Sp11	NW_022145600.1	rna-XM_003724050.3	Po11	CM021536.1	g5999.t1	Pf20	Pf_20	TCONS_00026389	Sc07	chr7A_Sc2	SCA20175.1
Bf15	NC_049993.1	rna-XM_035842745.1	Sp07	NW_022145609.1	rna-XM_030996344.1	Po13	CM021538.1	g20444.t1	Pf08	Pf_8	TCONS_00052890	Sc08	chr8A_Sc2	SCA01253.1
Bf13	NC_049991.1	rna-XM_035838574.1	Sp09	NW_022145599.1	rna-XM_030984241.1	Po03	CM021528.1	g15000.t1	Pf15	Pf_15	TCONS_00012831	Sc02	chr2A_Sc2	SCA01773.1
Bf05	NC_049983.1	rna-XM_035819619.1	Sp01	NW_022145612.1	rna-XM_776395.5	Po02	CM021527.1	g6553.t1	Pf06	Pf_6	TCONS_00048301	Sc03	chr3A_Sc2	SCA03776.1
Bf11	NC_049989.1	rna-XM_035835040.1	Sp06	NW_022145605.1	rna-XM_030991769.1	Po07	CM021532.1	g4588.t1	Pf12	Pf_12	TCONS_00004875	Sc06	chr6A_Sc2	SCA24968.1
Bf15	NC_049993.1	rna-XM_035842930.1	Sp07	NW_022145609.1	rna-XM_030995648.1	Po13	CM021538.1	g20386.t1	Pf08	Pf_8	TCONS_00052670	Sc08	chr8A_Sc2	SCA00148.1
Bf07	NC_049985.1	rna-XM_035826373.1	Sp19	NW_022145596.1	rna-XM_030980866.1	Po05	CM021530.1	g11189.t1	Pf04	Pf_4	TCONS_00042361	Sc09	chr9A_Sc2	SCA08074.1
Bf02	NC_049980.1	rna-XM_035809749.1	Sp13	NW_022145615.1	rna-XM_030976786.1	Po08	CM021533.1	g13072.t1	Pf21	Pf_21	TCONS_00028279	Sc10	chr10A_Sc2	SCA10498.1
Bf06	NC_049984.1	rna-XM_035823197.1	Sp18	NW_022145614.1	rna-XM_791482.5	Po04	CM021529.1	g1816.t1	Pf13	Pf_13	TCONS_00009019	Sc13	chr13A_Sc2	SCA25637.1
Bf08	NC_049986.1	rna-XM_035828307.1	Sp12	NW_022145610.1	rna-XM_030997588.1	Po19	CM021540.1	g14607.t1	Pf16	Pf_16	TCONS_00016052	Sc17	chr17A_Sc2	SCA04950.1
Bf08	NC_049986.1	rna-XM_035827229.1	Sp12	NW_022145610.1	rna-XM_011681464.2	Po19	CM021540.1	g14614.t1	Pf16	Pf_16	TCONS_00016369	Sc17	chr17A_Sc2	SCA04979.1
Bf13	NC_049991.1	rna-XM_035839752.1	Sp09	NW_022145599.1	rna-XM_030984663.1	Po03	CM021528.1	g15522.t1	Pf15	Pf_15	TCONS_00012859	Sc02	chr2A_Sc2	SCA02545.1
Bf08	NC_049986.1	rna-XM_035828912.1	Sp12	NW_022145610.1	rna-XM_030997256.1	Po19	CM021540.1	g14570.t1	Pf16	Pf_16	TCONS_00014775	Sc17	chr17A_Sc2	SCA05019.1
Bf03	NC_049981.1	rna-XM_035814324.1	Sp21	NW_022145595.1	rna-XM_030979244.1	Po20	CM021545.1	g64.t1	Pf22	Pf_22	TCONS_00031349	Sc18	chr18A_Sc2	SCA27139.1
Bf14	NC_049992.1	rna-XM_035841350.1	Sp14	NW_022145601.1	rna-XM_030986945.1	Po17	CM021543.1	g17779.t1	Pf07	Pf_7	TCONS_00050269	Sc22	chr22A_Sc2	SCA12418.1
Bf13	NC_049991.1	rna-XM_035839432.1	Sp09	NW_022145599.1	rna-XM_011674208.2	Po03	CM021528.1	g14927.t1	Pf15	Pf_15	TCONS_00012629	Sc02	chr2A_Sc2	SCA01865.2
Bf07	NC_049985.1	rna-XM_035826422.1	Sp19	NW_022145596.1	rna-XM_030981144.1	Po05	CM021530.1	g10355.t1	Pf04	Pf_4	TCONS_00042819	Sc09	chr9A_Sc2	SCA07243.1
Bf02	NC_049980.1	rna-XM_035811415.1	Sp13	NW_022145615.1	rna-XM_030976667.1	Po08	CM021533.1	g13356.t1	Pf21	Pf_21	TCONS_00029573	Sc10	chr10A_Sc2	SCA10396.1
Bf06	NC_049984.1	rna-XM_035823452.1	Sp18	NW_022145614.1	rna-XM_030975994.1	Po04	CM021529.1	g1438.t1	Pf13	Pf_13	TCONS_00007039	Sc13	chr13A_Sc2	SCA25434.1
Bf01	NC_049979.1	rna-XM_035810743.1	Sp05	NW_022145611.1	rna-XM_030998479.1	Po01	CM021526.1	g19660.t1	Pf14	Pf_14	TCONS_00012193	Sc01	chr1A_Sc2	SCA15397.1
Bf05	NC_049983.1	rna-XM_035821081.1	Sp01	NW_022145612.1	rna-XM_783670.5	Po02	CM021527.1	g7465.t1	Pf06	Pf_6	TCONS_00047383	Sc03	chr3A_Sc2	SCA04280.1
Bf07	NC_049985.1	rna-XM_035825336.1	Sp19	NW_022145596.1	rna-XM_776098.5	Po05	CM021530.1	g11166.t1	Pf04	Pf_4	TCONS_00042622	Sc09	chr9A_Sc2	SCA07625.1
Bf02	NC_049980.1	rna-XM_035810732.1	Sp10	NW_022145598.1	rna-XM_030982898.1	Po16	CM021542.1	g1175.t1	Pf05	Pf_5	TCONS_00046419	Sc12	chr12A_Sc2	SCA18121.1
Bf06	NC_049984.1	rna-XM_035824135.1	Sp18	NW_022145614.1	rna-XM_789146.5	Po04	CM021529.1	g2007.t1	Pf13	Pf_13	TCONS_00007541	Sc13	chr13A_Sc2	SCA26222.1
Bf14	NC_049992.1	rna-XM_035841562.1	Sp14	NW_022145601.1	rna-XM_789254.4	Po17	CM021543.1	g17802.t1	Pf07	Pf_7	TCONS_00051436	Sc22	chr22A_Sc2	SCA12113.1
Bf18	NC_049996.1	rna-XM_035805411.1	Sp08	NW_022145613.1	rna-XM_030973904.1	Po06	CM021531.1	g5542.t1	Pf11	Pf_11	TCONS_00003654	Sc21	chr21A_Sc2	SCA16783.6
Bf13	NC_049991.1	rna-XM_035838650.1	Sp09	NW_022145599.1	rna-XM_030984453.1	Po03	CM021528.1	g14727.t1	Pf15	Pf_15	TCONS_00012314	Sc02	chr2A_Sc2	SCA02595.1
Bf11	NC_049989.1	rna-XM_035835885.1	Sp06	NW_022145605.1	rna-XM_030992096.1	Po07	CM021532.1	g3519.t1	Pf12	Pf_12	TCONS_00005423	Sc06	chr6A_Sc2	SCA24452.1
Bf07	NC_049985.1	rna-XM_035825241.1	Sp19	NW_022145596.1	rna-XM_030981141.1	Po05	CM021530.1	g11140.t1	Pf04	Pf_4	TCONS_00043724	Sc09	chr9A_Sc2	SCA07103.1
Bf01	NC_049979.1	rna-XM_035814521.1	Sp05	NW_022145611.1	rna-XM_030999603.1	Po01	CM021526.1	g19330.t1	Pf14	Pf_14	TCONS_00009605	Sc01	chr1A_Sc2	SCA14253.3
Bf05	NC_049983.1	rna-XM_035820059.1	Sp01	NW_022145612.1	rna-XM_777955.5	Po02	CM021527.1	g7475.t1	Pf06	Pf_6	TCONS_00049773	Sc03	chr3A_Sc2	SCA03664.1
Bf07	NC_049985.1	rna-XM_035824790.1	Sp19	NW_022145596.1	rna-XM_030981004.1	Po05	CM021530.1	g11138.t1	Pf04	Pf_4	TCONS_00043094	Sc09	chr9A_Sc2	SCA07717.1
Bf03	NC_049981.1	rna-XM_035814141.1	Sp21	NW_022145595.1	rna-XM_030980125.1	Po20	CM021545.1	g519.t1	Pf22	Pf_22	TCONS_00029905	Sc18	chr18A_Sc2	SCA26803.1
Bf01	NC_049979.1	rna-XM_035833019.1	Sp05	NW_022145611.1	rna-XM_030999600.1	Po01	CM021526.1	g19745.t1	Pf14	Pf_14	TCONS_00009885	Sc01	chr1A_Sc2	SCA14597.1
Bf13	NC_049991.1	rna-XM_035839430.1	Sp09	NW_022145599.1	rna-XM_030984310.1	Po03	CM021528.1	g15265.t1	Pf15	Pf_15	TCONS_00014124	Sc02	chr2A_Sc2	SCA02771.1
Bf04	NC_049982.1	rna-XM_035819041.1	Sp11	NW_022145600.1	rna-XM_011663340.2	Po11	CM021536.1	g5909.t1	Pf20	Pf_20	TCONS_00027094	Sc07	chr7A_Sc2	SCA19704.1
Bf04	NC_049982.1	rna-XM_035819341.1	Sp11	NW_022145600.1	rna-XM_030986316.1	Po11	CM021536.1	g5784.t1	Pf20	Pf_20	TCONS_00026217	Sc07	chr7A_Sc2	SCA20138.1
Bf19	NC_049997.1	rna-XM_035806439.1	Sp20	NW_022145602.1	rna-XM_030987782.1	Po06	CM021531.1	g4926.t1	Pf02	Pf_2	TCONS_00036586	Sc16	chr16A_Sc2	SCA21252.1
Bf08	NC_049986.1	rna-XM_035827754.1	Sp12	NW_022145610.1	rna-XM_011681921.2	Po19	CM021540.1	g14329.t1	Pf16	Pf_16	TCONS_00016584	Sc17	chr17A_Sc2	SCA05406.1
Bf08	NC_049986.1	rna-XM_035828751.1	Sp12	NW_022145610.1	rna-XM_030997713.1	Po19	CM021540.1	g14494.t1	Pf16	Pf_16	TCONS_00015695	Sc17	chr17A_Sc2	SCA05072.1
Bf18	NC_049996.1	rna-XM_035805299.1	Sp08	NW_022145613.1	rna-XM_030973985.1	Po06	CM021531.1	g5551.t1	Pf11	Pf_11	TCONS_00002936	Sc21	chr21A_Sc2	SCA17283.1
Bf09	NC_049987.1	rna-XM_035831264.1	Sp04	NW_022145607.1	rna-XM_030995388.1	Po10	CM021535.1	g9268.t1	Pf10	Pf_10	TCONS_00001826	Sc04	chr4A_Sc2	SCA23136.1
Bf17	NC_049995.1	rna-XM_035803647.1	Sp08	NW_022145613.1	rna-XM_030974208.1	Po14	CM021539.1	g11915.t1	Pf17	Pf_17	TCONS_00018305	Sc15	chr15A_Sc2	SCA06076.1
Bf12	NC_049990.1	rna-XM_035837642.1	Sp16	NW_022145597.1	rna-XM_030982304.1	Po15	CM021541.1	g9442.t1	Pf19	Pf_19	TCONS_00022473	Sc20	chr20A_Sc2	SCA13137.1
Bf07	NC_049985.1	rna-XM_035825935.1	Sp19	NW_022145596.1	rna-XM_030980828.1	Po05	CM021530.1	g10586.t1	Pf04	Pf_4	TCONS_00043693	Sc09	chr9A_Sc2	SCA08058.1
Bf01	NC_049979.1	rna-XM_035825156.1	Sp05	NW_022145611.1	rna-XM_030999792.1	Po01	CM021526.1	g20029.t1	Pf14	Pf_14	TCONS_00011130	Sc01	chr1A_Sc2	SCA14927.4
Bf12	NC_049990.1	rna-XM_035836977.1	Sp16	NW_022145597.1	rna-XM_776843.5	Po15	CM021541.1	g9670.t1	Pf19	Pf_19	TCONS_00021035	Sc20	chr20A_Sc2	SCA13133.2
Bf13	NC_049991.1	rna-XM_035840337.1	Sp09	NW_022145599.1	rna-XM_003729866.3	Po03	CM021528.1	g15159.t1	Pf15	Pf_15	TCONS_00013231	Sc02	chr2A_Sc2	SCA02226.1
Bf13	NC_049991.1	rna-XM_035838960.1	Sp09	NW_022145599.1	rna-XM_030984078.1	Po03	CM021528.1	g15419.t1	Pf15	Pf_15	TCONS_00012322	Sc02	chr2A_Sc2	SCA02904.1
Bf04	NC_049982.1	rna-XM_035817372.1	Sp11	NW_022145600.1	rna-XM_030986422.1	Po11	CM021536.1	g6019.t1	Pf20	Pf_20	TCONS_00026937	Sc07	chr7A_Sc2	SCA19727.1
Bf04	NC_049982.1	rna-XM_035818631.1	Sp15	NW_022145603.1	rna-XM_030989702.1	Po22	CM021547.1	g8186.t1	Pf01	Pf_1	TCONS_00023766	Sc19	chr19A_Sc2	SCA18496.1
Bf14	NC_049992.1	rna-XM_035841432.1	Sp14	NW_022145601.1	rna-XM_011684550.2	Po17	CM021543.1	g17949.t1	Pf07	Pf_7	TCONS_00052083	Sc22	chr22A_Sc2	SCA12392.1
Bf05	NC_049983.1	rna-XM_035821783.1	Sp01	NW_022145612.1	rna-XM_030973174.1	Po02	CM021527.1	g6848.t1	Pf06	Pf_6	TCONS_00048994	Sc03	chr3A_Sc2	SCA03268.1
Bf07	NC_049985.1	rna-XM_035825863.1	Sp19	NW_022145596.1	rna-XM_788710.4	Po05	CM021530.1	g10876.t1	Pf04	Pf_4	TCONS_00043848	Sc09	chr9A_Sc2	SCA07687.1
Bf02	NC_049980.1	rna-XM_035812281.1	Sp10	NW_022145598.1	rna-XM_030983079.1	Po16	CM021542.1	g817.t1	Pf05	Pf_5	TCONS_00046853	Sc12	chr12A_Sc2	SCA17945.1
Bf01	NC_049979.1	rna-XM_035809958.1	Sp05	NW_022145611.1	rna-XM_030998889.1	Po01	CM021526.1	g19728.t1	Pf14	Pf_14	TCONS_00010762	Sc01	chr1A_Sc2	SCA14981.1
Bf14	NC_049992.1	rna-XM_035841975.1	Sp14	NW_022145601.1	rna-XM_030986784.1	Po17	CM021543.1	g18172.t1	Pf07	Pf_7	TCONS_00051163	Sc22	chr22A_Sc2	SCA11833.1
Bf02	NC_049980.1	rna-XM_035811694.1	Sp13	NW_022145615.1	rna-XM_030977312.1	Po08	CM021533.1	g13593.t1	Pf21	Pf_21	TCONS_00029431	Sc10	chr10A_Sc2	SCA09806.1
Bf01	NC_049979.1	rna-XM_035836514.1	Sp05	NW_022145611.1	rna-XM_030998568.1	Po01	CM021526.1	g19282.t1	Pf14	Pf_14	TCONS_00010548	Sc01	chr1A_Sc2	SCA13857.1
Bf18	NC_049996.1	rna-XM_035805274.1	Sp08	NW_022145613.1	rna-XM_030974938.1	Po06	CM021531.1	g4984.t1	Pf11	Pf_11	TCONS_00004451	Sc21	chr21A_Sc2	SCA16995.1
Bf18	NC_049996.1	rna-XM_035804731.1	Sp08	NW_022145613.1	rna-XM_780515.5	Po06	CM021531.1	g5562.t1	Pf11	Pf_11	TCONS_00002645	Sc21	chr21A_Sc2	SCA17022.1
Bf05	NC_049983.1	rna-XM_035821359.1	Sp01	NW_022145612.1	rna-XM_001185329.4	Po02	CM021527.1	g7544.t1	Pf06	Pf_6	TCONS_00049628	Sc03	chr3A_Sc2	SCA03379.1
Bf09	NC_049987.1	rna-XM_035830502.1	Sp04	NW_022145607.1	rna-XM_030995478.1	Po10	CM021535.1	g8852.t1	Pf10	Pf_10	TCONS_00002242	Sc04	chr4A_Sc2	SCA22728.1
Bf17	NC_049995.1	rna-XM_035802983.1	Sp08	NW_022145613.1	rna-XM_030973903.1	Po14	CM021539.1	g11721.t1	Pf17	Pf_17	TCONS_00018784	Sc15	chr15A_Sc2	SCA06672.1
Bf01	NC_049979.1	rna-XM_035829224.1	Sp05	NW_022145611.1	rna-XM_030998551.1	Po01	CM021526.1	g19471.t1	Pf14	Pf_14	TCONS_00011369	Sc01	chr1A_Sc2	SCA14811.1
Bf13	NC_049991.1	rna-XM_035838735.1	Sp09	NW_022145599.1	rna-XM_030984114.1	Po03	CM021528.1	g15682.t1	Pf15	Pf_15	TCONS_00012584	Sc02	chr2A_Sc2	SCA01814.1
Bf06	NC_049984.1	rna-XM_035822584.1	Sp18	NW_022145614.1	rna-XM_030976120.1	Po04	CM021529.1	g1441.t1	Pf13	Pf_13	TCONS_00008361	Sc13	chr13A_Sc2	SCA26486.1
Bf04	NC_049982.1	rna-XM_035817564.1	Sp15	NW_022145603.1	rna-XM_030989308.1	Po22	CM021547.1	g8224.t1	Pf01	Pf_1	TCONS_00024122	Sc19	chr19A_Sc2	SCA18883.1
Bf14	NC_049992.1	rna-XM_035841856.1	Sp14	NW_022145601.1	rna-XM_030987243.1	Po17	CM021543.1	g18179.t1	Pf07	Pf_7	TCONS_00052093	Sc22	chr22A_Sc2	SCA11852.1
Bf10	NC_049988.1	rna-XM_035833422.1	Sp17	NW_022145604.1	rna-XM_030990475.1	Po18	CM021544.1	g12126.t1	Pf09	Pf_9	TCONS_00054929	Sc05	chr5A_Sc2	SCA08446.1
Bf17	NC_049995.1	rna-XM_035803213.1	Sp03	NW_022145606.1	rna-XM_030993070.1	Po12	CM021537.1	g17738.t1	Pf09	Pf_9	TCONS_00056136	Sc05	chr5A_Sc2	SCA09084.1
Bf04	NC_049982.1	rna-XM_035817344.1	Sp11	NW_022145600.1	rna-XM_030986236.1	Po11	CM021536.1	g5875.t1	Pf20	Pf_20	TCONS_00026831	Sc07	chr7A_Sc2	SCA20201.1
Bf04	NC_049982.1	rna-XM_035815949.1	Sp11	NW_022145600.1	rna-XM_030985513.1	Po11	CM021536.1	g6502.t1	Pf20	Pf_20	TCONS_00026270	Sc07	chr7A_Sc2	SCA20378.1
Bf15	NC_049993.1	rna-XM_035843580.1	Sp07	NW_022145609.1	rna-XM_791801.4	Po13	CM021538.1	g20440.t1	Pf08	Pf_8	TCONS_00053945	Sc08	chr8A_Sc2	SCA00268.1
Bf12	NC_049990.1	rna-XM_035837234.1	Sp16	NW_022145597.1	rna-XM_011681432.2	Po15	CM021541.1	g9593.t1	Pf19	Pf_19	TCONS_00021887	Sc20	chr20A_Sc2	SCA13566.1
Bf07	NC_049985.1	rna-XM_035826815.1	Sp19	NW_022145596.1	rna-NM_001128066.1	Po05	CM021530.1	g10777.t1	Pf04	Pf_4	TCONS_00042862	Sc09	chr9A_Sc2	SCA08029.1
Bf01	NC_049979.1	rna-XM_035833936.1	Sp05	NW_022145611.1	rna-XM_011665895.2	Po01	CM021526.1	g18884.t1	Pf14	Pf_14	TCONS_00009928	Sc01	chr1A_Sc2	SCA14200.1
Bf11	NC_049989.1	rna-XM_035835120.1	Sp06	NW_022145605.1	rna-NM_214648.1	Po07	CM021532.1	g3599.t1	Pf12	Pf_12	TCONS_00006142	Sc06	chr6A_Sc2	SCA25075.1
Bf15	NC_049993.1	rna-XM_035843804.1	Sp07	NW_022145609.1	rna-XM_030996152.1	Po13	CM021538.1	g20683.t1	Pf08	Pf_8	TCONS_00053402	Sc08	chr8A_Sc2	SCA01059.1
Bf06	NC_049984.1	rna-XM_035823564.1	Sp18	NW_022145614.1	rna-XM_030975814.1	Po04	CM021529.1	g1693.t1	Pf13	Pf_13	TCONS_00007743	Sc13	chr13A_Sc2	SCA26171.1
Bf01	NC_049979.1	rna-XM_035833401.1	Sp05	NW_022145611.1	rna-XM_030999777.1	Po01	CM021526.1	g19194.t1	Pf14	Pf_14	TCONS_00011370	Sc01	chr1A_Sc2	SCA14240.2
Bf09	NC_049987.1	rna-XM_035830420.1	Sp04	NW_022145607.1	rna-XM_011682100.2	Po10	CM021535.1	g8526.t1	Pf10	Pf_10	TCONS_00001790	Sc04	chr4A_Sc2	SCA22619.3
Bf11	NC_049989.1	rna-XM_035834831.1	Sp06	NW_022145605.1	rna-XM_030992068.1	Po07	CM021532.1	g4091.t1	Pf12	Pf_12	TCONS_00004943	Sc06	chr6A_Sc2	SCA23893.1
Bf07	NC_049985.1	rna-XM_035825199.1	Sp19	NW_022145596.1	rna-XM_784959.5	Po05	CM021530.1	g10319.t1	Pf04	Pf_4	TCONS_00043026	Sc09	chr9A_Sc2	SCA07888.1
Bf03	NC_049981.1	rna-XM_035814977.1	Sp01	NW_022145612.1	rna-XM_030972753.1	Po09	CM021534.1	g3167.t1	Pf18	Pf_18	TCONS_00019341	Sc11	chr11A_Sc2	SCA15665.1
Bf17	NC_049995.1	rna-XM_035803879.1	Sp08	NW_022145613.1	rna-XM_030974240.1	Po14	CM021539.1	g11388.t1	Pf17	Pf_17	TCONS_00018757	Sc15	chr15A_Sc2	SCA06063.1
Bf18	NC_049996.1	rna-XM_035804733.1	Sp08	NW_022145613.1	rna-XM_030974160.1	Po06	CM021531.1	g5565.t1	Pf11	Pf_11	TCONS_00004246	Sc21	chr21A_Sc2	SCA17332.1
Bf05	NC_049983.1	rna-XM_035819756.1	Sp01	NW_022145612.1	rna-NM_214523.1	Po02	CM021527.1	g7620.t1	Pf06	Pf_6	TCONS_00049739	Sc03	chr3A_Sc2	SCA04510.1
Bf05	NC_049983.1	rna-XM_035819976.1	Sp01	NW_022145612.1	rna-XM_787718.5	Po02	CM021527.1	g6705.t1	Pf06	Pf_6	TCONS_00048395	Sc03	chr3A_Sc2	SCA04341.1
Bf10	NC_049988.1	rna-XM_035832271.1	Sp17	NW_022145604.1	rna-XM_783142.5	Po18	CM021544.1	g12748.t1	Pf09	Pf_9	TCONS_00056690	Sc05	chr5A_Sc2	SCA08912.1
Bf16	NC_049994.1	rna-XM_035802348.1	Sp01	NW_022145612.1	rna-XM_030973094.1	Po09	CM021534.1	g2887.t1	Pf18	Pf_18	TCONS_00020537	Sc11	chr11A_Sc2	SCA15741.1
Bf08	NC_049986.1	rna-XM_035827643.1	Sp12	NW_022145610.1	rna-XM_030997581.1	Po19	CM021540.1	g13993.t1	Pf16	Pf_16	TCONS_00015177	Sc17	chr17A_Sc2	SCA05028.1
Bf01	NC_049979.1	rna-XM_035811844.1	Sp05	NW_022145611.1	rna-XM_030999120.1	Po01	CM021526.1	g20155.t1	Pf14	Pf_14	TCONS_00009730	Sc01	chr1A_Sc2	SCA13826.1
Bf18	NC_049996.1	rna-XM_035805309.1	Sp08	NW_022145613.1	rna-XM_030973712.1	Po06	CM021531.1	g4804.t1	Pf11	Pf_11	TCONS_00002839	Sc21	chr21A_Sc2	SCA17278.1
Bf13	NC_049991.1	rna-XM_035839269.1	Sp09	NW_022145599.1	rna-XM_030984858.1	Po03	CM021528.1	g15458.t1	Pf15	Pf_15	TCONS_00014207	Sc02	chr2A_Sc2	SCA01877.1
Bf10	NC_049988.1	rna-XM_035832437.1	Sp17	NW_022145604.1	rna-XM_030990313.1	Po18	CM021544.1	g12182.t1	Pf09	Pf_9	TCONS_00055473	Sc05	chr5A_Sc2	SCA09246.1
Bf01	NC_049979.1	rna-XM_035810550.1	Sp05	NW_022145611.1	rna-NM_001025211.1	Po01	CM021526.1	g18564.t1	Pf14	Pf_14	TCONS_00011432	Sc01	chr1A_Sc2	SCA13970.1
Bf18	NC_049996.1	rna-XM_035805948.1	Sp08	NW_022145613.1	rna-XM_030974648.1	Po06	CM021531.1	g4782.t1	Pf11	Pf_11	TCONS_00003563	Sc21	chr21A_Sc2	SCA17344.2
Bf05	NC_049983.1	rna-XM_035821581.1	Sp01	NW_022145612.1	rna-XM_030972877.1	Po02	CM021527.1	g7134.t1	Pf06	Pf_6	TCONS_00047284	Sc03	chr3A_Sc2	SCA03478.1
Bf15	NC_049993.1	rna-XM_035843181.1	Sp07	NW_022145609.1	rna-XM_776012.5	Po13	CM021538.1	g20233.t1	Pf08	Pf_8	TCONS_00054658	Sc08	chr8A_Sc2	SCA00558.1
Bf06	NC_049984.1	rna-XM_035824245.1	Sp18	NW_022145614.1	rna-XM_030975847.1	Po04	CM021529.1	g2000.t1	Pf13	Pf_13	TCONS_00008333	Sc13	chr13A_Sc2	SCA25423.1
Bf12	NC_049990.1	rna-XM_035838168.1	Sp16	NW_022145597.1	rna-XM_030982395.1	Po15	CM021541.1	g10135.t1	Pf19	Pf_19	TCONS_00021572	Sc20	chr20A_Sc2	SCA12817.1
Bf03	NC_049981.1	rna-XM_035813902.1	Sp01	NW_022145612.1	rna-XM_780097.5	Po09	CM021534.1	g2651.t1	Pf23	Pf_23	TCONS_00031874	Sc23	chr23A_Sc2	SCA10966.1
Bf10	NC_049988.1	rna-XM_035832173.1	Sp17	NW_022145604.1	rna-XM_030990167.1	Po18	CM021544.1	g12231.t1	Pf09	Pf_9	TCONS_00054877	Sc05	chr5A_Sc2	SCA08857.1
Bf02	NC_049980.1	rna-XM_035811458.1	Sp13	NW_022145615.1	rna-XM_030976362.1	Po08	CM021533.1	g13134.t1	Pf21	Pf_21	TCONS_00028090	Sc10	chr10A_Sc2	SCA09867.1
Bf01	NC_049979.1	rna-XM_035840735.1	Sp05	NW_022145611.1	rna-XM_030999316.1	Po01	CM021526.1	g19957.t1	Pf14	Pf_14	TCONS_00010091	Sc01	chr1A_Sc2	SCA14738.1
Bf12	NC_049990.1	rna-XM_035837975.1	Sp16	NW_022145597.1	rna-XM_030982119.1	Po15	CM021541.1	g9847.t1	Pf19	Pf_19	TCONS_00020840	Sc20	chr20A_Sc2	SCA12890.1
Bf18	NC_049996.1	rna-XM_035805287.1	Sp08	NW_022145613.1	rna-XM_030974100.1	Po06	CM021531.1	g5085.t1	Pf11	Pf_11	TCONS_00002678	Sc21	chr21A_Sc2	SCA16799.1
Bf11	NC_049989.1	rna-XM_035834591.1	Sp06	NW_022145605.1	rna-XM_030992295.1	Po07	CM021532.1	g3756.t1	Pf12	Pf_12	TCONS_00006520	Sc06	chr6A_Sc2	SCA24545.1
Bf11	NC_049989.1	rna-XM_035836311.1	Sp06	NW_022145605.1	rna-XM_030992282.1	Po07	CM021532.1	g4240.t1	Pf12	Pf_12	TCONS_00006253	Sc06	chr6A_Sc2	SCA24482.1
Bf15	NC_049993.1	rna-XM_035843217.1	Sp07	NW_022145609.1	rna-XM_786501.5	Po13	CM021538.1	g20980.t1	Pf08	Pf_8	TCONS_00052703	Sc08	chr8A_Sc2	SCA01366.2
Bf02	NC_049980.1	rna-XM_035810052.1	Sp13	NW_022145615.1	rna-XM_030976939.1	Po08	CM021533.1	g13105.t1	Pf21	Pf_21	TCONS_00027920	Sc10	chr10A_Sc2	SCA09684.2
Bf02	NC_049980.1	rna-XM_035811561.1	Sp13	NW_022145615.1	rna-XM_787412.5	Po08	CM021533.1	g13153.t1	Pf21	Pf_21	TCONS_00029738	Sc10	chr10A_Sc2	SCA10602.1
Bf03	NC_049981.1	rna-XM_035813599.1	Sp21	NW_022145595.1	rna-XM_030979801.1	Po20	CM021545.1	g221.t1	Pf22	Pf_22	TCONS_00030284	Sc18	chr18A_Sc2	SCA26723.2
Bf09	NC_049987.1	rna-XM_035831744.1	Sp04	NW_022145607.1	rna-XM_793372.5	Po10	CM021535.1	g8478.t1	Pf10	Pf_10	TCONS_00001171	Sc04	chr4A_Sc2	SCA22610.1
Bf09	NC_049987.1	rna-XM_035830710.1	Sp04	NW_022145607.1	rna-XM_778634.5	Po10	CM021535.1	g8558.t1	Pf10	Pf_10	TCONS_00000838	Sc04	chr4A_Sc2	SCA22688.4
Bf04	NC_049982.1	rna-XM_035816835.1	Sp11	NW_022145600.1	rna-XM_790844.5	Po11	CM021536.1	g6162.t1	Pf20	Pf_20	TCONS_00027137	Sc07	chr7A_Sc2	SCA20531.1
Bf04	NC_049982.1	rna-XM_035819210.1	Sp11	NW_022145600.1	rna-XM_030985803.1	Po11	CM021536.1	g6161.t1	Pf20	Pf_20	TCONS_00026316	Sc07	chr7A_Sc2	SCA19606.1
Bf15	NC_049993.1	rna-XM_035843120.1	Sp07	NW_022145609.1	rna-NM_214478.2	Po13	CM021538.1	g21025.t1	Pf08	Pf_8	TCONS_00054282	Sc08	chr8A_Sc2	SCA00701.2
Bf02	NC_049980.1	rna-XM_035810667.1	Sp13	NW_022145615.1	rna-XM_030977193.1	Po08	CM021533.1	g13533.t1	Pf21	Pf_21	TCONS_00029638	Sc10	chr10A_Sc2	SCA10658.1
Bf03	NC_049981.1	rna-XM_035814013.1	Sp01	NW_022145612.1	rna-XM_011667661.2	Po09	CM021534.1	g3482.t1	Pf18	Pf_18	TCONS_00019685	Sc11	chr11A_Sc2	SCA15643.2
Bf08	NC_049986.1	rna-XM_035827701.1	Sp12	NW_022145610.1	rna-XM_030997594.1	Po19	CM021540.1	g14210.t1	Pf16	Pf_16	TCONS_00014883	Sc17	chr17A_Sc2	SCA05280.1
Bf01	NC_049979.1	rna-XM_035827420.1	Sp05	NW_022145611.1	rna-XM_780956.5	Po01	CM021526.1	g19541.t1	Pf14	Pf_14	TCONS_00011797	Sc01	chr1A_Sc2	SCA15370.1
Bf18	NC_049996.1	rna-XM_035805449.1	Sp08	NW_022145613.1	rna-XM_003725900.3	Po06	CM021531.1	g4777.t1	Pf11	Pf_11	TCONS_00003900	Sc21	chr21A_Sc2	SCA16722.1
Bf10	NC_049988.1	rna-XM_035832620.1	Sp17	NW_022145604.1	rna-XM_030990393.1	Po18	CM021544.1	g12425.t1	Pf09	Pf_9	TCONS_00056409	Sc05	chr5A_Sc2	SCA08524.1
Bf02	NC_049980.1	rna-XM_035811174.1	Sp13	NW_022145615.1	rna-XM_030977048.1	Po08	CM021533.1	g13160.t1	Pf21	Pf_21	TCONS_00028412	Sc10	chr10A_Sc2	SCA09693.1
Bf02	NC_049980.1	rna-XM_035807034.1	Sp13	NW_022145615.1	rna-XM_030976446.1	Po08	CM021533.1	g13261.t1	Pf21	Pf_21	TCONS_00029286	Sc10	chr10A_Sc2	SCA10517.1
Bf02	NC_049980.1	rna-XM_035808999.1	Sp10	NW_022145598.1	rna-XM_030982813.1	Po16	CM021542.1	g771.t1	Pf05	Pf_5	TCONS_00046680	Sc12	chr12A_Sc2	SCA17641.2
Bf04	NC_049982.1	rna-XM_035817834.1	Sp15	NW_022145603.1	rna-XM_795411.5	Po22	CM021547.1	g8166.t1	Pf01	Pf_1	TCONS_00023794	Sc19	chr19A_Sc2	SCA19170.1
Bf15	NC_049993.1	rna-XM_035842466.1	Sp07	NW_022145609.1	rna-XM_789570.5	Po13	CM021538.1	g20376.t1	Pf08	Pf_8	TCONS_00053735	Sc08	chr8A_Sc2	SCA01364.1
Bf07	NC_049985.1	rna-XM_035826036.1	Sp19	NW_022145596.1	rna-XM_030980760.1	Po05	CM021530.1	g11036.t1	Pf04	Pf_4	TCONS_00044147	Sc09	chr9A_Sc2	SCA07145.1
Bf12	NC_049990.1	rna-XM_035836561.1	Sp16	NW_022145597.1	rna-XM_030982098.1	Po15	CM021541.1	g9496.t1	Pf19	Pf_19	TCONS_00021731	Sc20	chr20A_Sc2	SCA13149.1
Bf17	NC_049995.1	rna-XM_035803868.1	Sp03	NW_022145606.1	rna-XM_030993486.1	Po12	CM021537.1	g16497.t1	Pf09	Pf_9	TCONS_00054992	Sc05	chr5A_Sc2	SCA08350.1
Bf11	NC_049989.1	rna-XM_035834912.1	Sp06	NW_022145605.1	rna-XM_030991947.1	Po07	CM021532.1	g4218.t1	Pf12	Pf_12	TCONS_00006170	Sc06	chr6A_Sc2	SCA23937.1
Bf01	NC_049979.1	rna-XM_035819458.1	Sp05	NW_022145611.1	rna-XM_792417.4	Po01	CM021526.1	g20069.t1	Pf14	Pf_14	TCONS_00012170	Sc01	chr1A_Sc2	SCA13897.1
Bf11	NC_049989.1	rna-XM_035834256.1	Sp06	NW_022145605.1	rna-XM_030992006.1	Po07	CM021532.1	g4291.t1	Pf12	Pf_12	TCONS_00006358	Sc06	chr6A_Sc2	SCA24042.1
Bf17	NC_049995.1	rna-XM_035803757.1	Sp08	NW_022145613.1	rna-XM_030974010.1	Po14	CM021539.1	g11952.t1	Pf17	Pf_17	TCONS_00017572	Sc15	chr15A_Sc2	SCA06620.1
Bf01	NC_049979.1	rna-XM_035822371.1	Sp05	NW_022145611.1	rna-XM_030999391.1	Po01	CM021526.1	g19414.t1	Pf14	Pf_14	TCONS_00009652	Sc01	chr1A_Sc2	SCA15341.1
Bf04	NC_049982.1	rna-XM_035816121.1	Sp11	NW_022145600.1	rna-XM_030985416.1	Po11	CM021536.1	g6446.t1	Pf20	Pf_20	TCONS_00026982	Sc07	chr7A_Sc2	SCA20356.1
Bf06	NC_049984.1	rna-XM_035823384.1	Sp18	NW_022145614.1	rna-XM_030975816.1	Po04	CM021529.1	g1452.t1	Pf13	Pf_13	TCONS_00008166	Sc13	chr13A_Sc2	SCA26420.1
Bf01	NC_049979.1	rna-XM_035813088.1	Sp05	NW_022145611.1	rna-XM_030998993.1	Po01	CM021526.1	g19617.t1	Pf14	Pf_14	TCONS_00010344	Sc01	chr1A_Sc2	SCA15134.1
Bf02	NC_049980.1	rna-XM_035812190.1	Sp10	NW_022145598.1	rna-XM_030982796.1	Po16	CM021542.1	g948.t1	Pf05	Pf_5	TCONS_00044638	Sc12	chr12A_Sc2	SCA17967.1
Bf03	NC_049981.1	rna-XM_035814865.1	Sp01	NW_022145612.1	rna-XM_003726969.3	Po09	CM021534.1	g2647.t1	Pf23	Pf_23	TCONS_00032508	Sc23	chr23A_Sc2	SCA11148.1
Bf13	NC_049991.1	rna-XM_035839512.1	Sp09	NW_022145599.1	rna-XM_011668885.2	Po03	CM021528.1	g15608.t1	Pf15	Pf_15	TCONS_00012778	Sc02	chr2A_Sc2	SCA02498.1
Bf05	NC_049983.1	rna-XM_035821047.1	Sp01	NW_022145612.1	rna-XM_003727907.3	Po02	CM021527.1	g7796.t1	Pf06	Pf_6	TCONS_00047318	Sc03	chr3A_Sc2	SCA03900.1
Bf02	NC_049980.1	rna-XM_035804221.1	Sp10	NW_022145598.1	rna-XM_030982720.1	Po16	CM021542.1	g670.t1	Pf05	Pf_5	TCONS_00045473	Sc12	chr12A_Sc2	SCA17497.1
Bf03	NC_049981.1	rna-XM_035814862.1	Sp21	NW_022145595.1	rna-XM_003729401.3	Po20	CM021545.1	g576.t1	Pf22	Pf_22	TCONS_00030327	Sc18	chr18A_Sc2	SCA26568.1
Bf01	NC_049979.1	rna-XM_035837035.1	Sp05	NW_022145611.1	rna-XM_030999361.1	Po01	CM021526.1	g19156.t1	Pf14	Pf_14	TCONS_00009754	Sc01	chr1A_Sc2	SCA14089.1
Bf13	NC_049991.1	rna-XM_035840173.1	Sp09	NW_022145599.1	rna-XM_003730664.3	Po03	CM021528.1	g15757.t1	Pf15	Pf_15	TCONS_00013652	Sc02	chr2A_Sc2	SCA02763.1
Bf05	NC_049983.1	rna-XM_035819680.1	Sp01	NW_022145612.1	rna-XM_030972256.1	Po02	CM021527.1	g7405.t1	Pf06	Pf_6	TCONS_00048452	Sc03	chr3A_Sc2	SCA03024.1
Bf07	NC_049985.1	rna-XM_035826599.1	Sp19	NW_022145596.1	rna-XM_774819.5	Po05	CM021530.1	g10780.t1	Pf04	Pf_4	TCONS_00042228	Sc09	chr9A_Sc2	SCA08032.1
Bf17	NC_049995.1	rna-XM_035803390.1	Sp08	NW_022145613.1	rna-XM_030974372.1	Po14	CM021539.1	g11774.t1	Pf17	Pf_17	TCONS_00017773	Sc15	chr15A_Sc2	SCA06491.1
Bf05	NC_049983.1	rna-XM_035819637.1	Sp01	NW_022145612.1	rna-XM_030972257.1	Po02	CM021527.1	g7704.t1	Pf06	Pf_6	TCONS_00048894	Sc03	chr3A_Sc2	SCA03068.1
Bf06	NC_049984.1	rna-XM_035824297.1	Sp18	NW_022145614.1	rna-XM_030975653.1	Po04	CM021529.1	g1426.t1	Pf13	Pf_13	TCONS_00008823	Sc13	chr13A_Sc2	SCA26339.1
Bf06	NC_049984.1	rna-XM_035824756.1	Sp18	NW_022145614.1	rna-XM_774922.5	Po04	CM021529.1	g1625.t1	Pf13	Pf_13	TCONS_00007117	Sc13	chr13A_Sc2	SCA25374.1
Bf03	NC_049981.1	rna-XM_035815187.1	Sp21	NW_022145595.1	rna-XM_030979803.1	Po20	CM021545.1	g388.t1	Pf22	Pf_22	TCONS_00030893	Sc18	chr18A_Sc2	SCA26946.1
Bf07	NC_049985.1	rna-XM_035826374.1	Sp19	NW_022145596.1	rna-NM_001366342.1	Po05	CM021530.1	g11161.t1	Pf04	Pf_4	TCONS_00044224	Sc09	chr9A_Sc2	SCA07645.1
Bf06	NC_049984.1	rna-XM_035824166.1	Sp18	NW_022145614.1	rna-XM_782484.4	Po04	CM021529.1	g1645.t1	Pf13	Pf_13	TCONS_00007438	Sc13	chr13A_Sc2	SCA26484.1
Bf08	NC_049986.1	rna-XM_035827551.1	Sp12	NW_022145610.1	rna-XM_030997390.1	Po19	CM021540.1	g14017.t1	Pf16	Pf_16	TCONS_00016058	Sc17	chr17A_Sc2	SCA05107.2
Bf01	NC_049979.1	rna-XM_035820451.1	Sp05	NW_022145611.1	rna-NM_001129812.1	Po01	CM021526.1	g19802.t1	Pf14	Pf_14	TCONS_00009689	Sc01	chr1A_Sc2	SCA14411.1
Bf18	NC_049996.1	rna-XM_035805565.1	Sp08	NW_022145613.1	rna-XM_030974626.1	Po06	CM021531.1	g5580.t1	Pf11	Pf_11	TCONS_00004173	Sc21	chr21A_Sc2	SCA17183.1
Bf05	NC_049983.1	rna-XM_035821576.1	Sp01	NW_022145612.1	rna-XM_031000251.1	Po02	CM021527.1	g7747.t1	Pf06	Pf_6	TCONS_00047440	Sc03	chr3A_Sc2	SCA04190.1
Bf01	NC_049979.1	rna-XM_035815463.1	Sp05	NW_022145611.1	rna-XM_779190.5	Po01	CM021526.1	g18978.t1	Pf14	Pf_14	TCONS_00010379	Sc01	chr1A_Sc2	SCA14180.1
Bf15	NC_049993.1	rna-XM_035843122.1	Sp07	NW_022145609.1	rna-XM_011676291.2	Po13	CM021538.1	g20766.t1	Pf08	Pf_8	TCONS_00053142	Sc08	chr8A_Sc2	SCA00626.1
Bf02	NC_049980.1	rna-XM_035810779.1	Sp13	NW_022145615.1	rna-XM_030977254.1	Po08	CM021533.1	g13359.t1	Pf21	Pf_21	TCONS_00029783	Sc10	chr10A_Sc2	SCA10567.1
Bf06	NC_049984.1	rna-XM_035822299.1	Sp18	NW_022145614.1	rna-XM_030975255.1	Po04	CM021529.1	g2447.t1	Pf13	Pf_13	TCONS_00007071	Sc13	chr13A_Sc2	SCA26160.1
Bf17	NC_049995.1	rna-XM_035803118.1	Sp08	NW_022145613.1	rna-XM_030974270.1	Po14	CM021539.1	g11461.t1	Pf17	Pf_17	TCONS_00018780	Sc15	chr15A_Sc2	SCA06529.1
Bf12	NC_049990.1	rna-XM_035836952.1	Sp16	NW_022145597.1	rna-XM_030981945.1	Po15	CM021541.1	g10161.t1	Pf19	Pf_19	TCONS_00022916	Sc20	chr20A_Sc2	SCA13590.1
Bf13	NC_049991.1	rna-XM_035839170.1	Sp09	NW_022145599.1	rna-XM_781483.5	Po03	CM021528.1	g15102.t1	Pf15	Pf_15	TCONS_00014217	Sc02	chr2A_Sc2	SCA02515.3
Bf07	NC_049985.1	rna-XM_035826067.1	Sp19	NW_022145596.1	rna-XM_781661.5	Po05	CM021530.1	g10698.t1	Pf04	Pf_4	TCONS_00043752	Sc09	chr9A_Sc2	SCA07844.1
Bf19	NC_049997.1	rna-XM_035806279.1	Sp20	NW_022145602.1	rna-XM_783365.5	Po06	CM021531.1	g4753.t1	Pf02	Pf_2	TCONS_00036253	Sc16	chr16A_Sc2	SCA20991.1
Bf18	NC_049996.1	rna-XM_035805162.1	Sp08	NW_022145613.1	rna-XM_030974464.1	Po06	CM021531.1	g4908.t1	Pf11	Pf_11	TCONS_00002600	Sc21	chr21A_Sc2	SCA17060.1
Bf11	NC_049989.1	rna-XM_035834356.1	Sp06	NW_022145605.1	rna-XM_791069.5	Po07	CM021532.1	g3526.t1	Pf12	Pf_12	TCONS_00004893	Sc06	chr6A_Sc2	SCA24921.2
Bf02	NC_049980.1	rna-XM_035810139.1	Sp10	NW_022145598.1	rna-XM_030983425.1	Po16	CM021542.1	g739.t1	Pf05	Pf_5	TCONS_00045843	Sc12	chr12A_Sc2	SCA18010.1
Bf06	NC_049984.1	rna-XM_035824175.1	Sp18	NW_022145614.1	rna-XM_030975905.1	Po04	CM021529.1	g1863.t1	Pf13	Pf_13	TCONS_00007406	Sc13	chr13A_Sc2	SCA26066.1
Bf08	NC_049986.1	rna-XM_035827460.1	Sp12	NW_022145610.1	rna-XM_030997508.1	Po19	CM021540.1	g14556.t1	Pf16	Pf_16	TCONS_00015361	Sc17	chr17A_Sc2	SCA04986.1
Bf03	NC_049981.1	rna-XM_035815250.1	Sp21	NW_022145595.1	rna-XM_011675669.2	Po20	CM021545.1	g286.t1	Pf22	Pf_22	TCONS_00030455	Sc18	chr18A_Sc2	SCA27003.1
Bf03	NC_049981.1	rna-XM_035813281.1	Sp21	NW_022145595.1	rna-NM_001123501.1	Po20	CM021545.1	g250.t1	Pf22	Pf_22	TCONS_00030410	Sc18	chr18A_Sc2	SCA27018.2
Bf10	NC_049988.1	rna-XM_035832802.1	Sp17	NW_022145604.1	rna-XM_030990878.1	Po18	CM021544.1	g12273.t1	Pf09	Pf_9	TCONS_00056615	Sc05	chr5A_Sc2	SCA09473.1
Bf04	NC_049982.1	rna-XM_035816717.1	Sp11	NW_022145600.1	rna-XM_030985527.1	Po11	CM021536.1	g5656.t1	Pf20	Pf_20	TCONS_00026983	Sc07	chr7A_Sc2	SCA19753.1
Bf03	NC_049981.1	rna-XM_035813340.1	Sp21	NW_022145595.1	rna-XM_030979644.1	Po20	CM021545.1	g294.t1	Pf22	Pf_22	TCONS_00030954	Sc18	chr18A_Sc2	SCA27146.1
Bf12	NC_049990.1	rna-XM_035838276.1	Sp16	NW_022145597.1	rna-XM_011682190.2	Po15	CM021541.1	g9565.t1	Pf19	Pf_19	TCONS_00022795	Sc20	chr20A_Sc2	SCA12664.1
Bf12	NC_049990.1	rna-XM_035837237.1	Sp16	NW_022145597.1	rna-XM_030981943.1	Po15	CM021541.1	g9646.t1	Pf19	Pf_19	TCONS_00021404	Sc20	chr20A_Sc2	SCA12970.1
Bf12	NC_049990.1	rna-XM_035837186.1	Sp16	NW_022145597.1	rna-XM_030981537.1	Po15	CM021541.1	g10142.t1	Pf19	Pf_19	TCONS_00021277	Sc20	chr20A_Sc2	SCA12612.1
Bf14	NC_049992.1	rna-XM_035841624.1	Sp14	NW_022145601.1	rna-XM_030986919.1	Po17	CM021543.1	g18349.t1	Pf07	Pf_7	TCONS_00050262	Sc22	chr22A_Sc2	SCA11607.1
Bf14	NC_049992.1	rna-XM_035842306.1	Sp14	NW_022145601.1	rna-XM_030987254.1	Po17	CM021543.1	g18199.t1	Pf07	Pf_7	TCONS_00050569	Sc22	chr22A_Sc2	SCA11777.2
Bf05	NC_049983.1	rna-XM_035820911.1	Sp01	NW_022145612.1	rna-XM_031000453.1	Po02	CM021527.1	g6930.t1	Pf06	Pf_6	TCONS_00047298	Sc03	chr3A_Sc2	SCA03080.1
Bf11	NC_049989.1	rna-XM_035834829.1	Sp06	NW_022145605.1	rna-XM_785294.4	Po07	CM021532.1	g3949.t1	Pf12	Pf_12	TCONS_00005132	Sc06	chr6A_Sc2	SCA24154.1
Bf11	NC_049989.1	rna-XM_035834327.1	Sp06	NW_022145605.1	rna-XM_030992389.1	Po07	CM021532.1	g4463.t1	Pf12	Pf_12	TCONS_00006224	Sc06	chr6A_Sc2	SCA24124.1
Bf02	NC_049980.1	rna-XM_035803863.1	Sp13	NW_022145615.1	rna-XM_779034.4	Po08	CM021533.1	g13578.t1	Pf21	Pf_21	TCONS_00028409	Sc10	chr10A_Sc2	SCA10272.1
Bf09	NC_049987.1	rna-XM_035830279.1	Sp04	NW_022145607.1	rna-XM_030995360.1	Po10	CM021535.1	g8993.t1	Pf10	Pf_10	TCONS_00001249	Sc04	chr4A_Sc2	SCA22820.1
Bf11	NC_049989.1	rna-XM_035836135.1	Sp03	NW_022145606.1	rna-XM_784234.5	Po12	CM021537.1	g16766.t1	Pf09	Pf_9	TCONS_00055417	Sc05	chr5A_Sc2	SCA09445.2
Bf07	NC_049985.1	rna-XM_035826782.1	Sp19	NW_022145596.1	rna-XM_030980584.1	Po05	CM021530.1	g10492.t1	Pf04	Pf_4	TCONS_00043983	Sc09	chr9A_Sc2	SCA07273.1
Bf01	NC_049979.1	rna-XM_035834249.1	Sp05	NW_022145611.1	rna-XM_011666551.2	Po01	CM021526.1	g19571.t1	Pf14	Pf_14	TCONS_00010996	Sc01	chr1A_Sc2	SCA15145.1
Bf12	NC_049990.1	rna-XM_035836826.1	Sp16	NW_022145597.1	rna-XM_783288.5	Po15	CM021541.1	g9564.t1	Pf19	Pf_19	TCONS_00021846	Sc20	chr20A_Sc2	SCA13220.1
Bf12	NC_049990.1	rna-XM_035836990.1	Sp16	NW_022145597.1	rna-XM_030982279.1	Po15	CM021541.1	g9860.t1	Pf19	Pf_19	TCONS_00022398	Sc20	chr20A_Sc2	SCA12858.1
Bf14	NC_049992.1	rna-XM_035840648.1	Sp14	NW_022145601.1	rna-XM_030986539.1	Po17	CM021543.1	g18065.t1	Pf07	Pf_7	TCONS_00052179	Sc22	chr22A_Sc2	SCA12540.1
Bf05	NC_049983.1	rna-XM_035820836.1	Sp01	NW_022145612.1	rna-XM_030972655.1	Po02	CM021527.1	g6758.t1	Pf06	Pf_6	TCONS_00047745	Sc03	chr3A_Sc2	SCA04591.1
Bf02	NC_049980.1	rna-XM_035811197.1	Sp13	NW_022145615.1	rna-XM_777318.5	Po08	CM021533.1	g13660.t1	Pf21	Pf_21	TCONS_00028419	Sc10	chr10A_Sc2	SCA09634.1
Bf08	NC_049986.1	rna-XM_035829629.1	Sp12	NW_022145610.1	rna-XM_030997908.1	Po19	CM021540.1	g14341.t1	Pf16	Pf_16	TCONS_00015343	Sc17	chr17A_Sc2	SCA04858.1
Bf13	NC_049991.1	rna-XM_035839391.1	Sp09	NW_022145599.1	rna-XM_003727352.3	Po03	CM021528.1	g15254.t1	Pf15	Pf_15	TCONS_00012636	Sc02	chr2A_Sc2	SCA02215.1
Bf10	NC_049988.1	rna-XM_035833274.1	Sp17	NW_022145604.1	rna-XM_030990505.1	Po18	CM021544.1	g12721.t1	Pf09	Pf_9	TCONS_00055887	Sc05	chr5A_Sc2	SCA09467.1
Bf11	NC_049989.1	rna-XM_035836173.1	Sp06	NW_022145605.1	rna-XM_030991714.1	Po07	CM021532.1	g4500.t1	Pf12	Pf_12	TCONS_00005089	Sc06	chr6A_Sc2	SCA24783.1
Bf03	NC_049981.1	rna-XM_035813024.1	Sp21	NW_022145595.1	rna-XM_030979620.1	Po20	CM021545.1	g333.t1	Pf22	Pf_22	TCONS_00029935	Sc18	chr18A_Sc2	SCA27280.1
Bf09	NC_049987.1	rna-XM_035829822.1	Sp04	NW_022145607.1	rna-XM_011666095.2	Po10	CM021535.1	g8520.t1	Pf10	Pf_10	TCONS_00002157	Sc04	chr4A_Sc2	SCA22695.1
Bf04	NC_049982.1	rna-XM_035818686.1	Sp11	NW_022145600.1	rna-XM_030986310.1	Po11	CM021536.1	g6197.t1	Pf20	Pf_20	TCONS_00026027	Sc07	chr7A_Sc2	SCA20506.1
Bf05	NC_049983.1	rna-XM_035821026.1	Sp01	NW_022145612.1	rna-XM_031000368.1	Po02	CM021527.1	g7192.t1	Pf06	Pf_6	TCONS_00049281	Sc03	chr3A_Sc2	SCA04348.1
Bf01	NC_049979.1	rna-XM_035831630.1	Sp05	NW_022145611.1	rna-XM_030999337.1	Po01	CM021526.1	g18996.t1	Pf14	Pf_14	TCONS_00009913	Sc01	chr1A_Sc2	SCA14732.1
Bf14	NC_049992.1	rna-XM_035841793.1	Sp14	NW_022145601.1	rna-XM_030987242.1	Po17	CM021543.1	g17941.t1	Pf07	Pf_7	TCONS_00050150	Sc22	chr22A_Sc2	SCA12206.1
Bf09	NC_049987.1	rna-XM_035829997.1	Sp04	NW_022145607.1	rna-XM_030994593.1	Po10	CM021535.1	g8878.t1	Pf10	Pf_10	TCONS_00000855	Sc04	chr4A_Sc2	SCA23125.1
Bf09	NC_049987.1	rna-XM_035830584.1	Sp04	NW_022145607.1	rna-XM_030995361.1	Po10	CM021535.1	g8991.t1	Pf10	Pf_10	TCONS_00000125	Sc04	chr4A_Sc2	SCA23301.1
Bf10	NC_049988.1	rna-XM_035833114.1	Sp17	NW_022145604.1	rna-XM_030990776.1	Po18	CM021544.1	g12591.t1	Pf09	Pf_9	TCONS_00055596	Sc05	chr5A_Sc2	SCA09494.1
Bf06	NC_049984.1	rna-XM_035822819.1	Sp18	NW_022145614.1	rna-XM_001198098.4	Po04	CM021529.1	g1658.t1	Pf13	Pf_13	TCONS_00009303	Sc13	chr13A_Sc2	SCA25958.1
Bf19	NC_049997.1	rna-XM_035806324.1	Sp20	NW_022145602.1	rna-XM_030988405.1	Po06	CM021531.1	g4887.t1	Pf02	Pf_2	TCONS_00037979	Sc16	chr16A_Sc2	SCA21064.1
Bf05	NC_049983.1	rna-XM_035822195.1	Sp01	NW_022145612.1	rna-XM_031000314.1	Po02	CM021527.1	g6723.t1	Pf06	Pf_6	TCONS_00047444	Sc03	chr3A_Sc2	SCA04164.1
Bf15	NC_049993.1	rna-XM_035844021.1	Sp07	NW_022145609.1	rna-XM_774812.5	Po13	CM021538.1	g20728.t1	Pf08	Pf_8	TCONS_00052832	Sc08	chr8A_Sc2	SCA00578.2
Bf02	NC_049980.1	rna-XM_035811088.1	Sp13	NW_022145615.1	rna-XM_030977045.1	Po08	CM021533.1	g12888.t1	Pf21	Pf_21	TCONS_00029152	Sc10	chr10A_Sc2	SCA10122.1
Bf08	NC_049986.1	rna-XM_035829480.1	Sp12	NW_022145610.1	rna-XM_030998191.1	Po19	CM021540.1	g14582.t1	Pf16	Pf_16	TCONS_00015372	Sc17	chr17A_Sc2	SCA04893.1
Bf04	NC_049982.1	rna-XM_035818554.1	Sp15	NW_022145603.1	rna-XM_030989513.1	Po22	CM021547.1	g8314.t1	Pf01	Pf_1	TCONS_00023389	Sc19	chr19A_Sc2	SCA18710.1
Bf10	NC_049988.1	rna-XM_035832310.1	Sp17	NW_022145604.1	rna-XM_030990510.1	Po18	CM021544.1	g12220.t1	Pf09	Pf_9	TCONS_00055791	Sc05	chr5A_Sc2	SCA09255.1
Bf07	NC_049985.1	rna-XM_035825342.1	Sp19	NW_022145596.1	rna-XM_030980612.1	Po05	CM021530.1	g10840.t1	Pf04	Pf_4	TCONS_00042541	Sc09	chr9A_Sc2	SCA07711.1
Bf01	NC_049979.1	rna-XM_035817451.1	Sp02	NW_022145594.1	rna-XM_011677472.2	Po21	CM021546.1	g15909.t1	Pf03	Pf_3	TCONS_00035251	Sc14	chr14A_Sc2	SCA22421.5
Bf08	NC_049986.1	rna-XM_035827877.1	Sp12	NW_022145610.1	rna-XM_030997093.1	Po19	CM021540.1	g14618.t1	Pf16	Pf_16	TCONS_00015547	Sc17	chr17A_Sc2	SCA05606.1
Bf08	NC_049986.1	rna-XM_035827697.1	Sp12	NW_022145610.1	rna-XM_030997095.1	Po19	CM021540.1	g14635.t1	Pf16	Pf_16	TCONS_00016569	Sc17	chr17A_Sc2	SCA05026.1
Bf12	NC_049990.1	rna-XM_035837250.1	Sp16	NW_022145597.1	rna-XM_030981923.1	Po15	CM021541.1	g9601.t1	Pf19	Pf_19	TCONS_00022851	Sc20	chr20A_Sc2	SCA13152.1
Bf11	NC_049989.1	rna-XM_035835207.1	Sp06	NW_022145605.1	rna-XM_778978.5	Po07	CM021532.1	g3824.t1	Pf12	Pf_12	TCONS_00005439	Sc06	chr6A_Sc2	SCA25012.1
Bf04	NC_049982.1	rna-XM_035819072.1	Sp11	NW_022145600.1	rna-XM_030985612.1	Po11	CM021536.1	g6232.t1	Pf20	Pf_20	TCONS_00026780	Sc07	chr7A_Sc2	SCA20497.1
Bf01	NC_049979.1	rna-XM_035813089.1	Sp02	NW_022145594.1	rna-XM_030978427.1	Po21	CM021546.1	g15817.t1	Pf03	Pf_3	TCONS_00035175	Sc14	chr14A_Sc2	SCA22444.1
Bf01	NC_049979.1	rna-XM_035811462.1	Sp05	NW_022145611.1	rna-XM_011664737.2	Po01	CM021526.1	g19190.t1	Pf14	Pf_14	TCONS_00012209	Sc01	chr1A_Sc2	SCA14695.1
Bf05	NC_049983.1	rna-XM_035821421.1	Sp01	NW_022145612.1	rna-XM_030972029.1	Po02	CM021527.1	g6777.t1	Pf06	Pf_6	TCONS_00048402	Sc03	chr3A_Sc2	SCA03362.1
Bf09	NC_049987.1	rna-XM_035830637.1	Sp04	NW_022145607.1	rna-XM_030994446.1	Po10	CM021535.1	g9289.t1	Pf10	Pf_10	TCONS_00000340	Sc04	chr4A_Sc2	SCA23278.1
Bf10	NC_049988.1	rna-XM_035833809.1	Sp17	NW_022145604.1	rna-XM_030990014.1	Po18	CM021544.1	g12127.t1	Pf09	Pf_9	TCONS_00054928	Sc05	chr5A_Sc2	SCA08567.1
Bf04	NC_049982.1	rna-XM_035817106.1	Sp11	NW_022145600.1	rna-XM_030985341.1	Po11	CM021536.1	g6259.t1	Pf20	Pf_20	TCONS_00027015	Sc07	chr7A_Sc2	SCA19711.1
Bf02	NC_049980.1	rna-XM_035802743.1	Sp10	NW_022145598.1	rna-XM_775017.5	Po16	CM021542.1	g1352.t1	Pf05	Pf_5	TCONS_00046671	Sc12	chr12A_Sc2	SCA18084.1
Bf06	NC_049984.1	rna-XM_035824448.1	Sp18	NW_022145614.1	rna-XM_030975598.1	Po04	CM021529.1	g1920.t1	Pf13	Pf_13	TCONS_00009397	Sc13	chr13A_Sc2	SCA26322.1
Bf03	NC_049981.1	rna-XM_035815770.1	Sp21	NW_022145595.1	rna-XM_030979210.1	Po20	CM021545.1	g456.t1	Pf22	Pf_22	TCONS_00031058	Sc18	chr18A_Sc2	SCA27375.1
Bf13	NC_049991.1	rna-XM_035839472.1	Sp09	NW_022145599.1	rna-XM_788472.5	Po03	CM021528.1	g14737.t1	Pf15	Pf_15	TCONS_00013171	Sc02	chr2A_Sc2	SCA02456.1
Bf02	NC_049980.1	rna-XM_035810256.1	Sp13	NW_022145615.1	rna-XM_030977363.1	Po08	CM021533.1	g13341.t1	Pf21	Pf_21	TCONS_00029211	Sc10	chr10A_Sc2	SCA09656.1
Bf02	NC_049980.1	rna-XM_035811295.1	Sp13	NW_022145615.1	rna-XM_030976783.1	Po08	CM021533.1	g13617.t1	Pf21	Pf_21	TCONS_00029346	Sc10	chr10A_Sc2	SCA10462.1
Bf06	NC_049984.1	rna-XM_035823108.1	Sp18	NW_022145614.1	rna-XM_780751.5	Po04	CM021529.1	g1448.t1	Pf13	Pf_13	TCONS_00007368	Sc13	chr13A_Sc2	SCA26511.1
Bf06	NC_049984.1	rna-XM_035824187.1	Sp18	NW_022145614.1	rna-XM_030975867.1	Po04	CM021529.1	g1419.t1	Pf13	Pf_13	TCONS_00007841	Sc13	chr13A_Sc2	SCA26528.1
Bf04	NC_049982.1	rna-XM_035818716.1	Sp15	NW_022145603.1	rna-XM_011675493.2	Po22	CM021547.1	g8191.t1	Pf01	Pf_1	TCONS_00023347	Sc19	chr19A_Sc2	SCA18465.1
Bf01	NC_049979.1	rna-XM_035840427.1	Sp05	NW_022145611.1	rna-XM_793437.5	Po01	CM021526.1	g18993.t1	Pf14	Pf_14	TCONS_00010472	Sc01	chr1A_Sc2	SCA13966.1
Bf11	NC_049989.1	rna-XM_035836096.1	Sp06	NW_022145605.1	rna-XM_030991817.1	Po07	CM021532.1	g3776.t1	Pf12	Pf_12	TCONS_00004772	Sc06	chr6A_Sc2	SCA24981.1
Bf15	NC_049993.1	rna-XM_035844025.1	Sp07	NW_022145609.1	rna-XM_030996535.1	Po13	CM021538.1	g20727.t1	Pf08	Pf_8	TCONS_00053878	Sc08	chr8A_Sc2	SCA00505.1
Bf06	NC_049984.1	rna-XM_035823379.1	Sp18	NW_022145614.1	rna-XM_790254.4	Po04	CM021529.1	g1963.t1	Pf13	Pf_13	TCONS_00008149	Sc13	chr13A_Sc2	SCA25661.1
Bf03	NC_049981.1	rna-XM_035815697.1	Sp21	NW_022145595.1	rna-XM_030979826.1	Po20	CM021545.1	g224.t1	Pf22	Pf_22	TCONS_00031440	Sc18	chr18A_Sc2	SCA26981.1
Bf01	NC_049979.1	rna-XM_035816475.1	Sp05	NW_022145611.1	rna-XM_030998806.1	Po01	CM021526.1	g19499.t1	Pf14	Pf_14	TCONS_00010200	Sc01	chr1A_Sc2	SCA14561.1
Bf12	NC_049990.1	rna-XM_035836878.1	Sp16	NW_022145597.1	rna-NM_214474.1	Po15	CM021541.1	g9423.t1	Pf19	Pf_19	TCONS_00021994	Sc20	chr20A_Sc2	SCA12943.1
Bf05	NC_049983.1	rna-XM_035821358.1	Sp01	NW_022145612.1	rna-XM_781230.5	Po02	CM021527.1	g7493.t1	Pf06	Pf_6	TCONS_00048317	Sc03	chr3A_Sc2	SCA03280.1
Bf05	NC_049983.1	rna-XM_035819926.1	Sp01	NW_022145612.1	rna-XM_030972485.1	Po02	CM021527.1	g7338.t1	Pf06	Pf_6	TCONS_00049685	Sc03	chr3A_Sc2	SCA02965.1
Bf04	NC_049982.1	rna-XM_035816152.1	Sp11	NW_022145600.1	rna-XM_030985459.1	Po11	CM021536.1	g6387.t1	Pf20	Pf_20	TCONS_00027073	Sc07	chr7A_Sc2	SCA20058.4
Bf16	NC_049994.1	rna-XM_035802420.1	Sp01	NW_022145612.1	rna-XM_030972582.1	Po09	CM021534.1	g3404.t1	Pf18	Pf_18	TCONS_00020637	Sc11	chr11A_Sc2	SCA16342.1
Bf03	NC_049981.1	rna-XM_035812825.1	Sp21	NW_022145595.1	rna-XM_776674.5	Po20	CM021545.1	g405.t1	Pf22	Pf_22	TCONS_00030367	Sc18	chr18A_Sc2	SCA26743.1
Bf13	NC_049991.1	rna-XM_035839015.1	Sp09	NW_022145599.1	rna-XM_030984055.1	Po03	CM021528.1	g15044.t1	Pf15	Pf_15	TCONS_00013728	Sc02	chr2A_Sc2	SCA02331.1
Bf19	NC_049997.1	rna-XM_035806802.1	Sp20	NW_022145602.1	rna-XM_780780.5	Po06	CM021531.1	g5128.t1	Pf02	Pf_2	TCONS_00037102	Sc16	chr16A_Sc2	SCA21114.1
Bf03	NC_049981.1	rna-XM_035814306.1	Sp21	NW_022145595.1	rna-XM_030979096.1	Po20	CM021545.1	g187.t1	Pf22	Pf_22	TCONS_00031224	Sc18	chr18A_Sc2	SCA26776.1
Bf03	NC_049981.1	rna-XM_035814409.1	Sp01	NW_022145612.1	rna-XM_031000104.1	Po09	CM021534.1	g3497.t1	Pf23	Pf_23	TCONS_00033132	Sc23	chr23A_Sc2	SCA10934.1
Bf02	NC_049980.1	rna-XM_035804498.1	Sp13	NW_022145615.1	rna-XM_011679281.2	Po08	CM021533.1	g13444.t1	Pf21	Pf_21	TCONS_00028211	Sc10	chr10A_Sc2	SCA10493.1
Bf01	NC_049979.1	rna-XM_035822350.1	Sp05	NW_022145611.1	rna-XM_030999616.1	Po01	CM021526.1	g19554.t1	Pf14	Pf_14	TCONS_00010742	Sc01	chr1A_Sc2	SCA14515.1
Bf05	NC_049983.1	rna-XM_035821093.1	Sp01	NW_022145612.1	rna-XM_030972288.1	Po02	CM021527.1	g7813.t1	Pf06	Pf_6	TCONS_00049423	Sc03	chr3A_Sc2	SCA04548.1
Bf08	NC_049986.1	rna-XM_035827686.1	Sp12	NW_022145610.1	rna-NM_214575.1	Po19	CM021540.1	g14234.t1	Pf16	Pf_16	TCONS_00016010	Sc17	chr17A_Sc2	SCA05162.1
Bf08	NC_049986.1	rna-XM_035829471.1	Sp12	NW_022145610.1	rna-XM_780142.5	Po19	CM021540.1	g14246.t1	Pf16	Pf_16	TCONS_00014874	Sc17	chr17A_Sc2	SCA05617.1
Bf08	NC_049986.1	rna-XM_035827534.1	Sp12	NW_022145610.1	rna-XM_030997703.1	Po19	CM021540.1	g13977.t1	Pf16	Pf_16	TCONS_00016683	Sc17	chr17A_Sc2	SCA04884.1
Bf18	NC_049996.1	rna-XM_035805326.1	Sp08	NW_022145613.1	rna-XM_030974077.1	Po06	CM021531.1	g5347.t1	Pf11	Pf_11	TCONS_00004238	Sc21	chr21A_Sc2	SCA16849.1
Bf16	NC_049994.1	rna-XM_035801639.1	Sp01	NW_022145612.1	rna-XM_787640.5	Po09	CM021534.1	g2707.t1	Pf23	Pf_23	TCONS_00033404	Sc23	chr23A_Sc2	SCA11130.1
Bf07	NC_049985.1	rna-XM_035826459.1	Sp19	NW_022145596.1	rna-XM_030980579.1	Po05	CM021530.1	g11272.t1	Pf04	Pf_4	TCONS_00042128	Sc09	chr9A_Sc2	SCA07513.1
Bf02	NC_049980.1	rna-XM_035810643.1	Sp13	NW_022145615.1	rna-XM_030976647.1	Po08	CM021533.1	g13574.t1	Pf21	Pf_21	TCONS_00028728	Sc10	chr10A_Sc2	SCA10108.1
Bf06	NC_049984.1	rna-XM_035824553.1	Sp18	NW_022145614.1	rna-XM_030975729.1	Po04	CM021529.1	g1447.t1	Pf13	Pf_13	TCONS_00009026	Sc13	chr13A_Sc2	SCA26361.1
Bf18	NC_049996.1	rna-XM_035805223.1	Sp08	NW_022145613.1	rna-XM_003724662.3	Po06	CM021531.1	g4798.t1	Pf11	Pf_11	TCONS_00002875	Sc21	chr21A_Sc2	SCA16836.1
Bf09	NC_049987.1	rna-XM_035830616.1	Sp04	NW_022145607.1	rna-XM_030995305.1	Po10	CM021535.1	g8721.t1	Pf10	Pf_10	TCONS_00000492	Sc04	chr4A_Sc2	SCA23447.2
Bf05	NC_049983.1	rna-XM_035820178.1	Sp01	NW_022145612.1	rna-XM_011670579.2	Po02	CM021527.1	g7402.t1	Pf06	Pf_6	TCONS_00048793	Sc03	chr3A_Sc2	SCA03104.1
Bf02	NC_049980.1	rna-XM_035812379.1	Sp13	NW_022145615.1	rna-XM_030976590.1	Po08	CM021533.1	g13701.t1	Pf21	Pf_21	TCONS_00029503	Sc10	chr10A_Sc2	SCA09934.1
Bf06	NC_049984.1	rna-XM_035822762.1	Sp18	NW_022145614.1	rna-XM_779656.5	Po04	CM021529.1	g2414.t1	Pf13	Pf_13	TCONS_00009347	Sc13	chr13A_Sc2	SCA25922.1
Bf01	NC_049979.1	rna-XM_035837622.1	Sp05	NW_022145611.1	rna-XM_030999533.1	Po01	CM021526.1	g19328.t1	Pf14	Pf_14	TCONS_00011016	Sc01	chr1A_Sc2	SCA15140.1
Bf02	NC_049980.1	rna-XM_035806637.1	Sp13	NW_022145615.1	rna-XM_778333.5	Po08	CM021533.1	g13464.t1	Pf21	Pf_21	TCONS_00027971	Sc10	chr10A_Sc2	SCA09912.1
Bf06	NC_049984.1	rna-XM_035824375.1	Sp18	NW_022145614.1	rna-XM_030975579.1	Po04	CM021529.1	g1867.t1	Pf13	Pf_13	TCONS_00008035	Sc13	chr13A_Sc2	SCA25582.1
Bf08	NC_049986.1	rna-XM_035828082.1	Sp12	NW_022145610.1	rna-XM_011665272.2	Po19	CM021540.1	g14078.t1	Pf16	Pf_16	TCONS_00016102	Sc17	chr17A_Sc2	SCA05622.1
Bf04	NC_049982.1	rna-XM_035816506.1	Sp15	NW_022145603.1	rna-XM_030989630.1	Po22	CM021547.1	g8035.t1	Pf01	Pf_1	TCONS_00025399	Sc19	chr19A_Sc2	SCA19333.1
Bf02	NC_049980.1	rna-XM_035801598.1	Sp13	NW_022145615.1	rna-XM_030976516.1	Po08	CM021533.1	g13580.t1	Pf21	Pf_21	TCONS_00028238	Sc10	chr10A_Sc2	SCA09813.1
Bf07	NC_049985.1	rna-XM_035825533.1	Sp19	NW_022145596.1	rna-XM_030980852.1	Po05	CM021530.1	g10440.t1	Pf04	Pf_4	TCONS_00042529	Sc09	chr9A_Sc2	SCA07714.1
Bf02	NC_049980.1	rna-XM_035812349.1	Sp13	NW_022145615.1	rna-XM_030976797.1	Po08	CM021533.1	g13158.t1	Pf21	Pf_21	TCONS_00028803	Sc10	chr10A_Sc2	SCA10039.1
Bf10	NC_049988.1	rna-XM_035833783.1	Sp17	NW_022145604.1	rna-XM_030990509.1	Po18	CM021544.1	g12574.t1	Pf09	Pf_9	TCONS_00055143	Sc05	chr5A_Sc2	SCA08316.1
Bf04	NC_049982.1	rna-XM_035816028.1	Sp11	NW_022145600.1	rna-XM_030985749.1	Po11	CM021536.1	g5596.t1	Pf20	Pf_20	TCONS_00027123	Sc07	chr7A_Sc2	SCA19813.1
Bf17	NC_049995.1	rna-XM_035804160.1	Sp08	NW_022145613.1	rna-XM_778575.5	Po14	CM021539.1	g11797.t1	Pf17	Pf_17	TCONS_00018728	Sc15	chr15A_Sc2	SCA06264.1
Bf03	NC_049981.1	rna-XM_035813729.1	Sp21	NW_022145595.1	rna-XM_030979023.1	Po20	CM021545.1	g657.t1	Pf22	Pf_22	TCONS_00030912	Sc18	chr18A_Sc2	SCA27138.1
Bf03	NC_049981.1	rna-XM_035813666.1	Sp21	NW_022145595.1	rna-XM_785463.4	Po20	CM021545.1	g549.t1	Pf22	Pf_22	TCONS_00030241	Sc18	chr18A_Sc2	SCA26669.1
Bf14	NC_049992.1	rna-XM_035840890.1	Sp14	NW_022145601.1	rna-XM_030987202.1	Po17	CM021543.1	g17766.t1	Pf07	Pf_7	TCONS_00050859	Sc22	chr22A_Sc2	SCA12290.1
Bf04	NC_049982.1	rna-XM_035816928.1	Sp03	NW_022145606.1	rna-XM_030992553.1	Po12	CM021537.1	g16599.t1	Pf09	Pf_9	TCONS_00056047	Sc05	chr5A_Sc2	SCA08674.1
Bf02	NC_049980.1	rna-XM_035811494.1	Sp13	NW_022145615.1	rna-XM_791339.5	Po08	CM021533.1	g12883.t1	Pf21	Pf_21	TCONS_00029344	Sc10	chr10A_Sc2	SCA10488.1
Bf11	NC_049989.1	rna-XM_035834620.1	Sp06	NW_022145605.1	rna-XM_030991420.1	Po07	CM021532.1	g4407.t1	Pf12	Pf_12	TCONS_00006882	Sc06	chr6A_Sc2	SCA24577.1
Bf02	NC_049980.1	rna-XM_035808220.1	Sp13	NW_022145615.1	rna-XM_030976913.1	Po08	CM021533.1	g13629.t1	Pf21	Pf_21	TCONS_00028257	Sc10	chr10A_Sc2	SCA10136.1
Bf12	NC_049990.1	rna-XM_035836974.1	Sp16	NW_022145597.1	rna-XM_030982482.1	Po15	CM021541.1	g9930.t1	Pf19	Pf_19	TCONS_00022372	Sc20	chr20A_Sc2	SCA13095.1
Bf11	NC_049989.1	rna-XM_035835204.1	Sp06	NW_022145605.1	rna-XM_030992299.1	Po07	CM021532.1	g3791.t1	Pf12	Pf_12	TCONS_00006847	Sc06	chr6A_Sc2	SCA23955.1
Bf04	NC_049982.1	rna-XM_035816026.1	Sp11	NW_022145600.1	rna-XM_030985522.1	Po11	CM021536.1	g6205.t1	Pf20	Pf_20	TCONS_00027499	Sc07	chr7A_Sc2	SCA19585.1
Bf02	NC_049980.1	rna-XM_035810748.1	Sp13	NW_022145615.1	rna-XM_030976573.1	Po08	CM021533.1	g13590.t1	Pf21	Pf_21	TCONS_00029428	Sc10	chr10A_Sc2	SCA09585.1
Bf02	NC_049980.1	rna-XM_035810270.1	Sp13	NW_022145615.1	rna-NM_214632.1	Po08	CM021533.1	g12853.t1	Pf21	Pf_21	TCONS_00029574	Sc10	chr10A_Sc2	SCA10554.1
Bf06	NC_049984.1	rna-XM_035824392.1	Sp18	NW_022145614.1	rna-XM_003723647.3	Po04	CM021529.1	g1884.t1	Pf13	Pf_13	TCONS_00008451	Sc13	chr13A_Sc2	SCA26416.1
Bf06	NC_049984.1	rna-XM_035823016.1	Sp18	NW_022145614.1	rna-XM_030975597.1	Po04	CM021529.1	g1962.t1	Pf13	Pf_13	TCONS_00008656	Sc13	chr13A_Sc2	SCA25945.1
Bf04	NC_049982.1	rna-XM_035817684.1	Sp15	NW_022145603.1	rna-XM_030989261.1	Po22	CM021547.1	g7851.t1	Pf01	Pf_1	TCONS_00025837	Sc19	chr19A_Sc2	SCA18486.1
Bf11	NC_049989.1	rna-XM_035836306.1	Sp06	NW_022145605.1	rna-XM_775197.5	Po07	CM021532.1	g3633.t1	Pf12	Pf_12	TCONS_00006771	Sc06	chr6A_Sc2	SCA23971.1
Bf04	NC_049982.1	rna-XM_035817955.1	Sp11	NW_022145600.1	rna-XM_030985476.1	Po11	CM021536.1	g5957.t1	Pf20	Pf_20	TCONS_00025880	Sc07	chr7A_Sc2	SCA19441.1
Bf14	NC_049992.1	rna-XM_035841418.1	Sp14	NW_022145601.1	rna-XM_030986644.1	Po17	CM021543.1	g17909.t1	Pf07	Pf_7	TCONS_00050251	Sc22	chr22A_Sc2	SCA12091.1
Bf13	NC_049991.1	rna-XM_035839427.1	Sp09	NW_022145599.1	rna-XM_776357.5	Po03	CM021528.1	g15209.t1	Pf15	Pf_15	TCONS_00012473	Sc02	chr2A_Sc2	SCA02385.1
Bf04	NC_049982.1	rna-XM_035816953.1	Sp11	NW_022145600.1	rna-XM_030986225.1	Po11	CM021536.1	g5937.t1	Pf20	Pf_20	TCONS_00027092	Sc07	chr7A_Sc2	SCA20281.1
Bf15	NC_049993.1	rna-XM_035843374.1	Sp07	NW_022145609.1	rna-XM_030996894.1	Po13	CM021538.1	g20855.t1	Pf08	Pf_8	TCONS_00054606	Sc08	chr8A_Sc2	SCA00059.1
Bf07	NC_049985.1	rna-XM_035825639.1	Sp19	NW_022145596.1	rna-XM_030980738.1	Po05	CM021530.1	g11045.t1	Pf04	Pf_4	TCONS_00044155	Sc09	chr9A_Sc2	SCA07741.1
Bf18	NC_049996.1	rna-XM_035804647.1	Sp08	NW_022145613.1	rna-XM_011666015.2	Po06	CM021531.1	g4983.t1	Pf11	Pf_11	TCONS_00003451	Sc21	chr21A_Sc2	SCA16887.1
Bf10	NC_049988.1	rna-XM_035833054.1	Sp17	NW_022145604.1	rna-XM_030990779.1	Po18	CM021544.1	g12593.t1	Pf09	Pf_9	TCONS_00055593	Sc05	chr5A_Sc2	SCA08927.1
Bf11	NC_049989.1	rna-XM_035836262.1	Sp06	NW_022145605.1	rna-XM_030991704.1	Po07	CM021532.1	g3573.t1	Pf12	Pf_12	TCONS_00006742	Sc06	chr6A_Sc2	SCA24784.1
Bf01	NC_049979.1	rna-XM_035817588.1	Sp02	NW_022145594.1	rna-XM_030978100.1	Po21	CM021546.1	g16268.t1	Pf03	Pf_3	TCONS_00034269	Sc14	chr14A_Sc2	SCA22223.1
Bf17	NC_049995.1	rna-XM_035804275.1	Sp08	NW_022145613.1	rna-XM_787308.5	Po14	CM021539.1	g11852.t1	Pf17	Pf_17	TCONS_00018554	Sc15	chr15A_Sc2	SCA06236.1
Bf01	NC_049979.1	rna-XM_035818534.1	Sp05	NW_022145611.1	rna-XM_030998898.1	Po01	CM021526.1	g19730.t1	Pf14	Pf_14	TCONS_00010763	Sc01	chr1A_Sc2	SCA14516.1
Bf13	NC_049991.1	rna-XM_035838496.1	Sp09	NW_022145599.1	rna-XM_030984451.1	Po03	CM021528.1	g15482.t1	Pf15	Pf_15	TCONS_00012313	Sc02	chr2A_Sc2	SCA01885.1
Bf07	NC_049985.1	rna-XM_035825952.1	Sp19	NW_022145596.1	rna-XM_030981146.1	Po05	CM021530.1	g11059.t1	Pf04	Pf_4	TCONS_00042775	Sc09	chr9A_Sc2	SCA07642.1
Bf07	NC_049985.1	rna-XM_035827000.1	Sp19	NW_022145596.1	rna-XM_779739.5	Po05	CM021530.1	g11219.t1	Pf04	Pf_4	TCONS_00042685	Sc09	chr9A_Sc2	SCA07294.1
Bf03	NC_049981.1	rna-XM_035812723.1	Sp21	NW_022145595.1	rna-XM_030979976.1	Po20	CM021545.1	g252.t1	Pf22	Pf_22	TCONS_00031430	Sc18	chr18A_Sc2	SCA26867.1
Bf13	NC_049991.1	rna-XM_035840326.1	Sp09	NW_022145599.1	rna-XM_030984398.1	Po03	CM021528.1	g15323.t1	Pf15	Pf_15	TCONS_00014183	Sc02	chr2A_Sc2	SCA02141.1
Bf02	NC_049980.1	rna-XM_035812045.1	Sp13	NW_022145615.1	rna-XM_775613.5	Po08	CM021533.1	g13248.t1	Pf21	Pf_21	TCONS_00029109	Sc10	chr10A_Sc2	SCA09905.1
Bf02	NC_049980.1	rna-XM_035812404.1	Sp13	NW_022145615.1	rna-XM_779556.4	Po08	CM021533.1	g13649.t1	Pf21	Pf_21	TCONS_00028717	Sc10	chr10A_Sc2	SCA09958.1
Bf01	NC_049979.1	rna-XM_035828384.1	Sp02	NW_022145594.1	rna-XM_011666772.2	Po21	CM021546.1	g16324.t1	Pf03	Pf_3	TCONS_00040402	Sc14	chr14A_Sc2	SCA22334.1
Bf03	NC_049981.1	rna-XM_035813622.1	Sp21	NW_022145595.1	rna-XM_030979414.1	Po20	CM021545.1	g499.t1	Pf22	Pf_22	TCONS_00030782	Sc18	chr18A_Sc2	SCA26758.1
Bf18	NC_049996.1	rna-XM_035805571.1	Sp08	NW_022145613.1	rna-XM_011671912.2	Po06	CM021531.1	g4664.t1	Pf11	Pf_11	TCONS_00003116	Sc21	chr21A_Sc2	SCA16744.3
Bf11	NC_049989.1	rna-XM_035834083.1	Sp06	NW_022145605.1	rna-XM_030991853.1	Po07	CM021532.1	g3604.t1	Pf12	Pf_12	TCONS_00005754	Sc06	chr6A_Sc2	SCA25006.1
Bf02	NC_049980.1	rna-XM_035810893.1	Sp13	NW_022145615.1	rna-XM_030976736.1	Po08	CM021533.1	g13705.t1	Pf21	Pf_21	TCONS_00028224	Sc10	chr10A_Sc2	SCA10609.1
Bf18	NC_049996.1	rna-XM_035806168.1	Sp08	NW_022145613.1	rna-XM_030974133.1	Po06	CM021531.1	g5396.t1	Pf11	Pf_11	TCONS_00002865	Sc21	chr21A_Sc2	SCA16908.1
Bf05	NC_049983.1	rna-XM_035820417.1	Sp01	NW_022145612.1	rna-XM_030999930.1	Po02	CM021527.1	g7194.t1	Pf06	Pf_6	TCONS_00048237	Sc03	chr3A_Sc2	SCA04481.1
Bf09	NC_049987.1	rna-XM_035831275.1	Sp04	NW_022145607.1	rna-XM_011672692.2	Po10	CM021535.1	g9102.t1	Pf10	Pf_10	TCONS_00001097	Sc04	chr4A_Sc2	SCA22831.1
Bf16	NC_049994.1	rna-XM_035801657.1	Sp03	NW_022145606.1	rna-XM_030993267.1	Po12	CM021537.1	g16806.t1	Pf09	Pf_9	TCONS_00054964	Sc05	chr5A_Sc2	SCA09401.1
Bf03	NC_049981.1	rna-XM_035814909.1	Sp01	NW_022145612.1	rna-XM_030972544.1	Po09	CM021534.1	g3055.t1	Pf18	Pf_18	TCONS_00019248	Sc11	chr11A_Sc2	SCA16488.1
Bf17	NC_049995.1	rna-XM_035803655.1	Sp08	NW_022145613.1	rna-XM_030974295.1	Po14	CM021539.1	g11737.t1	Pf17	Pf_17	TCONS_00017202	Sc15	chr15A_Sc2	SCA06641.1
Bf04	NC_049982.1	rna-XM_035816603.1	Sp15	NW_022145603.1	rna-XM_030989312.1	Po22	CM021547.1	g7937.t1	Pf01	Pf_1	TCONS_00024001	Sc19	chr19A_Sc2	SCA18829.1
Bf01	NC_049979.1	rna-XM_035831235.1	Sp05	NW_022145611.1	rna-XM_030998474.1	Po01	CM021526.1	g19134.t1	Pf14	Pf_14	TCONS_00010081	Sc01	chr1A_Sc2	SCA13877.1
Bf12	NC_049990.1	rna-XM_035838230.1	Sp16	NW_022145597.1	rna-XM_003727869.3	Po15	CM021541.1	g9980.t1	Pf19	Pf_19	TCONS_00021917	Sc20	chr20A_Sc2	SCA12871.1
Bf14	NC_049992.1	rna-XM_035840725.1	Sp14	NW_022145601.1	rna-XM_030987166.1	Po17	CM021543.1	g18288.t1	Pf07	Pf_7	TCONS_00052229	Sc22	chr22A_Sc2	SCA12049.1
Bf13	NC_049991.1	rna-XM_035839442.1	Sp09	NW_022145599.1	rna-NM_001079545.1	Po03	CM021528.1	g15232.t1	Pf15	Pf_15	TCONS_00012754	Sc02	chr2A_Sc2	SCA02023.1
Bf07	NC_049985.1	rna-XM_035825439.1	Sp19	NW_022145596.1	rna-XM_030980687.1	Po05	CM021530.1	g10277.t1	Pf04	Pf_4	TCONS_00042132	Sc09	chr9A_Sc2	SCA06970.1
Bf08	NC_049986.1	rna-XM_035828110.1	Sp12	NW_022145610.1	rna-XM_030997856.1	Po19	CM021540.1	g14424.t1	Pf16	Pf_16	TCONS_00014951	Sc17	chr17A_Sc2	SCA05719.1
Bf12	NC_049990.1	rna-XM_035837267.1	Sp16	NW_022145597.1	rna-XM_030981671.1	Po15	CM021541.1	g10206.t1	Pf19	Pf_19	TCONS_00020899	Sc20	chr20A_Sc2	SCA12609.1
Bf09	NC_049987.1	rna-XM_035830381.1	Sp04	NW_022145607.1	rna-XM_030995289.1	Po10	CM021535.1	g8976.t1	Pf10	Pf_10	TCONS_00000978	Sc04	chr4A_Sc2	SCA23430.1
Bf04	NC_049982.1	rna-XM_035817743.1	Sp11	NW_022145600.1	rna-XM_030986368.1	Po11	CM021536.1	g6062.t1	Pf20	Pf_20	TCONS_00026911	Sc07	chr7A_Sc2	SCA19826.1
Bf16	NC_049994.1	rna-XM_035801845.1	Sp01	NW_022145612.1	rna-XM_030972925.1	Po09	CM021534.1	g3257.t1	Pf18	Pf_18	TCONS_00019410	Sc11	chr11A_Sc2	SCA15540.2
Bf02	NC_049980.1	rna-XM_035810365.1	Sp10	NW_022145598.1	rna-XM_790939.5	Po16	CM021542.1	g1250.t1	Pf05	Pf_5	TCONS_00046675	Sc12	chr12A_Sc2	SCA17793.1
Bf18	NC_049996.1	rna-XM_035804800.1	Sp08	NW_022145613.1	rna-XM_011682238.2	Po06	CM021531.1	g5559.t1	Pf11	Pf_11	TCONS_00002941	Sc21	chr21A_Sc2	SCA16701.1
Bf05	NC_049983.1	rna-XM_035821263.1	Sp01	NW_022145612.1	rna-XM_030972377.1	Po02	CM021527.1	g6807.t1	Pf06	Pf_6	TCONS_00047595	Sc03	chr3A_Sc2	SCA03809.1
Bf04	NC_049982.1	rna-XM_035818107.1	Sp11	NW_022145600.1	rna-XM_030985900.1	Po11	CM021536.1	g6014.t1	Pf20	Pf_20	TCONS_00026088	Sc07	chr7A_Sc2	SCA20477.2
Bf04	NC_049982.1	rna-XM_035818479.1	Sp11	NW_022145600.1	rna-XM_789681.5	Po11	CM021536.1	g6276.t1	Pf20	Pf_20	TCONS_00026782	Sc07	chr7A_Sc2	SCA19543.1
Bf06	NC_049984.1	rna-XM_035823833.1	Sp18	NW_022145614.1	rna-XM_780755.5	Po04	CM021529.1	g2125.t1	Pf13	Pf_13	TCONS_00007779	Sc13	chr13A_Sc2	SCA25633.1
Bf06	NC_049984.1	rna-XM_035823174.1	Sp18	NW_022145614.1	rna-XM_780785.4	Po04	CM021529.1	g1564.t1	Pf13	Pf_13	TCONS_00009182	Sc13	chr13A_Sc2	SCA26097.1
Bf17	NC_049995.1	rna-XM_035803316.1	Sp08	NW_022145613.1	rna-XM_030974394.1	Po14	CM021539.1	g11329.t1	Pf17	Pf_17	TCONS_00017701	Sc15	chr15A_Sc2	SCA06312.1
Bf02	NC_049980.1	rna-XM_035810804.1	Sp13	NW_022145615.1	rna-XM_030977219.1	Po08	CM021533.1	g12977.t1	Pf21	Pf_21	TCONS_00028493	Sc10	chr10A_Sc2	SCA10631.1
Bf06	NC_049984.1	rna-XM_035823548.1	Sp18	NW_022145614.1	rna-XM_003727734.3	Po04	CM021529.1	g1704.t1	Pf13	Pf_13	TCONS_00008966	Sc13	chr13A_Sc2	SCA25646.1
Bf01	NC_049979.1	rna-XM_035812010.1	Sp05	NW_022145611.1	rna-XM_011676671.2	Po01	CM021526.1	g19967.t1	Pf14	Pf_14	TCONS_00011182	Sc01	chr1A_Sc2	SCA14679.1
Bf02	NC_049980.1	rna-XM_035810644.1	Sp13	NW_022145615.1	rna-XM_030976953.1	Po08	CM021533.1	g12935.t1	Pf21	Pf_21	TCONS_00029062	Sc10	chr10A_Sc2	SCA09807.1
Bf02	NC_049980.1	rna-XM_035810646.1	Sp10	NW_022145598.1	rna-XM_794011.5	Po16	CM021542.1	g866.t1	Pf05	Pf_5	TCONS_00046618	Sc12	chr12A_Sc2	SCA18024.1
Bf12	NC_049990.1	rna-XM_035838011.1	Sp16	NW_022145597.1	rna-XM_030981692.1	Po15	CM021541.1	g10144.t1	Pf19	Pf_19	TCONS_00021276	Sc20	chr20A_Sc2	SCA13158.1
Bf05	NC_049983.1	rna-XM_035821597.1	Sp01	NW_022145612.1	rna-XM_011682924.2	Po02	CM021527.1	g7572.t1	Pf06	Pf_6	TCONS_00048118	Sc03	chr3A_Sc2	SCA03429.2
Bf07	NC_049985.1	rna-XM_035826890.1	Sp19	NW_022145596.1	rna-XM_030981163.1	Po05	CM021530.1	g11269.t1	Pf04	Pf_4	TCONS_00043875	Sc09	chr9A_Sc2	SCA06996.1
Bf02	NC_049980.1	rna-XM_035807335.1	Sp13	NW_022145615.1	rna-XM_030976599.1	Po08	CM021533.1	g13362.t1	Pf21	Pf_21	TCONS_00029784	Sc10	chr10A_Sc2	SCA10586.1
Bf03	NC_049981.1	rna-XM_035812939.1	Sp21	NW_022145595.1	rna-XM_030979281.1	Po20	CM021545.1	g57.t1	Pf22	Pf_22	TCONS_00031423	Sc18	chr18A_Sc2	SCA27276.1
Bf10	NC_049988.1	rna-XM_035832450.1	Sp17	NW_022145604.1	rna-XM_030990026.1	Po18	CM021544.1	g12672.t1	Pf09	Pf_9	TCONS_00057250	Sc05	chr5A_Sc2	SCA08662.1
Bf03	NC_049981.1	rna-XM_035815260.1	Sp01	NW_022145612.1	rna-XM_030973151.1	Po09	CM021534.1	g3086.t1	Pf18	Pf_18	TCONS_00020221	Sc11	chr11A_Sc2	SCA16129.1
Bf17	NC_049995.1	rna-XM_035803054.1	Sp08	NW_022145613.1	rna-XM_786982.5	Po14	CM021539.1	g11665.t1	Pf17	Pf_17	TCONS_00017834	Sc15	chr15A_Sc2	SCA05886.1
Bf03	NC_049981.1	rna-XM_035813694.1	Sp21	NW_022145595.1	rna-XM_030979896.1	Po20	CM021545.1	g67.t1	Pf22	Pf_22	TCONS_00031353	Sc18	chr18A_Sc2	SCA27217.1
Bf05	NC_049983.1	rna-XM_035821726.1	Sp01	NW_022145612.1	rna-XM_789032.5	Po02	CM021527.1	g6868.t1	Pf06	Pf_6	TCONS_00047729	Sc03	chr3A_Sc2	SCA03794.1
Bf15	NC_049993.1	rna-XM_035843378.1	Sp07	NW_022145609.1	rna-XM_030996283.1	Po13	CM021538.1	g20864.t1	Pf08	Pf_8	TCONS_00053582	Sc08	chr8A_Sc2	SCA00531.1
Bf15	NC_049993.1	rna-XM_035844159.1	Sp07	NW_022145609.1	rna-XM_011666466.2	Po13	CM021538.1	g21092.t1	Pf08	Pf_8	TCONS_00054366	Sc08	chr8A_Sc2	SCA00851.1
Bf11	NC_049989.1	rna-XM_035835320.1	Sp06	NW_022145605.1	rna-XM_793579.5	Po07	CM021532.1	g4015.t1	Pf12	Pf_12	TCONS_00006668	Sc06	chr6A_Sc2	SCA24004.1
Bf19	NC_049997.1	rna-XM_035807175.1	Sp20	NW_022145602.1	rna-XM_011674528.2	Po06	CM021531.1	g4880.t1	Pf02	Pf_2	TCONS_00036027	Sc16	chr16A_Sc2	SCA21269.1
Bf04	NC_049982.1	rna-XM_035818682.1	Sp11	NW_022145600.1	rna-XM_030986350.1	Po11	CM021536.1	g6309.t1	Pf20	Pf_20	TCONS_00026050	Sc07	chr7A_Sc2	SCA20083.1
Bf17	NC_049995.1	rna-XM_035803109.1	Sp08	NW_022145613.1	rna-XM_011662078.2	Po14	CM021539.1	g11848.t1	Pf17	Pf_17	TCONS_00017533	Sc15	chr15A_Sc2	SCA06303.1
Bf12	NC_049990.1	rna-XM_035838169.1	Sp16	NW_022145597.1	rna-XM_775211.5	Po15	CM021541.1	g10153.t1	Pf19	Pf_19	TCONS_00022722	Sc20	chr20A_Sc2	SCA13245.1
Bf03	NC_049981.1	rna-XM_035814555.1	Sp01	NW_022145612.1	rna-NM_214670.1	Po09	CM021534.1	g3296.t1	Pf23	Pf_23	TCONS_00032491	Sc23	chr23A_Sc2	SCA11072.1
Bf05	NC_049983.1	rna-XM_035820105.1	Sp01	NW_022145612.1	rna-XM_030973171.1	Po02	CM021527.1	g6786.t1	Pf06	Pf_6	TCONS_00049209	Sc03	chr3A_Sc2	SCA03216.1
Bf04	NC_049982.1	rna-XM_035817348.1	Sp11	NW_022145600.1	rna-XM_030986282.1	Po11	CM021536.1	g6290.t1	Pf20	Pf_20	TCONS_00026880	Sc07	chr7A_Sc2	SCA19619.1
Bf06	NC_049984.1	rna-XM_035822895.1	Sp18	NW_022145614.1	rna-XM_030976237.1	Po04	CM021529.1	g1470.t1	Pf13	Pf_13	TCONS_00007766	Sc13	chr13A_Sc2	SCA25569.2
Bf08	NC_049986.1	rna-XM_035828682.1	Sp12	NW_022145610.1	rna-XM_003724849.3	Po19	CM021540.1	g13870.t1	Pf16	Pf_16	TCONS_00015581	Sc17	chr17A_Sc2	SCA05638.1
Bf05	NC_049983.1	rna-XM_035821394.1	Sp01	NW_022145612.1	rna-XM_030972813.1	Po02	CM021527.1	g6913.t1	Pf06	Pf_6	TCONS_00047273	Sc03	chr3A_Sc2	SCA03957.1
Bf11	NC_049989.1	rna-XM_035834393.1	Sp06	NW_022145605.1	rna-XM_030991898.1	Po07	CM021532.1	g3734.t1	Pf12	Pf_12	TCONS_00006509	Sc06	chr6A_Sc2	SCA25070.1
Bf02	NC_049980.1	rna-XM_035810311.1	Sp13	NW_022145615.1	rna-XM_030976715.1	Po08	CM021533.1	g12984.t1	Pf21	Pf_21	TCONS_00028745	Sc10	chr10A_Sc2	SCA10207.1
Bf16	NC_049994.1	rna-XM_035801525.1	Sp01	NW_022145612.1	rna-XM_030973480.1	Po09	CM021534.1	g2825.t1	Pf18	Pf_18	TCONS_00020768	Sc11	chr11A_Sc2	SCA15852.2
Bf01	NC_049979.1	rna-XM_035829396.1	Sp05	NW_022145611.1	rna-XM_030999597.1	Po01	CM021526.1	g19281.t1	Pf14	Pf_14	TCONS_00011927	Sc01	chr1A_Sc2	SCA13741.1
Bf13	NC_049991.1	rna-XM_035838767.1	Sp09	NW_022145599.1	rna-XM_780693.5	Po03	CM021528.1	g15580.t1	Pf15	Pf_15	TCONS_00012405	Sc02	chr2A_Sc2	SCA02735.1
Bf04	NC_049982.1	rna-XM_035817005.1	Sp11	NW_022145600.1	rna-XM_030986248.1	Po11	CM021536.1	g5665.t1	Pf20	Pf_20	TCONS_00027740	Sc07	chr7A_Sc2	SCA20445.1
Bf02	NC_049980.1	rna-XM_035811259.1	Sp13	NW_022145615.1	rna-XM_030976381.1	Po08	CM021533.1	g13645.t1	Pf21	Pf_21	TCONS_00028723	Sc10	chr10A_Sc2	SCA10444.1
Bf08	NC_049986.1	rna-XM_035827635.1	Sp12	NW_022145610.1	rna-XM_030997351.1	Po19	CM021540.1	g14549.t1	Pf16	Pf_16	TCONS_00015707	Sc17	chr17A_Sc2	SCA05327.1
Bf05	NC_049983.1	rna-XM_035819515.1	Sp01	NW_022145612.1	rna-XM_789249.5	Po02	CM021527.1	g7267.t1	Pf06	Pf_6	TCONS_00047866	Sc03	chr3A_Sc2	SCA04193.1
Bf17	NC_049995.1	rna-XM_035804581.1	Sp08	NW_022145613.1	rna-NM_214515.2	Po14	CM021539.1	g12020.t1	Pf17	Pf_17	TCONS_00018205	Sc15	chr15A_Sc2	SCA06556.3
Bf01	NC_049979.1	rna-XM_035827844.1	Sp05	NW_022145611.1	rna-XM_030999146.1	Po01	CM021526.1	g19488.t1	Pf14	Pf_14	TCONS_00011592	Sc01	chr1A_Sc2	SCA15440.1
Bf02	NC_049980.1	rna-XM_035811119.1	Sp13	NW_022145615.1	rna-XM_030977211.1	Po08	CM021533.1	g13403.t1	Pf21	Pf_21	TCONS_00029292	Sc10	chr10A_Sc2	SCA10001.1
Bf08	NC_049986.1	rna-XM_035828027.1	Sp12	NW_022145610.1	rna-XM_011663378.2	Po19	CM021540.1	g14467.t1	Pf16	Pf_16	TCONS_00016732	Sc17	chr17A_Sc2	SCA04900.1
Bf08	NC_049986.1	rna-XM_035829186.1	Sp12	NW_022145610.1	rna-XM_030997355.1	Po19	CM021540.1	g13934.t1	Pf16	Pf_16	TCONS_00016130	Sc17	chr17A_Sc2	SCA05369.1
Bf08	NC_049986.1	rna-XM_035828614.1	Sp12	NW_022145610.1	rna-XM_030998122.1	Po19	CM021540.1	g14492.t1	Pf16	Pf_16	TCONS_00015692	Sc17	chr17A_Sc2	SCA05016.1
Bf01	NC_049979.1	rna-XM_035818237.1	Sp05	NW_022145611.1	rna-XM_030998712.1	Po01	CM021526.1	g19879.t1	Pf14	Pf_14	TCONS_00009959	Sc01	chr1A_Sc2	SCA13759.1
Bf05	NC_049983.1	rna-XM_035822085.1	Sp01	NW_022145612.1	rna-XM_011667282.2	Po02	CM021527.1	g7737.t1	Pf06	Pf_6	TCONS_00047800	Sc03	chr3A_Sc2	SCA04155.1
Bf05	NC_049983.1	rna-XM_035820542.1	Sp01	NW_022145612.1	rna-XM_003726801.3	Po02	CM021527.1	g7669.t1	Pf06	Pf_6	TCONS_00049657	Sc03	chr3A_Sc2	SCA03346.1
Bf05	NC_049983.1	rna-XM_035820160.1	Sp01	NW_022145612.1	rna-XM_030972205.1	Po02	CM021527.1	g6960.t1	Pf06	Pf_6	TCONS_00049813	Sc03	chr3A_Sc2	SCA03553.1
Bf04	NC_049982.1	rna-XM_035818183.1	Sp11	NW_022145600.1	rna-XM_003727253.3	Po11	CM021536.1	g6296.t1	Pf20	Pf_20	TCONS_00026086	Sc07	chr7A_Sc2	SCA19474.1
Bf07	NC_049985.1	rna-XM_035826490.1	Sp19	NW_022145596.1	rna-XM_781634.4	Po05	CM021530.1	g10856.t1	Pf04	Pf_4	TCONS_00042093	Sc09	chr9A_Sc2	SCA07806.1
Bf17	NC_049995.1	rna-XM_035804493.1	Sp08	NW_022145613.1	rna-XM_030974320.1	Po14	CM021539.1	g11588.t1	Pf17	Pf_17	TCONS_00016899	Sc15	chr15A_Sc2	SCA06577.1
Bf03	NC_049981.1	rna-XM_035813341.1	Sp21	NW_022145595.1	rna-XM_775330.5	Po20	CM021545.1	g295.t1	Pf22	Pf_22	TCONS_00030958	Sc18	chr18A_Sc2	SCA27022.1
Bf05	NC_049983.1	rna-XM_035820454.1	Sp01	NW_022145612.1	rna-XM_030973406.1	Po02	CM021527.1	g7592.t1	Pf06	Pf_6	TCONS_00047755	Sc03	chr3A_Sc2	SCA04035.1
Bf05	NC_049983.1	rna-XM_035821049.1	Sp01	NW_022145612.1	rna-XM_030972004.1	Po02	CM021527.1	g7511.t1	Pf06	Pf_6	TCONS_00048644	Sc03	chr3A_Sc2	SCA04349.1
Bf06	NC_049984.1	rna-XM_035823569.1	Sp18	NW_022145614.1	rna-XM_030975643.1	Po04	CM021529.1	g1650.t1	Pf13	Pf_13	TCONS_00007590	Sc13	chr13A_Sc2	SCA25562.1
Bf04	NC_049982.1	rna-XM_035817925.1	Sp15	NW_022145603.1	rna-XM_030989157.1	Po22	CM021547.1	g8223.t1	Pf01	Pf_1	TCONS_00024069	Sc19	chr19A_Sc2	SCA18662.1
Bf05	NC_049983.1	rna-XM_035821761.1	Sp01	NW_022145612.1	rna-XM_777787.5	Po02	CM021527.1	g6826.t1	Pf06	Pf_6	TCONS_00049467	Sc03	chr3A_Sc2	SCA04275.1
Bf05	NC_049983.1	rna-XM_035820466.1	Sp01	NW_022145612.1	rna-XM_003726919.3	Po02	CM021527.1	g7628.t1	Pf06	Pf_6	TCONS_00048579	Sc03	chr3A_Sc2	SCA03849.1
Bf02	NC_049980.1	rna-XM_035810746.1	Sp13	NW_022145615.1	rna-XM_030976563.1	Po08	CM021533.1	g13039.t1	Pf21	Pf_21	TCONS_00028755	Sc10	chr10A_Sc2	SCA10167.1
Bf01	NC_049979.1	rna-XM_035832730.1	Sp05	NW_022145611.1	rna-XM_030999630.1	Po01	CM021526.1	g19052.t1	Pf14	Pf_14	TCONS_00010184	Sc01	chr1A_Sc2	SCA15115.5
Bf05	NC_049983.1	rna-XM_035819592.1	Sp01	NW_022145612.1	rna-XM_030973597.1	Po02	CM021527.1	g7130.t1	Pf06	Pf_6	TCONS_00049559	Sc03	chr3A_Sc2	SCA03632.1
Bf05	NC_049983.1	rna-XM_035820057.1	Sp01	NW_022145612.1	rna-XM_003726802.3	Po02	CM021527.1	g7476.t1	Pf06	Pf_6	TCONS_00048495	Sc03	chr3A_Sc2	SCA03460.1
Bf09	NC_049987.1	rna-XM_035829982.1	Sp04	NW_022145607.1	rna-XM_030995145.1	Po10	CM021535.1	g9331.t1	Pf10	Pf_10	TCONS_00002390	Sc04	chr4A_Sc2	SCA22722.1
Bf15	NC_049993.1	rna-XM_035843069.1	Sp07	NW_022145609.1	rna-XM_030995563.1	Po13	CM021538.1	g20941.t1	Pf08	Pf_8	TCONS_00054299	Sc08	chr8A_Sc2	SCA00554.2
Bf03	NC_049981.1	rna-XM_035815082.1	Sp01	NW_022145612.1	rna-XM_011665535.2	Po09	CM021534.1	g3410.t1	Pf18	Pf_18	TCONS_00019680	Sc11	chr11A_Sc2	SCA16421.1
Bf08	NC_049986.1	rna-XM_035828528.1	Sp12	NW_022145610.1	rna-XM_030997944.1	Po19	CM021540.1	g14256.t1	Pf16	Pf_16	TCONS_00014647	Sc17	chr17A_Sc2	SCA05501.1
Bf01	NC_049979.1	rna-XM_035828483.1	Sp05	NW_022145611.1	rna-XM_774892.5	Po01	CM021526.1	g19359.t1	Pf14	Pf_14	TCONS_00011023	Sc01	chr1A_Sc2	SCA13885.1
Bf05	NC_049983.1	rna-XM_035821001.1	Sp01	NW_022145612.1	rna-XM_793690.5	Po02	CM021527.1	g7193.t1	Pf06	Pf_6	TCONS_00047965	Sc03	chr3A_Sc2	SCA03992.1
Bf05	NC_049983.1	rna-XM_035822075.1	Sp01	NW_022145612.1	rna-XM_030972354.1	Po02	CM021527.1	g7318.t1	Pf06	Pf_6	TCONS_00049225	Sc03	chr3A_Sc2	SCA04264.1
Bf11	NC_049989.1	rna-XM_035834600.1	Sp06	NW_022145605.1	rna-XM_030991407.1	Po07	CM021532.1	g3748.t1	Pf12	Pf_12	TCONS_00006289	Sc06	chr6A_Sc2	SCA24079.1
Bf15	NC_049993.1	rna-XM_035843189.1	Sp07	NW_022145609.1	rna-XM_779215.5	Po13	CM021538.1	g20528.t1	Pf08	Pf_8	TCONS_00054210	Sc08	chr8A_Sc2	SCA01067.1
Bf08	NC_049986.1	rna-XM_035829320.1	Sp12	NW_022145610.1	rna-XM_030998198.1	Po19	CM021540.1	g14563.t1	Pf16	Pf_16	TCONS_00014899	Sc17	chr17A_Sc2	SCA05174.1
Bf08	NC_049986.1	rna-XM_035828707.1	Sp12	NW_022145610.1	rna-XM_030998036.1	Po19	CM021540.1	g14465.t1	Pf16	Pf_16	TCONS_00016143	Sc17	chr17A_Sc2	SCA05533.1
Bf09	NC_049987.1	rna-XM_035830079.1	Sp04	NW_022145607.1	rna-XM_030995418.1	Po10	CM021535.1	g8517.t1	Pf10	Pf_10	TCONS_00000684	Sc04	chr4A_Sc2	SCA22685.1
Bf09	NC_049987.1	rna-XM_035831046.1	Sp04	NW_022145607.1	rna-XM_030994948.1	Po10	CM021535.1	g8810.t1	Pf10	Pf_10	TCONS_00001707	Sc04	chr4A_Sc2	SCA23725.1
Bf07	NC_049985.1	rna-XM_035825461.1	Sp19	NW_022145596.1	rna-XM_030980891.1	Po05	CM021530.1	g11159.t1	Pf04	Pf_4	TCONS_00044133	Sc09	chr9A_Sc2	SCA07077.1
Bf03	NC_049981.1	rna-XM_035815139.1	Sp01	NW_022145612.1	rna-XM_031000544.1	Po09	CM021534.1	g2883.t1	Pf18	Pf_18	TCONS_00019092	Sc11	chr11A_Sc2	SCA16311.1
Bf08	NC_049986.1	rna-XM_035827190.1	Sp12	NW_022145610.1	rna-XM_011668676.2	Po19	CM021540.1	g14468.t1	Pf16	Pf_16	TCONS_00016689	Sc17	chr17A_Sc2	SCA04819.1
Bf03	NC_049981.1	rna-XM_035813439.1	Sp21	NW_022145595.1	rna-XM_776575.5	Po20	CM021545.1	g477.t1	Pf22	Pf_22	TCONS_00031133	Sc18	chr18A_Sc2	SCA26838.1
Bf01	NC_049979.1	rna-XM_035810135.1	Sp05	NW_022145611.1	rna-XM_030999611.1	Po01	CM021526.1	g19338.t1	Pf14	Pf_14	TCONS_00011977	Sc01	chr1A_Sc2	SCA15055.1
Bf02	NC_049980.1	rna-XM_035805262.1	Sp13	NW_022145615.1	rna-XM_779353.5	Po08	CM021533.1	g13664.t1	Pf21	Pf_21	TCONS_00029035	Sc10	chr10A_Sc2	SCA10164.1
Bf15	NC_049993.1	rna-XM_035842712.1	Sp07	NW_022145609.1	rna-XM_030996410.1	Po13	CM021538.1	g20964.t1	Pf08	Pf_8	TCONS_00053118	Sc08	chr8A_Sc2	SCA01089.1
Bf02	NC_049980.1	rna-XM_035812131.1	Sp13	NW_022145615.1	rna-XM_781233.5	Po08	CM021533.1	g13801.t1	Pf21	Pf_21	TCONS_00029555	Sc10	chr10A_Sc2	SCA10239.1
Bf16	NC_049994.1	rna-XM_035802702.1	Sp01	NW_022145612.1	rna-XM_785754.5	Po09	CM021534.1	g2579.t1	Pf18	Pf_18	TCONS_00019272	Sc11	chr11A_Sc2	SCA16364.1
Bf03	NC_049981.1	rna-XM_035815763.1	Sp01	NW_022145612.1	rna-NM_001123512.1	Po09	CM021534.1	g2884.t1	Pf18	Pf_18	TCONS_00020758	Sc11	chr11A_Sc2	SCA15805.1
Bf18	NC_049996.1	rna-XM_035805152.1	Sp08	NW_022145613.1	rna-XM_791008.5	Po06	CM021531.1	g4989.t1	Pf11	Pf_11	TCONS_00003678	Sc21	chr21A_Sc2	SCA16609.1
Bf02	NC_049980.1	rna-XM_035809941.1	Sp13	NW_022145615.1	rna-XM_030977077.1	Po08	CM021533.1	g12909.t1	Pf21	Pf_21	TCONS_00029160	Sc10	chr10A_Sc2	SCA09754.1
Bf02	NC_049980.1	rna-XM_035812390.1	Sp13	NW_022145615.1	rna-XM_030976478.1	Po08	CM021533.1	g13036.t1	Pf21	Pf_21	TCONS_00029074	Sc10	chr10A_Sc2	SCA10334.1
Bf03	NC_049981.1	rna-XM_035814733.1	Sp01	NW_022145612.1	rna-XM_030972216.1	Po09	CM021534.1	g3268.t1	Pf18	Pf_18	TCONS_00019063	Sc11	chr11A_Sc2	SCA16013.1
Bf02	NC_049980.1	rna-XM_035802755.1	Sp10	NW_022145598.1	rna-XM_792609.5	Po16	CM021542.1	g1353.t1	Pf05	Pf_5	TCONS_00046700	Sc12	chr12A_Sc2	SCA18282.1
Bf13	NC_049991.1	rna-XM_035838853.1	Sp09	NW_022145599.1	rna-XM_786031.4	Po03	CM021528.1	g14807.t1	Pf15	Pf_15	TCONS_00014358	Sc02	chr2A_Sc2	SCA02196.1
Bf05	NC_049983.1	rna-XM_035820449.1	Sp01	NW_022145612.1	rna-XM_030999889.1	Po02	CM021527.1	g7178.t1	Pf06	Pf_6	TCONS_00049725	Sc03	chr3A_Sc2	SCA03561.1
Bf15	NC_049993.1	rna-XM_035843485.1	Sp07	NW_022145609.1	rna-XM_030996496.1	Po13	CM021538.1	g20746.t1	Pf08	Pf_8	TCONS_00053812	Sc08	chr8A_Sc2	SCA01069.1
Bf16	NC_049994.1	rna-XM_035801927.1	Sp01	NW_022145612.1	rna-XM_778388.5	Po09	CM021534.1	g2806.t1	Pf18	Pf_18	TCONS_00019458	Sc11	chr11A_Sc2	SCA15935.1
Bf11	NC_049989.1	rna-XM_035835121.1	Sp06	NW_022145605.1	rna-XM_030991852.1	Po07	CM021532.1	g3603.t1	Pf12	Pf_12	TCONS_00006842	Sc06	chr6A_Sc2	SCA24554.1
Bf07	NC_049985.1	rna-XM_035824886.1	Sp19	NW_022145596.1	rna-XM_789740.5	Po05	CM021530.1	g10998.t1	Pf04	Pf_4	TCONS_00042365	Sc09	chr9A_Sc2	SCA07347.1
Bf12	NC_049990.1	rna-XM_035837704.1	Sp16	NW_022145597.1	rna-XM_030981588.1	Po15	CM021541.1	g9814.t1	Pf19	Pf_19	TCONS_00021495	Sc20	chr20A_Sc2	SCA13265.1
Bf14	NC_049992.1	rna-XM_035841904.1	Sp14	NW_022145601.1	rna-XM_030987507.1	Po17	CM021543.1	g17942.t1	Pf07	Pf_7	TCONS_00050259	Sc22	chr22A_Sc2	SCA11701.1
Bf14	NC_049992.1	rna-XM_035842292.1	Sp14	NW_022145601.1	rna-XM_030986771.1	Po17	CM021543.1	g18257.t1	Pf07	Pf_7	TCONS_00052058	Sc22	chr22A_Sc2	SCA11736.1
Bf05	NC_049983.1	rna-XM_035819824.1	Sp01	NW_022145612.1	rna-XM_031000561.1	Po02	CM021527.1	g6877.t1	Pf06	Pf_6	TCONS_00049016	Sc03	chr3A_Sc2	SCA03145.1
Bf05	NC_049983.1	rna-XM_035820941.1	Sp01	NW_022145612.1	rna-XM_030971940.1	Po02	CM021527.1	g6715.t1	Pf06	Pf_6	TCONS_00049315	Sc03	chr3A_Sc2	SCA03878.1
Bf11	NC_049989.1	rna-XM_035835335.1	Sp06	NW_022145605.1	rna-XM_030992277.1	Po07	CM021532.1	g4061.t1	Pf12	Pf_12	TCONS_00006566	Sc06	chr6A_Sc2	SCA24821.1
Bf07	NC_049985.1	rna-XM_035825761.1	Sp19	NW_022145596.1	rna-XM_781293.5	Po05	CM021530.1	g10410.t1	Pf04	Pf_4	TCONS_00042673	Sc09	chr9A_Sc2	SCA07058.1
Bf04	NC_049982.1	rna-XM_035816537.1	Sp03	NW_022145606.1	rna-XM_030993216.1	Po12	CM021537.1	g16560.t1	Pf09	Pf_9	TCONS_00056335	Sc05	chr5A_Sc2	SCA08677.1
Bf04	NC_049982.1	rna-XM_035818153.1	Sp11	NW_022145600.1	rna-XM_003730251.3	Po11	CM021536.1	g6305.t1	Pf20	Pf_20	TCONS_00027131	Sc07	chr7A_Sc2	SCA19673.1
Bf07	NC_049985.1	rna-XM_035827119.1	Sp19	NW_022145596.1	rna-XM_030981286.1	Po05	CM021530.1	g10285.t1	Pf04	Pf_4	TCONS_00043660	Sc09	chr9A_Sc2	SCA07826.1
Bf07	NC_049985.1	rna-XM_035824821.1	Sp19	NW_022145596.1	rna-XM_030981233.1	Po05	CM021530.1	g10523.t1	Pf04	Pf_4	TCONS_00042544	Sc09	chr9A_Sc2	SCA06939.1
Bf04	NC_049982.1	rna-XM_035816389.1	Sp15	NW_022145603.1	rna-XM_030988857.1	Po22	CM021547.1	g8143.t1	Pf01	Pf_1	TCONS_00025548	Sc19	chr19A_Sc2	SCA18521.1
Bf13	NC_049991.1	rna-XM_035838829.1	Sp09	NW_022145599.1	rna-XM_787192.5	Po03	CM021528.1	g14686.t1	Pf15	Pf_15	TCONS_00014010	Sc02	chr2A_Sc2	SCA02205.1
Bf15	NC_049993.1	rna-XM_035843529.1	Sp07	NW_022145609.1	rna-XM_030996795.1	Po13	CM021538.1	g20685.t1	Pf08	Pf_8	TCONS_00054495	Sc08	chr8A_Sc2	SCA00466.1
Bf06	NC_049984.1	rna-XM_035823061.1	Sp18	NW_022145614.1	rna-XM_011675322.2	Po04	CM021529.1	g2325.t1	Pf13	Pf_13	TCONS_00008834	Sc13	chr13A_Sc2	SCA25857.1
Bf08	NC_049986.1	rna-XM_035828389.1	Sp12	NW_022145610.1	rna-XM_030997927.1	Po19	CM021540.1	g13849.t1	Pf16	Pf_16	TCONS_00015470	Sc17	chr17A_Sc2	SCA05615.1
Bf08	NC_049986.1	rna-XM_035828815.1	Sp12	NW_022145610.1	rna-XM_030997239.1	Po19	CM021540.1	g14354.t1	Pf16	Pf_16	TCONS_00015431	Sc17	chr17A_Sc2	SCA05276.1
Bf04	NC_049982.1	rna-XM_035819385.1	Sp15	NW_022145603.1	rna-XM_030989216.1	Po22	CM021547.1	g8231.t1	Pf01	Pf_1	TCONS_00023197	Sc19	chr19A_Sc2	SCA19141.1
Bf14	NC_049992.1	rna-XM_035841205.1	Sp14	NW_022145601.1	rna-XM_003728750.3	Po17	CM021543.1	g18261.t1	Pf07	Pf_7	TCONS_00052021	Sc22	chr22A_Sc2	SCA11723.1
Bf03	NC_049981.1	rna-XM_035815761.1	Sp03	NW_022145606.1	rna-XM_792410.4	Po12	CM021537.1	g16700.t1	Pf09	Pf_9	TCONS_00056201	Sc05	chr5A_Sc2	SCA08692.1
Bf08	NC_049986.1	rna-XM_035829051.1	Sp12	NW_022145610.1	rna-XM_030997422.1	Po19	CM021540.1	g14243.t1	Pf16	Pf_16	TCONS_00014849	Sc17	chr17A_Sc2	SCA05308.2
Bf08	NC_049986.1	rna-XM_035828560.1	Sp12	NW_022145610.1	rna-XM_783375.5	Po19	CM021540.1	g14559.t1	Pf16	Pf_16	TCONS_00016021	Sc17	chr17A_Sc2	SCA05458.1
Bf03	NC_049981.1	rna-XM_035812527.1	Sp21	NW_022145595.1	rna-XM_030979563.1	Po20	CM021545.1	g637.t1	Pf22	Pf_22	TCONS_00030943	Sc18	chr18A_Sc2	SCA27079.1
Bf03	NC_049981.1	rna-XM_035815552.1	Sp21	NW_022145595.1	rna-XM_030979727.1	Po20	CM021545.1	g293.t1	Pf22	Pf_22	TCONS_00030861	Sc18	chr18A_Sc2	SCA26662.1
Bf14	NC_049992.1	rna-XM_035841039.1	Sp14	NW_022145601.1	rna-XM_030986914.1	Po17	CM021543.1	g18447.t1	Pf07	Pf_7	TCONS_00051123	Sc22	chr22A_Sc2	SCA11718.1
Bf11	NC_049989.1	rna-XM_035835091.1	Sp06	NW_022145605.1	rna-XM_030991930.1	Po07	CM021532.1	g3764.t1	Pf12	Pf_12	TCONS_00006652	Sc06	chr6A_Sc2	SCA24551.1
Bf05	NC_049983.1	rna-XM_035821554.1	Sp01	NW_022145612.1	rna-XM_011672377.2	Po02	CM021527.1	g6616.t1	Pf06	Pf_6	TCONS_00047615	Sc03	chr3A_Sc2	SCA03002.1
Bf02	NC_049980.1	rna-XM_035812095.1	Sp13	NW_022145615.1	rna-XM_030977100.1	Po08	CM021533.1	g12943.t1	Pf21	Pf_21	TCONS_00029838	Sc10	chr10A_Sc2	SCA09667.1
Bf06	NC_049984.1	rna-XM_035824445.1	Sp18	NW_022145614.1	rna-XM_030975875.1	Po04	CM021529.1	g2389.t1	Pf13	Pf_13	TCONS_00007817	Sc13	chr13A_Sc2	SCA26225.1
Bf01	NC_049979.1	rna-XM_035825509.1	Sp05	NW_022145611.1	rna-XM_776518.5	Po01	CM021526.1	g18935.t1	Pf14	Pf_14	TCONS_00011132	Sc01	chr1A_Sc2	SCA14371.1
Bf12	NC_049990.1	rna-XM_035838135.1	Sp16	NW_022145597.1	rna-XM_790908.5	Po15	CM021541.1	g9773.t1	Pf19	Pf_19	TCONS_00021811	Sc20	chr20A_Sc2	SCA12776.2
Bf13	NC_049991.1	rna-XM_035839534.1	Sp09	NW_022145599.1	rna-XM_030984455.1	Po03	CM021528.1	g15720.t1	Pf15	Pf_15	TCONS_00012580	Sc02	chr2A_Sc2	SCA01753.1
Bf04	NC_049982.1	rna-XM_035818898.1	Sp11	NW_022145600.1	rna-XM_030985833.1	Po11	CM021536.1	g6293.t1	Pf20	Pf_20	TCONS_00027001	Sc07	chr7A_Sc2	SCA20349.1
Bf04	NC_049982.1	rna-XM_035819370.1	Sp11	NW_022145600.1	rna-XM_776410.4	Po11	CM021536.1	g5963.t1	Pf20	Pf_20	TCONS_00026686	Sc07	chr7A_Sc2	SCA20136.1
Bf04	NC_049982.1	rna-XM_035819136.1	Sp11	NW_022145600.1	rna-XM_030985739.1	Po11	CM021536.1	g6254.t1	Pf20	Pf_20	TCONS_00027209	Sc07	chr7A_Sc2	SCA19601.1
Bf07	NC_049985.1	rna-XM_035825153.1	Sp19	NW_022145596.1	rna-XM_778872.5	Po05	CM021530.1	g10890.t1	Pf04	Pf_4	TCONS_00043918	Sc09	chr9A_Sc2	SCA06972.1
Bf01	NC_049979.1	rna-XM_035814285.1	Sp05	NW_022145611.1	rna-XM_030999001.1	Po01	CM021526.1	g19782.t1	Pf14	Pf_14	TCONS_00010941	Sc01	chr1A_Sc2	SCA15327.1
Bf05	NC_049983.1	rna-XM_035821848.1	Sp01	NW_022145612.1	rna-XM_011676476.2	Po02	CM021527.1	g6734.t1	Pf06	Pf_6	TCONS_00048898	Sc03	chr3A_Sc2	SCA03246.1
Bf02	NC_049980.1	rna-XM_035807352.1	Sp13	NW_022145615.1	rna-XM_788475.4	Po08	CM021533.1	g12989.t1	Pf21	Pf_21	TCONS_00028116	Sc10	chr10A_Sc2	SCA09649.1
Bf16	NC_049994.1	rna-XM_035802284.1	Sp01	NW_022145612.1	rna-XM_030973112.1	Po09	CM021534.1	g3236.t1	Pf18	Pf_18	TCONS_00020273	Sc11	chr11A_Sc2	SCA16175.1
Bf17	NC_049995.1	rna-XM_035804322.1	Sp08	NW_022145613.1	rna-XM_011671985.2	Po14	CM021539.1	g11981.t1	Pf17	Pf_17	TCONS_00017332	Sc15	chr15A_Sc2	SCA06352.1
Bf17	NC_049995.1	rna-XM_035803571.1	Sp08	NW_022145613.1	rna-XM_030974426.1	Po14	CM021539.1	g11374.t1	Pf17	Pf_17	TCONS_00017890	Sc15	chr15A_Sc2	SCA06170.1
Bf02	NC_049980.1	rna-XM_035811715.1	Sp13	NW_022145615.1	rna-XM_030976928.1	Po08	CM021533.1	g13340.t1	Pf21	Pf_21	TCONS_00029430	Sc10	chr10A_Sc2	SCA09854.1
Bf02	NC_049980.1	rna-XM_035843119.1	Sp13	NW_022145615.1	rna-XM_030976287.1	Po08	CM021533.1	g13643.t1	Pf21	Pf_21	TCONS_00028725	Sc10	chr10A_Sc2	SCA10157.1
Bf01	NC_049979.1	rna-XM_035819103.1	Sp02	NW_022145594.1	rna-XM_785739.4	Po21	CM021546.1	g15932.t1	Pf03	Pf_3	TCONS_00035290	Sc14	chr14A_Sc2	SCA21851.1
Bf08	NC_049986.1	rna-XM_035829146.1	Sp12	NW_022145610.1	rna-XM_778665.5	Po19	CM021540.1	g14143.t1	Pf16	Pf_16	TCONS_00016043	Sc17	chr17A_Sc2	SCA05412.1
Bf08	NC_049986.1	rna-XM_035829181.1	Sp12	NW_022145610.1	rna-XM_030997623.1	Po19	CM021540.1	g13848.t1	Pf16	Pf_16	TCONS_00016457	Sc17	chr17A_Sc2	SCA05517.1
Bf12	NC_049990.1	rna-XM_035837074.1	Sp16	NW_022145597.1	rna-XM_030982138.1	Po15	CM021541.1	g9936.t1	Pf19	Pf_19	TCONS_00022112	Sc20	chr20A_Sc2	SCA13034.1
Bf13	NC_049991.1	rna-XM_035839588.1	Sp09	NW_022145599.1	rna-XM_030984269.1	Po03	CM021528.1	g14659.t1	Pf15	Pf_15	TCONS_00012658	Sc02	chr2A_Sc2	SCA02425.1
Bf11	NC_049989.1	rna-XM_035836278.1	Sp06	NW_022145605.1	rna-XM_030992007.1	Po07	CM021532.1	g4292.t1	Pf12	Pf_12	TCONS_00005107	Sc06	chr6A_Sc2	SCA24503.1
Bf02	NC_049980.1	rna-XM_035809863.1	Sp13	NW_022145615.1	rna-XM_030976509.1	Po08	CM021533.1	g13007.t1	Pf21	Pf_21	TCONS_00029146	Sc10	chr10A_Sc2	SCA10513.1
Bf08	NC_049986.1	rna-XM_035827456.1	Sp12	NW_022145610.1	rna-XM_030998230.1	Po19	CM021540.1	g14090.t1	Pf16	Pf_16	TCONS_00015699	Sc17	chr17A_Sc2	SCA04918.2
Bf13	NC_049991.1	rna-XM_035838422.1	Sp09	NW_022145599.1	rna-XM_030984346.1	Po03	CM021528.1	g15195.t1	Pf15	Pf_15	TCONS_00012910	Sc02	chr2A_Sc2	SCA01946.1
Bf13	NC_049991.1	rna-XM_035840404.1	Sp09	NW_022145599.1	rna-XM_030983957.1	Po03	CM021528.1	g14663.t1	Pf15	Pf_15	TCONS_00014341	Sc02	chr2A_Sc2	SCA01788.1
Bf06	NC_049984.1	rna-XM_035824678.1	Sp18	NW_022145614.1	rna-XM_790401.5	Po04	CM021529.1	g1643.t1	Pf13	Pf_13	TCONS_00007490	Sc13	chr13A_Sc2	SCA26092.1
Bf06	NC_049984.1	rna-XM_035822926.1	Sp18	NW_022145614.1	rna-XM_030975470.1	Po04	CM021529.1	g1986.t1	Pf13	Pf_13	TCONS_00008462	Sc13	chr13A_Sc2	SCA26301.1
Bf02	NC_049980.1	rna-XM_035811537.1	Sp10	NW_022145598.1	rna-XM_030982811.1	Po16	CM021542.1	g770.t1	Pf05	Pf_5	TCONS_00046681	Sc12	chr12A_Sc2	SCA18403.1
Bf06	NC_049984.1	rna-XM_035823235.1	Sp18	NW_022145614.1	rna-XM_030975324.1	Po04	CM021529.1	g1935.t1	Pf13	Pf_13	TCONS_00008172	Sc13	chr13A_Sc2	SCA25955.1
Bf14	NC_049992.1	rna-XM_035842223.1	Sp14	NW_022145601.1	rna-XM_030986512.1	Po17	CM021543.1	g17869.t1	Pf07	Pf_7	TCONS_00050076	Sc22	chr22A_Sc2	SCA12455.1
Bf15	NC_049993.1	rna-XM_035842638.1	Sp07	NW_022145609.1	rna-XM_011664138.2	Po13	CM021538.1	g20687.t1	Pf08	Pf_8	TCONS_00054297	Sc08	chr8A_Sc2	SCA00623.1
Bf16	NC_049994.1	rna-XM_035802219.1	Sp01	NW_022145612.1	rna-XM_774989.5	Po09	CM021534.1	g2974.t1	Pf18	Pf_18	TCONS_00020660	Sc11	chr11A_Sc2	SCA15487.1
Bf06	NC_049984.1	rna-XM_035823120.1	Sp18	NW_022145614.1	rna-XM_030975588.1	Po04	CM021529.1	g2228.t1	Pf13	Pf_13	TCONS_00008720	Sc13	chr13A_Sc2	SCA26278.1
Bf01	NC_049979.1	rna-XM_035823619.1	Sp05	NW_022145611.1	rna-XM_011680441.2	Po01	CM021526.1	g19583.t1	Pf14	Pf_14	TCONS_00010868	Sc01	chr1A_Sc2	SCA14344.1
Bf18	NC_049996.1	rna-XM_035805398.1	Sp08	NW_022145613.1	rna-XM_030974680.1	Po06	CM021531.1	g5572.t1	Pf11	Pf_11	TCONS_00002776	Sc21	chr21A_Sc2	SCA16656.1
Bf18	NC_049996.1	rna-XM_035805671.1	Sp08	NW_022145613.1	rna-XM_781138.5	Po06	CM021531.1	g4663.t1	Pf11	Pf_11	TCONS_00004148	Sc21	chr21A_Sc2	SCA16658.1
Bf03	NC_049981.1	rna-XM_035814114.1	Sp01	NW_022145612.1	rna-XM_003727276.3	Po09	CM021534.1	g2955.t1	Pf23	Pf_23	TCONS_00033662	Sc23	chr23A_Sc2	SCA11252.1
Bf11	NC_049989.1	rna-XM_035836038.1	Sp06	NW_022145605.1	rna-XM_030992485.1	Po07	CM021532.1	g4347.t1	Pf12	Pf_12	TCONS_00006412	Sc06	chr6A_Sc2	SCA24407.1
Bf02	NC_049980.1	rna-XM_035812039.1	Sp13	NW_022145615.1	rna-XM_030977167.1	Po08	CM021533.1	g13414.t1	Pf21	Pf_21	TCONS_00029113	Sc10	chr10A_Sc2	SCA09786.1
Bf15	NC_049993.1	rna-XM_035843339.1	Sp07	NW_022145609.1	rna-XM_030996755.1	Po13	CM021538.1	g20817.t1	Pf08	Pf_8	TCONS_00053226	Sc08	chr8A_Sc2	SCA00961.1
Bf13	NC_049991.1	rna-XM_035839923.1	Sp09	NW_022145599.1	rna-XM_780164.4	Po03	CM021528.1	g15099.t1	Pf15	Pf_15	TCONS_00014384	Sc02	chr2A_Sc2	SCA02116.1
Bf08	NC_049986.1	rna-XM_035828625.1	Sp12	NW_022145610.1	rna-XM_030998163.1	Po19	CM021540.1	g14606.t1	Pf16	Pf_16	TCONS_00014971	Sc17	chr17A_Sc2	SCA04930.2
Bf01	NC_049979.1	rna-XM_035837721.1	Sp05	NW_022145611.1	rna-XM_791326.5	Po01	CM021526.1	g18522.t1	Pf14	Pf_14	TCONS_00009686	Sc01	chr1A_Sc2	SCA15361.1
Bf13	NC_049991.1	rna-XM_035839903.1	Sp09	NW_022145599.1	rna-XM_786096.5	Po03	CM021528.1	g14845.t1	Pf15	Pf_15	TCONS_00013040	Sc02	chr2A_Sc2	SCA02197.1
Bf05	NC_049983.1	rna-XM_035821248.1	Sp01	NW_022145612.1	rna-XM_031000186.1	Po02	CM021527.1	g7272.t1	Pf06	Pf_6	TCONS_00049219	Sc03	chr3A_Sc2	SCA03872.1
Bf11	NC_049989.1	rna-XM_035834981.1	Sp06	NW_022145605.1	rna-XM_030991715.1	Po07	CM021532.1	g4499.t1	Pf12	Pf_12	TCONS_00005098	Sc06	chr6A_Sc2	SCA24175.1
Bf11	NC_049989.1	rna-XM_035835029.1	Sp06	NW_022145605.1	rna-XM_777159.4	Po07	CM021532.1	g4031.t1	Pf12	Pf_12	TCONS_00006819	Sc06	chr6A_Sc2	SCA24008.1
Bf07	NC_049985.1	rna-XM_035826521.1	Sp19	NW_022145596.1	rna-XM_030980345.1	Po05	CM021530.1	g10860.t1	Pf04	Pf_4	TCONS_00043444	Sc09	chr9A_Sc2	SCA07236.1
Bf01	NC_049979.1	rna-XM_035822723.1	Sp02	NW_022145594.1	rna-NM_001291301.1	Po21	CM021546.1	g15954.t1	Pf03	Pf_3	TCONS_00035236	Sc14	chr14A_Sc2	SCA21988.1
Bf02	NC_049980.1	rna-XM_035812431.1	Sp13	NW_022145615.1	rna-XM_030977418.1	Po08	CM021533.1	g13725.t1	Pf21	Pf_21	TCONS_00029652	Sc10	chr10A_Sc2	SCA10523.1
Bf16	NC_049994.1	rna-XM_035802063.1	Sp01	NW_022145612.1	rna-XM_030973209.1	Po09	CM021534.1	g3467.t1	Pf18	Pf_18	TCONS_00020320	Sc11	chr11A_Sc2	SCA15681.1
Bf06	NC_049984.1	rna-XM_035823578.1	Sp18	NW_022145614.1	rna-XM_011663515.2	Po04	CM021529.1	g1899.t1	Pf13	Pf_13	TCONS_00008683	Sc13	chr13A_Sc2	SCA26504.1
Bf19	NC_049997.1	rna-XM_035807699.1	Sp20	NW_022145602.1	rna-XM_030988416.1	Po06	CM021531.1	g5253.t1	Pf02	Pf_2	TCONS_00037472	Sc16	chr16A_Sc2	SCA21461.1
Bf01	NC_049979.1	rna-XM_035822338.1	Sp05	NW_022145611.1	rna-XM_030999264.1	Po01	CM021526.1	g18781.t1	Pf14	Pf_14	TCONS_00010741	Sc01	chr1A_Sc2	SCA14930.1
Bf01	NC_049979.1	rna-XM_035840906.1	Sp05	NW_022145611.1	rna-XM_789441.5	Po01	CM021526.1	g19003.t1	Pf14	Pf_14	TCONS_00011195	Sc01	chr1A_Sc2	SCA14831.1
Bf12	NC_049990.1	rna-XM_035837254.1	Sp16	NW_022145597.1	rna-XM_001198332.4	Po15	CM021541.1	g9409.t1	Pf19	Pf_19	TCONS_00022513	Sc20	chr20A_Sc2	SCA13484.1
Bf05	NC_049983.1	rna-XM_035820033.1	Sp01	NW_022145612.1	rna-XM_031000486.1	Po02	CM021527.1	g7639.t1	Pf06	Pf_6	TCONS_00048587	Sc03	chr3A_Sc2	SCA03235.1
Bf09	NC_049987.1	rna-XM_035831677.1	Sp04	NW_022145607.1	rna-XM_030994528.1	Po10	CM021535.1	g8995.t1	Pf10	Pf_10	TCONS_00001265	Sc04	chr4A_Sc2	SCA23029.2
Bf04	NC_049982.1	rna-XM_035817885.1	Sp11	NW_022145600.1	rna-XM_011664345.2	Po11	CM021536.1	g6118.t1	Pf20	Pf_20	TCONS_00026070	Sc07	chr7A_Sc2	SCA19431.1
Bf07	NC_049985.1	rna-XM_035825776.1	Sp19	NW_022145596.1	rna-XM_030981070.1	Po05	CM021530.1	g10989.t1	Pf04	Pf_4	TCONS_00042785	Sc09	chr9A_Sc2	SCA07266.1
Bf11	NC_049989.1	rna-XM_035835391.1	Sp06	NW_022145605.1	rna-XM_779398.5	Po07	CM021532.1	g4104.t1	Pf12	Pf_12	TCONS_00006395	Sc06	chr6A_Sc2	SCA25079.1
Bf04	NC_049982.1	rna-XM_035819198.1	Sp11	NW_022145600.1	rna-XM_030985798.1	Po11	CM021536.1	g5805.t1	Pf20	Pf_20	TCONS_00027685	Sc07	chr7A_Sc2	SCA19932.1
Bf07	NC_049985.1	rna-XM_035825515.1	Sp19	NW_022145596.1	rna-XM_030980249.1	Po05	CM021530.1	g10699.t1	Pf04	Pf_4	TCONS_00043975	Sc09	chr9A_Sc2	SCA06930.1
Bf07	NC_049985.1	rna-XM_035825435.1	Sp19	NW_022145596.1	rna-XM_030980853.1	Po05	CM021530.1	g10235.t1	Pf04	Pf_4	TCONS_00042042	Sc09	chr9A_Sc2	SCA07715.1
Bf01	NC_049979.1	rna-XM_035822733.1	Sp05	NW_022145611.1	rna-XM_030998795.1	Po01	CM021526.1	g19294.t1	Pf14	Pf_14	TCONS_00011854	Sc01	chr1A_Sc2	SCA14995.7
Bf05	NC_049983.1	rna-XM_035820455.1	Sp01	NW_022145612.1	rna-XM_791111.5	Po02	CM021527.1	g6892.t1	Pf06	Pf_6	TCONS_00047320	Sc03	chr3A_Sc2	SCA03876.1
Bf09	NC_049987.1	rna-XM_035830248.1	Sp04	NW_022145607.1	rna-XM_786389.5	Po10	CM021535.1	g8797.t1	Pf10	Pf_10	TCONS_00000409	Sc04	chr4A_Sc2	SCA23038.1
Bf11	NC_049989.1	rna-XM_035834712.1	Sp06	NW_022145605.1	rna-XM_011678609.2	Po07	CM021532.1	g4507.t1	Pf12	Pf_12	TCONS_00006565	Sc06	chr6A_Sc2	SCA24958.1
Bf02	NC_049980.1	rna-XM_035810410.1	Sp10	NW_022145598.1	rna-XM_030983129.1	Po16	CM021542.1	g1220.t1	Pf05	Pf_5	TCONS_00045218	Sc12	chr12A_Sc2	SCA17912.1
Bf18	NC_049996.1	rna-XM_035806140.1	Sp08	NW_022145613.1	rna-XM_030974608.1	Po06	CM021531.1	g5044.t1	Pf11	Pf_11	TCONS_00003618	Sc21	chr21A_Sc2	SCA16980.1
Bf13	NC_049991.1	rna-XM_035839020.1	Sp09	NW_022145599.1	rna-XM_030984117.1	Po03	CM021528.1	g15536.t1	Pf15	Pf_15	TCONS_00014568	Sc02	chr2A_Sc2	SCA02737.1
Bf11	NC_049989.1	rna-XM_035834271.1	Sp06	NW_022145605.1	rna-XM_030991820.1	Po07	CM021532.1	g4021.t1	Pf12	Pf_12	TCONS_00004815	Sc06	chr6A_Sc2	SCA24440.1
Bf06	NC_049984.1	rna-XM_035822590.1	Sp18	NW_022145614.1	rna-XM_030975884.1	Po04	CM021529.1	g1858.t1	Pf13	Pf_13	TCONS_00007839	Sc13	chr13A_Sc2	SCA25467.1
Bf01	NC_049979.1	rna-XM_035829481.1	Sp05	NW_022145611.1	rna-XM_011678730.2	Po01	CM021526.1	g19435.t1	Pf14	Pf_14	TCONS_00010746	Sc01	chr1A_Sc2	SCA13824.1
Bf12	NC_049990.1	rna-XM_035837080.1	Sp16	NW_022145597.1	rna-XM_030981978.1	Po15	CM021541.1	g9882.t1	Pf19	Pf_19	TCONS_00021978	Sc20	chr20A_Sc2	SCA12901.1
Bf10	NC_049988.1	rna-XM_035833445.1	Sp17	NW_022145604.1	rna-XM_030990226.1	Po18	CM021544.1	g12468.t1	Pf09	Pf_9	TCONS_00055968	Sc05	chr5A_Sc2	SCA09131.1
Bf15	NC_049993.1	rna-XM_035843060.1	Sp07	NW_022145609.1	rna-XM_030996989.1	Po13	CM021538.1	g20629.t1	Pf08	Pf_8	TCONS_00053390	Sc08	chr8A_Sc2	SCA00753.1
Bf07	NC_049985.1	rna-XM_035826001.1	Sp19	NW_022145596.1	rna-XM_778344.5	Po05	CM021530.1	g11287.t1	Pf04	Pf_4	TCONS_00042416	Sc09	chr9A_Sc2	SCA07150.1
Bf02	NC_049980.1	rna-XM_035810787.1	Sp13	NW_022145615.1	rna-XM_030976900.1	Po08	CM021533.1	g13446.t1	Pf21	Pf_21	TCONS_00027881	Sc10	chr10A_Sc2	SCA10205.1
Bf09	NC_049987.1	rna-XM_035830352.1	Sp04	NW_022145607.1	rna-XM_030994497.1	Po10	CM021535.1	g8465.t1	Pf10	Pf_10	TCONS_00002346	Sc04	chr4A_Sc2	SCA23522.1
Bf07	NC_049985.1	rna-XM_035824828.1	Sp19	NW_022145596.1	rna-XM_030980307.1	Po05	CM021530.1	g10669.t1	Pf04	Pf_4	TCONS_00044057	Sc09	chr9A_Sc2	SCA07447.1
Bf02	NC_049980.1	rna-XM_035810116.1	Sp13	NW_022145615.1	rna-XM_030977391.1	Po08	CM021533.1	g13084.t1	Pf21	Pf_21	TCONS_00028312	Sc10	chr10A_Sc2	SCA10351.1
Bf02	NC_049980.1	rna-XM_035812181.1	Sp13	NW_022145615.1	rna-XM_011668001.2	Po08	CM021533.1	g13598.t1	Pf21	Pf_21	TCONS_00028393	Sc10	chr10A_Sc2	SCA10254.1
Bf02	NC_049980.1	rna-XM_035812191.1	Sp10	NW_022145598.1	rna-XM_003730033.3	Po16	CM021542.1	g756.t1	Pf05	Pf_5	TCONS_00045365	Sc12	chr12A_Sc2	SCA18352.1
Bf01	NC_049979.1	rna-XM_035820416.1	Sp05	NW_022145611.1	rna-XM_030998981.1	Po01	CM021526.1	g19839.t1	Pf14	Pf_14	TCONS_00010782	Sc01	chr1A_Sc2	SCA13816.1
Bf07	NC_049985.1	rna-XM_035825202.1	Sp19	NW_022145596.1	rna-XM_030980660.1	Po05	CM021530.1	g10487.t1	Pf04	Pf_4	TCONS_00043871	Sc09	chr9A_Sc2	SCA07771.1
Bf01	NC_049979.1	rna-XM_035817819.1	Sp05	NW_022145611.1	rna-XM_030998363.1	Po01	CM021526.1	g18990.t1	Pf14	Pf_14	TCONS_00010125	Sc01	chr1A_Sc2	SCA14159.1
Bf01	NC_049979.1	rna-XM_035816495.1	Sp05	NW_022145611.1	rna-XM_780985.5	Po01	CM021526.1	g18772.t1	Pf14	Pf_14	TCONS_00011178	Sc01	chr1A_Sc2	SCA14262.1
Bf12	NC_049990.1	rna-XM_035836586.1	Sp16	NW_022145597.1	rna-XM_001180232.4	Po15	CM021541.1	g9828.t1	Pf19	Pf_19	TCONS_00022165	Sc20	chr20A_Sc2	SCA12759.1
Bf14	NC_049992.1	rna-XM_035840676.1	Sp14	NW_022145601.1	rna-NM_001161438.1	Po17	CM021543.1	g18176.t1	Pf07	Pf_7	TCONS_00051254	Sc22	chr22A_Sc2	SCA11778.1
Bf09	NC_049987.1	rna-XM_035830382.1	Sp04	NW_022145607.1	rna-XM_003728803.3	Po10	CM021535.1	g8803.t1	Pf10	Pf_10	TCONS_00001410	Sc04	chr4A_Sc2	SCA23480.1
Bf15	NC_049993.1	rna-XM_035842941.1	Sp07	NW_022145609.1	rna-XM_030995605.1	Po13	CM021538.1	g20900.t1	Pf08	Pf_8	TCONS_00053174	Sc08	chr8A_Sc2	SCA00372.1
Bf07	NC_049985.1	rna-XM_035825174.1	Sp19	NW_022145596.1	rna-XM_778795.5	Po05	CM021530.1	g10670.t1	Pf04	Pf_4	TCONS_00041648	Sc09	chr9A_Sc2	SCA07280.3
Bf01	NC_049979.1	rna-XM_035819115.1	Sp02	NW_022145594.1	rna-XM_030978655.1	Po21	CM021546.1	g16054.t1	Pf03	Pf_3	TCONS_00040101	Sc14	chr14A_Sc2	SCA22312.1
Bf03	NC_049981.1	rna-XM_035815267.1	Sp21	NW_022145595.1	rna-XM_030979895.1	Po20	CM021545.1	g615.t1	Pf22	Pf_22	TCONS_00030261	Sc18	chr18A_Sc2	SCA27140.1
Bf03	NC_049981.1	rna-XM_035814296.1	Sp21	NW_022145595.1	rna-XM_030980100.1	Po20	CM021545.1	g512.t1	Pf22	Pf_22	TCONS_00030181	Sc18	chr18A_Sc2	SCA26677.1
Bf01	NC_049979.1	rna-XM_035819245.1	Sp05	NW_022145611.1	rna-XM_030998810.1	Po01	CM021526.1	g19896.t1	Pf14	Pf_14	TCONS_00010926	Sc01	chr1A_Sc2	SCA14787.1
Bf11	NC_049989.1	rna-XM_035835740.1	Sp06	NW_022145605.1	rna-XM_030991945.1	Po07	CM021532.1	g4478.t1	Pf12	Pf_12	TCONS_00005210	Sc06	chr6A_Sc2	SCA24680.1
Bf11	NC_049989.1	rna-XM_035834719.1	Sp06	NW_022145605.1	rna-XM_030991922.1	Po07	CM021532.1	g4420.t1	Pf12	Pf_12	TCONS_00005329	Sc06	chr6A_Sc2	SCA24331.1
Bf13	NC_049991.1	rna-XM_035838696.1	Sp09	NW_022145599.1	rna-XM_777571.5	Po03	CM021528.1	g14705.t1	Pf15	Pf_15	TCONS_00012575	Sc02	chr2A_Sc2	SCA02549.1
Bf05	NC_049983.1	rna-XM_035820533.1	Sp01	NW_022145612.1	rna-XM_030972783.1	Po02	CM021527.1	g6765.t1	Pf06	Pf_6	TCONS_00049529	Sc03	chr3A_Sc2	SCA03674.1
Bf10	NC_049988.1	rna-XM_035832384.1	Sp17	NW_022145604.1	rna-XM_003724664.3	Po18	CM021544.1	g12702.t1	Pf09	Pf_9	TCONS_00055721	Sc05	chr5A_Sc2	SCA08759.1
Bf07	NC_049985.1	rna-XM_035824858.1	Sp19	NW_022145596.1	rna-XM_030980385.1	Po05	CM021530.1	g11283.t1	Pf04	Pf_4	TCONS_00043960	Sc09	chr9A_Sc2	SCA07504.1
Bf02	NC_049980.1	rna-XM_035809567.1	Sp13	NW_022145615.1	rna-XM_030977226.1	Po08	CM021533.1	g13258.t1	Pf21	Pf_21	TCONS_00028703	Sc10	chr10A_Sc2	SCA10160.1
Bf03	NC_049981.1	rna-XM_035812619.1	Sp01	NW_022145612.1	rna-XM_031000284.1	Po09	CM021534.1	g3375.t1	Pf18	Pf_18	TCONS_00020817	Sc11	chr11A_Sc2	SCA15915.1
Bf17	NC_049995.1	rna-XM_035802896.1	Sp08	NW_022145613.1	rna-XM_030974321.1	Po14	CM021539.1	g11512.t1	Pf17	Pf_17	TCONS_00018322	Sc15	chr15A_Sc2	SCA06444.1
Bf01	NC_049979.1	rna-XM_035835905.1	Sp05	NW_022145611.1	rna-XM_778192.4	Po01	CM021526.1	g19352.t1	Pf14	Pf_14	TCONS_00010203	Sc01	chr1A_Sc2	SCA14920.1
Bf08	NC_049986.1	rna-XM_035829260.1	Sp12	NW_022145610.1	rna-XM_030997751.1	Po19	CM021540.1	g14307.t1	Pf16	Pf_16	TCONS_00015781	Sc17	chr17A_Sc2	SCA05453.1
Bf01	NC_049979.1	rna-XM_035834659.1	Sp05	NW_022145611.1	rna-XM_791154.5	Po01	CM021526.1	g19127.t1	Pf14	Pf_14	TCONS_00011581	Sc01	chr1A_Sc2	SCA14942.1
Bf14	NC_049992.1	rna-XM_035841599.1	Sp14	NW_022145601.1	rna-XM_777691.5	Po17	CM021543.1	g18512.t1	Pf07	Pf_7	TCONS_00051895	Sc22	chr22A_Sc2	SCA12577.1
Bf13	NC_049991.1	rna-XM_035840145.1	Sp09	NW_022145599.1	rna-XM_030984822.1	Po03	CM021528.1	g15691.t1	Pf15	Pf_15	TCONS_00013104	Sc02	chr2A_Sc2	SCA02142.1
Bf05	NC_049983.1	rna-XM_035819845.1	Sp01	NW_022145612.1	rna-XM_030972275.1	Po02	CM021527.1	g6856.t1	Pf06	Pf_6	TCONS_00049329	Sc03	chr3A_Sc2	SCA03469.1
Bf11	NC_049989.1	rna-XM_035835561.1	Sp06	NW_022145605.1	rna-XM_030992325.1	Po07	CM021532.1	g4576.t1	Pf12	Pf_12	TCONS_00006818	Sc06	chr6A_Sc2	SCA24230.2
Bf04	NC_049982.1	rna-XM_035817921.1	Sp11	NW_022145600.1	rna-XM_030985627.1	Po11	CM021536.1	g6438.t1	Pf20	Pf_20	TCONS_00025996	Sc07	chr7A_Sc2	SCA20146.1
Bf06	NC_049984.1	rna-XM_035822400.1	Sp18	NW_022145614.1	rna-XM_030975232.1	Po04	CM021529.1	g1391.t1	Pf13	Pf_13	TCONS_00008204	Sc13	chr13A_Sc2	SCA25886.1
Bf17	NC_049995.1	rna-XM_035803725.1	Sp08	NW_022145613.1	rna-XM_030974180.1	Po14	CM021539.1	g11631.t1	Pf17	Pf_17	TCONS_00018508	Sc15	chr15A_Sc2	SCA06535.1
Bf03	NC_049981.1	rna-XM_035813814.1	Sp21	NW_022145595.1	rna-XM_003729476.3	Po20	CM021545.1	g24.t1	Pf22	Pf_22	TCONS_00031245	Sc18	chr18A_Sc2	SCA26680.1
Bf01	NC_049979.1	rna-XM_035827377.1	Sp05	NW_022145611.1	rna-XM_030999660.1	Po01	CM021526.1	g19868.t1	Pf14	Pf_14	TCONS_00011713	Sc01	chr1A_Sc2	SCA14073.1
Bf05	NC_049983.1	rna-XM_035821897.1	Sp01	NW_022145612.1	rna-XM_030999899.1	Po02	CM021527.1	g6601.t1	Pf06	Pf_6	TCONS_00047948	Sc03	chr3A_Sc2	SCA04130.1
Bf04	NC_049982.1	rna-XM_035816140.1	Sp11	NW_022145600.1	rna-XM_030985312.1	Po11	CM021536.1	g6391.t1	Pf20	Pf_20	TCONS_00027226	Sc07	chr7A_Sc2	SCA19655.1
Bf02	NC_049980.1	rna-XM_035803970.1	Sp13	NW_022145615.1	rna-XM_030977013.1	Po08	CM021533.1	g13002.t1	Pf21	Pf_21	TCONS_00029084	Sc10	chr10A_Sc2	SCA09763.1
Bf02	NC_049980.1	rna-XM_035812044.1	Sp13	NW_022145615.1	rna-XM_030976547.1	Po08	CM021533.1	g13231.t1	Pf21	Pf_21	TCONS_00028129	Sc10	chr10A_Sc2	SCA09604.1
Bf08	NC_049986.1	rna-XM_035829520.1	Sp12	NW_022145610.1	rna-XM_011682945.2	Po19	CM021540.1	g14265.t1	Pf16	Pf_16	TCONS_00015808	Sc17	chr17A_Sc2	SCA05745.1
Bf01	NC_049979.1	rna-XM_035819139.1	Sp05	NW_022145611.1	rna-XM_030999571.1	Po01	CM021526.1	g18967.t1	Pf14	Pf_14	TCONS_00011084	Sc01	chr1A_Sc2	SCA14051.1
Bf09	NC_049987.1	rna-XM_035830255.1	Sp04	NW_022145607.1	rna-XM_780252.5	Po10	CM021535.1	g9062.t1	Pf10	Pf_10	TCONS_00001133	Sc04	chr4A_Sc2	SCA23191.1
Bf01	NC_049979.1	rna-XM_035828056.1	Sp05	NW_022145611.1	rna-XM_030999658.1	Po01	CM021526.1	g19563.t1	Pf14	Pf_14	TCONS_00009940	Sc01	chr1A_Sc2	SCA14020.1
Bf12	NC_049990.1	rna-XM_035836484.1	Sp16	NW_022145597.1	rna-XM_011682620.2	Po15	CM021541.1	g9560.t1	Pf19	Pf_19	TCONS_00022208	Sc20	chr20A_Sc2	SCA12993.1
Bf14	NC_049992.1	rna-XM_035841009.1	Sp14	NW_022145601.1	rna-XM_030987094.1	Po17	CM021543.1	g18224.t1	Pf07	Pf_7	TCONS_00050555	Sc22	chr22A_Sc2	SCA12013.1
Bf09	NC_049987.1	rna-XM_035830873.1	Sp04	NW_022145607.1	rna-XM_030995450.1	Po10	CM021535.1	g8458.t1	Pf10	Pf_10	TCONS_00002146	Sc04	chr4A_Sc2	SCA23495.1
Bf09	NC_049987.1	rna-XM_035831579.1	Sp04	NW_022145607.1	rna-XM_030994544.1	Po10	CM021535.1	g9277.t1	Pf10	Pf_10	TCONS_00001049	Sc04	chr4A_Sc2	SCA23115.1
Bf06	NC_049984.1	rna-XM_035823554.1	Sp18	NW_022145614.1	rna-XM_774837.5	Po04	CM021529.1	g1491.t1	Pf13	Pf_13	TCONS_00008486	Sc13	chr13A_Sc2	SCA25924.1
Bf06	NC_049984.1	rna-XM_035822307.1	Sp18	NW_022145614.1	rna-XM_779092.5	Po04	CM021529.1	g2449.t1	Pf13	Pf_13	TCONS_00007069	Sc13	chr13A_Sc2	SCA26305.2
Bf18	NC_049996.1	rna-XM_035806031.1	Sp08	NW_022145613.1	rna-XM_786852.5	Po06	CM021531.1	g4666.t1	Pf11	Pf_11	TCONS_00003105	Sc21	chr21A_Sc2	SCA16921.1
Bf04	NC_049982.1	rna-XM_035817360.1	Sp11	NW_022145600.1	rna-XM_030985797.1	Po11	CM021536.1	g6169.t1	Pf20	Pf_20	TCONS_00027565	Sc07	chr7A_Sc2	SCA20196.1
Bf16	NC_049994.1	rna-XM_035844348.1	Sp01	NW_022145612.1	rna-NM_001129810.1	Po09	CM021534.1	g3365.t1	Pf18	Pf_18	TCONS_00020805	Sc11	chr11A_Sc2	SCA16028.1
Bf17	NC_049995.1	rna-XM_035804475.1	Sp08	NW_022145613.1	rna-XM_030973861.1	Po14	CM021539.1	g11775.t1	Pf17	Pf_17	TCONS_00017751	Sc15	chr15A_Sc2	SCA06647.1
Bf01	NC_049979.1	rna-XM_035816222.1	Sp05	NW_022145611.1	rna-XM_030998414.1	Po01	CM021526.1	g20127.t1	Pf14	Pf_14	TCONS_00009700	Sc01	chr1A_Sc2	SCA15267.1
Bf12	NC_049990.1	rna-XM_035838274.1	Sp16	NW_022145597.1	rna-XM_030981582.1	Po15	CM021541.1	g10049.t1	Pf19	Pf_19	TCONS_00021823	Sc20	chr20A_Sc2	SCA12597.2
Bf13	NC_049991.1	rna-XM_035839050.1	Sp09	NW_022145599.1	rna-XM_030984460.1	Po03	CM021528.1	g15512.t1	Pf15	Pf_15	TCONS_00012662	Sc02	chr2A_Sc2	SCA02413.1
Bf13	NC_049991.1	rna-XM_035840394.1	Sp09	NW_022145599.1	rna-XM_792580.5	Po03	CM021528.1	g15415.t1	Pf15	Pf_15	TCONS_00013159	Sc02	chr2A_Sc2	SCA01894.1
Bf15	NC_049993.1	rna-XM_035842515.1	Sp07	NW_022145609.1	rna-XM_030996320.1	Po13	CM021538.1	g20642.t1	Pf08	Pf_8	TCONS_00054648	Sc08	chr8A_Sc2	SCA00206.1
Bf07	NC_049985.1	rna-XM_035824807.1	Sp19	NW_022145596.1	rna-XM_030981018.1	Po05	CM021530.1	g10781.t1	Pf04	Pf_4	TCONS_00043610	Sc09	chr9A_Sc2	SCA07312.1
Bf07	NC_049985.1	rna-XM_035825335.1	Sp19	NW_022145596.1	rna-XM_030980491.1	Po05	CM021530.1	g11167.t1	Pf04	Pf_4	TCONS_00043943	Sc09	chr9A_Sc2	SCA07927.1
Bf05	NC_049983.1	rna-XM_035821196.1	Sp01	NW_022145612.1	rna-XM_030973504.1	Po02	CM021527.1	g7263.t1	Pf06	Pf_6	TCONS_00048563	Sc03	chr3A_Sc2	SCA03255.1
Bf05	NC_049983.1	rna-XM_035821978.1	Sp01	NW_022145612.1	rna-XM_011677244.2	Po02	CM021527.1	g7269.t1	Pf06	Pf_6	TCONS_00047865	Sc03	chr3A_Sc2	SCA03317.1
Bf02	NC_049980.1	rna-XM_035811558.1	Sp10	NW_022145598.1	rna-XM_775496.5	Po16	CM021542.1	g1316.t1	Pf05	Pf_5	TCONS_00044894	Sc12	chr12A_Sc2	SCA17782.1
Bf06	NC_049984.1	rna-XM_035822893.1	Sp18	NW_022145614.1	rna-XM_030975931.1	Po04	CM021529.1	g2244.t1	Pf13	Pf_13	TCONS_00007765	Sc13	chr13A_Sc2	SCA25446.1
Bf01	NC_049979.1	rna-XM_035824450.1	Sp05	NW_022145611.1	rna-XM_030998916.1	Po01	CM021526.1	g18733.t1	Pf14	Pf_14	TCONS_00011020	Sc01	chr1A_Sc2	SCA14024.1
Bf11	NC_049989.1	rna-XM_035834821.1	Sp06	NW_022145605.1	rna-XM_003726833.3	Po07	CM021532.1	g4404.t1	Pf12	Pf_12	TCONS_00005551	Sc06	chr6A_Sc2	SCA24198.1
Bf11	NC_049989.1	rna-XM_035834870.1	Sp06	NW_022145605.1	rna-XM_792726.5	Po07	CM021532.1	g4097.t1	Pf12	Pf_12	TCONS_00005267	Sc06	chr6A_Sc2	SCA24845.1
Bf15	NC_049993.1	rna-XM_035843319.1	Sp07	NW_022145609.1	rna-XM_785666.5	Po13	CM021538.1	g20387.t1	Pf08	Pf_8	TCONS_00052509	Sc08	chr8A_Sc2	SCA00865.1
Bf19	NC_049997.1	rna-XM_035806280.1	Sp20	NW_022145602.1	rna-XM_030987785.1	Po06	CM021531.1	g4889.t1	Pf02	Pf_2	TCONS_00037980	Sc16	chr16A_Sc2	SCA21138.1
Bf01	NC_049979.1	rna-XM_035816474.1	Sp05	NW_022145611.1	rna-XM_030999759.1	Po01	CM021526.1	g19512.t1	Pf14	Pf_14	TCONS_00011725	Sc01	chr1A_Sc2	SCA14483.1
Bf01	NC_049979.1	rna-XM_035816775.1	Sp05	NW_022145611.1	rna-XM_030998809.1	Po01	CM021526.1	g19451.t1	Pf14	Pf_14	TCONS_00009645	Sc01	chr1A_Sc2	SCA15169.1
Bf04	NC_049982.1	rna-XM_035818155.1	Sp11	NW_022145600.1	rna-XM_030985472.1	Po11	CM021536.1	g6171.t1	Pf20	Pf_20	TCONS_00027541	Sc07	chr7A_Sc2	SCA19957.1
Bf07	NC_049985.1	rna-XM_035826072.1	Sp19	NW_022145596.1	rna-XM_030981065.1	Po05	CM021530.1	g10823.t1	Pf04	Pf_4	TCONS_00042769	Sc09	chr9A_Sc2	SCA07853.1
Bf07	NC_049985.1	rna-XM_035825705.1	Sp19	NW_022145596.1	rna-XM_788809.5	Po05	CM021530.1	g11002.t1	Pf04	Pf_4	TCONS_00043040	Sc09	chr9A_Sc2	SCA07301.1
Bf03	NC_049981.1	rna-XM_035812898.1	Sp21	NW_022145595.1	rna-XM_030979614.1	Po20	CM021545.1	g337.t1	Pf22	Pf_22	TCONS_00030568	Sc18	chr18A_Sc2	SCA27384.2
Bf12	NC_049990.1	rna-XM_035836587.1	Sp03	NW_022145606.1	rna-XM_030993510.1	Po12	CM021537.1	g17629.t1	Pf09	Pf_9	TCONS_00056695	Sc05	chr5A_Sc2	SCA08764.1
Bf01	NC_049979.1	rna-XM_035815263.1	Sp05	NW_022145611.1	rna-XM_011669318.2	Po01	CM021526.1	g19321.t1	Pf14	Pf_14	TCONS_00011453	Sc01	chr1A_Sc2	SCA14813.1
Bf18	NC_049996.1	rna-XM_035805541.1	Sp08	NW_022145613.1	rna-XM_011666665.2	Po06	CM021531.1	g5242.t1	Pf11	Pf_11	TCONS_00002904	Sc21	chr21A_Sc2	SCA17087.1
Bf15	NC_049993.1	rna-XM_035843338.1	Sp07	NW_022145609.1	rna-XM_011678956.2	Po13	CM021538.1	g20821.t1	Pf08	Pf_8	TCONS_00054332	Sc08	chr8A_Sc2	SCA01179.1
Bf07	NC_049985.1	rna-XM_035825321.1	Sp19	NW_022145596.1	rna-XM_030980951.1	Po05	CM021530.1	g10435.t1	Pf04	Pf_4	TCONS_00041692	Sc09	chr9A_Sc2	SCA07613.1
Bf04	NC_049982.1	rna-XM_035818454.1	Sp15	NW_022145603.1	rna-XM_030989650.1	Po22	CM021547.1	g8053.t1	Pf01	Pf_1	TCONS_00024188	Sc19	chr19A_Sc2	SCA19004.1
Bf16	NC_049994.1	rna-XM_035802015.1	Sp01	NW_022145612.1	rna-XM_787526.4	Po09	CM021534.1	g2874.t1	Pf23	Pf_23	TCONS_00032607	Sc23	chr23A_Sc2	SCA11206.2
Bf07	NC_049985.1	rna-XM_035826157.1	Sp19	NW_022145596.1	rna-XM_030980312.1	Po05	CM021530.1	g11102.t1	Pf04	Pf_4	TCONS_00042282	Sc09	chr9A_Sc2	SCA07255.2
Bf02	NC_049980.1	rna-XM_035810141.1	Sp10	NW_022145598.1	rna-XM_011671030.2	Po16	CM021542.1	g1359.t1	Pf05	Pf_5	TCONS_00046151	Sc12	chr12A_Sc2	SCA18031.1
Bf03	NC_049981.1	rna-XM_035813691.1	Sp21	NW_022145595.1	rna-XM_790651.5	Po20	CM021545.1	g274.t1	Pf22	Pf_22	TCONS_00030924	Sc18	chr18A_Sc2	SCA26690.1
Bf01	NC_049979.1	rna-XM_035836067.1	Sp05	NW_022145611.1	rna-XM_030998934.1	Po01	CM021526.1	g20006.t1	Pf14	Pf_14	TCONS_00011261	Sc01	chr1A_Sc2	SCA14900.2
Bf01	NC_049979.1	rna-XM_035823751.1	Sp05	NW_022145611.1	rna-XM_776333.5	Po01	CM021526.1	g18973.t1	Pf14	Pf_14	TCONS_00009719	Sc01	chr1A_Sc2	SCA14158.1
Bf14	NC_049992.1	rna-XM_035841099.1	Sp14	NW_022145601.1	rna-XM_030987006.1	Po17	CM021543.1	g18317.t1	Pf07	Pf_7	TCONS_00052186	Sc22	chr22A_Sc2	SCA12232.1
Bf09	NC_049987.1	rna-XM_035831146.1	Sp04	NW_022145607.1	rna-XM_030995132.1	Po10	CM021535.1	g8587.t1	Pf10	Pf_10	TCONS_00000575	Sc04	chr4A_Sc2	SCA23529.1
Bf07	NC_049985.1	rna-XM_035825820.1	Sp19	NW_022145596.1	rna-XM_030981138.1	Po05	CM021530.1	g10842.t1	Pf04	Pf_4	TCONS_00042722	Sc09	chr9A_Sc2	SCA07811.2
Bf17	NC_049995.1	rna-XM_035803741.1	Sp08	NW_022145613.1	rna-XM_030974220.1	Po14	CM021539.1	g11959.t1	Pf17	Pf_17	TCONS_00018409	Sc15	chr15A_Sc2	SCA06717.1
Bf07	NC_049985.1	rna-XM_035826945.1	Sp19	NW_022145596.1	rna-XM_030981017.1	Po05	CM021530.1	g10331.t1	Pf04	Pf_4	TCONS_00042554	Sc09	chr9A_Sc2	SCA07264.1
Bf02	NC_049980.1	rna-XM_035807994.1	Sp13	NW_022145615.1	rna-XM_003726823.3	Po08	CM021533.1	g12997.t1	Pf21	Pf_21	TCONS_00029710	Sc10	chr10A_Sc2	SCA09960.1
Bf08	NC_049986.1	rna-XM_035828089.1	Sp12	NW_022145610.1	rna-XM_011668685.2	Po19	CM021540.1	g14172.t1	Pf16	Pf_16	TCONS_00015256	Sc17	chr17A_Sc2	SCA05048.1
Bf01	NC_049979.1	rna-XM_035811653.1	Sp05	NW_022145611.1	rna-XM_778649.5	Po01	CM021526.1	g19287.t1	Pf14	Pf_14	TCONS_00009599	Sc01	chr1A_Sc2	SCA14305.1
Bf06	NC_049984.1	rna-XM_035823814.1	Sp18	NW_022145614.1	rna-XM_030975314.1	Po04	CM021529.1	g2159.t1	Pf13	Pf_13	TCONS_00008646	Sc13	chr13A_Sc2	SCA25542.1
Bf01	NC_049979.1	rna-XM_035840340.1	Sp05	NW_022145611.1	rna-XM_030999045.1	Po01	CM021526.1	g19781.t1	Pf14	Pf_14	TCONS_00009612	Sc01	chr1A_Sc2	SCA14336.1
Bf06	NC_049984.1	rna-XM_035824632.1	Sp18	NW_022145614.1	rna-XM_030976052.1	Po04	CM021529.1	g1437.t1	Pf13	Pf_13	TCONS_00007045	Sc13	chr13A_Sc2	SCA26184.1
Bf17	NC_049995.1	rna-XM_035803606.1	Sp08	NW_022145613.1	rna-XM_791192.5	Po14	CM021539.1	g11403.t1	Pf17	Pf_17	TCONS_00018263	Sc15	chr15A_Sc2	SCA06650.1
Bf08	NC_049986.1	rna-XM_035829579.1	Sp12	NW_022145610.1	rna-XM_030997750.1	Po19	CM021540.1	g14002.t1	Pf16	Pf_16	TCONS_00016339	Sc17	chr17A_Sc2	SCA05204.1
Bf13	NC_049991.1	rna-XM_035838538.1	Sp09	NW_022145599.1	rna-XM_776958.5	Po03	CM021528.1	g15101.t1	Pf15	Pf_15	TCONS_00013016	Sc02	chr2A_Sc2	SCA02609.1
Bf16	NC_049994.1	rna-XM_035844368.1	Sp01	NW_022145612.1	rna-XM_786696.5	Po09	CM021534.1	g2746.t1	Pf18	Pf_18	TCONS_00019320	Sc11	chr11A_Sc2	SCA15536.2
Bf02	NC_049980.1	rna-XM_035810741.1	Sp10	NW_022145598.1	rna-XM_030982681.1	Po16	CM021542.1	g717.t1	Pf05	Pf_5	TCONS_00045387	Sc12	chr12A_Sc2	SCA18370.1
Bf09	NC_049987.1	rna-XM_035830404.1	Sp04	NW_022145607.1	rna-XM_011685798.2	Po10	CM021535.1	g8413.t1	Pf10	Pf_10	TCONS_00000200	Sc04	chr4A_Sc2	SCA22654.1
Bf04	NC_049982.1	rna-XM_035817485.1	Sp11	NW_022145600.1	rna-XM_030986286.1	Po11	CM021536.1	g6445.t1	Pf20	Pf_20	TCONS_00027342	Sc07	chr7A_Sc2	SCA19873.1
Bf08	NC_049986.1	rna-XM_035827218.1	Sp12	NW_022145610.1	rna-XM_030997564.1	Po19	CM021540.1	g14054.t1	Pf16	Pf_16	TCONS_00015215	Sc17	chr17A_Sc2	SCA04792.1
Bf01	NC_049979.1	rna-XM_035817542.1	Sp05	NW_022145611.1	rna-XM_011671697.2	Po01	CM021526.1	g19131.t1	Pf14	Pf_14	TCONS_00011689	Sc01	chr1A_Sc2	SCA14304.1
Bf04	NC_049982.1	rna-XM_035816156.1	Sp11	NW_022145600.1	rna-XM_030985448.1	Po11	CM021536.1	g5756.t1	Pf20	Pf_20	TCONS_00027479	Sc07	chr7A_Sc2	SCA19434.1
Bf07	NC_049985.1	rna-XM_035824878.1	Sp19	NW_022145596.1	rna-XM_793211.5	Po05	CM021530.1	g10743.t1	Pf04	Pf_4	TCONS_00043688	Sc09	chr9A_Sc2	SCA07957.1
Bf02	NC_049980.1	rna-XM_035810434.1	Sp10	NW_022145598.1	rna-XM_030983125.1	Po16	CM021542.1	g741.t1	Pf05	Pf_5	TCONS_00045223	Sc12	chr12A_Sc2	SCA17674.1
Bf18	NC_049996.1	rna-XM_035805323.1	Sp08	NW_022145613.1	rna-XM_778785.5	Po06	CM021531.1	g4802.t1	Pf11	Pf_11	TCONS_00002855	Sc21	chr21A_Sc2	SCA16743.1
Bf10	NC_049988.1	rna-XM_035832997.1	Sp03	NW_022145606.1	rna-XM_030993263.1	Po12	CM021537.1	g16741.t1	Pf09	Pf_9	TCONS_00055325	Sc05	chr5A_Sc2	SCA09521.1
Bf11	NC_049989.1	rna-XM_035835116.1	Sp06	NW_022145605.1	rna-XM_030992278.1	Po07	CM021532.1	g3869.t1	Pf12	Pf_12	TCONS_00004595	Sc06	chr6A_Sc2	SCA24648.1
Bf02	NC_049980.1	rna-XM_035811003.1	Sp13	NW_022145615.1	rna-XM_030976842.1	Po08	CM021533.1	g13548.t1	Pf21	Pf_21	TCONS_00028261	Sc10	chr10A_Sc2	SCA10400.1
Bf03	NC_049981.1	rna-XM_035814711.1	Sp21	NW_022145595.1	rna-XM_030980065.1	Po20	CM021545.1	g396.t1	Pf22	Pf_22	TCONS_00030039	Sc18	chr18A_Sc2	SCA26766.1
Bf10	NC_049988.1	rna-XM_035832504.1	Sp17	NW_022145604.1	rna-XM_030990857.1	Po18	CM021544.1	g12156.t1	Pf09	Pf_9	TCONS_00055343	Sc05	chr5A_Sc2	SCA08511.1
Bf11	NC_049989.1	rna-XM_035834758.1	Sp06	NW_022145605.1	rna-XM_003727611.3	Po07	CM021532.1	g4565.t1	Pf12	Pf_12	TCONS_00006809	Sc06	chr6A_Sc2	SCA24403.1
Bf04	NC_049982.1	rna-XM_035817982.1	Sp11	NW_022145600.1	rna-XM_030985783.1	Po11	CM021536.1	g5797.t1	Pf20	Pf_20	TCONS_00027772	Sc07	chr7A_Sc2	SCA19879.1
Bf19	NC_049997.1	rna-XM_035806314.1	Sp20	NW_022145602.1	rna-XM_030988526.1	Po06	CM021531.1	g5426.t1	Pf02	Pf_2	TCONS_00038094	Sc16	chr16A_Sc2	SCA21243.1
Bf08	NC_049986.1	rna-XM_035828015.1	Sp12	NW_022145610.1	rna-XM_030997047.1	Po19	CM021540.1	g14633.t1	Pf16	Pf_16	TCONS_00015481	Sc17	chr17A_Sc2	SCA05111.1
Bf10	NC_049988.1	rna-XM_035833174.1	Sp17	NW_022145604.1	rna-XM_003725236.3	Po18	CM021544.1	g12314.t1	Pf09	Pf_9	TCONS_00056084	Sc05	chr5A_Sc2	SCA09053.2
Bf04	NC_049982.1	rna-XM_035816008.1	Sp11	NW_022145600.1	rna-XM_796614.5	Po11	CM021536.1	g6423.t1	Pf20	Pf_20	TCONS_00027376	Sc07	chr7A_Sc2	SCA20561.1
Bf07	NC_049985.1	rna-XM_035827154.1	Sp19	NW_022145596.1	rna-XM_030980808.1	Po05	CM021530.1	g10897.t1	Pf04	Pf_4	TCONS_00041653	Sc09	chr9A_Sc2	SCA07378.1
Bf04	NC_049982.1	rna-XM_035817053.1	Sp15	NW_022145603.1	rna-XM_030989309.1	Po22	CM021547.1	g8098.t1	Pf01	Pf_1	TCONS_00025463	Sc19	chr19A_Sc2	SCA19224.1
Bf01	NC_049979.1	rna-XM_035820717.1	Sp05	NW_022145611.1	rna-XM_775137.5	Po01	CM021526.1	g20061.t1	Pf14	Pf_14	TCONS_00010188	Sc01	chr1A_Sc2	SCA14514.1
Bf01	NC_049979.1	rna-XM_035812043.1	Sp05	NW_022145611.1	rna-XM_030999590.1	Po01	CM021526.1	g19542.t1	Pf14	Pf_14	TCONS_00009854	Sc01	chr1A_Sc2	SCA14775.1
Bf09	NC_049987.1	rna-XM_035831890.1	Sp04	NW_022145607.1	rna-XM_784356.5	Po10	CM021535.1	g8485.t1	Pf10	Pf_10	TCONS_00000342	Sc04	chr4A_Sc2	SCA23069.1
Bf11	NC_049989.1	rna-XM_035834026.1	Sp03	NW_022145606.1	rna-XM_030993508.1	Po12	CM021537.1	g17540.t1	Pf09	Pf_9	TCONS_00055502	Sc05	chr5A_Sc2	SCA08603.1
Bf11	NC_049989.1	rna-XM_035835793.1	Sp06	NW_022145605.1	rna-NM_214620.1	Po07	CM021532.1	g3885.t1	Pf12	Pf_12	TCONS_00006748	Sc06	chr6A_Sc2	SCA24931.1
Bf04	NC_049982.1	rna-XM_035816780.1	Sp11	NW_022145600.1	rna-XM_030986257.1	Po11	CM021536.1	g6220.t1	Pf20	Pf_20	TCONS_00027564	Sc07	chr7A_Sc2	SCA20073.1
Bf02	NC_049980.1	rna-XM_035810652.1	Sp13	NW_022145615.1	rna-XM_788376.4	Po08	CM021533.1	g13389.t1	Pf21	Pf_21	TCONS_00028757	Sc10	chr10A_Sc2	SCA09919.1
Bf16	NC_049994.1	rna-XM_035802220.1	Sp01	NW_022145612.1	rna-XM_030972741.1	Po09	CM021534.1	g2753.t1	Pf18	Pf_18	TCONS_00020444	Sc11	chr11A_Sc2	SCA15722.1
Bf19	NC_049997.1	rna-XM_035806923.1	Sp20	NW_022145602.1	rna-XM_030987840.1	Po06	CM021531.1	g5009.t1	Pf02	Pf_2	TCONS_00035937	Sc16	chr16A_Sc2	SCA20604.1
Bf01	NC_049979.1	rna-XM_035825093.1	Sp03	NW_022145606.1	rna-XM_030992990.1	Po12	CM021537.1	g17736.t1	Pf09	Pf_9	TCONS_00056653	Sc05	chr5A_Sc2	SCA08290.1
Bf15	NC_049993.1	rna-XM_035843218.1	Sp07	NW_022145609.1	rna-XM_030996753.1	Po13	CM021538.1	g20234.t1	Pf08	Pf_8	TCONS_00054359	Sc08	chr8A_Sc2	SCA00990.1
Bf03	NC_049981.1	rna-XM_035812786.1	Sp01	NW_022145612.1	rna-XM_030973268.1	Po09	CM021534.1	g2942.t1	Pf18	Pf_18	TCONS_00019067	Sc11	chr11A_Sc2	SCA16507.1
Bf12	NC_049990.1	rna-XM_035838213.1	Sp16	NW_022145597.1	rna-XM_030981827.1	Po15	CM021541.1	g9958.t1	Pf19	Pf_19	TCONS_00021268	Sc20	chr20A_Sc2	SCA13167.1
Bf14	NC_049992.1	rna-XM_035841601.1	Sp14	NW_022145601.1	rna-XM_011670077.2	Po17	CM021543.1	g18387.t1	Pf07	Pf_7	TCONS_00050546	Sc22	chr22A_Sc2	SCA11558.1
Bf13	NC_049991.1	rna-XM_035838525.1	Sp09	NW_022145599.1	rna-XM_030984261.1	Po03	CM021528.1	g14693.t1	Pf15	Pf_15	TCONS_00013235	Sc02	chr2A_Sc2	SCA02361.1
[truncated: 1,671 more rows]

## Sheet: 3c
# The binary data matrix for the chromosomal rearrangement events of each species.
			BFL	SPU	POC	PFL	SCA	RPH	SCO	PYE	SBE	PEC
	BALG F	BALG F	1	1	1	1	1	1	1	1	0	1
		BALG F/L/J2/C2	0	0	0	0	0	0	0	0	1	0
	BALG P	BALG P	1	1	1	1	1	1	1	1	0	0
		BALG P/D	0	0	0	0	0	0	0	0	0	1
		BALG P/N	0	0	0	0	0	0	0	0	1	0
	BALG L	BALG L	1	1	1	1	1	0	0	0	0	0
		BALG L/J2	0	0	0	0	0	1	1	1	1	1
		BALG L/J2/C2	0	0	0	0	0	0	0	0	1	1
		BALG F/L/J2/C2	0	0	0	0	0	0	0	0	1	0
	BALG K	BALG K	1	1	1	1	1	0	0	0	0	0
		BALG K/O2	0	0	0	0	0	1	1	1	1	1
		BALG K/O2/J1	0	0	0	0	0	0	0	0	1	0
	BALG G	BALG G	1	1	1	1	1	1	1	1	0	1
		BALG G/M	0	0	0	0	0	0	0	0	1	0
	BALG H	BALG H	1	1	1	1	1	0	0	0	0	0
		BALG H/Q	0	0	0	0	0	1	1	1	1	1
		BALG H/J1/Qa	0	0	0	0	0	0	1	0	0	0
	BALG M	BALG M	1	1	1	1	1	1	1	0	0	0
		BALG M/B2	0	0	0	0	0	0	0	1	0	0
		BALG M/A2	0	0	0	0	0	0	0	0	0	1
		BALG G/M	0	0	0	0	0	0	0	0	1	0
	BALG N	BALG N	1	1	1	1	1	1	1	1	0	1
		BALG P/N	0	0	0	0	0	0	0	0	1	0
	BALG D	BALG D	1	1	1	1	1	1	1	1	0	0
		BALG P/D	0	0	0	0	0	0	0	0	0	1
		BALG D/A2	0	0	0	0	0	0	0	0	1	0
	BALG J2	BALG L/J2	0	0	0	0	0	1	1	1	1	1
		BALG J2	0	1	1	1	1	0	0	0	0	0
		BALG J2/C1	1	0	0	0	0	0	0	0	0	0
		BALG L/J2/C2	0	0	0	0	0	0	0	0	0	1
		BALG F/L/J2/C2	0	0	0	0	0	0	0	0	1	0
	BALG C1	BALG J2/C1	1	0	0	0	0	0	0	0	0	0
		BALG C1	0	1	1	1	1	1	1	1	0	1
		BALG C1/B2	0	0	0	0	0	0	0	0	1	0
	BALG A2	BALG A2	0	1	1	1	1	0	0	1	0	0
		BALG A2/A1	1	0	0	0	0	0	0	0	0	0
		BALG A2/B2	0	0	0	0	0	1	1	0	0	0
		BALG M/A2	0	0	0	0	0	0	0	0	0	1
		BALG D/A2	0	0	0	0	0	0	0	0	1	0
	BALG A1	BALG A2/A1	1	0	0	0	0	0	0	0	0	0
		BALG A1	0	1	1	1	1	1	1	1	0	1
		BALG A1/B3	0	0	0	0	0	0	0	0	1	0
	BALG I	BALG I	0	1	1	1	1	1	1	1	1	1
		BALG I/O1	1	0	0	0	0	0	0	0	0	0
	BALG O1	BALG I/O1	1	0	0	0	0	0	0	0	0	0
		BALG O1	0	1	1	1	1	0	0	0	0	0
		BALG O1/R	0	0	0	0	0	1	1	1	1	1
		BALG O1/R/B3	0	0	0	0	0	0	0	0	0	1
		BALG O1/R/E	0	0	0	0	0	0	0	0	1	0
	BALG R	X	1	0	0	0	0	0	0	0	0	0
		BALG O1/R	0	0	0	0	0	1	1	1	1	1
		BALG O1/R/B3	0	0	0	0	0	0	0	0	0	1
		BALG R	0	1	1	0	0	0	0	0	0	0
		BALG R/B1	0	0	0	1	1	0	0	0	0	0
		BALG O1/R/E	0	0	0	0	0	0	0	0	1	0
	BALG B1	BALG R/B1	0	0	0	1	1	0	0	0	0	0
		BALG B1	1	1	1	0	0	1	1	1	1	0
		BALG B1/E	0	0	0	0	0	0	0	0	0	1
	BALG O2	BALG K/O2	0	0	0	0	0	1	1	1	1	1
		BALG O2	1	1	0	1	1	0	0	0	0	0
		BALG O2/B3	0	0	1	0	0	0	0	0	0	0
		BALG K/O2/J1	0	0	0	0	0	0	0	0	1	0
	BALG B3	BALG O1/R/B3	0	0	0	0	0	0	0	0	0	1
		BALG O2/B3	0	0	1	0	0	0	0	0	0	0
		BALG B3	1	0	0	1	1	1	1	1	0	0
		BALG B3/J1	0	1	0	0	0	0	0	0	0	0
		BALG A1/B3	0	0	0	0	0	0	0	0	1	0
	BALG J1	BALG H/J1/Qa	0	0	0	0	0	0	1	0	0	0
		BALG B3/J1	0	1	0	0	0	0	0	0	0	0
		BALG J1	1	0	1	1	1	1	0	1	0	0
		BALG J1/B2	0	0	0	0	0	0	0	0	0	1
		BALG K/O2/J1	0	0	0	0	0	0	0	0	1	0
	BALG E	BALG B1/E	0	0	0	0	0	0	0	0	0	1
		BALG E	1	0	1	1	1	1	1	1	0	0
		BALG E/B2/C2	0	1	0	0	0	0	0	0	0	0
		BALG O1/R/E	0	0	0	0	0	0	0	0	1	0
	BALG B2	BALG M/B2	0	0	0	0	0	0	0	1	0	0
		BALG A2/B2	0	0	0	0	0	1	1	0	0	0
		BALG J1/B2	0	0	0	0	0	0	0	0	0	1
		BALG E/B2/C2	0	1	0	0	0	0	0	0	0	0
		BALG B2	1	0	0	0	0	0	0	0	0	0
		BALG B2/C2	0	1	1	1	1	0	0	0	0	0
		BALG B2/C2a	0	0	0	1	1	0	0	0	0	0
		BALG C1/B2	0	0	0	0	0	0	0	0	1	0
	BALG C2	BALG E/B2/C2	0	1	0	0	0	0	0	0	0	0
		BALG B2/C2	0	1	1	1	1	0	0	0	0	0
		BALG B2/C2b	0	0	0	1	1	0	0	0	0	0
		BALG C2	0	0	0	0	0	1	1	1	0	0
		BALG C2/Q	1	0	0	0	0	0	0	0	0	0
		BALG L/J2/C2	0	0	0	0	0	0	0	0	0	1
		BALG F/L/J2/C2	0	0	0	0	0	0	0	0	1	0
	BALG Q	BALG H/Q	0	0	0	0	0	1	1	1	1	1
		BALG H/J1/Qb	0	0	0	0	0	0	1	0	0	0
		BALG C2/Q	1	0	0	0	0	0	0	0	0	0
		BALG Q	0	1	1	1	1	0	0	0	0	0

## Sheet: 3d
	# The binary data matrix after removing the duplications.														# The input NEXUS file for Bayesian phylogenetic analysis.
		BFL	SPU	POC	PFL	SCA	RPH	SCO	PYE	SBE	PEC				#NEXUS
	BALG F	1	1	1	1	1	1	1	1	0	1				BEGIN DATA;
	BALG F/L/J2/C2	0	0	0	0	0	0	0	0	1	0					DIMENSIONS NCHAR=58 NTAX=10;
	BALG P	1	1	1	1	1	1	1	1	0	0					FORMAT DATATYPE=STANDARD GAP=- MISSING=? SYMBOLS="01";
	BALG P/D	0	0	0	0	0	0	0	0	0	1
	BALG P/N	0	0	0	0	0	0	0	0	1	0					MATRIX
	BALG L	1	1	1	1	1	0	0	0	0	0					BFL 1010010010010100100110010001000010000100101010101010000100
	BALG L/J2	0	0	0	0	0	1	1	1	1	1					SPU 1010010010010100100110101010010101000010101001000101000001
	BALG L/J2/C2	0	0	0	0	0	0	0	0	1	1					POC 1010010010010100100110101010010101000010100100101001000001
	BALG K	1	1	1	1	1	0	0	0	0	0					PFL 1010010010010100100110101010010101000001001010101001110001
	BALG K/O2	0	0	0	0	0	1	1	1	1	1					SCA 1010010010010100100110101010010101000001001010101001110001
	BALG K/O2/J1	0	0	0	0	0	0	0	0	1	0					RPH 1010001001010010100110001000110100100000100010101000001000
	BALG G	1	1	1	1	1	1	1	1	0	1					SCO 1010001001010011100110001000110100100000100010001000001010
	BALG G/M	0	0	0	0	0	0	0	0	1	0					PYE 1010001001010010010110001010010100100000100010101000001000
	BALG H	1	1	1	1	1	0	0	0	0	0					SBE 0100101101101010000001000100001100101000100000000000000000
	BALG H/Q	0	0	0	0	0	1	1	1	1	1					PEC 1001001101010010001100001000010100110000010000010000000000
	BALG H/J1/Qa	0	0	0	0	0	0	1	0	0	0
	BALG M	1	1	1	1	1	1	1	0	0	0				;
	BALG M/B2	0	0	0	0	0	0	0	1	0	0
	BALG M/A2	0	0	0	0	0	0	0	0	0	1				END;
	BALG N	1	1	1	1	1	1	1	1	0	1
	BALG D	1	1	1	1	1	1	1	1	0	0
	BALG D/A2	0	0	0	0	0	0	0	0	1	0
	BALG J2	0	1	1	1	1	0	0	0	0	0
	BALG J2/C1	1	0	0	0	0	0	0	0	0	0
	BALG C1	0	1	1	1	1	1	1	1	0	1
	BALG C1/B2	0	0	0	0	0	0	0	0	1	0
	BALG A2	0	1	1	1	1	0	0	1	0	0
	BALG A2/A1	1	0	0	0	0	0	0	0	0	0
	BALG A2/B2	0	0	0	0	0	1	1	0	0	0
	BALG A1	0	1	1	1	1	1	1	1	0	1
	BALG A1/B3	0	0	0	0	0	0	0	0	1	0
	BALG I	0	1	1	1	1	1	1	1	1	1
	BALG I/O1	1	0	0	0	0	0	0	0	0	0
	BALG O1	0	1	1	1	1	0	0	0	0	0
	BALG O1/R	0	0	0	0	0	1	1	1	1	1
	BALG O1/R/B3	0	0	0	0	0	0	0	0	0	1
	BALG O1/R/E	0	0	0	0	0	0	0	0	1	0
	X	1	0	0	0	0	0	0	0	0	0
	BALG R	0	1	1	0	0	0	0	0	0	0
	BALG R/B1	0	0	0	1	1	0	0	0	0	0
	BALG B1	1	1	1	0	0	1	1	1	1	0
	BALG B1/E	0	0	0	0	0	0	0	0	0	1
	BALG O2	1	1	0	1	1	0	0	0	0	0
	BALG O2/B3	0	0	1	0	0	0	0	0	0	0
	BALG B3	1	0	0	1	1	1	1	1	0	0
	BALG B3/J1	0	1	0	0	0	0	0	0	0	0
	BALG J1	1	0	1	1	1	1	0	1	0	0
	BALG J1/B2	0	0	0	0	0	0	0	0	0	1
	BALG E	1	0	1	1	1	1	1	1	0	0
	BALG E/B2/C2	0	1	0	0	0	0	0	0	0	0
	BALG B2	1	0	0	0	0	0	0	0	0	0
	BALG B2/C2	0	1	1	1	1	0	0	0	0	0
	BALG B2/C2a	0	0	0	1	1	0	0	0	0	0
	BALG B2/C2b	0	0	0	1	1	0	0	0	0	0
	BALG C2	0	0	0	0	0	1	1	1	0	0
	BALG C2/Q	1	0	0	0	0	0	0	0	0	0
	BALG H/J1/Qb	0	0	0	0	0	0	1	0	0	0
	BALG Q	0	1	1	1	1	0	0	0	0	0

## Sheet: 3e
# The distance matrix for visualization with the heatmap plot.
	BFL	PFL	SCA	SPU	POC	SBE	PEC	PYE	RPH	SCO
BFL	0	0.58	0.58	0.65	0.6	0.97	0.91	0.7	0.66	0.71
PFL	0.58	0	0	0.36	0.3	0.97	0.82	0.61	0.61	0.67
SCA	0.58	0	0	0.36	0.3	0.97	0.82	0.61	0.61	0.67
SPU	0.65	0.36	0.36	0	0.24	0.94	0.81	0.68	0.68	0.69
POC	0.6	0.3	0.3	0.24	0	0.94	0.81	0.59	0.59	0.65
SBE	0.97	0.97	0.97	0.94	0.94	0	0.76	0.79	0.79	0.79
PEC	0.91	0.82	0.82	0.81	0.81	0.76	0	0.6	0.6	0.62
PYE	0.7	0.61	0.61	0.68	0.59	0.79	0.6	0	0.19	0.3
RPH	0.66	0.61	0.61	0.68	0.59	0.79	0.6	0.19	0	0.14
SCO	0.71	0.67	0.67	0.69	0.65	0.79	0.62	0.3	0.14	0

## Sheet: 5a
# Counts of transposable elements (TEs), including DNA, LTR, LINE, and SINE								# Normalized to a fixed genomic distance of 10,000 base pairs (bp).
	DNA	LTR	LINE	SINE	Total	size(bp)		DNA	LTR	LINE	SINE	Total	Percent differences
BFL_non-Hox	11637	292	6423	2570	20922	18675920		6.23102	0.156351	3.43919	1.3761	11.2027	0.767652
BFL_Hox	65	0	47	12	124	476389		1.36443	0	0.986589	0.251895	2.60291
PFL_non-Hox	3619	1496	2889	169	8173	28547386		1.26772	0.524041	1.012	0.0591998	2.86296	0.775179
PFL_Hox	15	1	13	1	30	466090		0.321826	0.0214551	0.278916	0.0214551	0.643653
POC_non-Hox	2142	970	1502	3643	8257	20832376		1.02821	0.465621	0.720993	1.74872	3.96354	0.602279
POC_Hox	5	13	17	32	67	425023		0.117641	0.305866	0.399978	0.7529	1.57639
APL_non-Hox	234	55	191	87	567	4017193		0.582496	0.136912	0.475456	0.216569	1.41143	0.525613
APL_Hox	13	3	11	2	29	433117		0.30015	0.0692653	0.253973	0.0461769	0.669565
SPU_non-Hox	19968	2880	7996	5929	36773	61505549		3.24654	0.46825	1.30005	0.963978	5.97881	0.350216
SPU_Hox	111	25	68	48	252	648659		1.71122	0.385411	1.04832	0.739988	3.88494
LVA_non-Hox	20957	2441	8770	10489	42657	75084873		2.79111	0.325099	1.16801	1.39695	5.68117	0.156625
LVA_Hox	157	14	63	98	332	692914		2.26579	0.202045	0.909204	1.41432	4.79136
LPI_non-Hox	26320	4630	10928	7922	49800	91088663		2.88949	0.508296	1.19971	0.869702	5.4672	0.169941
LPI_Hox	163	16	61	71	311	685309		2.37849	0.233471	0.890109	1.03603	4.5381
PYE_non-Hox	6106	578	6978	6005	19667	52439980		1.16438	0.110221	1.33066	1.14512	3.75038	0.420271
PYE_Hox	117	6	137	134	394	1812156		0.64564	0.0331097	0.756006	0.739451	2.17421
PEC_non-Hox	17034	4191	27847	5686	54758	76014548		2.24089	0.551342	3.66338	0.748015	7.20362	0.573332
PEC_Hox	49	14	85	17	165	536838		0.912752	0.260786	1.58335	0.316669	3.07355

## Sheet: 5b
# The averaged TE densities of the Hox-bearing chromosomes/scaffolds.
	DNA	LTR	LINE	SINE	Total	size(bp)	averaged TE densities
BFL_Hox_chr	11702	292	6470	2582	21046	19152309	10.9888
PFL_Hox_chr	3634	1497	2902	170	8203	29013476	2.82731
POC_Hox_chr	2147	983	1519	3675	8324	21257399	3.91581
APL_Hox_chr	247	58	202	89	596	4450310	1.33923
SPU_Hox_chr	20079	2905	8064	5977	37025	62154208	5.95696
LVA_Hox_chr	21114	2455	8833	10587	42989	75777787	5.67303
LPI_Hox_chr	26483	4646	10989	7993	50111	91773972	5.46026
PYE_Hox_chr	6223	584	7115	6139	20061	54252136	3.69773
PEC_Hox_chr	17083	4205	27932	5703	54923	76551386	7.17466

## Sheet: S3
# Number of orthologous gene pairs identified between PFL and SCA.																													# Fisher's exact test with Bonferroni correction
	PFL1	PFL2	PFL3-1	PFL4	PFL5	PFL6	PFL7	PFL8	PFL9	PFL10	PFL11	PFL12	PFL13	PFL14	PFL15	PFL16	PFL17	PFL18	PFL19	PFL20	PFL21	PFL22	PFL23-1	PFL23-2	PFL3-2	PFL3-3	PFL3-4		PFL	SCA	-log 10 adjusted p-value
SCA23	2	5	2	4	2	4	0	2	10	0	0	2	5	2	0	0	3	2	2	5	0	0	71	104	3	0	0		1	19	300
SCA22	0	7	4	6	2	6	419	2	4	3	3	2	4	2	5	4	5	2	5	3	5	0	0	0	0	0	4		2	16	300
SCA21	5	4	0	5	3	0	6	5	4	3	316	0	9	2	0	3	0	2	0	0	2	3	4	2	0	0	0		3	14	185.429
SCA20	2	8	3	5	11	0	2	6	5	2	3	4	8	5	2	3	5	3	483	2	2	3	0	0	0	0	0		4	9	300
SCA19	390	3	4	0	0	4	4	0	4	4	3	3	2	2	2	3	4	2	5	7	8	0	0	4	0	0	0		5	12	300
SCA18	4	4	3	5	2	2	0	2	2	0	4	0	8	0	0	0	3	0	6	2	0	387	5	0	0	0	2		6	3	300
SCA17	0	5	5	3	6	3	5	8	3	3	3	4	2	3	0	488	0	3	2	0	0	3	0	3	0	0	0		7	22	300
SCA16	4	292	5	3	3	2	0	2	2	0	5	0	0	0	5	4	2	0	3	0	3	0	2	4	0	0	0		8	8	300
SCA15	6	3	2	4	11	2	3	2	0	5	4	8	3	5	4	4	485	2	3	4	2	2	0	0	0	2	2		9	5	300
SCA14	3	5	138	0	4	2	3	2	2	2	0	6	5	0	2	2	2	2	3	0	0	0	4	0	42	37	47		10	4	300
SCA13	8	7	2	6	3	3	5	7	6	3	0	2	660	3	0	0	3	2	5	3	4	4	0	0	0	0	0		11	1	7.78559	* small-scale chromosomal rearrangement event between PFL11 and PFL14 (PFL-specific)
SCA12	7	7	4	3	394	4	6	2	3	4	3	4	5	3	0	2	7	2	3	6	3	3	2	3	0	0	0		11	21	300
SCA11	3	0	0	5	7	2	6	7	2	0	8	0	4	3	8	3	3	463	6	4	4	0	0	2	0	0	0		12	6	300
SCA10	2	5	0	4	0	0	0	3	6	2	4	9	6	5	0	2	5	3	3	0	612	0	0	0	2	0	0		13	13	300
SCA9	4	8	0	631	8	2	5	3	4	4	5	2	4	0	5	0	6	0	4	5	6	4	0	3	0	0	3		14	1	300
SCA8	6	2	4	4	7	0	2	571	5	4	5	3	4	4	4	4	0	7	4	0	4	2	2	4	2	0	0		15	2	300
SCA7	3	4	2	0	3	0	2	4	0	3	0	7	0	0	5	5	6	5	0	534	4	0	0	7	0	0	0		16	17	300
SCA6	5	6	4	4	0	0	4	6	4	5	8	625	6	5	0	0	4	2	0	6	3	6	0	0	0	0	0		17	15	300
SCA5	8	6	5	3	4	3	4	5	639	6	4	3	2	0	3	0	5	4	3	0	3	2	2	0	0	0	2		18	11	300
SCA4	7	9	2	3	10	9	6	6	3	476	5	2	5	0	2	7	6	3	3	0	5	7	2	4	8	0	0		19	20	300
SCA3	15	7	4	6	4	717	6	4	6	3	3	2	2	4	3	4	7	3	0	5	7	0	4	3	0	0	0		20	7	300
SCA2	4	6	3	6	5	2	4	3	0	6	5	7	4	4	672	5	2	2	4	4	4	4	0	0	0	2	3		21	10	300
SCA1	8	5	4	4	3	0	6	2	2	3	81	0	2	895	3	15	7	4	2	5	5	4	0	2	2	0	0		22	18	300
																													23	23	103.841
																													24	23	156.506
																													25	14	52.6482
																													26	14	53.5343
																													27	14	60.9948
# Number of orthologous gene pairs identified between PFL and SPU.
	PFL1	PFL2	PFL3-1	PFL4	PFL5	PFL6	PFL7	PFL8	PFL9	PFL10	PFL11	PFL12	PFL13	PFL14	PFL15	PFL16	PFL17	PFL18	PFL19	PFL20	PFL21	PFL22	PFL23-1	PFL23-2	PFL3-2	PFL3-3	PFL3-4		# Fisher's exact test with Bonferroni correction
SPU21	6	2	0	2	3	8	0	0	7	2	2	0	2	0	3	0	2	0	2	0	4	250	0	0	2	0	0		PFL	SPU	-log 10 adjusted p-value
SPU20	3	141	0	3	3	3	3	3	0	2	0	4	3	3	0	4	2	2	0	0	2	5	2	0	2	0	0		1	15	283.257
SPU19	2	0	0	415	5	3	3	0	3	0	3	0	2	2	0	2	0	5	4	2	0	2	0	2	0	0	0		2	20	212.388
SPU18	3	7	2	7	0	0	0	3	7	3	0	0	420	4	6	2	2	51	6	4	4	4	0	3	0	2	0		3	2	96.5509
SPU17	5	3	0	5	3	4	4	0	243	3	0	0	3	0	0	8	3	3	0	4	4	2	0	0	0	0	0		4	19	300
SPU16	5	3	0	4	4	5	5	3	3	3	2	2	5	0	6	4	3	8	297	0	0	2	0	0	0	0	0		5	10	300
SPU15	202	0	0	0	0	0	3	0	7	3	2	0	4	0	2	5	5	0	3	3	2	2	0	0	2	2	0		6	1	300
SPU14	3	6	0	0	0	2	275	4	0	2	3	2	0	0	3	3	0	0	4	0	3	0	4	0	2	0	0		7	14	300
SPU13	4	0	0	3	4	6	2	4	5	0	0	7	4	3	4	2	3	2	3	2	405	0	0	0	0	0	0		8	7	300
SPU12	3	6	6	3	5	2	3	0	4	3	2	0	2	3	6	333	3	4	2	0	3	0	3	0	0	3	2		9	3	130.956
SPU11	2	5	2	2	0	0	5	5	0	0	2	5	2	5	4	7	4	6	3	414	0	3	2	0	2	2	0		9	17	274.413
SPU10	4	3	3	3	247	2	0	0	4	2	6	0	4	0	2	4	7	5	2	2	0	0	0	0	0	0	0		10	4	300
SPU09	8	0	3	4	0	0	0	2	6	3	4	3	7	3	421	2	2	0	2	2	5	2	0	0	0	3	0		11	5	8.37543	* small-scale chromosomal rearrangement event between PFL11 and PFL14 (PFL-specific)
SPU08	7	4	2	3	12	2	0	3	4	6	184	6	3	8	0	4	239	6	2	3	2	0	3	0	0	2	0		11	8	158.796
SPU07	4	4	3	4	8	2	0	351	2	0	3	3	7	0	2	0	2	2	2	2	0	2	0	0	0	0	0		12	6	300
SPU06	7	0	0	8	6	0	0	3	10	8	4	450	6	7	2	6	2	0	4	5	3	0	0	0	0	0	0		13	18	300
SPU05	5	2	3	6	3	7	6	2	10	0	65	2	2	643	3	10	2	9	7	2	5	0	0	0	0	2	0		14	5	300
SPU04	10	6	0	5	6	6	0	7	6	313	4	3	5	4	10	5	4	5	3	3	4	2	2	0	0	0	0		15	9	300
SPU03	9	3	3	2	0	4	8	5	149	3	3	0	0	3	2	19	7	3	2	2	2	4	0	0	2	0	0		16	12	300
SPU02	4	0	77	4	6	0	4	3	3	3	4	3	0	0	3	5	19	2	3	0	0	2	0	4	19	20	32		17	8	250.892
SPU01	5	6	12	7	2	447	7	10	16	3	6	12	5	7	3	6	2	240	4	6	10	2	50	69	0	0	0		18	1	154.126
																													18	18	5.56068	* small-scale chromosomal rearrangement event between PFL13 and PFL18 (shared by two hemichordates).
																													19	16	300
																													20	11	300
																													21	13	300
																													22	21	300
																													23	1	32.3725
																													24	1	54.7551
																													25	2	20.0589
																													26	2	20.0263
																													27	2	46.904
# Number of orthologous gene pairs identified between SCA and SPU.																													# Fisher's exact test with Bonferroni correction
	SCA1	SCA2	SCA3	SCA4	SCA5	SCA6	SCA7	SCA8	SCA9	SCA10	SCA11	SCA12	SCA13	SCA14	SCA15	SCA16	SCA17	SCA18	SCA19	SCA20	SCA21	SCA22	SCA23						SCA	SPU	-log 10 adjusted p-value
SPU21	0	3	5	3	5	0	5	2	4	3	0	2	2	0	3	2	0	240	3	4	0	2	0						1	5	300
SPU20	5	0	4	4	0	5	2	3	6	3	0	0	4	0	2	145	5	5	3	3	0	2	0						2	9	300
SPU19	2	0	0	0	2	0	0	3	399	2	0	3	0	4	0	0	4	0	4	4	0	0	2						3	1	300
SPU18	5	6	4	4	7	4	2	3	3	4	50	2	421	2	3	0	5	2	0	6	2	3	0						4	4	300
SPU17	0	8	7	5	231	2	3	3	4	7	3	3	4	2	0	0	4	4	5	2	2	4	0						5	3	114.482
SPU16	4	3	5	5	0	0	0	3	4	0	3	6	5	0	6	4	4	3	6	271	2	3	0						5	17	248.792
SPU15	0	2	4	2	5	0	2	0	3	0	0	0	5	0	6	0	3	2	181	5	2	0	0						6	6	300
SPU14	2	4	6	5	2	0	2	3	2	4	0	2	2	0	3	2	2	2	2	2	2	255	3						7	11	300
SPU13	4	4	4	2	5	2	2	4	2	394	2	8	4	2	4	0	5	4	7	2	0	3	2						8	7	300
SPU12	3	6	3	4	11	2	4	2	2	0	2	2	3	2	0	3	313	0	5	3	0	3	2						9	19	300
SPU11	6	4	2	0	2	5	364	3	4	0	4	3	7	5	4	3	3	3	0	7	4	3	0						10	13	300
SPU10	0	2	4	2	6	0	0	0	8	0	2	214	0	2	5	2	4	0	3	3	6	0	0						11	1	154.509
SPU09	7	385	5	2	3	4	4	6	4	0	0	2	6	0	3	0	0	3	3	0	5	0	0						11	18	6.30992	* small-scale chromosomal rearrangement event between SCA11 and SCA13 (shared by two hemichordates)
SPU08	6	0	6	5	4	5	5	0	3	3	6	5	0	3	224	2	3	0	3	6	178	3	4						12	10	300
SPU07	0	2	6	2	3	3	3	318	2	3	2	6	6	0	0	5	5	0	0	0	2	0	0						13	18	300
SPU06	9	3	2	4	5	418	7	4	0	8	0	4	4	6	0	2	8	0	3	0	4	2	0						14	2	187.756
SPU05	683	4	5	6	11	5	3	0	3	6	8	0	4	0	0	0	4	2	6	8	5	3	3						15	8	232.258
SPU04	8	6	7	293	8	3	4	4	4	2	0	2	4	3	9	3	0	6	6	2	0	0	2						16	20	228.186
SPU03	4	6	2	9	134	0	3	4	0	2	0	4	0	8	5	0	20	3	7	4	2	0	3						17	12	300
SPU02	8	4	5	0	8	4	3	6	3	2	3	3	4	136	20	0	7	3	5	3	3	5	3						18	21	300
SPU01	7	6	432	6	9	22	7	7	7	6	230	7	9	4	4	5	2	5	4	4	9	11	131						19	15	265.164
																													20	16	300
																													21	8	186.03
																													22	14	300
																													23	1	99.6208

## Sheet: S4a
# Number of orthologous gene pairs identified between PFL and SPU.
	PFL1	PFL2	PFL3-1	PFL4	PFL5	PFL6	PFL7	PFL8	PFL9	PFL10	PFL11	PFL12	PFL13	PFL14	PFL15	PFL16	PFL17	PFL18	PFL19	PFL20	PFL21	PFL22	PFL23-1	PFL23-2	PFL3-2	PFL3-3	PFL3-4
SPU21	6	2	0	2	3	8	0	0	7	2	2	0	2	0	3	0	2	0	2	0	4	250	0	0	2	0	0
SPU20	3	141	0	3	3	3	3	3	0	2	0	4	3	3	0	4	2	2	0	0	2	5	2	0	2	0	0
SPU19	2	0	0	415	5	3	3	0	3	0	3	0	2	2	0	2	0	5	4	2	0	2	0	2	0	0	0
SPU18	3	7	2	7	0	0	0	3	7	3	0	0	420	4	6	2	2	51	6	4	4	4	0	3	0	2	0
SPU17	5	3	0	5	3	4	4	0	243	3	0	0	3	0	0	8	3	3	0	4	4	2	0	0	0	0	0
SPU16	5	3	0	4	4	5	5	3	3	3	2	2	5	0	6	4	3	8	297	0	0	2	0	0	0	0	0
SPU15	202	0	0	0	0	0	3	0	7	3	2	0	4	0	2	5	5	0	3	3	2	2	0	0	2	2	0
SPU14	3	6	0	0	0	2	275	4	0	2	3	2	0	0	3	3	0	0	4	0	3	0	4	0	2	0	0
SPU13	4	0	0	3	4	6	2	4	5	0	0	7	4	3	4	2	3	2	3	2	405	0	0	0	0	0	0
SPU12	3	6	6	3	5	2	3	0	4	3	2	0	2	3	6	333	3	4	2	0	3	0	3	0	0	3	2
SPU11	2	5	2	2	0	0	5	5	0	0	2	5	2	5	4	7	4	6	3	414	0	3	2	0	2	2	0
SPU10	4	3	3	3	247	2	0	0	4	2	6	0	4	0	2	4	7	5	2	2	0	0	0	0	0	0	0
SPU09	8	0	3	4	0	0	0	2	6	3	4	3	7	3	421	2	2	0	2	2	5	2	0	0	0	3	0
SPU08	7	4	2	3	12	2	0	3	4	6	184	6	3	8	0	4	239	6	2	3	2	0	3	0	0	2	0
SPU07	4	4	3	4	8	2	0	351	2	0	3	3	7	0	2	0	2	2	2	2	0	2	0	0	0	0	0
SPU06	7	0	0	8	6	0	0	3	10	8	4	450	6	7	2	6	2	0	4	5	3	0	0	0	0	0	0
SPU05	5	2	3	6	3	7	6	2	10	0	65	2	2	643	3	10	2	9	7	2	5	0	0	0	0	2	0
SPU04	10	6	0	5	6	6	0	7	6	313	4	3	5	4	10	5	4	5	3	3	4	2	2	0	0	0	0
SPU03	9	3	3	2	0	4	8	5	149	3	3	0	0	3	2	19	7	3	2	2	2	4	0	0	2	0	0
SPU02	4	0	77	4	6	0	4	3	3	3	4	3	0	0	3	5	19	2	3	0	0	2	0	4	19	20	32
SPU01	5	6	12	7	2	447	7	10	16	3	6	12	5	7	3	6	2	240	4	6	10	2	50	69	0	0	0
# Fisher's exact test with Bonferroni correction
PFL	SPU	-log 10 adjusted p-value
1	15	283.257
2	20	212.388
3	2	96.5509
4	19	300
5	10	300
6	1	300
7	14	300
8	7	300
9	3	130.956
9	17	274.413
10	4	300
11	5	8.37543
11	8	158.796
12	6	300
13	18	300
14	5	300
15	9	300
16	12	300
17	8	250.892
18	1	154.126
18	18	5.56068
19	16	300
20	11	300
21	13	300
22	21	300
23	1	32.3725
24	1	54.7551
25	2	20.0589
26	2	20.0263
27	2	46.904

## Sheet: S4b
# Number of orthologous gene pairs identified between PFL and POC.
	PFL1	PFL2	PFL3-1	PFL4	PFL5	PFL6	PFL7	PFL8	PFL9	PFL10	PFL11	PFL12	PFL13	PFL14	PFL15	PFL16	PFL17	PFL18	PFL19	PFL20	PFL21	PFL22	PFL23-1	PFL23-2	PFL3-2	PFL3-3	PFL3-4
POC22	211	2	0	0	2	0	2	0	6	2	0	0	0	0	0	0	2	2	2	5	2	0	0	0	0	0	0
POC21	5	3	76	2	0	0	0	0	2	2	0	0	3	2	0	3	22	0	0	0	2	5	2	0	18	21	36
POC20	2	0	0	0	2	5	3	0	4	0	4	0	2	0	5	0	2	2	4	0	7	243	2	0	2	0	2
POC19	0	7	0	0	3	3	3	6	4	0	0	0	0	0	2	322	5	0	0	0	2	0	0	0	0	0	0
POC18	4	6	0	4	2	0	0	3	280	0	0	2	5	0	5	7	2	4	5	0	2	2	0	0	0	0	0
POC17	4	7	2	4	4	2	267	4	2	2	2	2	4	0	3	5	0	0	3	2	3	0	2	0	0	0	0
POC16	6	2	0	3	246	3	4	0	3	3	2	0	5	2	2	2	3	0	3	2	0	0	0	0	4	0	0
POC15	4	4	5	8	0	0	2	2	6	5	2	6	6	0	2	3	0	6	295	0	3	2	0	2	0	0	0
POC14	7	5	0	4	10	0	0	0	3	3	0	4	2	2	2	0	266	0	2	5	0	0	2	0	0	0	0
POC13	2	9	3	0	0	0	3	360	4	3	0	2	3	3	3	0	3	6	4	0	2	0	0	0	0	0	0
POC12	6	6	4	4	4	2	5	5	137	2	5	4	3	3	3	27	7	5	0	4	8	0	7	2	0	0	2
POC11	0	5	0	0	2	0	3	6	2	0	5	0	2	2	2	2	0	5	3	405	2	2	2	0	0	0	0
POC10	7	9	0	7	5	4	4	8	2	317	2	2	4	3	5	4	0	2	4	2	0	2	4	0	0	0	0
POC09	2	4	4	3	0	0	3	4	4	0	3	0	2	0	2	0	3	252	0	4	6	2	53	73	0	0	2
POC08	6	0	0	5	0	6	2	0	8	4	4	4	3	4	2	5	0	3	0	0	387	0	3	3	0	0	2
POC07	5	3	0	2	2	5	4	4	10	5	3	465	0	6	2	4	0	0	2	2	5	0	0	0	0	0	0
POC06	4	158	0	7	4	0	3	5	6	4	204	2	0	4	2	4	2	4	2	2	2	0	0	0	0	0	0
POC05	6	2	5	415	0	7	0	2	8	2	2	2	4	2	0	2	0	3	0	0	3	3	2	2	0	0	0
POC04	4	5	2	8	5	5	3	0	0	5	4	0	444	4	3	0	3	52	3	0	0	5	0	0	0	2	0
POC03	3	4	0	4	2	2	4	6	2	0	4	0	5	4	452	2	4	2	2	2	2	3	0	0	0	0	2
POC02	8	6	0	5	7	464	4	4	9	2	10	10	5	6	0	2	5	0	4	4	5	3	3	0	0	0	0
POC01	9	5	0	5	7	7	5	3	7	3	68	11	6	648	5	8	4	8	9	2	4	4	0	0	0	0	0
# Fisher's exact test with Bonferroni correction
PFL	POC	-log 10 adjusted p-value
1	22	300
2	6	152.108
3	21	105.695
4	5	300
5	16	300
6	2	300
7	17	300
8	13	300
9	12	103.455
9	18	300
10	10	300
11	1	7.52678
11	6	203.914
12	7	300
13	4	300
14	1	300
15	3	300
16	19	300
17	14	300
17	21	2.43634
18	4	5.43125
18	9	279.895
19	15	300
20	11	300
21	8	300
22	20	300
23	9	47.2519
24	9	85.3214
25	21	22.0739
26	21	29.8226
27	21	48.2859

[truncated: 17 more sheets: S4c, S4d, S4e, S4f, S5a, S5b, S5c, S5d, S6-S9, S11, S13, S14, S15, S23, S24a, S24b, S24c]
