# Supplementary material for: Chromosome-level genome assemblies of 2 hemichordates provide new insights into deuterostome origin and chromosome evolution
Source: PLoS Biol. 2024 Jun 3;22(6):e3002661. doi: 10.1371/journal.pbio.3002661 (PMC11175523; doi:10.1371/journal.pbio.3002661)
Supplement: S3 Data — (XLSX) [file pbio.3002661.s030.xlsx]

## Sheet: SPU3
GO ID	GO Name	GO Category	FDR	P-Value	Gene number
GO:0060335	positive regulation of interferon-gamma-mediated signaling pathway	BIOLOGICAL_PROCESS	3.25405e-86	3.14279e-90	87
GO:0060332	positive regulation of response to interferon-gamma	BIOLOGICAL_PROCESS	3.25405e-86	3.14279e-90	87
GO:0060340	positive regulation of type I interferon-mediated signaling pathway	BIOLOGICAL_PROCESS	2.42253e-83	3.50955e-87	86
GO:0060333	interferon-gamma-mediated signaling pathway	BIOLOGICAL_PROCESS	3.61271e-82	8.72297e-86	92
GO:0045824	negative regulation of innate immune response	BIOLOGICAL_PROCESS	3.61271e-82	7.7377e-86	104
GO:0060334	regulation of interferon-gamma-mediated signaling pathway	BIOLOGICAL_PROCESS	4.68075e-82	1.58225e-85	87
GO:0060330	regulation of response to interferon-gamma	BIOLOGICAL_PROCESS	4.68075e-82	1.58225e-85	87
GO:0060339	negative regulation of type I interferon-mediated signaling pathway	BIOLOGICAL_PROCESS	4.89422e-82	1.89076e-85	86
GO:0060338	regulation of type I interferon-mediated signaling pathway	BIOLOGICAL_PROCESS	6.72325e-79	2.92202e-82	86
GO:0001961	positive regulation of cytokine-mediated signaling pathway	BIOLOGICAL_PROCESS	5.70557e-75	2.75525e-78	87
GO:0050777	negative regulation of immune response	BIOLOGICAL_PROCESS	8.01155e-75	4.2557e-78	109
GO:0001960	negative regulation of cytokine-mediated signaling pathway	BIOLOGICAL_PROCESS	1.69086e-73	9.79831e-77	86
GO:0060761	negative regulation of response to cytokine stimulus	BIOLOGICAL_PROCESS	4.09389e-73	2.57005e-76	86
GO:0071346	cellular response to interferon-gamma	BIOLOGICAL_PROCESS	1.61939e-72	1.09482e-75	92
GO:0034341	response to interferon-gamma	BIOLOGICAL_PROCESS	2.593e-72	1.87826e-75	94
GO:0002832	negative regulation of response to biotic stimulus	BIOLOGICAL_PROCESS	1.51583e-71	1.1712e-74	104
GO:0071357	cellular response to type I interferon	BIOLOGICAL_PROCESS	3.04878e-71	2.65009e-74	86
GO:0060337	type I interferon signaling pathway	BIOLOGICAL_PROCESS	3.04878e-71	2.65009e-74	86
GO:0032480	negative regulation of type I interferon production	BIOLOGICAL_PROCESS	2.24775e-69	2.06235e-72	86
GO:0060760	positive regulation of response to cytokine stimulus	BIOLOGICAL_PROCESS	5.36452e-68	5.18111e-71	87
GO:0034340	response to type I interferon	BIOLOGICAL_PROCESS	5.53044e-68	5.60843e-71	86
GO:0045341	MHC class I biosynthetic process	BIOLOGICAL_PROCESS	2.34387e-65	2.71648e-68	86
GO:0045345	positive regulation of MHC class I biosynthetic process	BIOLOGICAL_PROCESS	2.34387e-65	2.71648e-68	86
GO:0045343	regulation of MHC class I biosynthetic process	BIOLOGICAL_PROCESS	2.34387e-65	2.71648e-68	86
GO:0032479	regulation of type I interferon production	BIOLOGICAL_PROCESS	2.17977e-61	2.73682e-64	92
GO:0032606	type I interferon production	BIOLOGICAL_PROCESS	2.17977e-61	2.73682e-64	92
GO:0001959	regulation of cytokine-mediated signaling pathway	BIOLOGICAL_PROCESS	1.65941e-59	2.16361e-62	87
GO:0032088	negative regulation of NF-kappaB transcription factor activity	BIOLOGICAL_PROCESS	1.25959e-57	1.70313e-60	91
GO:0045088	regulation of innate immune response	BIOLOGICAL_PROCESS	1.26911e-55	1.77729e-58	115
GO:0060759	regulation of response to cytokine stimulus	BIOLOGICAL_PROCESS	9.5365e-55	1.38157e-57	87
GO:0045089	positive regulation of innate immune response	BIOLOGICAL_PROCESS	4.97491e-54	7.44746e-57	95
GO:0031348	negative regulation of defense response	BIOLOGICAL_PROCESS	3.84342e-52	5.93922e-55	104
GO:0002683	negative regulation of immune system process	BIOLOGICAL_PROCESS	1.0046e-50	1.60091e-53	114
GO:0002833	positive regulation of response to biotic stimulus	BIOLOGICAL_PROCESS	6.81411e-50	1.11879e-52	95
GO:0043433	negative regulation of DNA-binding transcription factor activity	BIOLOGICAL_PROCESS	2.32691e-48	3.93287e-51	93
GO:0002831	regulation of response to biotic stimulus	BIOLOGICAL_PROCESS	4.41512e-47	7.6755e-50	116
GO:0001818	negative regulation of cytokine production	BIOLOGICAL_PROCESS	6.49239e-47	1.16003e-49	96
GO:0140546	defense response to symbiont	BIOLOGICAL_PROCESS	4.12325e-45	7.76544e-48	92
GO:0051607	defense response to virus	BIOLOGICAL_PROCESS	4.12325e-45	7.76544e-48	92
GO:0031349	positive regulation of defense response	BIOLOGICAL_PROCESS	1.92303e-44	3.71457e-47	95
GO:0045087	innate immune response	BIOLOGICAL_PROCESS	3.95998e-42	7.84041e-45	124
GO:0032102	negative regulation of response to external stimulus	BIOLOGICAL_PROCESS	1.19426e-41	2.4222e-44	107
GO:0050778	positive regulation of immune response	BIOLOGICAL_PROCESS	5.18424e-41	1.0765e-43	119
GO:0009615	response to virus	BIOLOGICAL_PROCESS	2.25001e-38	4.78078e-41	92
GO:0019221	cytokine-mediated signaling pathway	BIOLOGICAL_PROCESS	3.84687e-38	8.35953e-41	98
GO:0002684	positive regulation of immune system process	BIOLOGICAL_PROCESS	5.87884e-33	1.36268e-35	124
GO:0032103	positive regulation of response to external stimulus	BIOLOGICAL_PROCESS	1.64807e-32	3.89972e-35	99
GO:0031347	regulation of defense response	BIOLOGICAL_PROCESS	4.53696e-32	1.09546e-34	116
GO:0051090	regulation of DNA-binding transcription factor activity	BIOLOGICAL_PROCESS	1.61962e-30	3.98882e-33	95
GO:0050776	regulation of immune response	BIOLOGICAL_PROCESS	1.75436e-30	4.40539e-33	127
GO:0001817	regulation of cytokine production	BIOLOGICAL_PROCESS	1.4665e-28	3.82418e-31	97
GO:0098542	defense response to other organism	BIOLOGICAL_PROCESS	1.17007e-27	3.10768e-30	128
GO:0034224	cellular response to zinc ion starvation	BIOLOGICAL_PROCESS	1.55463e-26	4.2792e-29	22
GO:0120127	response to zinc ion starvation	BIOLOGICAL_PROCESS	1.55463e-26	4.2792e-29	22
GO:0071578	zinc ion import across plasma membrane	BIOLOGICAL_PROCESS	1.77565e-26	4.97332e-29	23
GO:0001816	cytokine production	BIOLOGICAL_PROCESS	4.24649e-26	1.20988e-28	97
GO:0002252	immune effector process	BIOLOGICAL_PROCESS	9.88492e-25	2.86409e-27	136
GO:0071345	cellular response to cytokine stimulus	BIOLOGICAL_PROCESS	4.54458e-22	1.42649e-24	104
GO:0032101	regulation of response to external stimulus	BIOLOGICAL_PROCESS	5.55588e-21	1.77076e-23	121
GO:0043549	regulation of kinase activity	BIOLOGICAL_PROCESS	5.19878e-20	1.68205e-22	104
GO:0034097	response to cytokine	BIOLOGICAL_PROCESS	3.18472e-19	1.04579e-21	108
GO:0098739	import across plasma membrane	BIOLOGICAL_PROCESS	5.81571e-19	1.93782e-21	39
GO:0080134	regulation of response to stress	BIOLOGICAL_PROCESS	7.31292e-19	2.47201e-21	142
GO:0044092	negative regulation of molecular function	BIOLOGICAL_PROCESS	4.62631e-18	1.58619e-20	124
GO:0006955	immune response	BIOLOGICAL_PROCESS	4.88324e-18	1.69786e-20	153
GO:0071577	zinc ion transmembrane transport	BIOLOGICAL_PROCESS	7.77449e-18	2.77821e-20	25
GO:0006882	cellular zinc ion homeostasis	BIOLOGICAL_PROCESS	1.01988e-17	3.69378e-20	23
GO:0000041	transition metal ion transport	BIOLOGICAL_PROCESS	1.94244e-17	7.12892e-20	39
GO:0009617	response to bacterium	BIOLOGICAL_PROCESS	3.80245e-17	1.43225e-19	95
GO:0006829	zinc ion transport	BIOLOGICAL_PROCESS	5.34109e-17	2.0376e-19	25
GO:0046916	cellular transition metal ion homeostasis	BIOLOGICAL_PROCESS	9.63138e-17	3.75942e-19	36
GO:0002682	regulation of immune system process	BIOLOGICAL_PROCESS	1.76824e-16	7.00191e-19	129
GO:0055069	zinc ion homeostasis	BIOLOGICAL_PROCESS	1.92243e-16	7.70534e-19	23
GO:0006952	defense response	BIOLOGICAL_PROCESS	6.64288e-16	2.7267e-18	129
GO:0051707	response to other organism	BIOLOGICAL_PROCESS	1.82508e-15	7.57955e-18	128
GO:0051338	regulation of transferase activity	BIOLOGICAL_PROCESS	2.02773e-15	8.51904e-18	106
GO:0043207	response to external biotic stimulus	BIOLOGICAL_PROCESS	2.2208e-15	9.43744e-18	128
GO:0098659	inorganic cation import across plasma membrane	BIOLOGICAL_PROCESS	2.27618e-15	9.89262e-18	26
GO:0099587	inorganic ion import across plasma membrane	BIOLOGICAL_PROCESS	2.27618e-15	9.89262e-18	26
GO:0009607	response to biotic stimulus	BIOLOGICAL_PROCESS	3.10613e-15	1.36497e-17	130
GO:0055076	transition metal ion homeostasis	BIOLOGICAL_PROCESS	2.91629e-14	1.29563e-16	36
GO:0044419	biological process involved in interspecies interaction between organisms	BIOLOGICAL_PROCESS	1.87412e-13	8.50719e-16	137
GO:0045944	positive regulation of transcription by RNA polymerase II	BIOLOGICAL_PROCESS	1.11562e-11	5.11802e-14	106
GO:0098829	intestinal folate absorption	BIOLOGICAL_PROCESS	2.55645e-11	1.20983e-13	13
GO:0051958	methotrexate transport	BIOLOGICAL_PROCESS	2.55645e-11	1.20983e-13	13
GO:0048585	negative regulation of response to stimulus	BIOLOGICAL_PROCESS	3.73253e-11	1.78443e-13	137
GO:1904447	folate import across plasma membrane	BIOLOGICAL_PROCESS	7.55636e-11	3.64901e-13	13
GO:0048584	positive regulation of response to stimulus	BIOLOGICAL_PROCESS	1.02239e-10	4.98654e-13	151
GO:0031113	regulation of microtubule polymerization	BIOLOGICAL_PROCESS	1.23703e-10	6.09315e-13	22
GO:0050790	regulation of catalytic activity	BIOLOGICAL_PROCESS	1.83643e-10	9.13427e-13	152
GO:0098838	folate transmembrane transport	BIOLOGICAL_PROCESS	1.95843e-10	9.93022e-13	13
GO:0015884	folic acid transport	BIOLOGICAL_PROCESS	1.08826e-09	5.7808e-12	13
GO:0015886	heme transport	BIOLOGICAL_PROCESS	1.08826e-09	5.7808e-12	13
GO:1901678	iron coordination entity transport	BIOLOGICAL_PROCESS	1.08826e-09	5.7808e-12	13
GO:0009967	positive regulation of signal transduction	BIOLOGICAL_PROCESS	1.31606e-09	7.0544e-12	119
GO:0038007	netrin-activated signaling pathway	BIOLOGICAL_PROCESS	6.04381e-09	3.26882e-11	26
GO:0051241	negative regulation of multicellular organismal process	BIOLOGICAL_PROCESS	9.4236e-09	5.1423e-11	105
GO:0009968	negative regulation of signal transduction	BIOLOGICAL_PROCESS	9.89697e-09	5.49619e-11	112
GO:0042325	regulation of phosphorylation	BIOLOGICAL_PROCESS	9.89697e-09	5.49619e-11	112
GO:0006357	regulation of transcription by RNA polymerase II	BIOLOGICAL_PROCESS	1.08164e-08	6.05904e-11	148
GO:0009605	response to external stimulus	BIOLOGICAL_PROCESS	1.12316e-08	6.34587e-11	192
GO:0045916	negative regulation of complement activation	BIOLOGICAL_PROCESS	1.26765e-08	7.28464e-11	16
GO:2000258	negative regulation of protein activation cascade	BIOLOGICAL_PROCESS	1.26765e-08	7.28464e-11	16
GO:0007166	cell surface receptor signaling pathway	BIOLOGICAL_PROCESS	2.06655e-08	1.19754e-10	185
GO:0010629	negative regulation of gene expression	BIOLOGICAL_PROCESS	3.48579e-08	2.0368e-10	138
GO:0046785	microtubule polymerization	BIOLOGICAL_PROCESS	3.98142e-08	2.34563e-10	22
GO:0006366	transcription by RNA polymerase II	BIOLOGICAL_PROCESS	6.27557e-08	3.72752e-10	152
GO:0019220	regulation of phosphate metabolic process	BIOLOGICAL_PROCESS	7.204e-08	4.34856e-10	118
GO:0051174	regulation of phosphorus metabolic process	BIOLOGICAL_PROCESS	7.204e-08	4.34856e-10	118
GO:0045893	positive regulation of transcription, DNA-templated	BIOLOGICAL_PROCESS	8.64435e-08	5.25975e-10	111
GO:0031110	regulation of microtubule polymerization or depolymerization	BIOLOGICAL_PROCESS	1.53742e-07	9.42883e-10	23
GO:0044273	sulfur compound catabolic process	BIOLOGICAL_PROCESS	2.02735e-07	1.25314e-09	19
GO:0010647	positive regulation of cell communication	BIOLOGICAL_PROCESS	2.08014e-07	1.29582e-09	123
GO:0023056	positive regulation of signaling	BIOLOGICAL_PROCESS	2.35612e-07	1.47912e-09	123
GO:0009267	cellular response to starvation	BIOLOGICAL_PROCESS	2.40765e-07	1.52309e-09	32
GO:0002921	negative regulation of humoral immune response	BIOLOGICAL_PROCESS	3.50888e-07	2.23668e-09	16
GO:0010648	negative regulation of cell communication	BIOLOGICAL_PROCESS	4.50916e-07	2.89607e-09	113
GO:0023057	negative regulation of signaling	BIOLOGICAL_PROCESS	4.90125e-07	3.17157e-09	113
GO:1903508	positive regulation of nucleic acid-templated transcription	BIOLOGICAL_PROCESS	6.41708e-07	4.21442e-09	111
GO:0030449	regulation of complement activation	BIOLOGICAL_PROCESS	6.49149e-07	4.32599e-09	17
GO:2000257	regulation of protein activation cascade	BIOLOGICAL_PROCESS	6.49149e-07	4.32599e-09	17
GO:1902680	positive regulation of RNA biosynthetic process	BIOLOGICAL_PROCESS	6.87441e-07	4.61436e-09	111
GO:0002376	immune system process	BIOLOGICAL_PROCESS	7.73556e-07	5.22976e-09	166
GO:0001867	complement activation, lectin pathway	BIOLOGICAL_PROCESS	8.42231e-07	6.01942e-09	13
GO:0046655	folic acid metabolic process	BIOLOGICAL_PROCESS	8.42231e-07	6.01942e-09	13
GO:0001869	negative regulation of complement activation, lectin pathway	BIOLOGICAL_PROCESS	8.42231e-07	6.01942e-09	13
GO:0001868	regulation of complement activation, lectin pathway	BIOLOGICAL_PROCESS	8.42231e-07	6.01942e-09	13
GO:0050843	S-adenosylmethionine catabolic process	BIOLOGICAL_PROCESS	1.02528e-06	7.47619e-09	7
GO:1901054	sarcosine biosynthetic process	BIOLOGICAL_PROCESS	1.02528e-06	7.47619e-09	7
GO:0006956	complement activation	BIOLOGICAL_PROCESS	1.33778e-06	9.94874e-09	17
GO:0006760	folic acid-containing compound metabolic process	BIOLOGICAL_PROCESS	1.36979e-06	1.02529e-08	15
GO:1990402	embryonic liver development	BIOLOGICAL_PROCESS	1.80574e-06	1.36032e-08	13
GO:0007597	blood coagulation, intrinsic pathway	BIOLOGICAL_PROCESS	3.76794e-06	2.8931e-08	13
GO:0031668	cellular response to extracellular stimulus	BIOLOGICAL_PROCESS	3.91308e-06	3.02344e-08	36
GO:1901052	sarcosine metabolic process	BIOLOGICAL_PROCESS	4.13239e-06	3.21284e-08	7
GO:1903318	negative regulation of protein maturation	BIOLOGICAL_PROCESS	4.4788e-06	3.54705e-08	17
GO:0010955	negative regulation of protein processing	BIOLOGICAL_PROCESS	4.4788e-06	3.54705e-08	17
GO:0072376	protein activation cascade	BIOLOGICAL_PROCESS	4.4788e-06	3.54705e-08	17
GO:0019317	fucose catabolic process	BIOLOGICAL_PROCESS	6.02552e-06	4.85929e-08	10
GO:0042355	L-fucose catabolic process	BIOLOGICAL_PROCESS	6.02552e-06	4.85929e-08	10
GO:0042354	L-fucose metabolic process	BIOLOGICAL_PROCESS	6.02552e-06	4.85929e-08	10
GO:0010605	negative regulation of macromolecule metabolic process	BIOLOGICAL_PROCESS	6.19488e-06	5.02579e-08	164
GO:0002438	acute inflammatory response to antigenic stimulus	BIOLOGICAL_PROCESS	7.10805e-06	5.83528e-08	13
GO:0006875	cellular metal ion homeostasis	BIOLOGICAL_PROCESS	8.51472e-06	7.0723e-08	39
GO:0031669	cellular response to nutrient levels	BIOLOGICAL_PROCESS	8.63599e-06	7.21473e-08	34
GO:0010037	response to carbon dioxide	BIOLOGICAL_PROCESS	9.68813e-06	8.1405e-08	13
GO:0032886	regulation of microtubule-based process	BIOLOGICAL_PROCESS	1.17593e-05	9.93759e-08	38
GO:0050892	intestinal absorption	BIOLOGICAL_PROCESS	1.32918e-05	1.12969e-07	14
GO:0051254	positive regulation of RNA metabolic process	BIOLOGICAL_PROCESS	1.59143e-05	1.36027e-07	114
GO:0009966	regulation of signal transduction	BIOLOGICAL_PROCESS	1.64017e-05	1.40984e-07	169
GO:0034695	response to prostaglandin E	BIOLOGICAL_PROCESS	1.72902e-05	1.49457e-07	14
GO:0072378	blood coagulation, fibrin clot formation	BIOLOGICAL_PROCESS	1.75491e-05	1.53389e-07	13
GO:0001553	luteinization	BIOLOGICAL_PROCESS	1.75491e-05	1.53389e-07	13
GO:0031109	microtubule polymerization or depolymerization	BIOLOGICAL_PROCESS	1.83103e-05	1.60927e-07	23
GO:0034694	response to prostaglandin	BIOLOGICAL_PROCESS	2.22057e-05	1.96235e-07	14
GO:0061580	colon epithelial cell migration	BIOLOGICAL_PROCESS	2.5612e-05	2.33758e-07	8
GO:0061582	intestinal epithelial cell migration	BIOLOGICAL_PROCESS	2.5612e-05	2.33758e-07	8
GO:0032271	regulation of protein polymerization	BIOLOGICAL_PROCESS	2.91303e-05	2.67277e-07	26
GO:0035461	vitamin transmembrane transport	BIOLOGICAL_PROCESS	2.99746e-05	2.77918e-07	13
GO:0010557	positive regulation of macromolecule biosynthetic process	BIOLOGICAL_PROCESS	4.13892e-05	3.89748e-07	116
GO:0042558	pteridine-containing compound metabolic process	BIOLOGICAL_PROCESS	4.65596e-05	4.40684e-07	15
GO:0002437	inflammatory response to antigenic stimulus	BIOLOGICAL_PROCESS	5.11026e-05	4.86151e-07	13
GO:0072337	modified amino acid transport	BIOLOGICAL_PROCESS	8.57312e-05	8.23861e-07	13
GO:0006826	iron ion transport	BIOLOGICAL_PROCESS	8.7861e-05	8.48571e-07	15
GO:0071310	cellular response to organic substance	BIOLOGICAL_PROCESS	0.000105889	1.0278e-06	144
GO:0046439	L-cysteine metabolic process	BIOLOGICAL_PROCESS	0.000129982	1.27421e-06	7
GO:0051180	vitamin transport	BIOLOGICAL_PROCESS	0.000137707	1.35659e-06	13
GO:0031328	positive regulation of cellular biosynthetic process	BIOLOGICAL_PROCESS	0.000176992	1.76069e-06	118
GO:0071496	cellular response to external stimulus	BIOLOGICAL_PROCESS	0.000192243	1.92169e-06	37
GO:0010033	response to organic substance	BIOLOGICAL_PROCESS	0.000231435	2.32463e-06	181
GO:0009891	positive regulation of biosynthetic process	BIOLOGICAL_PROCESS	0.000235658	2.37843e-06	119
GO:0033353	S-adenosylmethionine cycle	BIOLOGICAL_PROCESS	0.000240027	2.43412e-06	7
GO:0002698	negative regulation of immune effector process	BIOLOGICAL_PROCESS	0.000285656	2.92443e-06	18
GO:0070613	regulation of protein processing	BIOLOGICAL_PROCESS	0.000285656	2.92443e-06	18
GO:1903317	regulation of protein maturation	BIOLOGICAL_PROCESS	0.000328594	3.39575e-06	18
GO:0070507	regulation of microtubule cytoskeleton organization	BIOLOGICAL_PROCESS	0.000361859	3.75699e-06	30
GO:0045935	positive regulation of nucleobase-containing compound metabolic process	BIOLOGICAL_PROCESS	0.000557582	5.816e-06	115
GO:0120180	cell-substrate junction disassembly	BIOLOGICAL_PROCESS	0.000637322	7.14017e-06	4
GO:0006030	chitin metabolic process	BIOLOGICAL_PROCESS	0.000637322	7.08647e-06	5
GO:0043354	enucleate erythrocyte maturation	BIOLOGICAL_PROCESS	0.000637322	7.08647e-06	5
GO:0090601	enucleation	BIOLOGICAL_PROCESS	0.000637322	7.08647e-06	5
GO:0043131	erythrocyte enucleation	BIOLOGICAL_PROCESS	0.000637322	7.08647e-06	5
GO:0120181	focal adhesion disassembly	BIOLOGICAL_PROCESS	0.000637322	7.14017e-06	4
GO:0002470	plasmacytoid dendritic cell antigen processing and presentation	BIOLOGICAL_PROCESS	0.000637322	7.14017e-06	4
GO:0061931	positive regulation of erythrocyte enucleation	BIOLOGICAL_PROCESS	0.000637322	7.08647e-06	5
GO:0120183	positive regulation of focal adhesion disassembly	BIOLOGICAL_PROCESS	0.000637322	7.14017e-06	4
GO:0030328	prenylcysteine catabolic process	BIOLOGICAL_PROCESS	0.000637322	7.14017e-06	4
GO:0030329	prenylcysteine metabolic process	BIOLOGICAL_PROCESS	0.000637322	7.14017e-06	4
GO:0061930	regulation of erythrocyte enucleation	BIOLOGICAL_PROCESS	0.000637322	7.08647e-06	5
GO:0120182	regulation of focal adhesion disassembly	BIOLOGICAL_PROCESS	0.000637322	7.14017e-06	4
GO:1902838	regulation of nuclear migration along microtubule	BIOLOGICAL_PROCESS	0.000637322	7.08647e-06	5
GO:0030003	cellular cation homeostasis	BIOLOGICAL_PROCESS	0.000648009	7.2912e-06	39
GO:0055065	metal ion homeostasis	BIOLOGICAL_PROCESS	0.000737055	8.32871e-06	39
GO:0010628	positive regulation of gene expression	BIOLOGICAL_PROCESS	0.000813923	9.23661e-06	121
GO:0006004	fucose metabolic process	BIOLOGICAL_PROCESS	0.000862411	9.82852e-06	10
GO:0006950	response to stress	BIOLOGICAL_PROCESS	0.000882619	1.01014e-05	216
GO:0006355	regulation of transcription, DNA-templated	BIOLOGICAL_PROCESS	0.000957541	1.10052e-05	156
GO:0007566	embryo implantation	BIOLOGICAL_PROCESS	0.00100772	1.16792e-05	14
GO:0046498	S-adenosylhomocysteine metabolic process	BIOLOGICAL_PROCESS	0.001033	1.2022e-05	7
GO:0002920	regulation of humoral immune response	BIOLOGICAL_PROCESS	0.0010369	1.21176e-05	17
GO:0070887	cellular response to chemical stimulus	BIOLOGICAL_PROCESS	0.00110086	1.29181e-05	183
GO:0002576	platelet degranulation	BIOLOGICAL_PROCESS	0.00114856	1.35334e-05	18
GO:0006873	cellular ion homeostasis	BIOLOGICAL_PROCESS	0.00118237	1.39889e-05	39
GO:0010646	regulation of cell communication	BIOLOGICAL_PROCESS	0.00126956	1.50817e-05	174
GO:1903506	regulation of nucleic acid-templated transcription	BIOLOGICAL_PROCESS	0.00128236	1.52957e-05	157
GO:0009892	negative regulation of metabolic process	BIOLOGICAL_PROCESS	0.0014104	1.6891e-05	164
GO:0065009	regulation of molecular function	BIOLOGICAL_PROCESS	0.0014116	1.69735e-05	155
GO:2001141	regulation of RNA biosynthetic process	BIOLOGICAL_PROCESS	0.00146489	1.76851e-05	157
GO:0035616	histone H2B conserved C-terminal lysine deubiquitination	BIOLOGICAL_PROCESS	0.00149224	1.80874e-05	5
GO:0006879	cellular iron ion homeostasis	BIOLOGICAL_PROCESS	0.00164327	1.99973e-05	13
GO:0048583	regulation of response to stimulus	BIOLOGICAL_PROCESS	0.00172507	2.12427e-05	197
GO:0023051	regulation of signaling	BIOLOGICAL_PROCESS	0.00172507	2.11943e-05	174
GO:0006767	water-soluble vitamin metabolic process	BIOLOGICAL_PROCESS	0.00172507	2.11622e-05	16
GO:0051258	protein polymerization	BIOLOGICAL_PROCESS	0.00201112	2.49593e-05	26
GO:0051289	protein homotetramerization	BIOLOGICAL_PROCESS	0.0023323	2.91706e-05	19
GO:0006351	transcription, DNA-templated	BIOLOGICAL_PROCESS	0.00249961	3.13839e-05	163
GO:0097323	B cell adhesion	BIOLOGICAL_PROCESS	0.0026251	3.42272e-05	4
GO:0006032	chitin catabolic process	BIOLOGICAL_PROCESS	0.0026251	3.42272e-05	4
GO:0016046	detection of fungus	BIOLOGICAL_PROCESS	0.0026251	3.42272e-05	4
GO:0001879	detection of yeast	BIOLOGICAL_PROCESS	0.0026251	3.42272e-05	4
GO:0046968	peptide antigen transport	BIOLOGICAL_PROCESS	0.0026251	3.42272e-05	4
GO:0030327	prenylated protein catabolic process	BIOLOGICAL_PROCESS	0.0026251	3.42272e-05	4
GO:0097659	nucleic acid-templated transcription	BIOLOGICAL_PROCESS	0.00263483	3.44813e-05	164
GO:0048822	enucleate erythrocyte development	BIOLOGICAL_PROCESS	0.00295484	3.89546e-05	5
GO:0000096	sulfur amino acid metabolic process	BIOLOGICAL_PROCESS	0.00297754	3.93976e-05	13
GO:0015074	DNA integration	BIOLOGICAL_PROCESS	0.00345431	4.62065e-05	42
GO:0051597	response to methylmercury	BIOLOGICAL_PROCESS	0.00345431	4.61854e-05	8
GO:0098657	import into cell	BIOLOGICAL_PROCESS	0.00353204	4.74168e-05	49
GO:0051252	regulation of RNA metabolic process	BIOLOGICAL_PROCESS	0.00367614	4.95288e-05	168
GO:0032774	RNA biosynthetic process	BIOLOGICAL_PROCESS	0.00397275	5.37169e-05	164
GO:0072503	cellular divalent inorganic cation homeostasis	BIOLOGICAL_PROCESS	0.00416367	5.64995e-05	26
GO:0002820	negative regulation of adaptive immune response	BIOLOGICAL_PROCESS	0.00451748	6.17369e-05	8
GO:0006026	aminoglycan catabolic process	BIOLOGICAL_PROCESS	0.00498223	6.83288e-05	12
GO:0090086	negative regulation of protein deubiquitination	BIOLOGICAL_PROCESS	0.00541887	7.45788e-05	5
GO:0055082	cellular chemical homeostasis	BIOLOGICAL_PROCESS	0.00551552	7.61753e-05	46
GO:0009991	response to extracellular stimulus	BIOLOGICAL_PROCESS	0.00573642	7.95033e-05	58
GO:0097065	anterior head development	BIOLOGICAL_PROCESS	0.00581286	8.14047e-05	8
GO:0022617	extracellular matrix disassembly	BIOLOGICAL_PROCESS	0.00607376	8.53518e-05	14
GO:0042221	response to chemical	BIOLOGICAL_PROCESS	0.00629657	8.90909e-05	234
GO:0002673	regulation of acute inflammatory response	BIOLOGICAL_PROCESS	0.00688755	9.80126e-05	17
GO:0006534	cysteine metabolic process	BIOLOGICAL_PROCESS	0.00803478	0.000115237	7
GO:0036065	fucosylation	BIOLOGICAL_PROCESS	0.00820494	0.00011847	11
GO:0030207	chondroitin sulfate catabolic process	BIOLOGICAL_PROCESS	0.00929251	0.000136419	8
GO:0051493	regulation of cytoskeleton organization	BIOLOGICAL_PROCESS	0.00929251	0.000136866	45
GO:1902903	regulation of supramolecular fiber organization	BIOLOGICAL_PROCESS	0.00929251	0.000136717	33
GO:0001878	response to yeast	BIOLOGICAL_PROCESS	0.00964021	0.000143383	6
GO:0070542	response to fatty acid	BIOLOGICAL_PROCESS	0.0096489	0.000143979	14
GO:0031667	response to nutrient levels	BIOLOGICAL_PROCESS	0.00965688	0.000144564	56
GO:0055072	iron ion homeostasis	BIOLOGICAL_PROCESS	0.00997908	0.000149869	13
GO:0046500	S-adenosylmethionine metabolic process	BIOLOGICAL_PROCESS	0.0103174	0.000155448	7
GO:0032720	negative regulation of tumor necrosis factor production	BIOLOGICAL_PROCESS	0.0109172	0.000165013	9
GO:0002253	activation of immune response	BIOLOGICAL_PROCESS	0.0118843	0.000180778	29
GO:1903556	negative regulation of tumor necrosis factor superfamily cytokine production	BIOLOGICAL_PROCESS	0.0132241	0.000201797	9
GO:0036071	N-glycan fucosylation	BIOLOGICAL_PROCESS	0.0140329	0.000214817	5
GO:1901072	glucosamine-containing compound catabolic process	BIOLOGICAL_PROCESS	0.0142098	0.00022027	4
GO:0072507	divalent inorganic cation homeostasis	BIOLOGICAL_PROCESS	0.0155242	0.000241395	26
GO:0098771	inorganic ion homeostasis	BIOLOGICAL_PROCESS	0.0160554	0.000250429	40
GO:0010951	negative regulation of endopeptidase activity	BIOLOGICAL_PROCESS	0.0179102	0.000281091	19
GO:0006555	methionine metabolic process	BIOLOGICAL_PROCESS	0.0187984	0.000295938	9
GO:0010466	negative regulation of peptidase activity	BIOLOGICAL_PROCESS	0.019394	0.00030625	19
GO:0055080	cation homeostasis	BIOLOGICAL_PROCESS	0.0194357	0.000307847	39
GO:0010468	regulation of gene expression	BIOLOGICAL_PROCESS	0.0202107	0.000321099	206
GO:0043353	enucleate erythrocyte differentiation	BIOLOGICAL_PROCESS	0.0209724	0.000334214	5
GO:0044650	adhesion of symbiont to host cell	BIOLOGICAL_PROCESS	0.026192	0.000422452	4
GO:0016045	detection of bacterium	BIOLOGICAL_PROCESS	0.026192	0.000422452	4
GO:0098543	detection of other organism	BIOLOGICAL_PROCESS	0.026192	0.000422452	4
GO:0019062	virion attachment to host cell	BIOLOGICAL_PROCESS	0.026192	0.000422452	4
GO:0009311	oligosaccharide metabolic process	BIOLOGICAL_PROCESS	0.0275043	0.000444947	12
GO:0051239	regulation of multicellular organismal process	BIOLOGICAL_PROCESS	0.0289759	0.000470152	161
GO:0042594	response to starvation	BIOLOGICAL_PROCESS	0.0298455	0.000485703	32
GO:0043249	erythrocyte maturation	BIOLOGICAL_PROCESS	0.0300527	0.000497782	5
GO:0046368	GDP-L-fucose metabolic process	BIOLOGICAL_PROCESS	0.0300527	0.000497782	5
GO:0030473	nuclear migration along microtubule	BIOLOGICAL_PROCESS	0.0300527	0.000497782	5
GO:0051127	positive regulation of actin nucleation	BIOLOGICAL_PROCESS	0.0300527	0.000497782	5
GO:1902513	regulation of organelle transport along microtubule	BIOLOGICAL_PROCESS	0.0300527	0.000497782	5
GO:0044790	suppression of viral release by host	BIOLOGICAL_PROCESS	0.0300527	0.000497782	5
GO:0009312	oligosaccharide biosynthetic process	BIOLOGICAL_PROCESS	0.0304892	0.000506485	8
GO:0016553	base conversion or substitution editing	BIOLOGICAL_PROCESS	0.0317307	0.000531705	3
GO:0006575	cellular modified amino acid metabolic process	BIOLOGICAL_PROCESS	0.0336491	0.000565477	30
GO:0022602	ovulation cycle process	BIOLOGICAL_PROCESS	0.0343474	0.00057887	13
GO:0016601	Rac protein signal transduction	BIOLOGICAL_PROCESS	0.0360478	0.00061275	8
GO:0019219	regulation of nucleobase-containing compound metabolic process	BIOLOGICAL_PROCESS	0.0360478	0.00061201	174
GO:0090281	negative regulation of calcium ion import	BIOLOGICAL_PROCESS	0.0418235	0.000714966	5
GO:0032703	negative regulation of interleukin-2 production	BIOLOGICAL_PROCESS	0.0418235	0.000714966	5
GO:0036037	CD8-positive, alpha-beta T cell activation	BIOLOGICAL_PROCESS	0.0424194	0.000729249	4
GO:0048821	erythrocyte development	BIOLOGICAL_PROCESS	0.049811	0.000859732	7
GO:0051262	protein tetramerization	BIOLOGICAL_PROCESS	0.049811	0.000861132	19
GO:0005813	centrosome	CELLULAR_COMPONENT	7.0881e-23	2.15641e-25	94
GO:0005815	microtubule organizing center	CELLULAR_COMPONENT	2.14844e-17	7.9887e-20	97
GO:0015630	microtubule cytoskeleton	CELLULAR_COMPONENT	5.37957e-07	3.50706e-09	100
GO:0016324	apical plasma membrane	CELLULAR_COMPONENT	7.04227e-06	5.74726e-08	35
GO:0031093	platelet alpha granule lumen	CELLULAR_COMPONENT	2.37267e-05	2.10822e-07	17
GO:0031091	platelet alpha granule	CELLULAR_COMPONENT	0.000166646	1.64972e-06	17
GO:0045177	apical part of cell	CELLULAR_COMPONENT	0.000292813	3.01184e-06	40
GO:0005903	brush border	CELLULAR_COMPONENT	0.000637322	6.84488e-06	17
GO:0031526	brush border membrane	CELLULAR_COMPONENT	0.00100054	1.15477e-05	13
GO:0034361	very-low-density lipoprotein particle	CELLULAR_COMPONENT	0.0026251	3.42272e-05	4
GO:0005856	cytoskeleton	CELLULAR_COMPONENT	0.00321699	4.27213e-05	114
GO:0034774	secretory granule lumen	CELLULAR_COMPONENT	0.00428406	5.834e-05	32
GO:0060205	cytoplasmic vesicle lumen	CELLULAR_COMPONENT	0.00609178	8.58992e-05	32
GO:0034385	triglyceride-rich plasma lipoprotein particle	CELLULAR_COMPONENT	0.00688755	9.84506e-05	4
GO:0098862	cluster of actin-based cell projections	CELLULAR_COMPONENT	0.00820494	0.000118243	18
GO:0031983	vesicle lumen	CELLULAR_COMPONENT	0.011775	0.000178548	32
GO:0101002	ficolin-1-rich granule	CELLULAR_COMPONENT	0.0348197	0.000588512	19
GO:0000987	cis-regulatory region sequence-specific DNA binding	MOLECULAR_FUNCTION	2.04799e-34	4.54933e-37	101
GO:0000978	RNA polymerase II cis-regulatory region sequence-specific DNA binding	MOLECULAR_FUNCTION	5.32016e-34	1.20749e-36	97
GO:0000977	RNA polymerase II transcription regulatory region sequence-specific DNA binding	MOLECULAR_FUNCTION	5.42086e-30	1.38741e-32	103
GO:0000976	transcription cis-regulatory region binding	MOLECULAR_FUNCTION	8.02101e-24	2.36277e-26	105
GO:0001067	transcription regulatory region nucleic acid binding	MOLECULAR_FUNCTION	1.32586e-23	3.96963e-26	105
GO:1990837	sequence-specific double-stranded DNA binding	MOLECULAR_FUNCTION	2.61249e-22	8.07416e-25	105
GO:0003690	double-stranded DNA binding	MOLECULAR_FUNCTION	5.81154e-18	2.04869e-20	105
GO:0005385	zinc ion transmembrane transporter activity	MOLECULAR_FUNCTION	9.63138e-17	3.76734e-19	23
GO:0043565	sequence-specific DNA binding	MOLECULAR_FUNCTION	4.73422e-16	1.92039e-18	107
GO:0046915	transition metal ion transmembrane transporter activity	MOLECULAR_FUNCTION	4.5787e-14	2.0563e-16	25
GO:0015350	methotrexate transmembrane transporter activity	MOLECULAR_FUNCTION	2.55645e-11	1.20983e-13	13
GO:0008517	folic acid transmembrane transporter activity	MOLECULAR_FUNCTION	1.95843e-10	9.93022e-13	13
GO:0015232	heme transmembrane transporter activity	MOLECULAR_FUNCTION	4.8504e-10	2.48282e-12	13
GO:0005042	netrin receptor activity	MOLECULAR_FUNCTION	9.55058e-10	4.93487e-12	26
GO:0019956	chemokine binding	MOLECULAR_FUNCTION	8.42231e-07	6.01942e-09	13
GO:0019958	C-X-C chemokine binding	MOLECULAR_FUNCTION	8.42231e-07	6.01942e-09	13
GO:0019959	interleukin-8 binding	MOLECULAR_FUNCTION	8.42231e-07	6.01942e-09	13
GO:0043120	tumor necrosis factor binding	MOLECULAR_FUNCTION	8.42231e-07	6.01942e-09	13
GO:0017174	glycine N-methyltransferase activity	MOLECULAR_FUNCTION	1.02528e-06	7.47619e-09	7
GO:0048403	brain-derived neurotrophic factor binding	MOLECULAR_FUNCTION	1.23474e-06	9.12284e-09	13
GO:0019966	interleukin-1 binding	MOLECULAR_FUNCTION	1.23474e-06	9.12284e-09	13
GO:0048406	nerve growth factor binding	MOLECULAR_FUNCTION	2.63519e-06	1.99789e-08	13
GO:0043121	neurotrophin binding	MOLECULAR_FUNCTION	3.76794e-06	2.8931e-08	13
GO:0008270	zinc ion binding	MOLECULAR_FUNCTION	8.51472e-06	7.05e-08	113
GO:0004867	serine-type endopeptidase inhibitor activity	MOLECULAR_FUNCTION	2.44792e-05	2.18691e-07	15
GO:0019955	cytokine binding	MOLECULAR_FUNCTION	2.47134e-05	2.21977e-07	16
GO:0048306	calcium-dependent protein binding	MOLECULAR_FUNCTION	2.55789e-05	2.30985e-07	18
GO:0003677	DNA binding	MOLECULAR_FUNCTION	2.9333e-05	2.70553e-07	130
GO:0072349	modified amino acid transmembrane transporter activity	MOLECULAR_FUNCTION	3.93994e-05	3.69108e-07	13
GO:0090482	vitamin transmembrane transporter activity	MOLECULAR_FUNCTION	3.93994e-05	3.69108e-07	13
GO:0003943	N-acetylgalactosamine-4-sulfatase activity	MOLECULAR_FUNCTION	8.41398e-05	8.04504e-07	8
GO:0042887	amide transmembrane transporter activity	MOLECULAR_FUNCTION	0.000108749	1.06081e-06	13
GO:0001735	prenylcysteine oxidase activity	MOLECULAR_FUNCTION	0.000637322	7.14017e-06	4
GO:0004065	arylsulfatase activity	MOLECULAR_FUNCTION	0.00199668	2.46837e-05	8
GO:0005310	dicarboxylic acid transmembrane transporter activity	MOLECULAR_FUNCTION	0.00226935	2.82737e-05	13
GO:0001872	(1->3)-beta-D-glucan binding	MOLECULAR_FUNCTION	0.0026251	3.42272e-05	4
GO:0004568	chitinase activity	MOLECULAR_FUNCTION	0.0026251	3.42272e-05	4
GO:0030369	ICAM-3 receptor activity	MOLECULAR_FUNCTION	0.0026251	3.42272e-05	4
GO:0019838	growth factor binding	MOLECULAR_FUNCTION	0.00273914	3.59787e-05	18
GO:0003676	nucleic acid binding	MOLECULAR_FUNCTION	0.0057584	8.00859e-05	203
GO:0008417	fucosyltransferase activity	MOLECULAR_FUNCTION	0.00576613	8.04719e-05	12
GO:0042605	peptide antigen binding	MOLECULAR_FUNCTION	0.00688755	9.84506e-05	4
GO:0046921	alpha-(1->6)-fucosyltransferase activity	MOLECULAR_FUNCTION	0.0089751	0.000130891	5
GO:0046702	galactoside 6-L-fucosyltransferase activity	MOLECULAR_FUNCTION	0.0089751	0.000130891	5
GO:0008424	glycoprotein 6-alpha-L-fucosyltransferase activity	MOLECULAR_FUNCTION	0.0089751	0.000130891	5
GO:0017060	3-galactosyl-N-acetylglucosaminide 4-alpha-L-fucosyltransferase activity	MOLECULAR_FUNCTION	0.00932747	0.000138281	3
GO:0018392	glycoprotein 3-alpha-L-fucosyltransferase activity	MOLECULAR_FUNCTION	0.00932747	0.000138281	3
GO:0008061	chitin binding	MOLECULAR_FUNCTION	0.0142098	0.00022027	4
GO:0046914	transition metal ion binding	MOLECULAR_FUNCTION	0.0142098	0.000218371	119
GO:0061649	ubiquitin modification-dependent histone binding	MOLECULAR_FUNCTION	0.0142098	0.00022027	4
GO:0140103	catalytic activity, acting on a glycoprotein	MOLECULAR_FUNCTION	0.0174756	0.000273425	8
GO:0015078	proton transmembrane transporter activity	MOLECULAR_FUNCTION	0.0307402	0.000512139	14
GO:0050105	L-gulonolactone oxidase activity	MOLECULAR_FUNCTION	0.0317307	0.000531705	3
GO:0046790	virion binding	MOLECULAR_FUNCTION	0.0424194	0.000729249	4

## Sheet: SPU8
GO ID	GO Name	GO Category	FDR	P-Value	Gene number
GO:0043252	sodium-independent organic anion transport	BIOLOGICAL_PROCESS	2.81653e-12	2.72024e-16	17
GO:0070327	thyroid hormone transport	BIOLOGICAL_PROCESS	1.39163e-11	2.6881e-15	15
GO:0042403	thyroid hormone metabolic process	BIOLOGICAL_PROCESS	3.49854e-08	8.44732e-12	16
GO:0009914	hormone transport	BIOLOGICAL_PROCESS	4.66679e-05	1.80289e-08	38
GO:0021747	cochlear nucleus development	BIOLOGICAL_PROCESS	0.000454092	2.85068e-07	5
GO:0010817	regulation of hormone levels	BIOLOGICAL_PROCESS	0.00303998	2.49564e-06	51
GO:0071702	organic substance transport	BIOLOGICAL_PROCESS	0.00303998	2.46317e-06	144
GO:0030890	positive regulation of B cell proliferation	BIOLOGICAL_PROCESS	0.00416793	3.82415e-06	8
GO:0030539	male genitalia development	BIOLOGICAL_PROCESS	0.00420516	4.06139e-06	11
GO:0002062	chondrocyte differentiation	BIOLOGICAL_PROCESS	0.00495915	5.47195e-06	14
GO:0032526	response to retinoic acid	BIOLOGICAL_PROCESS	0.0113362	1.53281e-05	15
GO:0001892	embryonic placenta development	BIOLOGICAL_PROCESS	0.017841	3.00918e-05	11
GO:0014824	artery smooth muscle contraction	BIOLOGICAL_PROCESS	0.017841	3.04135e-05	5
GO:0014820	tonic smooth muscle contraction	BIOLOGICAL_PROCESS	0.017841	3.04135e-05	5
GO:0048806	genitalia development	BIOLOGICAL_PROCESS	0.017841	3.10159e-05	15
GO:0032331	negative regulation of chondrocyte differentiation	BIOLOGICAL_PROCESS	0.017841	3.007e-05	7
GO:0071359	cellular response to dsRNA	BIOLOGICAL_PROCESS	0.0178793	3.19458e-05	13
GO:0006707	cholesterol catabolic process	BIOLOGICAL_PROCESS	0.021166	4.2929e-05	8
GO:0016127	sterol catabolic process	BIOLOGICAL_PROCESS	0.021166	4.2929e-05	8
GO:0060292	long-term synaptic depression	BIOLOGICAL_PROCESS	0.021166	4.2929e-05	8
GO:0098656	anion transmembrane transport	BIOLOGICAL_PROCESS	0.021166	4.23776e-05	32
GO:0042445	hormone metabolic process	BIOLOGICAL_PROCESS	0.0214204	4.55951e-05	30
GO:1904948	midbrain dopaminergic neuron differentiation	BIOLOGICAL_PROCESS	0.0214204	4.75826e-05	6
GO:0021548	pons development	BIOLOGICAL_PROCESS	0.0214204	4.75826e-05	6
GO:0007350	blastoderm segmentation	BIOLOGICAL_PROCESS	0.0214204	4.49834e-05	27
GO:0002753	cytoplasmic pattern recognition receptor signaling pathway	BIOLOGICAL_PROCESS	0.0282703	6.41638e-05	10
GO:0034104	negative regulation of tissue remodeling	BIOLOGICAL_PROCESS	0.0314783	7.29649e-05	6
GO:0061037	negative regulation of cartilage development	BIOLOGICAL_PROCESS	0.0345891	8.35164e-05	7
GO:0006730	one-carbon metabolic process	BIOLOGICAL_PROCESS	0.0366481	0.000112919	7
GO:0043331	response to dsRNA	BIOLOGICAL_PROCESS	0.0366481	0.000103103	13
GO:0030888	regulation of B cell proliferation	BIOLOGICAL_PROCESS	0.0366481	9.55269e-05	8
GO:0039528	cytoplasmic pattern recognition receptor signaling pathway in response to virus	BIOLOGICAL_PROCESS	0.0366481	9.55269e-05	8
GO:0015701	bicarbonate transport	BIOLOGICAL_PROCESS	0.0366481	0.000108077	6
GO:1904954	canonical Wnt signaling pathway involved in midbrain dopaminergic neuron differentiation	BIOLOGICAL_PROCESS	0.0366481	0.000118574	3
GO:1904953	Wnt signaling pathway involved in midbrain dopaminergic neuron differentiation	BIOLOGICAL_PROCESS	0.0366481	0.000102647	5
GO:0071360	cellular response to exogenous dsRNA	BIOLOGICAL_PROCESS	0.0366481	0.000112919	7
GO:0046666	retinal cell programmed cell death	BIOLOGICAL_PROCESS	0.0366481	0.000112919	7
GO:0070129	regulation of mitochondrial translation	BIOLOGICAL_PROCESS	0.0366481	0.000112919	7
GO:0060715	syncytiotrophoblast cell differentiation involved in labyrinthine layer development	BIOLOGICAL_PROCESS	0.0366481	0.000118574	3
GO:0043584	nose development	BIOLOGICAL_PROCESS	0.0417882	0.000155384	6
GO:0006820	anion transport	BIOLOGICAL_PROCESS	0.0417882	0.00014844	44
GO:0039529	RIG-I signaling pathway	BIOLOGICAL_PROCESS	0.0417882	0.000150204	7
GO:1903863	P granule assembly	BIOLOGICAL_PROCESS	0.0417882	0.000155384	6
GO:0034344	regulation of type III interferon production	BIOLOGICAL_PROCESS	0.0417882	0.000155384	6
GO:0034343	type III interferon production	BIOLOGICAL_PROCESS	0.0417882	0.000155384	6
GO:0046661	male sex differentiation	BIOLOGICAL_PROCESS	0.0417882	0.000149788	23
GO:0009798	axis specification	BIOLOGICAL_PROCESS	0.0428391	0.00016136	30
GO:1903054	negative regulation of extracellular matrix organization	BIOLOGICAL_PROCESS	0.047336	0.000180584	4
GO:0032330	regulation of chondrocyte differentiation	BIOLOGICAL_PROCESS	0.0492917	0.000192806	8
GO:0062125	regulation of mitochondrial gene expression	BIOLOGICAL_PROCESS	0.0497148	0.000196862	7
GO:0001740	Barr body	CELLULAR_COMPONENT	0.00152556	1.03138e-06	6
GO:0031233	intrinsic component of external side of plasma membrane	CELLULAR_COMPONENT	0.00238498	1.72758e-06	7
GO:0005886	plasma membrane	CELLULAR_COMPONENT	0.0138214	2.00233e-05	177
GO:0031226	intrinsic component of plasma membrane	CELLULAR_COMPONENT	0.0182956	3.35731e-05	72
GO:0000308	cytoplasmic cyclin-dependent protein kinase holoenzyme complex	CELLULAR_COMPONENT	0.0366481	0.000118574	3
GO:0071944	cell periphery	CELLULAR_COMPONENT	0.0392616	0.000128925	187
GO:0070090	metaphase plate	CELLULAR_COMPONENT	0.0417882	0.000155384	6
GO:0015347	sodium-independent organic anion transmembrane transporter activity	MOLECULAR_FUNCTION	8.13003e-14	3.92603e-18	17
GO:0015349	thyroid hormone transmembrane transporter activity	MOLECULAR_FUNCTION	1.39163e-11	2.6881e-15	15
GO:0008510	sodium:bicarbonate symporter activity	MOLECULAR_FUNCTION	4.13008e-05	1.39611e-08	6
GO:0140410	solute:bicarbonate symporter activity	MOLECULAR_FUNCTION	4.13008e-05	1.39611e-08	6
GO:0015291	secondary active transmembrane transporter activity	MOLECULAR_FUNCTION	6.54089e-05	2.84277e-08	30
GO:0022853	active ion transmembrane transporter activity	MOLECULAR_FUNCTION	0.000106417	5.13894e-08	33
GO:0036317	tyrosyl-RNA phosphodiesterase activity	MOLECULAR_FUNCTION	0.000454092	2.85068e-07	5
GO:0070260	5'-tyrosyl-DNA phosphodiesterase activity	MOLECULAR_FUNCTION	0.000454092	2.85068e-07	5
GO:0004089	carbonate dehydratase activity	MOLECULAR_FUNCTION	0.00356787	3.10129e-06	7
GO:0005452	inorganic anion exchanger activity	MOLECULAR_FUNCTION	0.00495915	5.20811e-06	6
GO:0070259	tyrosyl-DNA phosphodiesterase activity	MOLECULAR_FUNCTION	0.00495915	5.50804e-06	5
GO:0008514	organic anion transmembrane transporter activity	MOLECULAR_FUNCTION	0.00512898	5.94435e-06	27
GO:0015106	bicarbonate transmembrane transporter activity	MOLECULAR_FUNCTION	0.00826768	9.98127e-06	6
GO:0070063	RNA polymerase binding	MOLECULAR_FUNCTION	0.00867497	1.08919e-05	14
GO:0033781	cholesterol 24-hydroxylase activity	MOLECULAR_FUNCTION	0.0103256	1.3463e-05	7
GO:0008509	anion transmembrane transporter activity	MOLECULAR_FUNCTION	0.0129288	1.81058e-05	31
GO:0016892	endoribonuclease activity, producing 3'-phosphomonoesters	MOLECULAR_FUNCTION	0.017841	2.79407e-05	4
GO:0015294	solute:cation symporter activity	MOLECULAR_FUNCTION	0.0330541	7.82137e-05	13
GO:0030021	extracellular matrix structural constituent conferring compression resistance	MOLECULAR_FUNCTION	0.0366481	0.000118574	3
GO:0042975	peroxisome proliferator activated receptor binding	MOLECULAR_FUNCTION	0.0366481	0.000102647	5
GO:0050135	NAD(P)+ nucleosidase activity	MOLECULAR_FUNCTION	0.0366481	0.000102647	5
GO:0098633	collagen fibril binding	MOLECULAR_FUNCTION	0.0366481	0.000118574	3
GO:0061809	NAD+ nucleotidase, cyclic ADP-ribose generating	MOLECULAR_FUNCTION	0.0366481	0.000102647	5
GO:0022804	active transmembrane transporter activity	MOLECULAR_FUNCTION	0.0406758	0.000135534	37
GO:0008236	serine-type peptidase activity	MOLECULAR_FUNCTION	0.0492917	0.000191722	25

## Sheet: SPU1
GO ID	GO Name	GO Category	FDR	P-Value	Gene number
GO:0051045	negative regulation of membrane protein ectodomain proteolysis	BIOLOGICAL_PROCESS	8.45475e-21	4.08284e-25	25
GO:0006509	membrane protein ectodomain proteolysis	BIOLOGICAL_PROCESS	1.99513e-17	2.89038e-21	31
GO:0051043	regulation of membrane protein ectodomain proteolysis	BIOLOGICAL_PROCESS	1.03643e-14	2.50249e-18	25
GO:0033619	membrane protein proteolysis	BIOLOGICAL_PROCESS	3.02109e-14	8.75339e-18	31
GO:0048519	negative regulation of biological process	BIOLOGICAL_PROCESS	5.08117e-11	2.69909e-14	444
GO:0003084	positive regulation of systemic arterial blood pressure	BIOLOGICAL_PROCESS	1.54516e-10	8.954e-14	16
GO:0042177	negative regulation of protein catabolic process	BIOLOGICAL_PROCESS	2.1178e-10	1.32951e-13	36
GO:0048523	negative regulation of cellular process	BIOLOGICAL_PROCESS	2.72157e-10	1.83996e-13	396
GO:1905048	regulation of metallopeptidase activity	BIOLOGICAL_PROCESS	1.18419e-09	9.14966e-13	16
GO:1905049	negative regulation of metallopeptidase activity	BIOLOGICAL_PROCESS	2.38137e-09	2.06995e-12	14
GO:0007409	axonogenesis	BIOLOGICAL_PROCESS	2.94532e-09	2.70239e-12	107
GO:0071526	semaphorin-plexin signaling pathway	BIOLOGICAL_PROCESS	5.08103e-09	4.90731e-12	24
GO:0022604	regulation of cell morphogenesis	BIOLOGICAL_PROCESS	3.2352e-08	3.28081e-11	83
GO:0008219	cell death	BIOLOGICAL_PROCESS	4.12042e-08	4.3775e-11	207
GO:0050770	regulation of axonogenesis	BIOLOGICAL_PROCESS	5.44256e-08	6.04495e-11	54
GO:0061564	axon development	BIOLOGICAL_PROCESS	5.49033e-08	6.36314e-11	111
GO:0032502	developmental process	BIOLOGICAL_PROCESS	5.78567e-08	6.98482e-11	546
GO:0048856	anatomical structure development	BIOLOGICAL_PROCESS	6.16454e-08	7.73991e-11	516
GO:1901565	organonitrogen compound catabolic process	BIOLOGICAL_PROCESS	6.55443e-08	8.86247e-11	172
GO:0050772	positive regulation of axonogenesis	BIOLOGICAL_PROCESS	6.55443e-08	8.59526e-11	36
GO:2000406	positive regulation of T cell migration	BIOLOGICAL_PROCESS	1.32502e-07	1.85559e-10	13
GO:0007275	multicellular organism development	BIOLOGICAL_PROCESS	1.49341e-07	2.16353e-10	474
GO:0042330	taxis	BIOLOGICAL_PROCESS	1.76517e-07	2.64247e-10	107
GO:0016043	cellular component organization	BIOLOGICAL_PROCESS	1.84557e-07	2.85195e-10	552
GO:0051641	cellular localization	BIOLOGICAL_PROCESS	2.57888e-07	4.10966e-10	348
GO:0071840	cellular component organization or biogenesis	BIOLOGICAL_PROCESS	2.92597e-07	4.94538e-10	567
GO:2000403	positive regulation of lymphocyte migration	BIOLOGICAL_PROCESS	2.92597e-07	4.88814e-10	13
GO:0048513	animal organ development	BIOLOGICAL_PROCESS	3.44474e-07	6.15489e-10	344
GO:0048731	system development	BIOLOGICAL_PROCESS	3.44474e-07	6.05936e-10	400
GO:1901564	organonitrogen compound metabolic process	BIOLOGICAL_PROCESS	3.66584e-07	6.72696e-10	612
GO:0032879	regulation of localization	BIOLOGICAL_PROCESS	3.80964e-07	7.17482e-10	200
GO:0040011	locomotion	BIOLOGICAL_PROCESS	4.51655e-07	9.09758e-10	165
GO:0009895	negative regulation of catabolic process	BIOLOGICAL_PROCESS	4.51655e-07	9.16047e-10	57
GO:2000404	regulation of T cell migration	BIOLOGICAL_PROCESS	5.69756e-07	1.18309e-09	13
GO:0006810	transport	BIOLOGICAL_PROCESS	5.88999e-07	1.27994e-09	466
GO:0046903	secretion	BIOLOGICAL_PROCESS	6.22609e-07	1.38304e-09	176
GO:0006915	apoptotic process	BIOLOGICAL_PROCESS	6.27169e-07	1.42346e-09	175
GO:0007399	nervous system development	BIOLOGICAL_PROCESS	6.60095e-07	1.56194e-09	266
GO:0048812	neuron projection morphogenesis	BIOLOGICAL_PROCESS	6.60095e-07	1.54474e-09	121
GO:2000380	regulation of mesoderm development	BIOLOGICAL_PROCESS	7.06585e-07	1.70607e-09	17
GO:0006935	chemotaxis	BIOLOGICAL_PROCESS	7.12425e-07	1.75457e-09	97
GO:0051649	establishment of localization in cell	BIOLOGICAL_PROCESS	7.47356e-07	1.87669e-09	263
GO:0120039	plasma membrane bounded cell projection morphogenesis	BIOLOGICAL_PROCESS	9.02543e-07	2.39714e-09	121
GO:0012501	programmed cell death	BIOLOGICAL_PROCESS	9.02852e-07	2.44155e-09	183
GO:0048858	cell projection morphogenesis	BIOLOGICAL_PROCESS	1.07137e-06	2.97783e-09	121
GO:0051234	establishment of localization	BIOLOGICAL_PROCESS	1.07137e-06	3.00073e-09	476
GO:0031330	negative regulation of cellular catabolic process	BIOLOGICAL_PROCESS	1.13252e-06	3.32806e-09	49
GO:0045777	positive regulation of blood pressure	BIOLOGICAL_PROCESS	1.13252e-06	3.33121e-09	16
GO:0030334	regulation of cell migration	BIOLOGICAL_PROCESS	1.13252e-06	3.33608e-09	91
GO:0007267	cell-cell signaling	BIOLOGICAL_PROCESS	1.36263e-06	4.34294e-09	155
GO:0032501	multicellular organismal process	BIOLOGICAL_PROCESS	1.5743e-06	5.0936e-09	588
GO:0044248	cellular catabolic process	BIOLOGICAL_PROCESS	1.62721e-06	5.34336e-09	236
GO:0030030	cell projection organization	BIOLOGICAL_PROCESS	1.72623e-06	5.75188e-09	200
GO:0051179	localization	BIOLOGICAL_PROCESS	1.95785e-06	6.71274e-09	517
GO:0010770	positive regulation of cell morphogenesis involved in differentiation	BIOLOGICAL_PROCESS	2.49536e-06	8.79665e-09	41
GO:0010941	regulation of cell death	BIOLOGICAL_PROCESS	2.55246e-06	9.12123e-09	171
GO:0120036	plasma membrane bounded cell projection organization	BIOLOGICAL_PROCESS	2.79439e-06	1.01207e-08	197
GO:2000145	regulation of cell motility	BIOLOGICAL_PROCESS	3.2055e-06	1.17644e-08	93
GO:0032990	cell part morphogenesis	BIOLOGICAL_PROCESS	3.67069e-06	1.38262e-08	121
GO:0030336	negative regulation of cell migration	BIOLOGICAL_PROCESS	3.7592e-06	1.43543e-08	41
GO:0043434	response to peptide hormone	BIOLOGICAL_PROCESS	3.7592e-06	1.45227e-08	65
GO:0009987	cellular process	BIOLOGICAL_PROCESS	3.83047e-06	1.4983e-08	1274
GO:0016192	vesicle-mediated transport	BIOLOGICAL_PROCESS	4.17175e-06	1.65194e-08	203
GO:0009628	response to abiotic stimulus	BIOLOGICAL_PROCESS	4.24542e-06	1.70161e-08	158
GO:0000902	cell morphogenesis	BIOLOGICAL_PROCESS	4.81619e-06	1.95364e-08	142
GO:0006807	nitrogen compound metabolic process	BIOLOGICAL_PROCESS	4.99289e-06	2.04943e-08	831
GO:0071677	positive regulation of mononuclear cell migration	BIOLOGICAL_PROCESS	5.14986e-06	2.18598e-08	13
GO:0040012	regulation of locomotion	BIOLOGICAL_PROCESS	5.14986e-06	2.18847e-08	114
GO:0072678	T cell migration	BIOLOGICAL_PROCESS	5.14986e-06	2.18598e-08	13
GO:0010769	regulation of cell morphogenesis involved in differentiation	BIOLOGICAL_PROCESS	5.29166e-06	2.27428e-08	61
GO:0006887	exocytosis	BIOLOGICAL_PROCESS	6.61261e-06	2.9378e-08	103
GO:0001998	angiotensin-mediated vasoconstriction involved in regulation of systemic arterial blood pressure	BIOLOGICAL_PROCESS	6.74869e-06	3.09603e-08	7
GO:0002034	maintenance of blood vessel diameter homeostasis by renin-angiotensin	BIOLOGICAL_PROCESS	6.74869e-06	3.09603e-08	7
GO:0003072	renal control of peripheral vascular resistance involved in regulation of systemic arterial blood pressure	BIOLOGICAL_PROCESS	6.74869e-06	3.09603e-08	7
GO:0006520	cellular amino acid metabolic process	BIOLOGICAL_PROCESS	7.0073e-06	3.24851e-08	67
GO:0051049	regulation of transport	BIOLOGICAL_PROCESS	7.60454e-06	3.5621e-08	167
GO:0048667	cell morphogenesis involved in neuron differentiation	BIOLOGICAL_PROCESS	8.05102e-06	3.81012e-08	113
GO:2000146	negative regulation of cell motility	BIOLOGICAL_PROCESS	8.4763e-06	4.11541e-08	42
GO:0043069	negative regulation of programmed cell death	BIOLOGICAL_PROCESS	8.4763e-06	4.13418e-08	98
GO:0010243	response to organonitrogen compound	BIOLOGICAL_PROCESS	1.03628e-05	5.25447e-08	127
GO:0044237	cellular metabolic process	BIOLOGICAL_PROCESS	1.16672e-05	5.97217e-08	813
GO:0043067	regulation of programmed cell death	BIOLOGICAL_PROCESS	1.17357e-05	6.15882e-08	152
GO:0006950	response to stress	BIOLOGICAL_PROCESS	1.17357e-05	6.17726e-08	349
GO:0043066	negative regulation of apoptotic process	BIOLOGICAL_PROCESS	1.20043e-05	6.37663e-08	96
GO:0048675	axon extension	BIOLOGICAL_PROCESS	1.24831e-05	6.69127e-08	41
GO:0032940	secretion by cell	BIOLOGICAL_PROCESS	1.29229e-05	6.98939e-08	158
GO:2000401	regulation of lymphocyte migration	BIOLOGICAL_PROCESS	1.31414e-05	7.17104e-08	13
GO:0009056	catabolic process	BIOLOGICAL_PROCESS	1.34129e-05	7.44873e-08	266
GO:0000904	cell morphogenesis involved in differentiation	BIOLOGICAL_PROCESS	1.34129e-05	7.39362e-08	122
GO:0042981	regulation of apoptotic process	BIOLOGICAL_PROCESS	1.38782e-05	7.77416e-08	148
GO:0048522	positive regulation of cellular process	BIOLOGICAL_PROCESS	1.42686e-05	8.13064e-08	395
GO:0032989	cellular component morphogenesis	BIOLOGICAL_PROCESS	1.48045e-05	8.53861e-08	143
GO:0045666	positive regulation of neuron differentiation	BIOLOGICAL_PROCESS	1.48045e-05	8.57901e-08	64
GO:0008152	metabolic process	BIOLOGICAL_PROCESS	1.48923e-05	8.70181e-08	934
GO:0045055	regulated exocytosis	BIOLOGICAL_PROCESS	1.53777e-05	9.05971e-08	93
GO:0034329	cell junction assembly	BIOLOGICAL_PROCESS	1.55689e-05	9.24754e-08	68
GO:0140352	export from cell	BIOLOGICAL_PROCESS	1.55798e-05	9.40447e-08	160
GO:0071704	organic substance metabolic process	BIOLOGICAL_PROCESS	1.55798e-05	9.39004e-08	902
GO:0001501	skeletal system development	BIOLOGICAL_PROCESS	1.56677e-05	9.53317e-08	57
GO:0040013	negative regulation of locomotion	BIOLOGICAL_PROCESS	1.58626e-05	9.72838e-08	46
GO:0002248	connective tissue replacement involved in inflammatory response wound healing	BIOLOGICAL_PROCESS	1.61572e-05	1.00651e-07	8
GO:0002246	wound healing involved in inflammatory response	BIOLOGICAL_PROCESS	1.61572e-05	1.00651e-07	8
GO:0050769	positive regulation of neurogenesis	BIOLOGICAL_PROCESS	1.66066e-05	1.04252e-07	72
GO:1902667	regulation of axon guidance	BIOLOGICAL_PROCESS	1.74366e-05	1.11989e-07	22
GO:0034330	cell junction organization	BIOLOGICAL_PROCESS	1.76693e-05	1.14337e-07	95
GO:0010976	positive regulation of neuron projection development	BIOLOGICAL_PROCESS	1.82807e-05	1.19176e-07	55
GO:1905770	regulation of mesodermal cell differentiation	BIOLOGICAL_PROCESS	1.85254e-05	1.23455e-07	13
GO:0042661	regulation of mesodermal cell fate specification	BIOLOGICAL_PROCESS	1.85254e-05	1.23455e-07	13
GO:1905902	regulation of mesoderm formation	BIOLOGICAL_PROCESS	1.85254e-05	1.23455e-07	13
GO:0003014	renal system process	BIOLOGICAL_PROCESS	2.05806e-05	1.40133e-07	25
GO:1901652	response to peptide	BIOLOGICAL_PROCESS	2.05806e-05	1.39571e-07	67
GO:0060548	negative regulation of cell death	BIOLOGICAL_PROCESS	2.0975e-05	1.43831e-07	107
GO:0060560	developmental growth involved in morphogenesis	BIOLOGICAL_PROCESS	2.30362e-05	1.59077e-07	63
GO:0044238	primary metabolic process	BIOLOGICAL_PROCESS	2.48861e-05	1.73054e-07	862
GO:0007411	axon guidance	BIOLOGICAL_PROCESS	2.49245e-05	1.74525e-07	66
GO:1901575	organic substance catabolic process	BIOLOGICAL_PROCESS	2.5608e-05	1.80547e-07	236
GO:0042176	regulation of protein catabolic process	BIOLOGICAL_PROCESS	2.80835e-05	2.00713e-07	57
GO:0031323	regulation of cellular metabolic process	BIOLOGICAL_PROCESS	2.84701e-05	2.04851e-07	405
GO:0048588	developmental cell growth	BIOLOGICAL_PROCESS	2.8574e-05	2.06978e-07	53
GO:0061061	muscle structure development	BIOLOGICAL_PROCESS	2.96617e-05	2.16289e-07	90
GO:1901605	alpha-amino acid metabolic process	BIOLOGICAL_PROCESS	3.43705e-05	2.55688e-07	50
GO:0072676	lymphocyte migration	BIOLOGICAL_PROCESS	3.43705e-05	2.55764e-07	14
GO:0031346	positive regulation of cell projection organization	BIOLOGICAL_PROCESS	3.43705e-05	2.57264e-07	63
GO:0019538	protein metabolic process	BIOLOGICAL_PROCESS	3.43705e-05	2.53478e-07	486
GO:0043170	macromolecule metabolic process	BIOLOGICAL_PROCESS	3.48061e-05	2.63673e-07	743
GO:0097485	neuron projection guidance	BIOLOGICAL_PROCESS	3.48061e-05	2.65567e-07	67
GO:0120035	regulation of plasma membrane bounded cell projection organization	BIOLOGICAL_PROCESS	3.48061e-05	2.65399e-07	98
GO:0031175	neuron projection development	BIOLOGICAL_PROCESS	4.09255e-05	3.14234e-07	146
GO:0022603	regulation of anatomical structure morphogenesis	BIOLOGICAL_PROCESS	4.11991e-05	3.18324e-07	110
GO:0090594	inflammatory response to wounding	BIOLOGICAL_PROCESS	4.36431e-05	3.41423e-07	8
GO:1901164	negative regulation of trophoblast cell migration	BIOLOGICAL_PROCESS	4.36431e-05	3.41423e-07	8
GO:0009057	macromolecule catabolic process	BIOLOGICAL_PROCESS	4.45645e-05	3.50783e-07	153
GO:0007417	central nervous system development	BIOLOGICAL_PROCESS	4.46329e-05	3.53476e-07	122
GO:0097498	endothelial tube lumen extension	BIOLOGICAL_PROCESS	4.51799e-05	3.66536e-07	6
GO:1903673	mitotic cleavage furrow formation	BIOLOGICAL_PROCESS	4.51799e-05	3.66536e-07	6
GO:1904695	positive regulation of vascular associated smooth muscle contraction	BIOLOGICAL_PROCESS	4.51799e-05	3.66536e-07	6
GO:1902766	skeletal muscle satellite cell migration	BIOLOGICAL_PROCESS	4.51799e-05	3.66536e-07	6
GO:0008217	regulation of blood pressure	BIOLOGICAL_PROCESS	4.91904e-05	4.01448e-07	32
GO:0031344	regulation of cell projection organization	BIOLOGICAL_PROCESS	5.18467e-05	4.25629e-07	98
GO:0050808	synapse organization	BIOLOGICAL_PROCESS	5.32051e-05	4.39351e-07	74
GO:1990138	neuron projection extension	BIOLOGICAL_PROCESS	5.57322e-05	4.6291e-07	44
GO:0007229	integrin-mediated signaling pathway	BIOLOGICAL_PROCESS	6.58543e-05	5.62884e-07	24
GO:0019222	regulation of metabolic process	BIOLOGICAL_PROCESS	7.09018e-05	6.09451e-07	463
GO:0010975	regulation of neuron projection development	BIOLOGICAL_PROCESS	7.18269e-05	6.2434e-07	82
GO:2000377	regulation of reactive oxygen species metabolic process	BIOLOGICAL_PROCESS	7.55995e-05	6.60784e-07	31
GO:0051246	regulation of protein metabolic process	BIOLOGICAL_PROCESS	8.33442e-05	7.32924e-07	230
GO:0007369	gastrulation	BIOLOGICAL_PROCESS	8.74144e-05	7.76716e-07	49
GO:0045664	regulation of neuron differentiation	BIOLOGICAL_PROCESS	0.000100385	8.96812e-07	96
GO:0021861	forebrain radial glial cell differentiation	BIOLOGICAL_PROCESS	0.000104752	9.56066e-07	7
GO:0042117	monocyte activation	BIOLOGICAL_PROCESS	0.000104752	9.56066e-07	7
GO:0048666	neuron development	BIOLOGICAL_PROCESS	0.000104752	9.54514e-07	163
GO:0003100	regulation of systemic arterial blood pressure by endothelin	BIOLOGICAL_PROCESS	0.000104752	9.56066e-07	7
GO:0023051	regulation of signaling	BIOLOGICAL_PROCESS	0.000115979	1.06413e-06	276
GO:0051216	cartilage development	BIOLOGICAL_PROCESS	0.000116887	1.08077e-06	28
GO:1901068	guanosine-containing compound metabolic process	BIOLOGICAL_PROCESS	0.000116887	1.08375e-06	16
GO:0010720	positive regulation of cell development	BIOLOGICAL_PROCESS	0.000116969	1.09016e-06	77
GO:0032535	regulation of cellular component size	BIOLOGICAL_PROCESS	0.000117394	1.09979e-06	59
GO:0070482	response to oxygen levels	BIOLOGICAL_PROCESS	0.000122705	1.15547e-06	60
GO:0022607	cellular component assembly	BIOLOGICAL_PROCESS	0.000122875	1.163e-06	304
GO:0072359	circulatory system development	BIOLOGICAL_PROCESS	0.000126195	1.20053e-06	110
GO:0048518	positive regulation of biological process	BIOLOGICAL_PROCESS	0.000130229	1.24518e-06	426
GO:0048771	tissue remodeling	BIOLOGICAL_PROCESS	0.00013106	1.25946e-06	27
GO:0010646	regulation of cell communication	BIOLOGICAL_PROCESS	0.000134176	1.29589e-06	274
GO:0043931	ossification involved in bone maturation	BIOLOGICAL_PROCESS	0.000149072	1.45415e-06	9
GO:0007162	negative regulation of cell adhesion	BIOLOGICAL_PROCESS	0.000152671	1.49663e-06	36
GO:0048646	anatomical structure formation involved in morphogenesis	BIOLOGICAL_PROCESS	0.000155505	1.53192e-06	137
GO:0048583	regulation of response to stimulus	BIOLOGICAL_PROCESS	0.00015643	1.55615e-06	312
GO:0035385	Roundabout signaling pathway	BIOLOGICAL_PROCESS	0.00015643	1.55264e-06	10
GO:0060255	regulation of macromolecule metabolic process	BIOLOGICAL_PROCESS	0.000156793	1.56733e-06	424
GO:0030335	positive regulation of cell migration	BIOLOGICAL_PROCESS	0.000159264	1.59972e-06	50
GO:0002687	positive regulation of leukocyte migration	BIOLOGICAL_PROCESS	0.000164433	1.67098e-06	17
GO:0046128	purine ribonucleoside metabolic process	BIOLOGICAL_PROCESS	0.000164433	1.67546e-06	21
GO:0033554	cellular response to stress	BIOLOGICAL_PROCESS	0.000172921	1.78064e-06	206
GO:0006508	proteolysis	BIOLOGICAL_PROCESS	0.000172921	1.78699e-06	193
GO:0034641	cellular nitrogen compound metabolic process	BIOLOGICAL_PROCESS	0.000177461	1.84249e-06	566
GO:0060284	regulation of cell development	BIOLOGICAL_PROCESS	0.000179036	1.86748e-06	122
GO:0043412	macromolecule modification	BIOLOGICAL_PROCESS	0.000187379	1.9726e-06	354
GO:0008283	cell population proliferation	BIOLOGICAL_PROCESS	0.000193431	2.04573e-06	178
GO:0072593	reactive oxygen species metabolic process	BIOLOGICAL_PROCESS	0.000193431	2.055e-06	37
GO:0097709	connective tissue replacement	BIOLOGICAL_PROCESS	0.000213622	2.27982e-06	8
GO:0043366	beta selection	BIOLOGICAL_PROCESS	0.000218074	2.37999e-06	6
GO:0006600	creatine metabolic process	BIOLOGICAL_PROCESS	0.000218074	2.37999e-06	6
GO:0010820	positive regulation of T cell chemotaxis	BIOLOGICAL_PROCESS	0.000218074	2.37999e-06	6
GO:0010819	regulation of T cell chemotaxis	BIOLOGICAL_PROCESS	0.000218074	2.37999e-06	6
GO:0042278	purine nucleoside metabolic process	BIOLOGICAL_PROCESS	0.000237206	2.60024e-06	21
GO:0030182	neuron differentiation	BIOLOGICAL_PROCESS	0.00023747	2.61461e-06	179
GO:0042127	regulation of cell population proliferation	BIOLOGICAL_PROCESS	0.000240229	2.65657e-06	138
GO:0007052	mitotic spindle organization	BIOLOGICAL_PROCESS	0.000240468	2.67083e-06	31
GO:0030163	protein catabolic process	BIOLOGICAL_PROCESS	0.000248914	2.80291e-06	106
GO:0001666	response to hypoxia	BIOLOGICAL_PROCESS	0.000248914	2.82457e-06	51
GO:1901698	response to nitrogen compound	BIOLOGICAL_PROCESS	0.000248914	2.82474e-06	131
GO:0007519	skeletal muscle tissue development	BIOLOGICAL_PROCESS	0.000248914	2.785e-06	30
GO:0070977	bone maturation	BIOLOGICAL_PROCESS	0.000250674	2.85682e-06	9
GO:0016477	cell migration	BIOLOGICAL_PROCESS	0.000255803	2.93998e-06	144
GO:0051960	regulation of nervous system development	BIOLOGICAL_PROCESS	0.000255803	2.93597e-06	121
GO:0051962	positive regulation of nervous system development	BIOLOGICAL_PROCESS	0.000261373	3.01662e-06	75
GO:2000147	positive regulation of cell motility	BIOLOGICAL_PROCESS	0.000276718	3.20708e-06	50
GO:0022414	reproductive process	BIOLOGICAL_PROCESS	0.000279356	3.25115e-06	227
GO:0048468	cell development	BIOLOGICAL_PROCESS	0.00027963	3.26785e-06	263
GO:0070887	cellular response to chemical stimulus	BIOLOGICAL_PROCESS	0.000283266	3.32401e-06	285
GO:0050767	regulation of neurogenesis	BIOLOGICAL_PROCESS	0.000297339	3.51788e-06	108
GO:0080090	regulation of primary metabolic process	BIOLOGICAL_PROCESS	0.000297339	3.50931e-06	408
GO:1902850	microtubule cytoskeleton organization involved in mitosis	BIOLOGICAL_PROCESS	0.000303819	3.62388e-06	40
GO:0045058	T cell selection	BIOLOGICAL_PROCESS	0.000304585	3.64773e-06	11
GO:0090066	regulation of anatomical structure size	BIOLOGICAL_PROCESS	0.000309589	3.73756e-06	75
GO:0010470	regulation of gastrulation	BIOLOGICAL_PROCESS	0.00031098	3.78438e-06	17
GO:0050920	regulation of chemotaxis	BIOLOGICAL_PROCESS	0.00031572	3.85731e-06	34
GO:0045597	positive regulation of cell differentiation	BIOLOGICAL_PROCESS	0.000317868	3.89891e-06	102
GO:2000027	regulation of animal organ morphogenesis	BIOLOGICAL_PROCESS	0.000326942	4.06431e-06	40
GO:0051093	negative regulation of developmental process	BIOLOGICAL_PROCESS	0.000330065	4.1282e-06	102
GO:0031324	negative regulation of cellular metabolic process	BIOLOGICAL_PROCESS	0.000338601	4.25132e-06	192
GO:0021682	nerve maturation	BIOLOGICAL_PROCESS	0.000342827	4.33749e-06	5
GO:0022008	neurogenesis	BIOLOGICAL_PROCESS	0.000344597	4.37652e-06	198
GO:0048799	animal organ maturation	BIOLOGICAL_PROCESS	0.000361482	4.63867e-06	10
GO:0048870	cell motility	BIOLOGICAL_PROCESS	0.000361482	4.61944e-06	155
GO:0021675	nerve development	BIOLOGICAL_PROCESS	0.000361482	4.64333e-06	19
GO:0000226	microtubule cytoskeleton organization	BIOLOGICAL_PROCESS	0.000372017	4.94034e-06	97
GO:0051172	negative regulation of nitrogen compound metabolic process	BIOLOGICAL_PROCESS	0.000372017	4.83757e-06	190
GO:0030155	regulation of cell adhesion	BIOLOGICAL_PROCESS	0.000372017	4.92421e-06	70
GO:0043269	regulation of ion transport	BIOLOGICAL_PROCESS	0.000372017	4.84586e-06	59
GO:1901163	regulation of trophoblast cell migration	BIOLOGICAL_PROCESS	0.000372017	4.92253e-06	8
GO:0061450	trophoblast cell migration	BIOLOGICAL_PROCESS	0.000372017	4.92253e-06	8
GO:0051336	regulation of hydrolase activity	BIOLOGICAL_PROCESS	0.000388515	5.1782e-06	102
GO:0035814	negative regulation of renal sodium excretion	BIOLOGICAL_PROCESS	0.000394928	5.28274e-06	9
GO:0061387	regulation of extent of cell growth	BIOLOGICAL_PROCESS	0.000403884	5.45811e-06	31
GO:0036293	response to decreased oxygen levels	BIOLOGICAL_PROCESS	0.000403884	5.46105e-06	51
GO:0009653	anatomical structure morphogenesis	BIOLOGICAL_PROCESS	0.000405061	5.51609e-06	268
GO:0080135	regulation of cellular response to stress	BIOLOGICAL_PROCESS	0.000405061	5.49781e-06	80
GO:0044085	cellular component biogenesis	BIOLOGICAL_PROCESS	0.000406217	5.55146e-06	321
GO:0006308	DNA catabolic process	BIOLOGICAL_PROCESS	0.000414237	5.68105e-06	13
GO:0048699	generation of neurons	BIOLOGICAL_PROCESS	0.000418743	5.79979e-06	186
GO:0045773	positive regulation of axon extension	BIOLOGICAL_PROCESS	0.000418743	5.81064e-06	19
GO:0065008	regulation of biological quality	BIOLOGICAL_PROCESS	0.000418743	5.78685e-06	326
GO:0071675	regulation of mononuclear cell migration	BIOLOGICAL_PROCESS	0.000418743	5.82374e-06	15
GO:0040017	positive regulation of locomotion	BIOLOGICAL_PROCESS	0.000437438	6.10486e-06	62
GO:0051171	regulation of nitrogen compound metabolic process	BIOLOGICAL_PROCESS	0.000461161	6.48789e-06	392
GO:0007043	cell-cell junction assembly	BIOLOGICAL_PROCESS	0.000479383	6.78285e-06	26
GO:0060538	skeletal muscle organ development	BIOLOGICAL_PROCESS	0.000516101	7.32729e-06	34
GO:0048840	otolith development	BIOLOGICAL_PROCESS	0.000532306	7.58308e-06	10
GO:0010951	negative regulation of endopeptidase activity	BIOLOGICAL_PROCESS	0.000537258	7.67956e-06	30
GO:0009410	response to xenobiotic stimulus	BIOLOGICAL_PROCESS	0.000537703	7.71189e-06	155
GO:0007051	spindle organization	BIOLOGICAL_PROCESS	0.000539914	7.76967e-06	42
GO:0008361	regulation of cell size	BIOLOGICAL_PROCESS	0.000573675	8.28322e-06	44
GO:0038027	apolipoprotein A-I-mediated signaling pathway	BIOLOGICAL_PROCESS	0.000576937	8.83181e-06	6
GO:0071393	cellular response to progesterone stimulus	BIOLOGICAL_PROCESS	0.000576937	8.83181e-06	6
GO:0006548	histidine catabolic process	BIOLOGICAL_PROCESS	0.000576937	8.83181e-06	6
GO:0006547	histidine metabolic process	BIOLOGICAL_PROCESS	0.000576937	8.83181e-06	6
GO:0052805	imidazole-containing compound catabolic process	BIOLOGICAL_PROCESS	0.000576937	8.83181e-06	6
GO:0052803	imidazole-containing compound metabolic process	BIOLOGICAL_PROCESS	0.000576937	8.83181e-06	6
GO:0010466	negative regulation of peptidase activity	BIOLOGICAL_PROCESS	0.000576937	8.8171e-06	30
GO:0140131	positive regulation of lymphocyte chemotaxis	BIOLOGICAL_PROCESS	0.000576937	8.83181e-06	6
GO:0032464	positive regulation of protein homooligomerization	BIOLOGICAL_PROCESS	0.000576937	8.83181e-06	6
GO:0033688	regulation of osteoblast proliferation	BIOLOGICAL_PROCESS	0.000576937	8.64588e-06	11
GO:0035813	regulation of renal sodium excretion	BIOLOGICAL_PROCESS	0.000576937	8.64588e-06	11
GO:0035812	renal sodium excretion	BIOLOGICAL_PROCESS	0.000576937	8.64588e-06	11
GO:0097254	renal tubular secretion	BIOLOGICAL_PROCESS	0.000576937	8.64588e-06	11
GO:0010818	T cell chemotaxis	BIOLOGICAL_PROCESS	0.000576937	8.83181e-06	6
GO:0035202	tracheal pit formation in open tracheal system	BIOLOGICAL_PROCESS	0.000576937	8.83181e-06	6
GO:0042221	response to chemical	BIOLOGICAL_PROCESS	0.000579933	8.90567e-06	373
GO:0009063	cellular amino acid catabolic process	BIOLOGICAL_PROCESS	0.000598051	9.29942e-06	26
GO:0008360	regulation of cell shape	BIOLOGICAL_PROCESS	0.000598051	9.29942e-06	26
GO:0050896	response to stimulus	BIOLOGICAL_PROCESS	0.000598051	9.28698e-06	731
GO:0002360	T cell lineage commitment	BIOLOGICAL_PROCESS	0.000598051	9.2809e-06	9
GO:0030516	regulation of axon extension	BIOLOGICAL_PROCESS	0.000602496	9.39764e-06	29
GO:0042659	regulation of cell fate specification	BIOLOGICAL_PROCESS	0.000619638	9.69494e-06	18
GO:0050793	regulation of developmental process	BIOLOGICAL_PROCESS	0.000632158	9.92136e-06	223
GO:0009966	regulation of signal transduction	BIOLOGICAL_PROCESS	0.000653007	1.02801e-05	243
GO:0036211	protein modification process	BIOLOGICAL_PROCESS	0.000685834	1.083e-05	329
GO:0000003	reproduction	BIOLOGICAL_PROCESS	0.000712925	1.12922e-05	228
GO:0007517	muscle organ development	BIOLOGICAL_PROCESS	0.000716724	1.1387e-05	54
GO:0007568	aging	BIOLOGICAL_PROCESS	0.000730838	1.16465e-05	33
GO:0045937	positive regulation of phosphate metabolic process	BIOLOGICAL_PROCESS	0.000744989	1.198e-05	89
GO:0010562	positive regulation of phosphorus metabolic process	BIOLOGICAL_PROCESS	0.000744989	1.198e-05	89
GO:0007423	sensory organ development	BIOLOGICAL_PROCESS	0.000818715	1.32051e-05	100
GO:0002576	platelet degranulation	BIOLOGICAL_PROCESS	0.000823718	1.33379e-05	24
GO:0045165	cell fate commitment	BIOLOGICAL_PROCESS	0.000880335	1.43265e-05	68
GO:0050886	endocrine process	BIOLOGICAL_PROCESS	0.000918487	1.49917e-05	18
GO:2001222	regulation of neuron migration	BIOLOGICAL_PROCESS	0.000920818	1.50742e-05	13
GO:1901606	alpha-amino acid catabolic process	BIOLOGICAL_PROCESS	0.000962369	1.58653e-05	23
GO:0006725	cellular aromatic compound metabolic process	BIOLOGICAL_PROCESS	0.000962369	1.58939e-05	510
GO:0008284	positive regulation of cell population proliferation	BIOLOGICAL_PROCESS	0.000998852	1.65446e-05	79
GO:0002363	alpha-beta T cell lineage commitment	BIOLOGICAL_PROCESS	0.00100085	1.67227e-05	7
GO:0061343	cell adhesion involved in heart morphogenesis	BIOLOGICAL_PROCESS	0.00100085	1.67227e-05	7
GO:0060019	radial glial cell differentiation	BIOLOGICAL_PROCESS	0.00100085	1.67227e-05	7
GO:0007017	microtubule-based process	BIOLOGICAL_PROCESS	0.00104696	1.75943e-05	123
GO:0009119	ribonucleoside metabolic process	BIOLOGICAL_PROCESS	0.00105197	1.778e-05	25
GO:0042310	vasoconstriction	BIOLOGICAL_PROCESS	0.00105197	1.77793e-05	20
GO:2000026	regulation of multicellular organismal development	BIOLOGICAL_PROCESS	0.00112078	1.90514e-05	189
GO:0060795	cell fate commitment involved in formation of primary germ layer	BIOLOGICAL_PROCESS	0.00117639	2.02063e-05	17
GO:0051046	regulation of secretion	BIOLOGICAL_PROCESS	0.00117639	2.02239e-05	84
GO:0007501	mesodermal cell fate specification	BIOLOGICAL_PROCESS	0.00118148	2.03685e-05	13
GO:0009888	tissue development	BIOLOGICAL_PROCESS	0.00119701	2.06939e-05	200
GO:0007010	cytoskeleton organization	BIOLOGICAL_PROCESS	0.00120301	2.08557e-05	151
GO:0051241	negative regulation of multicellular organismal process	BIOLOGICAL_PROCESS	0.0012426	2.16021e-05	127
GO:0071205	protein localization to juxtaparanode region of axon	BIOLOGICAL_PROCESS	0.00136505	2.41922e-05	5
GO:0070948	regulation of neutrophil mediated cytotoxicity	BIOLOGICAL_PROCESS	0.00136505	2.41922e-05	5
GO:0052547	regulation of peptidase activity	BIOLOGICAL_PROCESS	0.00136505	2.39961e-05	51
GO:0061383	trabecula morphogenesis	BIOLOGICAL_PROCESS	0.00136505	2.39991e-05	12
GO:0036089	cleavage furrow formation	BIOLOGICAL_PROCESS	0.00137385	2.45833e-05	6
GO:0060857	establishment of glial blood-brain barrier	BIOLOGICAL_PROCESS	0.00137385	2.45833e-05	6
GO:0043537	negative regulation of blood vessel endothelial cell migration	BIOLOGICAL_PROCESS	0.00140576	2.52532e-05	9
GO:0050794	regulation of cellular process	BIOLOGICAL_PROCESS	0.00142416	2.56524e-05	761
GO:0033687	osteoblast proliferation	BIOLOGICAL_PROCESS	0.00148311	2.68575e-05	11
GO:0001710	mesodermal cell fate commitment	BIOLOGICAL_PROCESS	0.00149926	2.72224e-05	13
GO:0051346	negative regulation of hydrolase activity	BIOLOGICAL_PROCESS	0.00150509	2.74009e-05	45
GO:0060070	canonical Wnt signaling pathway	BIOLOGICAL_PROCESS	0.00153877	2.80884e-05	39
GO:0043086	negative regulation of catalytic activity	BIOLOGICAL_PROCESS	0.00156133	2.85757e-05	79
GO:0007219	Notch signaling pathway	BIOLOGICAL_PROCESS	0.00159207	2.92152e-05	41
GO:0003158	endothelium development	BIOLOGICAL_PROCESS	0.00161323	2.96813e-05	19
GO:0007507	heart development	BIOLOGICAL_PROCESS	0.00161358	2.97657e-05	77
GO:0003073	regulation of systemic arterial blood pressure	BIOLOGICAL_PROCESS	0.00165827	3.07502e-05	20
GO:0043297	apical junction assembly	BIOLOGICAL_PROCESS	0.00166226	3.09848e-05	17
GO:0002274	myeloid leukocyte activation	BIOLOGICAL_PROCESS	0.00166275	3.10742e-05	64
GO:0050435	amyloid-beta metabolic process	BIOLOGICAL_PROCESS	0.0017367	3.27917e-05	12
GO:0060537	muscle tissue development	BIOLOGICAL_PROCESS	0.0017367	3.27289e-05	45
GO:1905244	regulation of modification of synaptic structure	BIOLOGICAL_PROCESS	0.00176453	3.35728e-05	7
GO:0003071	renal system process involved in regulation of systemic arterial blood pressure	BIOLOGICAL_PROCESS	0.00176453	3.35728e-05	7
GO:0060326	cell chemotaxis	BIOLOGICAL_PROCESS	0.00178282	3.40069e-05	28
GO:0035556	intracellular signal transduction	BIOLOGICAL_PROCESS	0.00180731	3.45612e-05	211
GO:0043171	peptide catabolic process	BIOLOGICAL_PROCESS	0.00187827	3.60089e-05	13
GO:0198738	cell-cell signaling by wnt	BIOLOGICAL_PROCESS	0.00193529	3.71956e-05	53
GO:0009894	regulation of catabolic process	BIOLOGICAL_PROCESS	0.00194659	3.75067e-05	104
GO:0046039	GTP metabolic process	BIOLOGICAL_PROCESS	0.00195705	3.78027e-05	11
GO:0032273	positive regulation of protein polymerization	BIOLOGICAL_PROCESS	0.00196656	3.80814e-05	17
GO:0050921	positive regulation of chemotaxis	BIOLOGICAL_PROCESS	0.00201643	3.91445e-05	24
GO:0016055	Wnt signaling pathway	BIOLOGICAL_PROCESS	0.00203535	3.96101e-05	52
GO:0030307	positive regulation of cell growth	BIOLOGICAL_PROCESS	0.00204097	3.9818e-05	37
GO:0060828	regulation of canonical Wnt signaling pathway	BIOLOGICAL_PROCESS	0.00211274	4.13202e-05	35
GO:0034762	regulation of transmembrane transport	BIOLOGICAL_PROCESS	0.00212131	4.16927e-05	47
GO:0031098	stress-activated protein kinase signaling cascade	BIOLOGICAL_PROCESS	0.00224402	4.42129e-05	40
GO:0003013	circulatory system process	BIOLOGICAL_PROCESS	0.00224923	4.4424e-05	56
GO:0042063	gliogenesis	BIOLOGICAL_PROCESS	0.00235219	4.66848e-05	41
GO:0030031	cell projection assembly	BIOLOGICAL_PROCESS	0.00245828	4.91467e-05	73
GO:0010453	regulation of cell fate commitment	BIOLOGICAL_PROCESS	0.00247479	4.95962e-05	18
GO:0050801	ion homeostasis	BIOLOGICAL_PROCESS	0.00247538	4.97275e-05	64
GO:0051089	constitutive protein ectodomain proteolysis	BIOLOGICAL_PROCESS	0.00249988	5.13062e-05	4
GO:0015724	formate transport	BIOLOGICAL_PROCESS	0.00249988	5.13062e-05	4
GO:0071635	negative regulation of transforming growth factor beta production	BIOLOGICAL_PROCESS	0.00249988	5.13062e-05	4
GO:0035386	regulation of Roundabout signaling pathway	BIOLOGICAL_PROCESS	0.00249988	5.13062e-05	4
GO:0021965	spinal cord ventral commissure morphogenesis	BIOLOGICAL_PROCESS	0.00249988	5.13062e-05	4
GO:1905114	cell surface receptor signaling pathway involved in cell-cell signaling	BIOLOGICAL_PROCESS	0.00250189	5.14684e-05	57
GO:0050789	regulation of biological process	BIOLOGICAL_PROCESS	0.0025325	5.22202e-05	798
GO:0098801	regulation of renal system process	BIOLOGICAL_PROCESS	0.00253432	5.23801e-05	11
GO:0043603	cellular amide metabolic process	BIOLOGICAL_PROCESS	0.00264718	5.48407e-05	137
GO:0048526	imaginal disc-derived wing expansion	BIOLOGICAL_PROCESS	0.0027149	5.70302e-05	6
GO:1904684	negative regulation of metalloendopeptidase activity	BIOLOGICAL_PROCESS	0.0027149	5.70302e-05	6
GO:0120031	plasma membrane bounded cell projection assembly	BIOLOGICAL_PROCESS	0.0027149	5.65552e-05	72
GO:1903984	positive regulation of TRAIL-activated apoptotic signaling pathway	BIOLOGICAL_PROCESS	0.0027149	5.70302e-05	6
GO:1904683	regulation of metalloendopeptidase activity	BIOLOGICAL_PROCESS	0.0027149	5.70302e-05	6
GO:0016049	cell growth	BIOLOGICAL_PROCESS	0.00273363	5.75556e-05	74
GO:0030510	regulation of BMP signaling pathway	BIOLOGICAL_PROCESS	0.00283301	5.97849e-05	21
GO:0032461	positive regulation of protein oligomerization	BIOLOGICAL_PROCESS	0.00293511	6.2223e-05	7
GO:0003056	regulation of vascular associated smooth muscle contraction	BIOLOGICAL_PROCESS	0.00293511	6.2223e-05	7
GO:0065007	biological regulation	BIOLOGICAL_PROCESS	0.00293883	6.25769e-05	848
GO:0071466	cellular response to xenobiotic stimulus	BIOLOGICAL_PROCESS	0.00293883	6.25857e-05	108
GO:0045197	establishment or maintenance of epithelial cell apical/basal polarity	BIOLOGICAL_PROCESS	0.00297849	6.38618e-05	16
GO:0055067	monovalent inorganic cation homeostasis	BIOLOGICAL_PROCESS	0.00297849	6.38244e-05	23
GO:0042327	positive regulation of phosphorylation	BIOLOGICAL_PROCESS	0.00298762	6.42018e-05	81
GO:0031399	regulation of protein modification process	BIOLOGICAL_PROCESS	0.00299895	6.45901e-05	144
GO:0009116	nucleoside metabolic process	BIOLOGICAL_PROCESS	0.00323319	6.99474e-05	27
GO:0001708	cell fate specification	BIOLOGICAL_PROCESS	0.00331675	7.19153e-05	33
GO:0031532	actin cytoskeleton reorganization	BIOLOGICAL_PROCESS	0.00332259	7.23627e-05	19
GO:0002685	regulation of leukocyte migration	BIOLOGICAL_PROCESS	0.00332259	7.23627e-05	19
GO:0010001	glial cell differentiation	BIOLOGICAL_PROCESS	0.00336052	7.33512e-05	31
GO:0001932	regulation of protein phosphorylation	BIOLOGICAL_PROCESS	0.00336365	7.3582e-05	113
GO:0051239	regulation of multicellular organismal process	BIOLOGICAL_PROCESS	0.00342877	7.51721e-05	256
GO:0045595	regulation of cell differentiation	BIOLOGICAL_PROCESS	0.00345113	7.58288e-05	161
GO:0003002	regionalization	BIOLOGICAL_PROCESS	0.00349067	7.70348e-05	84
GO:0070942	neutrophil mediated cytotoxicity	BIOLOGICAL_PROCESS	0.00354584	7.87229e-05	5
GO:0044062	regulation of excretion	BIOLOGICAL_PROCESS	0.00354584	7.8766e-05	13
GO:1901657	glycosyl compound metabolic process	BIOLOGICAL_PROCESS	0.00368026	8.21055e-05	30
GO:0001934	positive regulation of protein phosphorylation	BIOLOGICAL_PROCESS	0.00368026	8.21074e-05	76
GO:1902669	positive regulation of axon guidance	BIOLOGICAL_PROCESS	0.0037002	8.2731e-05	10
GO:0051128	regulation of cellular component organization	BIOLOGICAL_PROCESS	0.00373538	8.36978e-05	228
GO:0009612	response to mechanical stimulus	BIOLOGICAL_PROCESS	0.00375158	8.4242e-05	35
GO:0044057	regulation of system process	BIOLOGICAL_PROCESS	0.00383812	8.67413e-05	61
GO:0045995	regulation of embryonic development	BIOLOGICAL_PROCESS	0.00396322	8.99513e-05	36
GO:0043200	response to amino acid	BIOLOGICAL_PROCESS	0.00397742	9.04658e-05	24
GO:0008015	blood circulation	BIOLOGICAL_PROCESS	0.00398462	9.0822e-05	54
GO:0031345	negative regulation of cell projection organization	BIOLOGICAL_PROCESS	0.00443327	0.000101476	31
GO:0045934	negative regulation of nucleobase-containing compound metabolic process	BIOLOGICAL_PROCESS	0.00452993	0.000103908	112
GO:0010959	regulation of metal ion transport	BIOLOGICAL_PROCESS	0.00456235	0.000104872	39
GO:0030154	cell differentiation	BIOLOGICAL_PROCESS	0.00460832	0.000106151	336
GO:0035136	forelimb morphogenesis	BIOLOGICAL_PROCESS	0.00496977	0.000114717	10
GO:0071803	positive regulation of podosome assembly	BIOLOGICAL_PROCESS	0.00500264	0.000116442	6
GO:1901623	regulation of lymphocyte chemotaxis	BIOLOGICAL_PROCESS	0.00500264	0.000116442	6
GO:1903121	regulation of TRAIL-activated apoptotic signaling pathway	BIOLOGICAL_PROCESS	0.00500264	0.000116442	6
GO:0045861	negative regulation of proteolysis	BIOLOGICAL_PROCESS	0.00534884	0.000125016	39
GO:0010633	negative regulation of epithelial cell migration	BIOLOGICAL_PROCESS	0.00542115	0.00012723	13
GO:1902410	mitotic cytokinetic process	BIOLOGICAL_PROCESS	0.00546675	0.000129884	8
GO:0032462	regulation of protein homooligomerization	BIOLOGICAL_PROCESS	0.00546675	0.000129884	8
GO:0009892	negative regulation of metabolic process	BIOLOGICAL_PROCESS	0.00560652	0.000133541	244
GO:0031329	regulation of cellular catabolic process	BIOLOGICAL_PROCESS	0.00560652	0.000133747	86
GO:0048589	developmental growth	BIOLOGICAL_PROCESS	0.00561717	0.000134272	113
GO:0048598	embryonic morphogenesis	BIOLOGICAL_PROCESS	0.00573851	0.000137726	88
GO:0033036	macromolecule localization	BIOLOGICAL_PROCESS	0.00587332	0.000141246	251
GO:0042476	odontogenesis	BIOLOGICAL_PROCESS	0.00588229	0.000142029	18
GO:0042246	tissue regeneration	BIOLOGICAL_PROCESS	0.00588229	0.000142029	18
GO:0071773	cellular response to BMP stimulus	BIOLOGICAL_PROCESS	0.00591886	0.000143198	27
GO:0046907	intracellular transport	BIOLOGICAL_PROCESS	0.00606582	0.000147632	171
GO:0001704	formation of primary germ layer	BIOLOGICAL_PROCESS	0.00653143	0.00015928	26
GO:0048333	mesodermal cell differentiation	BIOLOGICAL_PROCESS	0.00654232	0.000159862	13
GO:0071772	response to BMP	BIOLOGICAL_PROCESS	0.00655681	0.000160532	27
GO:2000242	negative regulation of reproductive process	BIOLOGICAL_PROCESS	0.00678612	0.000166802	16
GO:0019229	regulation of vasoconstriction	BIOLOGICAL_PROCESS	0.0068611	0.000168976	17
GO:0007269	neurotransmitter secretion	BIOLOGICAL_PROCESS	0.0068908	0.000170373	31
GO:0099643	signal release from synapse	BIOLOGICAL_PROCESS	0.0068908	0.000170373	31
GO:0046483	heterocycle metabolic process	BIOLOGICAL_PROCESS	0.00691459	0.000171295	495
GO:0043010	camera-type eye development	BIOLOGICAL_PROCESS	0.00702973	0.000174487	42
GO:0009887	animal organ morphogenesis	BIOLOGICAL_PROCESS	0.00727219	0.000181208	140
GO:0099054	presynapse assembly	BIOLOGICAL_PROCESS	0.00728134	0.000181787	9
GO:0097746	blood vessel diameter maintenance	BIOLOGICAL_PROCESS	0.00754645	0.000188884	23
GO:0002244	hematopoietic progenitor cell differentiation	BIOLOGICAL_PROCESS	0.00754645	0.000189135	19
GO:0009081	branched-chain amino acid metabolic process	BIOLOGICAL_PROCESS	0.00769215	0.000194273	8
GO:0061154	endothelial tube morphogenesis	BIOLOGICAL_PROCESS	0.00769215	0.000194273	8
GO:0003159	morphogenesis of an endothelium	BIOLOGICAL_PROCESS	0.00769215	0.000194273	8
GO:0099612	protein localization to axon	BIOLOGICAL_PROCESS	0.00769975	0.000195208	5
GO:0030178	negative regulation of Wnt signaling pathway	BIOLOGICAL_PROCESS	0.00781538	0.000198894	25
GO:0021872	forebrain generation of neurons	BIOLOGICAL_PROCESS	0.00782124	0.000199421	16
GO:0090307	mitotic spindle assembly	BIOLOGICAL_PROCESS	0.00782717	0.00019995	17
GO:0002444	myeloid leukocyte mediated immunity	BIOLOGICAL_PROCESS	0.00795942	0.000203713	59
GO:0048869	cellular developmental process	BIOLOGICAL_PROCESS	0.00816859	0.000209461	337
GO:2001044	regulation of integrin-mediated signaling pathway	BIOLOGICAL_PROCESS	0.00819492	0.000210532	10
GO:0052548	regulation of endopeptidase activity	BIOLOGICAL_PROCESS	0.00825689	0.000212523	46
GO:0099068	postsynapse assembly	BIOLOGICAL_PROCESS	0.00836683	0.000216161	6
GO:0071801	regulation of podosome assembly	BIOLOGICAL_PROCESS	0.00836683	0.000216161	6
GO:0055078	sodium ion homeostasis	BIOLOGICAL_PROCESS	0.00847047	0.000219247	11
GO:0031401	positive regulation of protein modification process	BIOLOGICAL_PROCESS	0.00893694	0.000231753	93
GO:0007487	analia development	BIOLOGICAL_PROCESS	0.00900906	0.000239181	4
GO:0003433	chondrocyte development involved in endochondral bone morphogenesis	BIOLOGICAL_PROCESS	0.00900906	0.000239181	4
GO:0003431	growth plate cartilage chondrocyte development	BIOLOGICAL_PROCESS	0.00900906	0.000239181	4
GO:0003418	growth plate cartilage chondrocyte differentiation	BIOLOGICAL_PROCESS	0.00900906	0.000239181	4
GO:1901360	organic cyclic compound metabolic process	BIOLOGICAL_PROCESS	0.00900906	0.000235432	515
GO:1903288	positive regulation of potassium ion import across plasma membrane	BIOLOGICAL_PROCESS	0.00900906	0.000239181	4
GO:1902033	regulation of hematopoietic stem cell proliferation	BIOLOGICAL_PROCESS	0.00900906	0.000239181	4
GO:0019418	sulfide oxidation	BIOLOGICAL_PROCESS	0.00900906	0.000239181	4
GO:0070221	sulfide oxidation, using sulfide:quinone oxidoreductase	BIOLOGICAL_PROCESS	0.00900906	0.000239181	4
GO:0048609	multicellular organismal reproductive process	BIOLOGICAL_PROCESS	0.00908587	0.000241758	170
GO:0060071	Wnt signaling pathway, planar cell polarity pathway	BIOLOGICAL_PROCESS	0.00927011	0.000247107	13
GO:0000737	DNA catabolic process, endonucleolytic	BIOLOGICAL_PROCESS	0.00941332	0.000252289	9
GO:0035115	embryonic forelimb morphogenesis	BIOLOGICAL_PROCESS	0.00941332	0.000252289	9
GO:0031116	positive regulation of microtubule polymerization	BIOLOGICAL_PROCESS	0.00941332	0.000252289	9
GO:0002275	myeloid cell activation involved in immune response	BIOLOGICAL_PROCESS	0.00944355	0.000254011	57
GO:1903047	mitotic cell cycle process	BIOLOGICAL_PROCESS	0.00961739	0.000259151	98
GO:0030162	regulation of proteolysis	BIOLOGICAL_PROCESS	0.00966266	0.000260838	81
GO:0010942	positive regulation of cell death	BIOLOGICAL_PROCESS	0.0100007	0.000270446	74
GO:0007166	cell surface receptor signaling pathway	BIOLOGICAL_PROCESS	0.0101926	0.000277111	236
GO:0060856	establishment of blood-brain barrier	BIOLOGICAL_PROCESS	0.0102196	0.000280776	7
GO:0090051	negative regulation of cell migration involved in sprouting angiogenesis	BIOLOGICAL_PROCESS	0.0102196	0.000280776	7
GO:1903671	negative regulation of sprouting angiogenesis	BIOLOGICAL_PROCESS	0.0102196	0.0002827	8
GO:2000737	negative regulation of stem cell differentiation	BIOLOGICAL_PROCESS	0.0102196	0.0002827	8
GO:0006139	nucleobase-containing compound metabolic process	BIOLOGICAL_PROCESS	0.0102196	0.000282782	471
GO:0014003	oligodendrocyte development	BIOLOGICAL_PROCESS	0.0102196	0.000279294	10
GO:0030513	positive regulation of BMP signaling pathway	BIOLOGICAL_PROCESS	0.0102196	0.000282196	11
GO:0046928	regulation of neurotransmitter secretion	BIOLOGICAL_PROCESS	0.0102196	0.000281575	16
GO:0051129	negative regulation of cellular component organization	BIOLOGICAL_PROCESS	0.0106199	0.000294372	83
GO:0051051	negative regulation of transport	BIOLOGICAL_PROCESS	0.0107193	0.000297643	55
GO:0032506	cytokinetic process	BIOLOGICAL_PROCESS	0.0109172	0.000304194	13
GO:0065009	regulation of molecular function	BIOLOGICAL_PROCESS	0.0110891	0.000310881	227
GO:1901700	response to oxygen-containing compound	BIOLOGICAL_PROCESS	0.0110891	0.000310465	161
GO:0009611	response to wounding	BIOLOGICAL_PROCESS	0.0110891	0.000310255	76
GO:0023061	signal release	BIOLOGICAL_PROCESS	0.0110891	0.000311125	59
GO:0070727	cellular macromolecule localization	BIOLOGICAL_PROCESS	0.0112717	0.000317881	220
GO:0045927	positive regulation of growth	BIOLOGICAL_PROCESS	0.0114023	0.000322115	54
GO:0009890	negative regulation of biosynthetic process	BIOLOGICAL_PROCESS	0.0120587	0.000341823	119
GO:0032459	regulation of protein oligomerization	BIOLOGICAL_PROCESS	0.0121155	0.000344017	9
GO:0050679	positive regulation of epithelial cell proliferation	BIOLOGICAL_PROCESS	0.0122849	0.000349421	23
GO:1901888	regulation of cell junction assembly	BIOLOGICAL_PROCESS	0.0123421	0.000352239	37
GO:0070509	calcium ion import	BIOLOGICAL_PROCESS	0.0125825	0.000359708	11
GO:0006536	glutamate metabolic process	BIOLOGICAL_PROCESS	0.0127332	0.000365862	10
GO:0002690	positive regulation of leukocyte chemotaxis	BIOLOGICAL_PROCESS	0.0127332	0.000365862	10
GO:0043687	post-translational protein modification	BIOLOGICAL_PROCESS	0.0127332	0.000365347	39
GO:0030111	regulation of Wnt signaling pathway	BIOLOGICAL_PROCESS	0.0128549	0.000369978	40
GO:0048247	lymphocyte chemotaxis	BIOLOGICAL_PROCESS	0.0128834	0.000372664	6
GO:0090324	negative regulation of oxidative phosphorylation	BIOLOGICAL_PROCESS	0.0128834	0.000372664	6
GO:0090090	negative regulation of canonical Wnt signaling pathway	BIOLOGICAL_PROCESS	0.0129709	0.00037645	21
GO:0010608	post-transcriptional regulation of gene expression	BIOLOGICAL_PROCESS	0.0132882	0.000386299	64
GO:0048638	regulation of developmental growth	BIOLOGICAL_PROCESS	0.0134111	0.000390522	69
GO:0060348	bone development	BIOLOGICAL_PROCESS	0.0134344	0.000393146	25
GO:0044270	cellular nitrogen compound catabolic process	BIOLOGICAL_PROCESS	0.0134344	0.000391902	75
GO:0006468	protein phosphorylation	BIOLOGICAL_PROCESS	0.0137388	0.000402717	151
GO:0061448	connective tissue development	BIOLOGICAL_PROCESS	0.0137921	0.000404945	31
GO:0051726	regulation of cell cycle	BIOLOGICAL_PROCESS	0.0141727	0.000417489	117
GO:0009952	anterior/posterior pattern specification	BIOLOGICAL_PROCESS	0.0141933	0.00041878	49
GO:0002446	neutrophil mediated immunity	BIOLOGICAL_PROCESS	0.014248	0.000421082	56
GO:0009083	branched-chain amino acid catabolic process	BIOLOGICAL_PROCESS	0.0143193	0.000425955	7
GO:0007280	pole cell migration	BIOLOGICAL_PROCESS	0.0143193	0.000425955	7
GO:0071634	regulation of transforming growth factor beta production	BIOLOGICAL_PROCESS	0.0143193	0.000425955	7
GO:0071604	transforming growth factor beta production	BIOLOGICAL_PROCESS	0.0143193	0.000425955	7
GO:0007416	synapse assembly	BIOLOGICAL_PROCESS	0.0144291	0.000430616	40
GO:0010564	regulation of cell cycle process	BIOLOGICAL_PROCESS	0.0145217	0.00043408	85
GO:0006816	calcium ion transport	BIOLOGICAL_PROCESS	0.0145294	0.000435375	43
GO:0010605	negative regulation of macromolecule metabolic process	BIOLOGICAL_PROCESS	0.0145294	0.000435714	220
GO:2000378	negative regulation of reactive oxygen species metabolic process	BIOLOGICAL_PROCESS	0.0150676	0.000452581	13
GO:0035150	regulation of tube size	BIOLOGICAL_PROCESS	0.0150777	0.000453612	28
GO:0010467	gene expression	BIOLOGICAL_PROCESS	0.0151938	0.000457839	400
GO:0032504	multicellular organism reproduction	BIOLOGICAL_PROCESS	0.0152239	0.00045948	170
GO:0010596	negative regulation of endothelial cell migration	BIOLOGICAL_PROCESS	0.0152695	0.000461596	9
GO:0098771	inorganic ion homeostasis	BIOLOGICAL_PROCESS	0.0152994	0.000463238	57
GO:1903670	regulation of sprouting angiogenesis	BIOLOGICAL_PROCESS	0.0156186	0.000473657	10
GO:0051048	negative regulation of secretion	BIOLOGICAL_PROCESS	0.0157586	0.000479543	33
GO:0009719	response to endogenous stimulus	BIOLOGICAL_PROCESS	0.0157586	0.000480185	161
GO:0009746	response to hexose	BIOLOGICAL_PROCESS	0.0157586	0.000479543	33
GO:0001667	ameboidal-type cell migration	BIOLOGICAL_PROCESS	0.0157829	0.000481688	60
GO:0043648	dicarboxylic acid metabolic process	BIOLOGICAL_PROCESS	0.0158087	0.000483238	21
GO:0055086	nucleobase-containing small molecule metabolic process	BIOLOGICAL_PROCESS	0.0158963	0.000486928	92
GO:0009117	nucleotide metabolic process	BIOLOGICAL_PROCESS	0.0158963	0.000487452	82
GO:0022402	cell cycle process	BIOLOGICAL_PROCESS	0.0159067	0.000488538	146
GO:0008038	neuron recognition	BIOLOGICAL_PROCESS	0.0160445	0.00049488	23
GO:0042119	neutrophil activation	BIOLOGICAL_PROCESS	0.0160445	0.000495095	54
GO:0002283	neutrophil activation involved in immune response	BIOLOGICAL_PROCESS	0.0160445	0.000495095	54
GO:0001775	cell activation	BIOLOGICAL_PROCESS	0.0160728	0.000496745	106
GO:0062197	cellular response to chemical stress	BIOLOGICAL_PROCESS	0.0161513	0.000499951	40
GO:1901889	negative regulation of cell junction assembly	BIOLOGICAL_PROCESS	0.0164774	0.00051084	17
GO:0006996	organelle organization	BIOLOGICAL_PROCESS	0.016839	0.000522865	337
GO:0051961	negative regulation of nervous system development	BIOLOGICAL_PROCESS	0.0174003	0.000541975	49
GO:0036473	cell death in response to oxidative stress	BIOLOGICAL_PROCESS	0.0176117	0.000553661	15
GO:0071277	cellular response to calcium ion	BIOLOGICAL_PROCESS	0.0176117	0.000553661	15
GO:0002062	chondrocyte differentiation	BIOLOGICAL_PROCESS	0.0176117	0.000553661	15
GO:0042060	wound healing	BIOLOGICAL_PROCESS	0.0176117	0.000553431	59
GO:0036230	granulocyte activation	BIOLOGICAL_PROCESS	0.0176295	0.000557874	54
GO:0040007	growth	BIOLOGICAL_PROCESS	0.0176295	0.000558477	135
GO:0051248	negative regulation of protein metabolic process	BIOLOGICAL_PROCESS	0.0176295	0.000557959	106
GO:0042559	pteridine-containing compound biosynthetic process	BIOLOGICAL_PROCESS	0.0176295	0.000557719	8
GO:0032467	positive regulation of cytokinesis	BIOLOGICAL_PROCESS	0.0179048	0.000568929	11
GO:0009409	response to cold	BIOLOGICAL_PROCESS	0.0179048	0.000568929	11
GO:0051083	'de novo' cotranslational protein folding	BIOLOGICAL_PROCESS	0.0182319	0.000606613	3
GO:0006579	amino-acid betaine catabolic process	BIOLOGICAL_PROCESS	0.0182319	0.000606613	3
GO:0042413	carnitine catabolic process	BIOLOGICAL_PROCESS	0.0182319	0.000606613	3
GO:0019254	carnitine metabolic process, CoA-linked	BIOLOGICAL_PROCESS	0.0182319	0.000606613	3
GO:0045163	clustering of voltage-gated potassium channels	BIOLOGICAL_PROCESS	0.0182319	0.000606613	3
GO:0009396	folic acid-containing compound biosynthetic process	BIOLOGICAL_PROCESS	0.0182319	0.000605495	6
GO:0060218	hematopoietic stem cell differentiation	BIOLOGICAL_PROCESS	0.0182319	0.000606519	10
GO:0032627	interleukin-23 production	BIOLOGICAL_PROCESS	0.0182319	0.000606613	3
GO:2000691	negative regulation of cardiac muscle cell myoblast differentiation	BIOLOGICAL_PROCESS	0.0182319	0.000606613	3
GO:1903597	negative regulation of gap junction assembly	BIOLOGICAL_PROCESS	0.0182319	0.000606613	3
GO:0120033	negative regulation of plasma membrane bounded cell projection assembly	BIOLOGICAL_PROCESS	0.0182319	0.000606519	10
GO:0006753	nucleoside phosphate metabolic process	BIOLOGICAL_PROCESS	0.0182319	0.000584388	82
GO:0007424	open tracheal system development	BIOLOGICAL_PROCESS	0.0182319	0.000600339	32
GO:0046881	positive regulation of follicle-stimulating hormone secretion	BIOLOGICAL_PROCESS	0.0182319	0.000606613	3
GO:0032740	positive regulation of interleukin-17 production	BIOLOGICAL_PROCESS	0.0182319	0.000606613	3
GO:0032747	positive regulation of interleukin-23 production	BIOLOGICAL_PROCESS	0.0182319	0.000606613	3
GO:1902905	positive regulation of supramolecular fiber organization	BIOLOGICAL_PROCESS	0.0182319	0.000601346	25
GO:0097090	presynaptic membrane organization	BIOLOGICAL_PROCESS	0.0182319	0.000605495	6
GO:0002175	protein localization to paranode region of axon	BIOLOGICAL_PROCESS	0.0182319	0.000606613	3
GO:0060177	regulation of angiotensin metabolic process	BIOLOGICAL_PROCESS	0.0182319	0.000606613	3
GO:0031133	regulation of axon diameter	BIOLOGICAL_PROCESS	0.0182319	0.000606613	3
GO:2000690	regulation of cardiac muscle cell myoblast differentiation	BIOLOGICAL_PROCESS	0.0182319	0.000606613	3
GO:0032667	regulation of interleukin-23 production	BIOLOGICAL_PROCESS	0.0182319	0.000606613	3
GO:1900220	semaphorin-plexin signaling pathway involved in bone trabecula morphogenesis	BIOLOGICAL_PROCESS	0.0182319	0.000606613	3
GO:0006399	tRNA metabolic process	BIOLOGICAL_PROCESS	0.0182319	0.000600339	32
GO:1901214	regulation of neuron death	BIOLOGICAL_PROCESS	0.0182518	0.000608159	45
GO:0090279	regulation of calcium ion import	BIOLOGICAL_PROCESS	0.0182883	0.000610259	9
GO:0070593	dendrite self-avoidance	BIOLOGICAL_PROCESS	0.0186858	0.000625328	7
GO:0019991	septate junction assembly	BIOLOGICAL_PROCESS	0.0186858	0.000625328	7
GO:0009749	response to glucose	BIOLOGICAL_PROCESS	0.0188837	0.00063286	31
GO:0070997	neuron death	BIOLOGICAL_PROCESS	0.0188919	0.000634047	47
GO:0007498	mesoderm development	BIOLOGICAL_PROCESS	0.0189628	0.000637343	29
GO:0001503	ossification	BIOLOGICAL_PROCESS	0.0194188	0.000653608	32
GO:0044265	cellular macromolecule catabolic process	BIOLOGICAL_PROCESS	0.0194347	0.000666038	101
GO:0008347	glial cell migration	BIOLOGICAL_PROCESS	0.0194347	0.000663235	14
GO:0019477	L-lysine catabolic process	BIOLOGICAL_PROCESS	0.0194347	0.000669159	4
GO:0046440	L-lysine metabolic process	BIOLOGICAL_PROCESS	0.0194347	0.000669159	4
GO:0090188	negative regulation of pancreatic juice secretion	BIOLOGICAL_PROCESS	0.0194347	0.000669159	4
GO:1903706	regulation of hemopoiesis	BIOLOGICAL_PROCESS	0.0194347	0.000656325	44
GO:0090186	regulation of pancreatic juice secretion	BIOLOGICAL_PROCESS	0.0194347	0.000669159	4
GO:1903286	regulation of potassium ion import	BIOLOGICAL_PROCESS	0.0194347	0.000669159	4
GO:0016259	selenocysteine metabolic process	BIOLOGICAL_PROCESS	0.0194347	0.000669159	4
GO:0051225	spindle assembly	BIOLOGICAL_PROCESS	0.0194347	0.000666448	25
GO:0046901	tetrahydrofolylpolyglutamate biosynthetic process	BIOLOGICAL_PROCESS	0.0194347	0.000669159	4
GO:0045333	cellular respiration	BIOLOGICAL_PROCESS	0.0194657	0.000671167	33
GO:0045860	positive regulation of protein kinase activity	BIOLOGICAL_PROCESS	0.0195793	0.000676028	47
GO:0051781	positive regulation of cell division	BIOLOGICAL_PROCESS	0.019696	0.000681009	17
GO:0071248	cellular response to metal ion	BIOLOGICAL_PROCESS	0.0199148	0.00069146	27
GO:0051495	positive regulation of cytoskeleton organization	BIOLOGICAL_PROCESS	0.0199148	0.00069146	27
GO:0035296	regulation of tube diameter	BIOLOGICAL_PROCESS	0.0199148	0.000690607	23
GO:0044092	negative regulation of molecular function	BIOLOGICAL_PROCESS	0.0200944	0.000698665	112
GO:0042733	embryonic digit morphogenesis	BIOLOGICAL_PROCESS	0.0202675	0.00070664	11
GO:0001990	regulation of systemic arterial blood pressure by hormone	BIOLOGICAL_PROCESS	0.0202675	0.00070664	11
GO:0009605	response to external stimulus	BIOLOGICAL_PROCESS	0.0204216	0.000713001	241
GO:0035088	establishment or maintenance of apical/basal cell polarity	BIOLOGICAL_PROCESS	0.0206796	0.000725005	16
GO:0061245	establishment or maintenance of bipolar cell polarity	BIOLOGICAL_PROCESS	0.0206796	0.000725005	16
GO:0090100	positive regulation of transmembrane receptor protein serine/threonine kinase signaling pathway	BIOLOGICAL_PROCESS	0.0206796	0.000723248	18
GO:0008104	protein localization	BIOLOGICAL_PROCESS	0.0207226	0.000727897	213
GO:0034284	response to monosaccharide	BIOLOGICAL_PROCESS	0.0207226	0.000728514	33
GO:1901135	carbohydrate derivative metabolic process	BIOLOGICAL_PROCESS	0.0211548	0.00074473	143
GO:0071241	cellular response to inorganic substance	BIOLOGICAL_PROCESS	0.0213242	0.000751724	31
GO:1902884	positive regulation of response to oxidative stress	BIOLOGICAL_PROCESS	0.0213528	0.000759715	8
GO:0060319	primitive erythrocyte differentiation	BIOLOGICAL_PROCESS	0.0213528	0.000759948	5
GO:0035864	response to potassium ion	BIOLOGICAL_PROCESS	0.0213528	0.000759948	5
GO:0006105	succinate metabolic process	BIOLOGICAL_PROCESS	0.0213528	0.000759948	5
GO:0120193	tight junction organization	BIOLOGICAL_PROCESS	0.0214509	0.000764474	12
GO:0048066	developmental pigmentation	BIOLOGICAL_PROCESS	0.0214993	0.000769315	23
GO:0003081	regulation of systemic arterial blood pressure by renin-angiotensin	BIOLOGICAL_PROCESS	0.0214993	0.000768714	10
GO:0051094	positive regulation of developmental process	BIOLOGICAL_PROCESS	0.0219189	0.000785388	119
GO:0048584	positive regulation of response to stimulus	BIOLOGICAL_PROCESS	0.0221249	0.000793839	172
GO:0031112	positive regulation of microtubule polymerization or depolymerization	BIOLOGICAL_PROCESS	0.0221516	0.000795866	9
GO:0030029	actin filament-based process	BIOLOGICAL_PROCESS	0.0222905	0.000801932	75
GO:0045216	cell-cell junction organization	BIOLOGICAL_PROCESS	0.0226812	0.00081818	31
GO:0046661	male sex differentiation	BIOLOGICAL_PROCESS	0.0226812	0.00081818	31
GO:0003012	muscle system process	BIOLOGICAL_PROCESS	0.0229019	0.000827245	40
GO:0051924	regulation of calcium ion transport	BIOLOGICAL_PROCESS	0.0230948	0.00083533	27
GO:0008645	hexose transmembrane transport	BIOLOGICAL_PROCESS	0.0235096	0.000852603	19
GO:0015749	monosaccharide transmembrane transport	BIOLOGICAL_PROCESS	0.0235096	0.000852603	19
GO:0007589	body fluid secretion	BIOLOGICAL_PROCESS	0.0244249	0.000886978	15
GO:0099563	modification of synaptic structure	BIOLOGICAL_PROCESS	0.0245009	0.000892105	7
GO:2001224	positive regulation of neuron migration	BIOLOGICAL_PROCESS	0.0245009	0.000892105	7
GO:0048514	blood vessel morphogenesis	BIOLOGICAL_PROCESS	0.0248911	0.000907511	48
GO:0072521	purine-containing compound metabolic process	BIOLOGICAL_PROCESS	0.0249494	0.000910845	65
GO:1901379	regulation of potassium ion transmembrane transport	BIOLOGICAL_PROCESS	0.0252338	0.000923664	12
GO:0035019	somatic stem cell population maintenance	BIOLOGICAL_PROCESS	0.0252338	0.000923664	12
GO:1901856	negative regulation of cellular respiration	BIOLOGICAL_PROCESS	0.0254054	0.000937075	6
GO:0045138	nematode male tail tip morphogenesis	BIOLOGICAL_PROCESS	0.0254054	0.000937307	13
GO:0071800	podosome assembly	BIOLOGICAL_PROCESS	0.0254054	0.000937075	6
GO:2001038	regulation of cellular response to drug	BIOLOGICAL_PROCESS	0.0254054	0.000937075	6
GO:1903205	regulation of hydrogen peroxide-induced cell death	BIOLOGICAL_PROCESS	0.0254054	0.000937075	6
GO:0036462	TRAIL-activated apoptotic signaling pathway	BIOLOGICAL_PROCESS	0.0254054	0.000937075	6
GO:0001525	angiogenesis	BIOLOGICAL_PROCESS	0.0255019	0.000943327	41
GO:0001974	blood vessel remodeling	BIOLOGICAL_PROCESS	0.0260525	0.000964953	10
GO:0051592	response to calcium ion	BIOLOGICAL_PROCESS	0.0263089	0.000975723	20
GO:0033674	positive regulation of kinase activity	BIOLOGICAL_PROCESS	0.0263743	0.000979421	50
GO:0009790	embryo development	BIOLOGICAL_PROCESS	0.026922	0.00100106	163
GO:0010765	positive regulation of sodium ion transport	BIOLOGICAL_PROCESS	0.0272683	0.00101657	8
GO:0001568	blood vessel development	BIOLOGICAL_PROCESS	0.0272838	0.00101847	55
GO:0046395	carboxylic acid catabolic process	BIOLOGICAL_PROCESS	0.0273503	0.00102402	39
GO:1903427	negative regulation of reactive oxygen species biosynthetic process	BIOLOGICAL_PROCESS	0.0273503	0.00102491	9
GO:0098609	cell-cell adhesion	BIOLOGICAL_PROCESS	0.0278143	0.00104364	61
GO:0043271	negative regulation of ion transport	BIOLOGICAL_PROCESS	0.0280501	0.00105384	23
GO:0071695	anatomical structure maturation	BIOLOGICAL_PROCESS	0.0282362	0.00106313	49
GO:0048708	astrocyte differentiation	BIOLOGICAL_PROCESS	0.0282362	0.00106562	11
GO:0043113	receptor clustering	BIOLOGICAL_PROCESS	0.0282362	0.00106562	11
GO:0016054	organic acid catabolic process	BIOLOGICAL_PROCESS	0.0289818	0.00109725	39
GO:0030509	BMP signaling pathway	BIOLOGICAL_PROCESS	0.0307446	0.00116695	23
GO:0010721	negative regulation of cell development	BIOLOGICAL_PROCESS	0.0309648	0.0011768	44
GO:0006518	peptide metabolic process	BIOLOGICAL_PROCESS	0.0317371	0.00121075	102
GO:1900409	positive regulation of cellular response to oxidative stress	BIOLOGICAL_PROCESS	0.0323666	0.00124102	7
GO:0010800	positive regulation of peptidyl-threonine phosphorylation	BIOLOGICAL_PROCESS	0.0323666	0.00124102	7
GO:0036342	post-anal tail morphogenesis	BIOLOGICAL_PROCESS	0.0323666	0.00124102	7
GO:0048710	regulation of astrocyte differentiation	BIOLOGICAL_PROCESS	0.0323666	0.00124102	7
GO:0019752	carboxylic acid metabolic process	BIOLOGICAL_PROCESS	0.0325257	0.00124869	114
GO:0001558	regulation of cell growth	BIOLOGICAL_PROCESS	0.0329049	0.00126484	55
GO:0030534	adult behavior	BIOLOGICAL_PROCESS	0.0330853	0.00127337	34
GO:0007049	cell cycle	BIOLOGICAL_PROCESS	0.0334049	0.0012889	171
GO:0061320	pericardial nephrocyte differentiation	BIOLOGICAL_PROCESS	0.0334685	0.0012962	5
GO:0055080	cation homeostasis	BIOLOGICAL_PROCESS	0.033623	0.00130381	54
GO:0051130	positive regulation of cellular component organization	BIOLOGICAL_PROCESS	0.0336284	0.00130564	113
GO:0030001	metal ion transport	BIOLOGICAL_PROCESS	0.0340422	0.001325	80
GO:0006812	cation transport	BIOLOGICAL_PROCESS	0.0343753	0.00134128	98
GO:0098916	anterograde trans-synaptic signaling	BIOLOGICAL_PROCESS	0.034376	0.00134795	71
GO:0007268	chemical synaptic transmission	BIOLOGICAL_PROCESS	0.034376	0.00134795	71
GO:0007178	transmembrane receptor protein serine/threonine kinase signaling pathway	BIOLOGICAL_PROCESS	0.034376	0.0013452	39
GO:0001944	vasculature development	BIOLOGICAL_PROCESS	0.034376	0.00134461	58
GO:0051247	positive regulation of protein metabolic process	BIOLOGICAL_PROCESS	0.03471	0.00136272	133
GO:0002534	cytokine production involved in inflammatory response	BIOLOGICAL_PROCESS	0.0350781	0.00139242	6
GO:0060232	delamination	BIOLOGICAL_PROCESS	0.0350781	0.00139242	6
GO:0050908	detection of light stimulus involved in visual perception	BIOLOGICAL_PROCESS	0.0350781	0.00139242	6
GO:0030713	ovarian follicle cell stalk formation	BIOLOGICAL_PROCESS	0.0350781	0.00139242	6
GO:1903209	positive regulation of oxidative stress-induced cell death	BIOLOGICAL_PROCESS	0.0350781	0.00139242	6
GO:0035289	posterior head segmentation	BIOLOGICAL_PROCESS	0.0350781	0.00139242	6
GO:1900015	regulation of cytokine production involved in inflammatory response	BIOLOGICAL_PROCESS	0.0350781	0.00139242	6
GO:0051593	response to folic acid	BIOLOGICAL_PROCESS	0.0350781	0.00139242	6
GO:0019374	galactolipid metabolic process	BIOLOGICAL_PROCESS	0.035724	0.00145641	4
GO:0006681	galactosylceramide metabolic process	BIOLOGICAL_PROCESS	0.035724	0.00145641	4
GO:0035224	genital disc anterior/posterior pattern formation	BIOLOGICAL_PROCESS	0.035724	0.00145641	4
GO:0035221	genital disc pattern formation	BIOLOGICAL_PROCESS	0.035724	0.00145641	4
GO:0032620	interleukin-17 production	BIOLOGICAL_PROCESS	0.035724	0.00145641	4
GO:0042758	long-chain fatty acid catabolic process	BIOLOGICAL_PROCESS	0.035724	0.00145641	4
GO:0051892	negative regulation of cardioblast differentiation	BIOLOGICAL_PROCESS	0.035724	0.00145641	4
GO:0019532	oxalate transport	BIOLOGICAL_PROCESS	0.035724	0.00145641	4
GO:0042396	phosphagen biosynthetic process	BIOLOGICAL_PROCESS	0.035724	0.00145641	4
GO:0006599	phosphagen metabolic process	BIOLOGICAL_PROCESS	0.035724	0.00145641	4
GO:0046314	phosphocreatine biosynthetic process	BIOLOGICAL_PROCESS	0.035724	0.00145641	4
GO:0006603	phosphocreatine metabolic process	BIOLOGICAL_PROCESS	0.035724	0.00145641	4
GO:2000138	positive regulation of cell proliferation involved in heart morphogenesis	BIOLOGICAL_PROCESS	0.035724	0.00145641	4
GO:1903596	regulation of gap junction assembly	BIOLOGICAL_PROCESS	0.035724	0.00145641	4
GO:0032660	regulation of interleukin-17 production	BIOLOGICAL_PROCESS	0.035724	0.00145641	4
GO:2000169	regulation of peptidyl-cysteine S-nitrosylation	BIOLOGICAL_PROCESS	0.035724	0.00145641	4
GO:1902882	regulation of response to oxidative stress	BIOLOGICAL_PROCESS	0.035724	0.00145774	16
GO:0046900	tetrahydrofolylpolyglutamate metabolic process	BIOLOGICAL_PROCESS	0.035724	0.00145641	4
GO:0099537	trans-synaptic signaling	BIOLOGICAL_PROCESS	0.0360875	0.00147431	71
GO:0043473	pigmentation	BIOLOGICAL_PROCESS	0.0361355	0.00147802	28
GO:0021700	developmental maturation	BIOLOGICAL_PROCESS	0.0363596	0.00148894	58
GO:0034101	erythrocyte homeostasis	BIOLOGICAL_PROCESS	0.0367145	0.00150524	21
GO:0021953	central nervous system neuron differentiation	BIOLOGICAL_PROCESS	0.0368017	0.0015106	26
GO:0055085	transmembrane transport	BIOLOGICAL_PROCESS	0.0371337	0.00152602	175
GO:0017157	regulation of exocytosis	BIOLOGICAL_PROCESS	0.0371572	0.00153057	20
GO:0051656	establishment of organelle localization	BIOLOGICAL_PROCESS	0.0372132	0.0015348	64
GO:1904659	glucose transmembrane transport	BIOLOGICAL_PROCESS	0.0372132	0.00153647	18
GO:0051588	regulation of neurotransmitter transport	BIOLOGICAL_PROCESS	0.0373066	0.00154213	19
GO:0048639	positive regulation of developmental growth	BIOLOGICAL_PROCESS	0.0375405	0.00155361	38
GO:0019693	ribose phosphate metabolic process	BIOLOGICAL_PROCESS	0.0375568	0.0015561	61
GO:0009725	response to hormone	BIOLOGICAL_PROCESS	0.0376197	0.00156052	109
GO:0030316	osteoclast differentiation	BIOLOGICAL_PROCESS	0.0378725	0.00157467	12
GO:0009069	serine family amino acid metabolic process	BIOLOGICAL_PROCESS	0.0378725	0.00157467	12
GO:0099536	synaptic signaling	BIOLOGICAL_PROCESS	0.038758	0.0016171	72
GO:0048635	negative regulation of muscle organ development	BIOLOGICAL_PROCESS	0.0392742	0.00164243	9
GO:0050807	regulation of synapse organization	BIOLOGICAL_PROCESS	0.0392742	0.00164079	39
GO:0021782	glial cell development	BIOLOGICAL_PROCESS	0.0396903	0.00166175	16
GO:0044087	regulation of cellular component biogenesis	BIOLOGICAL_PROCESS	0.0398798	0.00167161	102
GO:0007400	neuroblast fate determination	BIOLOGICAL_PROCESS	0.0402302	0.00168824	7
GO:0009953	dorsal/ventral pattern formation	BIOLOGICAL_PROCESS	0.0404024	0.00169937	32
GO:0035113	embryonic appendage morphogenesis	BIOLOGICAL_PROCESS	0.0405282	0.00170857	17
GO:0090049	regulation of cell migration involved in sprouting angiogenesis	BIOLOGICAL_PROCESS	0.0410875	0.00173612	8
GO:0002886	regulation of myeloid leukocyte mediated immunity	BIOLOGICAL_PROCESS	0.0410875	0.00173612	8
GO:0046700	heterocycle catabolic process	BIOLOGICAL_PROCESS	0.0414274	0.00175248	70
GO:0007155	cell adhesion	BIOLOGICAL_PROCESS	0.0419351	0.00177598	103
GO:1901862	negative regulation of muscle tissue development	BIOLOGICAL_PROCESS	0.0426985	0.00181167	10
GO:1900407	regulation of cellular response to oxidative stress	BIOLOGICAL_PROCESS	0.0426985	0.0018145	15
GO:0050900	leukocyte migration	BIOLOGICAL_PROCESS	0.0428662	0.0018237	35
GO:0016525	negative regulation of angiogenesis	BIOLOGICAL_PROCESS	0.0437025	0.00186139	12
GO:0120192	tight junction assembly	BIOLOGICAL_PROCESS	0.0439165	0.00187474	11
GO:0072350	tricarboxylic acid metabolic process	BIOLOGICAL_PROCESS	0.0439165	0.00187474	11
GO:0031327	negative regulation of cellular biosynthetic process	BIOLOGICAL_PROCESS	0.0445808	0.00190741	112
GO:0071560	cellular response to transforming growth factor beta stimulus	BIOLOGICAL_PROCESS	0.0449746	0.00192643	29
GO:0060322	head development	BIOLOGICAL_PROCESS	0.0456554	0.00195779	85
GO:1903426	regulation of reactive oxygen species biosynthetic process	BIOLOGICAL_PROCESS	0.04568	0.00196105	14
GO:0002262	myeloid cell homeostasis	BIOLOGICAL_PROCESS	0.0460413	0.00197879	22
GO:0036474	cell death in response to hydrogen peroxide	BIOLOGICAL_PROCESS	0.0462463	0.00199877	6
GO:0030198	extracellular matrix organization	BIOLOGICAL_PROCESS	0.0462463	0.00199141	39
GO:0071425	hematopoietic stem cell proliferation	BIOLOGICAL_PROCESS	0.0462463	0.00199877	6
GO:0030318	melanocyte differentiation	BIOLOGICAL_PROCESS	0.0462463	0.00199877	6
GO:0046929	negative regulation of neurotransmitter secretion	BIOLOGICAL_PROCESS	0.0462463	0.00199877	6
GO:0003008	system process	BIOLOGICAL_PROCESS	0.0463112	0.00200381	148
GO:0001505	regulation of neurotransmitter levels	BIOLOGICAL_PROCESS	0.0471791	0.00204364	46
GO:0048617	embryonic foregut morphogenesis	BIOLOGICAL_PROCESS	0.0475746	0.00206766	5
GO:0003417	growth plate cartilage development	BIOLOGICAL_PROCESS	0.0475746	0.00206766	5
GO:0043270	positive regulation of ion transport	BIOLOGICAL_PROCESS	0.0478444	0.00208401	29
GO:0071559	response to transforming growth factor beta	BIOLOGICAL_PROCESS	0.0478444	0.00208401	29
GO:0030218	erythrocyte differentiation	BIOLOGICAL_PROCESS	0.0481744	0.00210536	20
GO:1905330	regulation of morphogenesis of an epithelium	BIOLOGICAL_PROCESS	0.0481744	0.00210536	20
GO:0001709	cell fate determination	BIOLOGICAL_PROCESS	0.0488205	0.00213595	26
GO:1902531	regulation of intracellular signal transduction	BIOLOGICAL_PROCESS	0.0493466	0.00216136	138
GO:0043065	positive regulation of apoptotic process	BIOLOGICAL_PROCESS	0.0495755	0.00217467	61
GO:0050790	regulation of catalytic activity	BIOLOGICAL_PROCESS	0.0495755	0.00217617	171
GO:0030521	androgen receptor signaling pathway	BIOLOGICAL_PROCESS	0.0496614	0.00218953	12
GO:0008625	extrinsic apoptotic signaling pathway via death domain receptors	BIOLOGICAL_PROCESS	0.0496614	0.00218953	12
GO:0070935	3'-UTR-mediated mRNA stabilization	BIOLOGICAL_PROCESS	0.0499042	0.00225121	7
GO:0007420	brain development	BIOLOGICAL_PROCESS	0.0499042	0.00225445	79
GO:0045198	establishment of epithelial cell apical/basal polarity	BIOLOGICAL_PROCESS	0.0499042	0.00225121	7
GO:0043606	formamide metabolic process	BIOLOGICAL_PROCESS	0.0499042	0.00227253	3
GO:0019556	histidine catabolic process to glutamate and formamide	BIOLOGICAL_PROCESS	0.0499042	0.00227253	3
GO:0019557	histidine catabolic process to glutamate and formate	BIOLOGICAL_PROCESS	0.0499042	0.00227253	3
GO:0070813	hydrogen sulfide metabolic process	BIOLOGICAL_PROCESS	0.0499042	0.00227253	3
GO:0048839	inner ear development	BIOLOGICAL_PROCESS	0.0499042	0.00226039	25
GO:0060638	mesenchymal-epithelial cell signaling	BIOLOGICAL_PROCESS	0.0499042	0.00227253	3
GO:0021555	midbrain-hindbrain boundary morphogenesis	BIOLOGICAL_PROCESS	0.0499042	0.00227253	3
GO:0034655	nucleobase-containing compound catabolic process	BIOLOGICAL_PROCESS	0.0499042	0.0022586	60
GO:0016310	phosphorylation	BIOLOGICAL_PROCESS	0.0499042	0.00223022	186
GO:1900017	positive regulation of cytokine production involved in inflammatory response	BIOLOGICAL_PROCESS	0.0499042	0.00227253	3
GO:0032278	positive regulation of gonadotropin secretion	BIOLOGICAL_PROCESS	0.0499042	0.00227253	3
GO:2000170	positive regulation of peptidyl-cysteine S-nitrosylation	BIOLOGICAL_PROCESS	0.0499042	0.00227253	3
GO:2000379	positive regulation of reactive oxygen species metabolic process	BIOLOGICAL_PROCESS	0.0499042	0.00225584	14
GO:0097104	postsynaptic membrane assembly	BIOLOGICAL_PROCESS	0.0499042	0.00227253	3
GO:0031269	pseudopodium assembly	BIOLOGICAL_PROCESS	0.0499042	0.00227253	3
GO:0051493	regulation of cytoskeleton organization	BIOLOGICAL_PROCESS	0.0499042	0.0022586	60
GO:0016476	regulation of embryonic cell shape	BIOLOGICAL_PROCESS	0.0499042	0.00225121	7
GO:0070507	regulation of microtubule cytoskeleton organization	BIOLOGICAL_PROCESS	0.0499042	0.00227233	33
GO:0002019	regulation of renal output by angiotensin	BIOLOGICAL_PROCESS	0.0499042	0.00227253	3
GO:0005622	intracellular anatomical structure	CELLULAR_COMPONENT	9.98303e-15	1.92834e-18	1014
GO:0043229	intracellular organelle	CELLULAR_COMPONENT	8.51363e-12	2.87789e-15	901
GO:0043226	organelle	CELLULAR_COMPONENT	2.21504e-11	8.55724e-15	911
GO:0043231	intracellular membrane-bounded organelle	CELLULAR_COMPONENT	3.83361e-11	1.85127e-14	833
GO:0043227	membrane-bounded organelle	CELLULAR_COMPONENT	3.83361e-11	1.79406e-14	862
GO:0005737	cytoplasm	CELLULAR_COMPONENT	7.4097e-10	5.36727e-13	826
GO:0110165	cellular anatomical entity	CELLULAR_COMPONENT	7.56232e-07	1.9355e-09	1314
GO:0005829	cytosol	CELLULAR_COMPONENT	1.2941e-06	4.06204e-09	401
GO:0005634	nucleus	CELLULAR_COMPONENT	1.78814e-06	6.04452e-09	506
GO:0071944	cell periphery	CELLULAR_COMPONENT	6.36138e-06	2.76475e-08	330
GO:0005604	basement membrane	CELLULAR_COMPONENT	1.40775e-05	7.95376e-08	27
GO:0031974	membrane-enclosed lumen	CELLULAR_COMPONENT	1.70268e-05	1.08535e-07	407
GO:0043233	organelle lumen	CELLULAR_COMPONENT	1.70268e-05	1.08535e-07	407
GO:0070013	intracellular organelle lumen	CELLULAR_COMPONENT	6.12957e-05	5.1504e-07	401
GO:0065010	extracellular membrane-bounded organelle	CELLULAR_COMPONENT	6.58543e-05	5.62884e-07	24
GO:0043230	extracellular organelle	CELLULAR_COMPONENT	6.58543e-05	5.62884e-07	24
GO:0012505	endomembrane system	CELLULAR_COMPONENT	7.16123e-05	6.19017e-07	343
GO:0097708	intracellular vesicle	CELLULAR_COMPONENT	0.00013578	1.31794e-06	188
GO:0031982	vesicle	CELLULAR_COMPONENT	0.000162633	1.64141e-06	194
GO:0005615	extracellular space	CELLULAR_COMPONENT	0.000184635	1.9348e-06	85
GO:0031089	platelet dense granule lumen	CELLULAR_COMPONENT	0.000218074	2.37999e-06	6
GO:0062023	collagen-containing extracellular matrix	CELLULAR_COMPONENT	0.0003097	3.75385e-06	30
GO:0031410	cytoplasmic vesicle	CELLULAR_COMPONENT	0.000320272	3.95932e-06	185
GO:0070062	extracellular exosome	CELLULAR_COMPONENT	0.000372017	4.87137e-06	21
GO:0099503	secretory vesicle	CELLULAR_COMPONENT	0.000372017	4.90664e-06	104
GO:0045202	synapse	CELLULAR_COMPONENT	0.000402218	5.39968e-06	93
GO:0033268	node of Ranvier	CELLULAR_COMPONENT	0.000576937	8.83181e-06	6
GO:0005886	plasma membrane	CELLULAR_COMPONENT	0.000576937	8.677e-06	287
GO:0030054	cell junction	CELLULAR_COMPONENT	0.000736184	1.17673e-05	125
GO:1903561	extracellular vesicle	CELLULAR_COMPONENT	0.000939958	1.5433e-05	21
GO:0036477	somatodendritic compartment	CELLULAR_COMPONENT	0.00112282	1.91403e-05	100
GO:0005788	endoplasmic reticulum lumen	CELLULAR_COMPONENT	0.00112883	1.92972e-05	36
GO:0120025	plasma membrane bounded cell projection	CELLULAR_COMPONENT	0.00129929	2.26504e-05	186
GO:0030017	sarcomere	CELLULAR_COMPONENT	0.00137385	2.46136e-05	27
GO:0042995	cell projection	CELLULAR_COMPONENT	0.00146228	2.64097e-05	188
GO:0005576	extracellular region	CELLULAR_COMPONENT	0.00174667	3.30643e-05	145
GO:0001726	ruffle	CELLULAR_COMPONENT	0.00228512	4.52432e-05	24
GO:0005654	nucleoplasm	CELLULAR_COMPONENT	0.0024886	5.01133e-05	266
GO:0030133	transport vesicle	CELLULAR_COMPONENT	0.00294551	6.28701e-05	47
GO:0101002	ficolin-1-rich granule	CELLULAR_COMPONENT	0.0030032	6.48266e-05	29
GO:0044309	neuron spine	CELLULAR_COMPONENT	0.00376663	8.47619e-05	23
GO:0030425	dendrite	CELLULAR_COMPONENT	0.00386602	8.75586e-05	71
GO:0097447	dendritic tree	CELLULAR_COMPONENT	0.00406419	9.28319e-05	71
GO:0030016	myofibril	CELLULAR_COMPONENT	0.00542375	0.000127553	27
GO:0005581	collagen trimer	CELLULAR_COMPONENT	0.00545191	0.000128479	9
GO:0030141	secretory granule	CELLULAR_COMPONENT	0.00546675	0.000129398	84
GO:0005918	septate junction	CELLULAR_COMPONENT	0.00546675	0.000129884	8
GO:0031981	nuclear lumen	CELLULAR_COMPONENT	0.0056304	0.00013486	303
GO:0043005	neuron projection	CELLULAR_COMPONENT	0.00595202	0.000144288	121
GO:0031983	vesicle lumen	CELLULAR_COMPONENT	0.00602691	0.000146395	46
GO:0032991	protein-containing complex	CELLULAR_COMPONENT	0.00666794	0.000163575	396
GO:0044232	organelle membrane contact site	CELLULAR_COMPONENT	0.00769215	0.000194273	8
GO:0043292	contractile fiber	CELLULAR_COMPONENT	0.00774784	0.000196801	29
GO:0031234	extrinsic component of cytoplasmic side of plasma membrane	CELLULAR_COMPONENT	0.00896664	0.000232956	15
GO:0098993	anchored component of synaptic vesicle membrane	CELLULAR_COMPONENT	0.00900906	0.000239181	4
GO:0043296	apical junction complex	CELLULAR_COMPONENT	0.00900906	0.000239279	20
GO:0005919	pleated septate junction	CELLULAR_COMPONENT	0.00900906	0.000239181	4
GO:0031012	extracellular matrix	CELLULAR_COMPONENT	0.00941558	0.000252804	37
GO:0005739	mitochondrion	CELLULAR_COMPONENT	0.0100428	0.00027207	145
GO:0005798	Golgi-associated vesicle	CELLULAR_COMPONENT	0.0101215	0.000274689	23
GO:0042827	platelet dense granule	CELLULAR_COMPONENT	0.0102196	0.000280776	7
GO:0048786	presynaptic active zone	CELLULAR_COMPONENT	0.0109172	0.000304194	13
GO:0031975	envelope	CELLULAR_COMPONENT	0.0112479	0.000316667	111
GO:0031967	organelle envelope	CELLULAR_COMPONENT	0.0112479	0.000316667	111
GO:0031090	organelle membrane	CELLULAR_COMPONENT	0.0120587	0.000341395	249
GO:0030312	external encapsulating structure	CELLULAR_COMPONENT	0.0123421	0.000352239	37
GO:0031252	cell leading edge	CELLULAR_COMPONENT	0.0128881	0.000373423	41
GO:0101003	ficolin-1-rich granule membrane	CELLULAR_COMPONENT	0.0141727	0.000417312	12
GO:0043197	dendritic spine	CELLULAR_COMPONENT	0.0143293	0.000426944	21
GO:0097197	tetraspanin-enriched microdomain	CELLULAR_COMPONENT	0.0194347	0.000669159	4
GO:0043209	myelin sheath	CELLULAR_COMPONENT	0.0214993	0.000769315	23
GO:0070820	tertiary granule	CELLULAR_COMPONENT	0.0254063	0.000938566	18
GO:0043232	intracellular non-membrane-bounded organelle	CELLULAR_COMPONENT	0.0282362	0.00106765	322
GO:0043228	non-membrane-bounded organelle	CELLULAR_COMPONENT	0.0282362	0.00106765	322
GO:0005768	endosome	CELLULAR_COMPONENT	0.029286	0.00111017	77
GO:0005783	endoplasmic reticulum	CELLULAR_COMPONENT	0.0314212	0.00119719	148
GO:0070382	exocytic vesicle	CELLULAR_COMPONENT	0.0332915	0.00128292	29
GO:0017101	aminoacyl-tRNA synthetase multienzyme complex	CELLULAR_COMPONENT	0.0350781	0.00139242	6
GO:0045254	pyruvate dehydrogenase complex	CELLULAR_COMPONENT	0.035724	0.00145641	4
GO:0099568	cytoplasmic region	CELLULAR_COMPONENT	0.0387141	0.0016134	54
GO:0044297	cell body	CELLULAR_COMPONENT	0.040314	0.0016937	73
GO:0019897	extrinsic component of plasma membrane	CELLULAR_COMPONENT	0.0404936	0.00170516	20
GO:0043025	neuronal cell body	CELLULAR_COMPONENT	0.0441951	0.00188877	67
GO:0005938	cell cortex	CELLULAR_COMPONENT	0.0496614	0.00218863	37
GO:0008021	synaptic vesicle	CELLULAR_COMPONENT	0.0496614	0.00218648	27
GO:0044224	juxtaparanode region of axon	CELLULAR_COMPONENT	0.0499042	0.00227253	3
GO:0008191	metalloendopeptidase inhibitor activity	MOLECULAR_FUNCTION	1.99513e-17	2.57323e-21	25
GO:0017154	semaphorin receptor activity	MOLECULAR_FUNCTION	1.71566e-09	1.40845e-12	22
GO:0061134	peptidase regulator activity	MOLECULAR_FUNCTION	4.45322e-07	8.60193e-10	38
GO:0004866	endopeptidase inhibitor activity	MOLECULAR_FUNCTION	5.88999e-07	1.25274e-09	33
GO:0030414	peptidase inhibitor activity	MOLECULAR_FUNCTION	8.81498e-07	2.29867e-09	34
GO:0000166	nucleotide binding	MOLECULAR_FUNCTION	1.13602e-06	3.40125e-09	239
GO:1901265	nucleoside phosphate binding	MOLECULAR_FUNCTION	1.17029e-06	3.56038e-09	239
GO:0061135	endopeptidase regulator activity	MOLECULAR_FUNCTION	1.23341e-06	3.81198e-09	33
GO:0002020	protease binding	MOLECULAR_FUNCTION	2.49414e-06	8.67192e-09	35
GO:0051022	Rho GDP-dissociation inhibitor binding	MOLECULAR_FUNCTION	3.22602e-06	1.19955e-08	11
GO:0051021	GDP-dissociation inhibitor binding	MOLECULAR_FUNCTION	6.47879e-06	2.84706e-08	11
GO:0005488	binding	MOLECULAR_FUNCTION	8.36007e-06	3.99675e-08	1135
GO:0036094	small molecule binding	MOLECULAR_FUNCTION	8.80003e-06	4.33457e-08	266
GO:0032555	purine ribonucleotide binding	MOLECULAR_FUNCTION	9.25954e-06	4.60562e-08	193
GO:0035639	purine ribonucleoside triphosphate binding	MOLECULAR_FUNCTION	1.01197e-05	5.08233e-08	187
GO:0017076	purine nucleotide binding	MOLECULAR_FUNCTION	1.17357e-05	6.13961e-08	194
GO:0043168	anion binding	MOLECULAR_FUNCTION	2.05806e-05	1.39944e-07	267
GO:0032553	ribonucleotide binding	MOLECULAR_FUNCTION	2.57718e-05	1.82946e-07	194
GO:0004857	enzyme inhibitor activity	MOLECULAR_FUNCTION	5.92104e-05	4.94659e-07	52
GO:0005515	protein binding	MOLECULAR_FUNCTION	8.33442e-05	7.36527e-07	734
GO:0098772	molecular function regulator activity	MOLECULAR_FUNCTION	0.000166968	1.70935e-06	131
GO:0032559	adenyl ribonucleotide binding	MOLECULAR_FUNCTION	0.000248914	2.81456e-06	152
GO:0004177	aminopeptidase activity	MOLECULAR_FUNCTION	0.000302553	3.59417e-06	16
GO:0030554	adenyl nucleotide binding	MOLECULAR_FUNCTION	0.000306211	3.68198e-06	152
GO:0005524	ATP binding	MOLECULAR_FUNCTION	0.000318631	3.92365e-06	146
GO:0019899	enzyme binding	MOLECULAR_FUNCTION	0.000326942	4.07336e-06	202
GO:0004046	aminoacylase activity	MOLECULAR_FUNCTION	0.000342827	4.33749e-06	5
GO:0097367	carbohydrate derivative binding	MOLECULAR_FUNCTION	0.000372017	4.89387e-06	206
GO:1901363	heterocyclic compound binding	MOLECULAR_FUNCTION	0.000461161	6.49008e-06	497
GO:0042802	identical protein binding	MOLECULAR_FUNCTION	0.000461161	6.50275e-06	173
GO:0097159	organic cyclic compound binding	MOLECULAR_FUNCTION	0.000576937	8.78419e-06	503
GO:0019003	GDP binding	MOLECULAR_FUNCTION	0.000823718	1.33653e-05	16
GO:0070006	metalloaminopeptidase activity	MOLECULAR_FUNCTION	0.00103425	1.73307e-05	12
GO:0098632	cell-cell adhesion mediator activity	MOLECULAR_FUNCTION	0.00106605	1.80694e-05	8
GO:0032574	5'-3' RNA helicase activity	MOLECULAR_FUNCTION	0.00136505	2.41922e-05	5
GO:0004530	deoxyribonuclease I activity	MOLECULAR_FUNCTION	0.00136505	2.41922e-05	5
GO:0005149	interleukin-1 receptor binding	MOLECULAR_FUNCTION	0.00137385	2.45833e-05	6
GO:0043167	ion binding	MOLECULAR_FUNCTION	0.00165221	3.0558e-05	488
GO:0030234	enzyme regulator activity	MOLECULAR_FUNCTION	0.00166226	3.09293e-05	108
GO:0098631	cell adhesion mediator activity	MOLECULAR_FUNCTION	0.00168175	3.15918e-05	8
GO:0004104	cholinesterase activity	MOLECULAR_FUNCTION	0.00168175	3.15918e-05	8
GO:0016462	pyrophosphatase activity	MOLECULAR_FUNCTION	0.00212067	4.15778e-05	109
GO:0016817	hydrolase activity, acting on acid anhydrides	MOLECULAR_FUNCTION	0.00239811	4.78279e-05	109
GO:0016818	hydrolase activity, acting on acid anhydrides, in phosphorus-containing anhydrides	MOLECULAR_FUNCTION	0.00239811	4.78279e-05	109
GO:0044715	8-oxo-dGDP phosphatase activity	MOLECULAR_FUNCTION	0.00249988	5.13062e-05	4
GO:0015499	formate transmembrane transporter activity	MOLECULAR_FUNCTION	0.00249988	5.13062e-05	4
GO:0005026	transforming growth factor beta receptor activity, type II	MOLECULAR_FUNCTION	0.00249988	5.13062e-05	4
GO:0016742	hydroxymethyl-, formyl- and related transferase activity	MOLECULAR_FUNCTION	0.0027149	5.70302e-05	6
GO:0032549	ribonucleoside binding	MOLECULAR_FUNCTION	0.003479	7.66092e-05	26
GO:0005125	cytokine activity	MOLECULAR_FUNCTION	0.00354584	7.8766e-05	13
GO:0140359	ABC-type transporter activity	MOLECULAR_FUNCTION	0.00379544	8.55935e-05	19
GO:0017110	nucleoside-diphosphatase activity	MOLECULAR_FUNCTION	0.00500264	0.000116442	6
GO:0032550	purine ribonucleoside binding	MOLECULAR_FUNCTION	0.0052458	0.000122355	25
GO:0001882	nucleoside binding	MOLECULAR_FUNCTION	0.00536238	0.000125592	26
GO:0001883	purine nucleoside binding	MOLECULAR_FUNCTION	0.00710021	0.00017658	25
GO:0016775	phosphotransferase activity, nitrogenous group as acceptor	MOLECULAR_FUNCTION	0.00769975	0.000195208	5
GO:0004536	deoxyribonuclease activity	MOLECULAR_FUNCTION	0.0102196	0.000279408	15
GO:0016801	hydrolase activity, acting on ether bonds	MOLECULAR_FUNCTION	0.0128834	0.000372664	6
GO:0008238	exopeptidase activity	MOLECULAR_FUNCTION	0.0134344	0.000393067	23
GO:0042626	ATPase-coupled transmembrane transporter activity	MOLECULAR_FUNCTION	0.0174003	0.000541865	25
GO:0043621	protein self-association	MOLECULAR_FUNCTION	0.0175432	0.000547272	13
GO:0017111	nucleoside-triphosphatase activity	MOLECULAR_FUNCTION	0.0176117	0.000551837	97
GO:0031404	chloride ion binding	MOLECULAR_FUNCTION	0.0176295	0.000557719	8
GO:0001640	adenylate cyclase inhibiting G protein-coupled glutamate receptor activity	MOLECULAR_FUNCTION	0.0182319	0.000606613	3
GO:0005525	GTP binding	MOLECULAR_FUNCTION	0.0182319	0.000601732	46
GO:0005093	Rab GDP-dissociation inhibitor activity	MOLECULAR_FUNCTION	0.0182319	0.000606613	3
GO:0004777	succinate-semialdehyde dehydrogenase (NAD+) activity	MOLECULAR_FUNCTION	0.0182319	0.000606613	3
GO:0009013	succinate-semialdehyde dehydrogenase [NAD(P)+] activity	MOLECULAR_FUNCTION	0.0182319	0.000606613	3
GO:0008281	sulfonylurea receptor activity	MOLECULAR_FUNCTION	0.0182319	0.000606613	3
GO:0004466	long-chain-acyl-CoA dehydrogenase activity	MOLECULAR_FUNCTION	0.0194347	0.000669159	4
GO:0019531	oxalate transmembrane transporter activity	MOLECULAR_FUNCTION	0.0194347	0.000669159	4
GO:0016672	oxidoreductase activity, acting on a sulfur group of donors, quinone or similar compound as acceptor	MOLECULAR_FUNCTION	0.0194347	0.000669159	4
GO:0004326	tetrahydrofolylpolyglutamate synthase activity	MOLECULAR_FUNCTION	0.0194347	0.000669159	4
GO:0010851	cyclase regulator activity	MOLECULAR_FUNCTION	0.0213528	0.000759948	5
GO:0008241	peptidyl-dipeptidase activity	MOLECULAR_FUNCTION	0.0213528	0.000759948	5
GO:0019870	potassium channel inhibitor activity	MOLECULAR_FUNCTION	0.0213528	0.000759948	5
GO:0016645	oxidoreductase activity, acting on the CH-NH group of donors	MOLECULAR_FUNCTION	0.0272683	0.00101657	8
GO:0003824	catalytic activity	MOLECULAR_FUNCTION	0.0273503	0.00102384	676
GO:0099106	ion channel regulator activity	MOLECULAR_FUNCTION	0.031345	0.00119277	15
GO:0004301	epoxide hydrolase activity	MOLECULAR_FUNCTION	0.0334685	0.0012962	5
GO:0016803	ether hydrolase activity	MOLECULAR_FUNCTION	0.0334685	0.0012962	5
GO:0050839	cell adhesion molecule binding	MOLECULAR_FUNCTION	0.0337619	0.00131245	30
GO:0019001	guanyl nucleotide binding	MOLECULAR_FUNCTION	0.0341002	0.0013289	47
GO:0019869	chloride channel inhibitor activity	MOLECULAR_FUNCTION	0.035724	0.00145641	4
GO:0004111	creatine kinase activity	MOLECULAR_FUNCTION	0.035724	0.00145641	4
GO:0008271	secondary active sulfate transmembrane transporter activity	MOLECULAR_FUNCTION	0.035724	0.00145641	4
GO:0034713	type I transforming growth factor beta receptor binding	MOLECULAR_FUNCTION	0.035724	0.00145641	4
GO:0032561	guanyl ribonucleotide binding	MOLECULAR_FUNCTION	0.0371572	0.00153047	46
GO:0019904	protein domain specific binding	MOLECULAR_FUNCTION	0.0383294	0.00159552	69
GO:0016247	channel regulator activity	MOLECULAR_FUNCTION	0.0426985	0.0018145	15
GO:0050660	flavin adenine dinucleotide binding	MOLECULAR_FUNCTION	0.0472152	0.00204748	21
GO:0008092	cytoskeletal protein binding	MOLECULAR_FUNCTION	0.048005	0.00209332	76
GO:0098821	BMP receptor activity	MOLECULAR_FUNCTION	0.0499042	0.00227253	3
GO:0031711	bradykinin receptor binding	MOLECULAR_FUNCTION	0.0499042	0.00227253	3
GO:0005201	extracellular matrix structural constituent	MOLECULAR_FUNCTION	0.0499042	0.00222165	8
GO:0098988	G protein-coupled glutamate receptor activity	MOLECULAR_FUNCTION	0.0499042	0.00227253	3
GO:0045130	keratan sulfotransferase activity	MOLECULAR_FUNCTION	0.0499042	0.00227253	3
GO:0008240	tripeptidyl-peptidase activity	MOLECULAR_FUNCTION	0.0499042	0.00227253	3
GO:0045322	unmethylated CpG binding	MOLECULAR_FUNCTION	0.0499042	0.00227253	3
