# Supplementary material for: Chromosome-level genome assemblies of 2 hemichordates provide new insights into deuterostome origin and chromosome evolution
Source: PLoS Biol. 2024 Jun 3;22(6):e3002661. doi: 10.1371/journal.pbio.3002661 (PMC11175523; doi:10.1371/journal.pbio.3002661)
Supplement: S5 Data — (ZIP) [file pbio.3002661.s032.zip]

Archive with 2 entries (2 files):
- PFL_HiC_1000000_abs.bed
- PFL_HiC_1000000_iced.matrix
