# Supplementary material for: Chromosome-level genome assemblies of 2 hemichordates provide new insights into deuterostome origin and chromosome evolution
Source: PLoS Biol. 2024 Jun 3;22(6):e3002661. doi: 10.1371/journal.pbio.3002661 (PMC11175523; doi:10.1371/journal.pbio.3002661)
Supplement: S5 Data — (ZIP) [file pbio.3002661.s032.zip › PFL_HiC_1000000_abs.bed]

Scaffold_1__1_contigs__length_62959557_pilon	0	1000000	1
Scaffold_1__1_contigs__length_62959557_pilon	1000000	2000000	2
Scaffold_1__1_contigs__length_62959557_pilon	2000000	3000000	3
Scaffold_1__1_contigs__length_62959557_pilon	3000000	4000000	4
Scaffold_1__1_contigs__length_62959557_pilon	4000000	5000000	5
Scaffold_1__1_contigs__length_62959557_pilon	5000000	6000000	6
Scaffold_1__1_contigs__length_62959557_pilon	6000000	7000000	7
Scaffold_1__1_contigs__length_62959557_pilon	7000000	8000000	8
Scaffold_1__1_contigs__length_62959557_pilon	8000000	9000000	9
Scaffold_1__1_contigs__length_62959557_pilon	9000000	10000000	10
Scaffold_1__1_contigs__length_62959557_pilon	10000000	11000000	11
Scaffold_1__1_contigs__length_62959557_pilon	11000000	12000000	12
Scaffold_1__1_contigs__length_62959557_pilon	12000000	13000000	13
Scaffold_1__1_contigs__length_62959557_pilon	13000000	14000000	14
Scaffold_1__1_contigs__length_62959557_pilon	14000000	15000000	15
Scaffold_1__1_contigs__length_62959557_pilon	15000000	16000000	16
Scaffold_1__1_contigs__length_62959557_pilon	16000000	17000000	17
Scaffold_1__1_contigs__length_62959557_pilon	17000000	18000000	18
Scaffold_1__1_contigs__length_62959557_pilon	18000000	19000000	19
Scaffold_1__1_contigs__length_62959557_pilon	19000000	20000000	20
Scaffold_1__1_contigs__length_62959557_pilon	20000000	21000000	21
Scaffold_1__1_contigs__length_62959557_pilon	21000000	22000000	22
Scaffold_1__1_contigs__length_62959557_pilon	22000000	23000000	23
Scaffold_1__1_contigs__length_62959557_pilon	23000000	24000000	24
Scaffold_1__1_contigs__length_62959557_pilon	24000000	25000000	25
Scaffold_1__1_contigs__length_62959557_pilon	25000000	26000000	26
Scaffold_1__1_contigs__length_62959557_pilon	26000000	27000000	27
Scaffold_1__1_contigs__length_62959557_pilon	27000000	28000000	28
Scaffold_1__1_contigs__length_62959557_pilon	28000000	29000000	29
Scaffold_1__1_contigs__length_62959557_pilon	29000000	30000000	30
Scaffold_1__1_contigs__length_62959557_pilon	30000000	31000000	31
Scaffold_1__1_contigs__length_62959557_pilon	31000000	32000000	32
Scaffold_1__1_contigs__length_62959557_pilon	32000000	33000000	33
Scaffold_1__1_contigs__length_62959557_pilon	33000000	34000000	34
Scaffold_1__1_contigs__length_62959557_pilon	34000000	35000000	35
Scaffold_1__1_contigs__length_62959557_pilon	35000000	36000000	36
Scaffold_1__1_contigs__length_62959557_pilon	36000000	37000000	37
Scaffold_1__1_contigs__length_62959557_pilon	37000000	38000000	38
Scaffold_1__1_contigs__length_62959557_pilon	38000000	39000000	39
Scaffold_1__1_contigs__length_62959557_pilon	39000000	40000000	40
Scaffold_1__1_contigs__length_62959557_pilon	40000000	41000000	41
Scaffold_1__1_contigs__length_62959557_pilon	41000000	42000000	42
Scaffold_1__1_contigs__length_62959557_pilon	42000000	43000000	43
Scaffold_1__1_contigs__length_62959557_pilon	43000000	44000000	44
Scaffold_1__1_contigs__length_62959557_pilon	44000000	45000000	45
Scaffold_1__1_contigs__length_62959557_pilon	45000000	46000000	46
Scaffold_1__1_contigs__length_62959557_pilon	46000000	47000000	47
Scaffold_1__1_contigs__length_62959557_pilon	47000000	48000000	48
Scaffold_1__1_contigs__length_62959557_pilon	48000000	49000000	49
Scaffold_1__1_contigs__length_62959557_pilon	49000000	50000000	50
Scaffold_1__1_contigs__length_62959557_pilon	50000000	51000000	51
Scaffold_1__1_contigs__length_62959557_pilon	51000000	52000000	52
Scaffold_1__1_contigs__length_62959557_pilon	52000000	53000000	53
Scaffold_1__1_contigs__length_62959557_pilon	53000000	54000000	54
Scaffold_1__1_contigs__length_62959557_pilon	54000000	55000000	55
Scaffold_1__1_contigs__length_62959557_pilon	55000000	56000000	56
Scaffold_1__1_contigs__length_62959557_pilon	56000000	57000000	57
Scaffold_1__1_contigs__length_62959557_pilon	57000000	58000000	58
Scaffold_1__1_contigs__length_62959557_pilon	58000000	59000000	59
Scaffold_1__1_contigs__length_62959557_pilon	59000000	60000000	60
Scaffold_1__1_contigs__length_62959557_pilon	60000000	61000000	61
Scaffold_1__1_contigs__length_62959557_pilon	61000000	62000000	62
Scaffold_1__1_contigs__length_62959557_pilon	62000000	62999500	63
Scaffold_2__1_contigs__length_53060999_pilon	0	1000000	64
Scaffold_2__1_contigs__length_53060999_pilon	1000000	2000000	65
Scaffold_2__1_contigs__length_53060999_pilon	2000000	3000000	66
Scaffold_2__1_contigs__length_53060999_pilon	3000000	4000000	67
Scaffold_2__1_contigs__length_53060999_pilon	4000000	5000000	68
Scaffold_2__1_contigs__length_53060999_pilon	5000000	6000000	69
Scaffold_2__1_contigs__length_53060999_pilon	6000000	7000000	70
Scaffold_2__1_contigs__length_53060999_pilon	7000000	8000000	71
Scaffold_2__1_contigs__length_53060999_pilon	8000000	9000000	72
Scaffold_2__1_contigs__length_53060999_pilon	9000000	10000000	73
Scaffold_2__1_contigs__length_53060999_pilon	10000000	11000000	74
Scaffold_2__1_contigs__length_53060999_pilon	11000000	12000000	75
Scaffold_2__1_contigs__length_53060999_pilon	12000000	13000000	76
Scaffold_2__1_contigs__length_53060999_pilon	13000000	14000000	77
Scaffold_2__1_contigs__length_53060999_pilon	14000000	15000000	78
Scaffold_2__1_contigs__length_53060999_pilon	15000000	16000000	79
Scaffold_2__1_contigs__length_53060999_pilon	16000000	17000000	80
Scaffold_2__1_contigs__length_53060999_pilon	17000000	18000000	81
Scaffold_2__1_contigs__length_53060999_pilon	18000000	19000000	82
Scaffold_2__1_contigs__length_53060999_pilon	19000000	20000000	83
Scaffold_2__1_contigs__length_53060999_pilon	20000000	21000000	84
Scaffold_2__1_contigs__length_53060999_pilon	21000000	22000000	85
Scaffold_2__1_contigs__length_53060999_pilon	22000000	23000000	86
Scaffold_2__1_contigs__length_53060999_pilon	23000000	24000000	87
Scaffold_2__1_contigs__length_53060999_pilon	24000000	25000000	88
Scaffold_2__1_contigs__length_53060999_pilon	25000000	26000000	89
Scaffold_2__1_contigs__length_53060999_pilon	26000000	27000000	90
Scaffold_2__1_contigs__length_53060999_pilon	27000000	28000000	91
Scaffold_2__1_contigs__length_53060999_pilon	28000000	29000000	92
Scaffold_2__1_contigs__length_53060999_pilon	29000000	30000000	93
Scaffold_2__1_contigs__length_53060999_pilon	30000000	31000000	94
Scaffold_2__1_contigs__length_53060999_pilon	31000000	32000000	95
Scaffold_2__1_contigs__length_53060999_pilon	32000000	33000000	96
Scaffold_2__1_contigs__length_53060999_pilon	33000000	34000000	97
Scaffold_2__1_contigs__length_53060999_pilon	34000000	35000000	98
Scaffold_2__1_contigs__length_53060999_pilon	35000000	36000000	99
Scaffold_2__1_contigs__length_53060999_pilon	36000000	37000000	100
Scaffold_2__1_contigs__length_53060999_pilon	37000000	38000000	101
Scaffold_2__1_contigs__length_53060999_pilon	38000000	39000000	102
Scaffold_2__1_contigs__length_53060999_pilon	39000000	40000000	103
Scaffold_2__1_contigs__length_53060999_pilon	40000000	41000000	104
Scaffold_2__1_contigs__length_53060999_pilon	41000000	42000000	105
Scaffold_2__1_contigs__length_53060999_pilon	42000000	43000000	106
Scaffold_2__1_contigs__length_53060999_pilon	43000000	44000000	107
Scaffold_2__1_contigs__length_53060999_pilon	44000000	45000000	108
Scaffold_2__1_contigs__length_53060999_pilon	45000000	46000000	109
Scaffold_2__1_contigs__length_53060999_pilon	46000000	47000000	110
Scaffold_2__1_contigs__length_53060999_pilon	47000000	48000000	111
Scaffold_2__1_contigs__length_53060999_pilon	48000000	49000000	112
Scaffold_2__1_contigs__length_53060999_pilon	49000000	50000000	113
Scaffold_2__1_contigs__length_53060999_pilon	50000000	51000000	114
Scaffold_2__1_contigs__length_53060999_pilon	51000000	52000000	115
Scaffold_2__1_contigs__length_53060999_pilon	52000000	53000000	116
Scaffold_2__1_contigs__length_53060999_pilon	53000000	53098162	117
Scaffold_3__1_contigs__length_50622100_pilon	0	1000000	118
Scaffold_3__1_contigs__length_50622100_pilon	1000000	2000000	119
Scaffold_3__1_contigs__length_50622100_pilon	2000000	3000000	120
Scaffold_3__1_contigs__length_50622100_pilon	3000000	4000000	121
Scaffold_3__1_contigs__length_50622100_pilon	4000000	5000000	122
Scaffold_3__1_contigs__length_50622100_pilon	5000000	6000000	123
Scaffold_3__1_contigs__length_50622100_pilon	6000000	7000000	124
Scaffold_3__1_contigs__length_50622100_pilon	7000000	8000000	125
Scaffold_3__1_contigs__length_50622100_pilon	8000000	9000000	126
Scaffold_3__1_contigs__length_50622100_pilon	9000000	10000000	127
Scaffold_3__1_contigs__length_50622100_pilon	10000000	11000000	128
Scaffold_3__1_contigs__length_50622100_pilon	11000000	12000000	129
Scaffold_3__1_contigs__length_50622100_pilon	12000000	13000000	130
Scaffold_3__1_contigs__length_50622100_pilon	13000000	14000000	131
Scaffold_3__1_contigs__length_50622100_pilon	14000000	15000000	132
Scaffold_3__1_contigs__length_50622100_pilon	15000000	16000000	133
Scaffold_3__1_contigs__length_50622100_pilon	16000000	17000000	134
Scaffold_3__1_contigs__length_50622100_pilon	17000000	18000000	135
Scaffold_3__1_contigs__length_50622100_pilon	18000000	19000000	136
Scaffold_3__1_contigs__length_50622100_pilon	19000000	20000000	137
Scaffold_3__1_contigs__length_50622100_pilon	20000000	21000000	138
Scaffold_3__1_contigs__length_50622100_pilon	21000000	22000000	139
Scaffold_3__1_contigs__length_50622100_pilon	22000000	23000000	140
Scaffold_3__1_contigs__length_50622100_pilon	23000000	24000000	141
Scaffold_3__1_contigs__length_50622100_pilon	24000000	25000000	142
Scaffold_3__1_contigs__length_50622100_pilon	25000000	26000000	143
Scaffold_3__1_contigs__length_50622100_pilon	26000000	27000000	144
Scaffold_3__1_contigs__length_50622100_pilon	27000000	28000000	145
Scaffold_3__1_contigs__length_50622100_pilon	28000000	29000000	146
Scaffold_3__1_contigs__length_50622100_pilon	29000000	30000000	147
Scaffold_3__1_contigs__length_50622100_pilon	30000000	31000000	148
Scaffold_3__1_contigs__length_50622100_pilon	31000000	32000000	149
Scaffold_3__1_contigs__length_50622100_pilon	32000000	33000000	150
Scaffold_3__1_contigs__length_50622100_pilon	33000000	34000000	151
Scaffold_3__1_contigs__length_50622100_pilon	34000000	35000000	152
Scaffold_3__1_contigs__length_50622100_pilon	35000000	36000000	153
Scaffold_3__1_contigs__length_50622100_pilon	36000000	37000000	154
Scaffold_3__1_contigs__length_50622100_pilon	37000000	38000000	155
Scaffold_3__1_contigs__length_50622100_pilon	38000000	39000000	156
Scaffold_3__1_contigs__length_50622100_pilon	39000000	40000000	157
Scaffold_3__1_contigs__length_50622100_pilon	40000000	41000000	158
Scaffold_3__1_contigs__length_50622100_pilon	41000000	42000000	159
Scaffold_3__1_contigs__length_50622100_pilon	42000000	43000000	160
Scaffold_3__1_contigs__length_50622100_pilon	43000000	44000000	161
Scaffold_3__1_contigs__length_50622100_pilon	44000000	45000000	162
Scaffold_3__1_contigs__length_50622100_pilon	45000000	46000000	163
Scaffold_3__1_contigs__length_50622100_pilon	46000000	47000000	164
Scaffold_3__1_contigs__length_50622100_pilon	47000000	48000000	165
Scaffold_3__1_contigs__length_50622100_pilon	48000000	49000000	166
Scaffold_3__1_contigs__length_50622100_pilon	49000000	50000000	167
Scaffold_3__1_contigs__length_50622100_pilon	50000000	50649872	168
Scaffold_4__1_contigs__length_50572098_pilon	0	1000000	169
Scaffold_4__1_contigs__length_50572098_pilon	1000000	2000000	170
Scaffold_4__1_contigs__length_50572098_pilon	2000000	3000000	171
Scaffold_4__1_contigs__length_50572098_pilon	3000000	4000000	172
Scaffold_4__1_contigs__length_50572098_pilon	4000000	5000000	173
Scaffold_4__1_contigs__length_50572098_pilon	5000000	6000000	174
Scaffold_4__1_contigs__length_50572098_pilon	6000000	7000000	175
Scaffold_4__1_contigs__length_50572098_pilon	7000000	8000000	176
Scaffold_4__1_contigs__length_50572098_pilon	8000000	9000000	177
Scaffold_4__1_contigs__length_50572098_pilon	9000000	10000000	178
Scaffold_4__1_contigs__length_50572098_pilon	10000000	11000000	179
Scaffold_4__1_contigs__length_50572098_pilon	11000000	12000000	180
Scaffold_4__1_contigs__length_50572098_pilon	12000000	13000000	181
Scaffold_4__1_contigs__length_50572098_pilon	13000000	14000000	182
Scaffold_4__1_contigs__length_50572098_pilon	14000000	15000000	183
Scaffold_4__1_contigs__length_50572098_pilon	15000000	16000000	184
Scaffold_4__1_contigs__length_50572098_pilon	16000000	17000000	185
Scaffold_4__1_contigs__length_50572098_pilon	17000000	18000000	186
Scaffold_4__1_contigs__length_50572098_pilon	18000000	19000000	187
Scaffold_4__1_contigs__length_50572098_pilon	19000000	20000000	188
Scaffold_4__1_contigs__length_50572098_pilon	20000000	21000000	189
Scaffold_4__1_contigs__length_50572098_pilon	21000000	22000000	190
Scaffold_4__1_contigs__length_50572098_pilon	22000000	23000000	191
Scaffold_4__1_contigs__length_50572098_pilon	23000000	24000000	192
Scaffold_4__1_contigs__length_50572098_pilon	24000000	25000000	193
Scaffold_4__1_contigs__length_50572098_pilon	25000000	26000000	194
Scaffold_4__1_contigs__length_50572098_pilon	26000000	27000000	195
Scaffold_4__1_contigs__length_50572098_pilon	27000000	28000000	196
Scaffold_4__1_contigs__length_50572098_pilon	28000000	29000000	197
Scaffold_4__1_contigs__length_50572098_pilon	29000000	30000000	198
Scaffold_4__1_contigs__length_50572098_pilon	30000000	31000000	199
Scaffold_4__1_contigs__length_50572098_pilon	31000000	32000000	200
Scaffold_4__1_contigs__length_50572098_pilon	32000000	33000000	201
Scaffold_4__1_contigs__length_50572098_pilon	33000000	34000000	202
Scaffold_4__1_contigs__length_50572098_pilon	34000000	35000000	203
Scaffold_4__1_contigs__length_50572098_pilon	35000000	36000000	204
Scaffold_4__1_contigs__length_50572098_pilon	36000000	37000000	205
Scaffold_4__1_contigs__length_50572098_pilon	37000000	38000000	206
Scaffold_4__1_contigs__length_50572098_pilon	38000000	39000000	207
Scaffold_4__1_contigs__length_50572098_pilon	39000000	40000000	208
Scaffold_4__1_contigs__length_50572098_pilon	40000000	41000000	209
Scaffold_4__1_contigs__length_50572098_pilon	41000000	42000000	210
Scaffold_4__1_contigs__length_50572098_pilon	42000000	43000000	211
Scaffold_4__1_contigs__length_50572098_pilon	43000000	44000000	212
Scaffold_4__1_contigs__length_50572098_pilon	44000000	45000000	213
Scaffold_4__1_contigs__length_50572098_pilon	45000000	46000000	214
Scaffold_4__1_contigs__length_50572098_pilon	46000000	47000000	215
Scaffold_4__1_contigs__length_50572098_pilon	47000000	48000000	216
Scaffold_4__1_contigs__length_50572098_pilon	48000000	49000000	217
Scaffold_4__1_contigs__length_50572098_pilon	49000000	50000000	218
Scaffold_4__1_contigs__length_50572098_pilon	50000000	50616078	219
Scaffold_5__1_contigs__length_48156765_pilon	0	1000000	220
Scaffold_5__1_contigs__length_48156765_pilon	1000000	2000000	221
Scaffold_5__1_contigs__length_48156765_pilon	2000000	3000000	222
Scaffold_5__1_contigs__length_48156765_pilon	3000000	4000000	223
Scaffold_5__1_contigs__length_48156765_pilon	4000000	5000000	224
Scaffold_5__1_contigs__length_48156765_pilon	5000000	6000000	225
Scaffold_5__1_contigs__length_48156765_pilon	6000000	7000000	226
Scaffold_5__1_contigs__length_48156765_pilon	7000000	8000000	227
Scaffold_5__1_contigs__length_48156765_pilon	8000000	9000000	228
Scaffold_5__1_contigs__length_48156765_pilon	9000000	10000000	229
Scaffold_5__1_contigs__length_48156765_pilon	10000000	11000000	230
Scaffold_5__1_contigs__length_48156765_pilon	11000000	12000000	231
Scaffold_5__1_contigs__length_48156765_pilon	12000000	13000000	232
Scaffold_5__1_contigs__length_48156765_pilon	13000000	14000000	233
Scaffold_5__1_contigs__length_48156765_pilon	14000000	15000000	234
Scaffold_5__1_contigs__length_48156765_pilon	15000000	16000000	235
Scaffold_5__1_contigs__length_48156765_pilon	16000000	17000000	236
Scaffold_5__1_contigs__length_48156765_pilon	17000000	18000000	237
Scaffold_5__1_contigs__length_48156765_pilon	18000000	19000000	238
Scaffold_5__1_contigs__length_48156765_pilon	19000000	20000000	239
Scaffold_5__1_contigs__length_48156765_pilon	20000000	21000000	240
Scaffold_5__1_contigs__length_48156765_pilon	21000000	22000000	241
Scaffold_5__1_contigs__length_48156765_pilon	22000000	23000000	242
Scaffold_5__1_contigs__length_48156765_pilon	23000000	24000000	243
Scaffold_5__1_contigs__length_48156765_pilon	24000000	25000000	244
Scaffold_5__1_contigs__length_48156765_pilon	25000000	26000000	245
Scaffold_5__1_contigs__length_48156765_pilon	26000000	27000000	246
Scaffold_5__1_contigs__length_48156765_pilon	27000000	28000000	247
Scaffold_5__1_contigs__length_48156765_pilon	28000000	29000000	248
Scaffold_5__1_contigs__length_48156765_pilon	29000000	30000000	249
Scaffold_5__1_contigs__length_48156765_pilon	30000000	31000000	250
Scaffold_5__1_contigs__length_48156765_pilon	31000000	32000000	251
Scaffold_5__1_contigs__length_48156765_pilon	32000000	33000000	252
Scaffold_5__1_contigs__length_48156765_pilon	33000000	34000000	253
Scaffold_5__1_contigs__length_48156765_pilon	34000000	35000000	254
Scaffold_5__1_contigs__length_48156765_pilon	35000000	36000000	255
Scaffold_5__1_contigs__length_48156765_pilon	36000000	37000000	256
Scaffold_5__1_contigs__length_48156765_pilon	37000000	38000000	257
Scaffold_5__1_contigs__length_48156765_pilon	38000000	39000000	258
Scaffold_5__1_contigs__length_48156765_pilon	39000000	40000000	259
Scaffold_5__1_contigs__length_48156765_pilon	40000000	41000000	260
Scaffold_5__1_contigs__length_48156765_pilon	41000000	42000000	261
Scaffold_5__1_contigs__length_48156765_pilon	42000000	43000000	262
Scaffold_5__1_contigs__length_48156765_pilon	43000000	44000000	263
Scaffold_5__1_contigs__length_48156765_pilon	44000000	45000000	264
Scaffold_5__1_contigs__length_48156765_pilon	45000000	46000000	265
Scaffold_5__1_contigs__length_48156765_pilon	46000000	47000000	266
Scaffold_5__1_contigs__length_48156765_pilon	47000000	48000000	267
Scaffold_5__1_contigs__length_48156765_pilon	48000000	48197526	268
Scaffold_6__1_contigs__length_47266786_pilon	0	1000000	269
Scaffold_6__1_contigs__length_47266786_pilon	1000000	2000000	270
Scaffold_6__1_contigs__length_47266786_pilon	2000000	3000000	271
Scaffold_6__1_contigs__length_47266786_pilon	3000000	4000000	272
Scaffold_6__1_contigs__length_47266786_pilon	4000000	5000000	273
Scaffold_6__1_contigs__length_47266786_pilon	5000000	6000000	274
Scaffold_6__1_contigs__length_47266786_pilon	6000000	7000000	275
Scaffold_6__1_contigs__length_47266786_pilon	7000000	8000000	276
Scaffold_6__1_contigs__length_47266786_pilon	8000000	9000000	277
Scaffold_6__1_contigs__length_47266786_pilon	9000000	10000000	278
Scaffold_6__1_contigs__length_47266786_pilon	10000000	11000000	279
Scaffold_6__1_contigs__length_47266786_pilon	11000000	12000000	280
Scaffold_6__1_contigs__length_47266786_pilon	12000000	13000000	281
Scaffold_6__1_contigs__length_47266786_pilon	13000000	14000000	282
Scaffold_6__1_contigs__length_47266786_pilon	14000000	15000000	283
Scaffold_6__1_contigs__length_47266786_pilon	15000000	16000000	284
Scaffold_6__1_contigs__length_47266786_pilon	16000000	17000000	285
Scaffold_6__1_contigs__length_47266786_pilon	17000000	18000000	286
Scaffold_6__1_contigs__length_47266786_pilon	18000000	19000000	287
Scaffold_6__1_contigs__length_47266786_pilon	19000000	20000000	288
Scaffold_6__1_contigs__length_47266786_pilon	20000000	21000000	289
Scaffold_6__1_contigs__length_47266786_pilon	21000000	22000000	290
Scaffold_6__1_contigs__length_47266786_pilon	22000000	23000000	291
Scaffold_6__1_contigs__length_47266786_pilon	23000000	24000000	292
Scaffold_6__1_contigs__length_47266786_pilon	24000000	25000000	293
Scaffold_6__1_contigs__length_47266786_pilon	25000000	26000000	294
Scaffold_6__1_contigs__length_47266786_pilon	26000000	27000000	295
Scaffold_6__1_contigs__length_47266786_pilon	27000000	28000000	296
Scaffold_6__1_contigs__length_47266786_pilon	28000000	29000000	297
Scaffold_6__1_contigs__length_47266786_pilon	29000000	30000000	298
Scaffold_6__1_contigs__length_47266786_pilon	30000000	31000000	299
Scaffold_6__1_contigs__length_47266786_pilon	31000000	32000000	300
Scaffold_6__1_contigs__length_47266786_pilon	32000000	33000000	301
Scaffold_6__1_contigs__length_47266786_pilon	33000000	34000000	302
Scaffold_6__1_contigs__length_47266786_pilon	34000000	35000000	303
Scaffold_6__1_contigs__length_47266786_pilon	35000000	36000000	304
Scaffold_6__1_contigs__length_47266786_pilon	36000000	37000000	305
Scaffold_6__1_contigs__length_47266786_pilon	37000000	38000000	306
Scaffold_6__1_contigs__length_47266786_pilon	38000000	39000000	307
Scaffold_6__1_contigs__length_47266786_pilon	39000000	40000000	308
Scaffold_6__1_contigs__length_47266786_pilon	40000000	41000000	309
Scaffold_6__1_contigs__length_47266786_pilon	41000000	42000000	310
Scaffold_6__1_contigs__length_47266786_pilon	42000000	43000000	311
Scaffold_6__1_contigs__length_47266786_pilon	43000000	44000000	312
Scaffold_6__1_contigs__length_47266786_pilon	44000000	45000000	313
Scaffold_6__1_contigs__length_47266786_pilon	45000000	46000000	314
Scaffold_6__1_contigs__length_47266786_pilon	46000000	47000000	315
Scaffold_6__1_contigs__length_47266786_pilon	47000000	47311355	316
Scaffold_7__1_contigs__length_47248650_pilon	0	1000000	317
Scaffold_7__1_contigs__length_47248650_pilon	1000000	2000000	318
Scaffold_7__1_contigs__length_47248650_pilon	2000000	3000000	319
Scaffold_7__1_contigs__length_47248650_pilon	3000000	4000000	320
Scaffold_7__1_contigs__length_47248650_pilon	4000000	5000000	321
Scaffold_7__1_contigs__length_47248650_pilon	5000000	6000000	322
Scaffold_7__1_contigs__length_47248650_pilon	6000000	7000000	323
Scaffold_7__1_contigs__length_47248650_pilon	7000000	8000000	324
Scaffold_7__1_contigs__length_47248650_pilon	8000000	9000000	325
Scaffold_7__1_contigs__length_47248650_pilon	9000000	10000000	326
Scaffold_7__1_contigs__length_47248650_pilon	10000000	11000000	327
Scaffold_7__1_contigs__length_47248650_pilon	11000000	12000000	328
Scaffold_7__1_contigs__length_47248650_pilon	12000000	13000000	329
Scaffold_7__1_contigs__length_47248650_pilon	13000000	14000000	330
Scaffold_7__1_contigs__length_47248650_pilon	14000000	15000000	331
Scaffold_7__1_contigs__length_47248650_pilon	15000000	16000000	332
Scaffold_7__1_contigs__length_47248650_pilon	16000000	17000000	333
Scaffold_7__1_contigs__length_47248650_pilon	17000000	18000000	334
Scaffold_7__1_contigs__length_47248650_pilon	18000000	19000000	335
Scaffold_7__1_contigs__length_47248650_pilon	19000000	20000000	336
Scaffold_7__1_contigs__length_47248650_pilon	20000000	21000000	337
Scaffold_7__1_contigs__length_47248650_pilon	21000000	22000000	338
Scaffold_7__1_contigs__length_47248650_pilon	22000000	23000000	339
Scaffold_7__1_contigs__length_47248650_pilon	23000000	24000000	340
Scaffold_7__1_contigs__length_47248650_pilon	24000000	25000000	341
Scaffold_7__1_contigs__length_47248650_pilon	25000000	26000000	342
Scaffold_7__1_contigs__length_47248650_pilon	26000000	27000000	343
Scaffold_7__1_contigs__length_47248650_pilon	27000000	28000000	344
Scaffold_7__1_contigs__length_47248650_pilon	28000000	29000000	345
Scaffold_7__1_contigs__length_47248650_pilon	29000000	30000000	346
Scaffold_7__1_contigs__length_47248650_pilon	30000000	31000000	347
Scaffold_7__1_contigs__length_47248650_pilon	31000000	32000000	348
Scaffold_7__1_contigs__length_47248650_pilon	32000000	33000000	349
Scaffold_7__1_contigs__length_47248650_pilon	33000000	34000000	350
Scaffold_7__1_contigs__length_47248650_pilon	34000000	35000000	351
Scaffold_7__1_contigs__length_47248650_pilon	35000000	36000000	352
Scaffold_7__1_contigs__length_47248650_pilon	36000000	37000000	353
Scaffold_7__1_contigs__length_47248650_pilon	37000000	38000000	354
Scaffold_7__1_contigs__length_47248650_pilon	38000000	39000000	355
Scaffold_7__1_contigs__length_47248650_pilon	39000000	40000000	356
Scaffold_7__1_contigs__length_47248650_pilon	40000000	41000000	357
Scaffold_7__1_contigs__length_47248650_pilon	41000000	42000000	358
Scaffold_7__1_contigs__length_47248650_pilon	42000000	43000000	359
Scaffold_7__1_contigs__length_47248650_pilon	43000000	44000000	360
Scaffold_7__1_contigs__length_47248650_pilon	44000000	45000000	361
Scaffold_7__1_contigs__length_47248650_pilon	45000000	46000000	362
Scaffold_7__1_contigs__length_47248650_pilon	46000000	47000000	363
Scaffold_7__1_contigs__length_47248650_pilon	47000000	47284028	364
Scaffold_8__1_contigs__length_45653727_pilon	0	1000000	365
Scaffold_8__1_contigs__length_45653727_pilon	1000000	2000000	366
Scaffold_8__1_contigs__length_45653727_pilon	2000000	3000000	367
Scaffold_8__1_contigs__length_45653727_pilon	3000000	4000000	368
Scaffold_8__1_contigs__length_45653727_pilon	4000000	5000000	369
Scaffold_8__1_contigs__length_45653727_pilon	5000000	6000000	370
Scaffold_8__1_contigs__length_45653727_pilon	6000000	7000000	371
Scaffold_8__1_contigs__length_45653727_pilon	7000000	8000000	372
Scaffold_8__1_contigs__length_45653727_pilon	8000000	9000000	373
Scaffold_8__1_contigs__length_45653727_pilon	9000000	10000000	374
Scaffold_8__1_contigs__length_45653727_pilon	10000000	11000000	375
Scaffold_8__1_contigs__length_45653727_pilon	11000000	12000000	376
Scaffold_8__1_contigs__length_45653727_pilon	12000000	13000000	377
Scaffold_8__1_contigs__length_45653727_pilon	13000000	14000000	378
Scaffold_8__1_contigs__length_45653727_pilon	14000000	15000000	379
Scaffold_8__1_contigs__length_45653727_pilon	15000000	16000000	380
Scaffold_8__1_contigs__length_45653727_pilon	16000000	17000000	381
Scaffold_8__1_contigs__length_45653727_pilon	17000000	18000000	382
Scaffold_8__1_contigs__length_45653727_pilon	18000000	19000000	383
Scaffold_8__1_contigs__length_45653727_pilon	19000000	20000000	384
Scaffold_8__1_contigs__length_45653727_pilon	20000000	21000000	385
Scaffold_8__1_contigs__length_45653727_pilon	21000000	22000000	386
Scaffold_8__1_contigs__length_45653727_pilon	22000000	23000000	387
Scaffold_8__1_contigs__length_45653727_pilon	23000000	24000000	388
Scaffold_8__1_contigs__length_45653727_pilon	24000000	25000000	389
Scaffold_8__1_contigs__length_45653727_pilon	25000000	26000000	390
Scaffold_8__1_contigs__length_45653727_pilon	26000000	27000000	391
Scaffold_8__1_contigs__length_45653727_pilon	27000000	28000000	392
Scaffold_8__1_contigs__length_45653727_pilon	28000000	29000000	393
Scaffold_8__1_contigs__length_45653727_pilon	29000000	30000000	394
Scaffold_8__1_contigs__length_45653727_pilon	30000000	31000000	395
Scaffold_8__1_contigs__length_45653727_pilon	31000000	32000000	396
Scaffold_8__1_contigs__length_45653727_pilon	32000000	33000000	397
Scaffold_8__1_contigs__length_45653727_pilon	33000000	34000000	398
Scaffold_8__1_contigs__length_45653727_pilon	34000000	35000000	399
Scaffold_8__1_contigs__length_45653727_pilon	35000000	36000000	400
Scaffold_8__1_contigs__length_45653727_pilon	36000000	37000000	401
Scaffold_8__1_contigs__length_45653727_pilon	37000000	38000000	402
Scaffold_8__1_contigs__length_45653727_pilon	38000000	39000000	403
Scaffold_8__1_contigs__length_45653727_pilon	39000000	40000000	404
Scaffold_8__1_contigs__length_45653727_pilon	40000000	41000000	405
Scaffold_8__1_contigs__length_45653727_pilon	41000000	42000000	406
Scaffold_8__1_contigs__length_45653727_pilon	42000000	43000000	407
Scaffold_8__1_contigs__length_45653727_pilon	43000000	44000000	408
Scaffold_8__1_contigs__length_45653727_pilon	44000000	45000000	409
Scaffold_8__1_contigs__length_45653727_pilon	45000000	45689849	410
Scaffold_9__1_contigs__length_45550160_pilon	0	1000000	411
Scaffold_9__1_contigs__length_45550160_pilon	1000000	2000000	412
Scaffold_9__1_contigs__length_45550160_pilon	2000000	3000000	413
Scaffold_9__1_contigs__length_45550160_pilon	3000000	4000000	414
Scaffold_9__1_contigs__length_45550160_pilon	4000000	5000000	415
Scaffold_9__1_contigs__length_45550160_pilon	5000000	6000000	416
Scaffold_9__1_contigs__length_45550160_pilon	6000000	7000000	417
Scaffold_9__1_contigs__length_45550160_pilon	7000000	8000000	418
Scaffold_9__1_contigs__length_45550160_pilon	8000000	9000000	419
Scaffold_9__1_contigs__length_45550160_pilon	9000000	10000000	420
Scaffold_9__1_contigs__length_45550160_pilon	10000000	11000000	421
Scaffold_9__1_contigs__length_45550160_pilon	11000000	12000000	422
Scaffold_9__1_contigs__length_45550160_pilon	12000000	13000000	423
Scaffold_9__1_contigs__length_45550160_pilon	13000000	14000000	424
Scaffold_9__1_contigs__length_45550160_pilon	14000000	15000000	425
Scaffold_9__1_contigs__length_45550160_pilon	15000000	16000000	426
Scaffold_9__1_contigs__length_45550160_pilon	16000000	17000000	427
Scaffold_9__1_contigs__length_45550160_pilon	17000000	18000000	428
Scaffold_9__1_contigs__length_45550160_pilon	18000000	19000000	429
Scaffold_9__1_contigs__length_45550160_pilon	19000000	20000000	430
Scaffold_9__1_contigs__length_45550160_pilon	20000000	21000000	431
Scaffold_9__1_contigs__length_45550160_pilon	21000000	22000000	432
Scaffold_9__1_contigs__length_45550160_pilon	22000000	23000000	433
Scaffold_9__1_contigs__length_45550160_pilon	23000000	24000000	434
Scaffold_9__1_contigs__length_45550160_pilon	24000000	25000000	435
Scaffold_9__1_contigs__length_45550160_pilon	25000000	26000000	436
Scaffold_9__1_contigs__length_45550160_pilon	26000000	27000000	437
Scaffold_9__1_contigs__length_45550160_pilon	27000000	28000000	438
Scaffold_9__1_contigs__length_45550160_pilon	28000000	29000000	439
Scaffold_9__1_contigs__length_45550160_pilon	29000000	30000000	440
Scaffold_9__1_contigs__length_45550160_pilon	30000000	31000000	441
Scaffold_9__1_contigs__length_45550160_pilon	31000000	32000000	442
Scaffold_9__1_contigs__length_45550160_pilon	32000000	33000000	443
Scaffold_9__1_contigs__length_45550160_pilon	33000000	34000000	444
Scaffold_9__1_contigs__length_45550160_pilon	34000000	35000000	445
Scaffold_9__1_contigs__length_45550160_pilon	35000000	36000000	446
Scaffold_9__1_contigs__length_45550160_pilon	36000000	37000000	447
Scaffold_9__1_contigs__length_45550160_pilon	37000000	38000000	448
Scaffold_9__1_contigs__length_45550160_pilon	38000000	39000000	449
Scaffold_9__1_contigs__length_45550160_pilon	39000000	40000000	450
Scaffold_9__1_contigs__length_45550160_pilon	40000000	41000000	451
Scaffold_9__1_contigs__length_45550160_pilon	41000000	42000000	452
Scaffold_9__1_contigs__length_45550160_pilon	42000000	43000000	453
Scaffold_9__1_contigs__length_45550160_pilon	43000000	44000000	454
Scaffold_9__1_contigs__length_45550160_pilon	44000000	45000000	455
Scaffold_9__1_contigs__length_45550160_pilon	45000000	45584913	456
Scaffold_10__1_contigs__length_44258289_pilon	0	1000000	457
Scaffold_10__1_contigs__length_44258289_pilon	1000000	2000000	458
Scaffold_10__1_contigs__length_44258289_pilon	2000000	3000000	459
Scaffold_10__1_contigs__length_44258289_pilon	3000000	4000000	460
Scaffold_10__1_contigs__length_44258289_pilon	4000000	5000000	461
Scaffold_10__1_contigs__length_44258289_pilon	5000000	6000000	462
Scaffold_10__1_contigs__length_44258289_pilon	6000000	7000000	463
Scaffold_10__1_contigs__length_44258289_pilon	7000000	8000000	464
Scaffold_10__1_contigs__length_44258289_pilon	8000000	9000000	465
Scaffold_10__1_contigs__length_44258289_pilon	9000000	10000000	466
Scaffold_10__1_contigs__length_44258289_pilon	10000000	11000000	467
Scaffold_10__1_contigs__length_44258289_pilon	11000000	12000000	468
Scaffold_10__1_contigs__length_44258289_pilon	12000000	13000000	469
Scaffold_10__1_contigs__length_44258289_pilon	13000000	14000000	470
Scaffold_10__1_contigs__length_44258289_pilon	14000000	15000000	471
Scaffold_10__1_contigs__length_44258289_pilon	15000000	16000000	472
Scaffold_10__1_contigs__length_44258289_pilon	16000000	17000000	473
Scaffold_10__1_contigs__length_44258289_pilon	17000000	18000000	474
Scaffold_10__1_contigs__length_44258289_pilon	18000000	19000000	475
Scaffold_10__1_contigs__length_44258289_pilon	19000000	20000000	476
Scaffold_10__1_contigs__length_44258289_pilon	20000000	21000000	477
Scaffold_10__1_contigs__length_44258289_pilon	21000000	22000000	478
Scaffold_10__1_contigs__length_44258289_pilon	22000000	23000000	479
Scaffold_10__1_contigs__length_44258289_pilon	23000000	24000000	480
Scaffold_10__1_contigs__length_44258289_pilon	24000000	25000000	481
Scaffold_10__1_contigs__length_44258289_pilon	25000000	26000000	482
Scaffold_10__1_contigs__length_44258289_pilon	26000000	27000000	483
Scaffold_10__1_contigs__length_44258289_pilon	27000000	28000000	484
Scaffold_10__1_contigs__length_44258289_pilon	28000000	29000000	485
Scaffold_10__1_contigs__length_44258289_pilon	29000000	30000000	486
Scaffold_10__1_contigs__length_44258289_pilon	30000000	31000000	487
Scaffold_10__1_contigs__length_44258289_pilon	31000000	32000000	488
Scaffold_10__1_contigs__length_44258289_pilon	32000000	33000000	489
Scaffold_10__1_contigs__length_44258289_pilon	33000000	34000000	490
Scaffold_10__1_contigs__length_44258289_pilon	34000000	35000000	491
Scaffold_10__1_contigs__length_44258289_pilon	35000000	36000000	492
Scaffold_10__1_contigs__length_44258289_pilon	36000000	37000000	493
Scaffold_10__1_contigs__length_44258289_pilon	37000000	38000000	494
Scaffold_10__1_contigs__length_44258289_pilon	38000000	39000000	495
Scaffold_10__1_contigs__length_44258289_pilon	39000000	40000000	496
Scaffold_10__1_contigs__length_44258289_pilon	40000000	41000000	497
Scaffold_10__1_contigs__length_44258289_pilon	41000000	42000000	498
Scaffold_10__1_contigs__length_44258289_pilon	42000000	43000000	499
Scaffold_10__1_contigs__length_44258289_pilon	43000000	44000000	500
Scaffold_10__1_contigs__length_44258289_pilon	44000000	44297253	501
Scaffold_11__1_contigs__length_44000385_pilon	0	1000000	502
Scaffold_11__1_contigs__length_44000385_pilon	1000000	2000000	503
Scaffold_11__1_contigs__length_44000385_pilon	2000000	3000000	504
Scaffold_11__1_contigs__length_44000385_pilon	3000000	4000000	505
Scaffold_11__1_contigs__length_44000385_pilon	4000000	5000000	506
Scaffold_11__1_contigs__length_44000385_pilon	5000000	6000000	507
Scaffold_11__1_contigs__length_44000385_pilon	6000000	7000000	508
Scaffold_11__1_contigs__length_44000385_pilon	7000000	8000000	509
Scaffold_11__1_contigs__length_44000385_pilon	8000000	9000000	510
Scaffold_11__1_contigs__length_44000385_pilon	9000000	10000000	511
Scaffold_11__1_contigs__length_44000385_pilon	10000000	11000000	512
Scaffold_11__1_contigs__length_44000385_pilon	11000000	12000000	513
Scaffold_11__1_contigs__length_44000385_pilon	12000000	13000000	514
Scaffold_11__1_contigs__length_44000385_pilon	13000000	14000000	515
Scaffold_11__1_contigs__length_44000385_pilon	14000000	15000000	516
Scaffold_11__1_contigs__length_44000385_pilon	15000000	16000000	517
Scaffold_11__1_contigs__length_44000385_pilon	16000000	17000000	518
Scaffold_11__1_contigs__length_44000385_pilon	17000000	18000000	519
Scaffold_11__1_contigs__length_44000385_pilon	18000000	19000000	520
Scaffold_11__1_contigs__length_44000385_pilon	19000000	20000000	521
Scaffold_11__1_contigs__length_44000385_pilon	20000000	21000000	522
Scaffold_11__1_contigs__length_44000385_pilon	21000000	22000000	523
Scaffold_11__1_contigs__length_44000385_pilon	22000000	23000000	524
Scaffold_11__1_contigs__length_44000385_pilon	23000000	24000000	525
Scaffold_11__1_contigs__length_44000385_pilon	24000000	25000000	526
Scaffold_11__1_contigs__length_44000385_pilon	25000000	26000000	527
Scaffold_11__1_contigs__length_44000385_pilon	26000000	27000000	528
Scaffold_11__1_contigs__length_44000385_pilon	27000000	28000000	529
Scaffold_11__1_contigs__length_44000385_pilon	28000000	29000000	530
Scaffold_11__1_contigs__length_44000385_pilon	29000000	30000000	531
Scaffold_11__1_contigs__length_44000385_pilon	30000000	31000000	532
Scaffold_11__1_contigs__length_44000385_pilon	31000000	32000000	533
Scaffold_11__1_contigs__length_44000385_pilon	32000000	33000000	534
Scaffold_11__1_contigs__length_44000385_pilon	33000000	34000000	535
Scaffold_11__1_contigs__length_44000385_pilon	34000000	35000000	536
Scaffold_11__1_contigs__length_44000385_pilon	35000000	36000000	537
Scaffold_11__1_contigs__length_44000385_pilon	36000000	37000000	538
Scaffold_11__1_contigs__length_44000385_pilon	37000000	38000000	539
Scaffold_11__1_contigs__length_44000385_pilon	38000000	39000000	540
Scaffold_11__1_contigs__length_44000385_pilon	39000000	40000000	541
Scaffold_11__1_contigs__length_44000385_pilon	40000000	41000000	542
Scaffold_11__1_contigs__length_44000385_pilon	41000000	42000000	543
Scaffold_11__1_contigs__length_44000385_pilon	42000000	43000000	544
Scaffold_11__1_contigs__length_44000385_pilon	43000000	44000000	545
Scaffold_11__1_contigs__length_44000385_pilon	44000000	44037996	546
Scaffold_12__1_contigs__length_43978219_pilon	0	1000000	547
Scaffold_12__1_contigs__length_43978219_pilon	1000000	2000000	548
Scaffold_12__1_contigs__length_43978219_pilon	2000000	3000000	549
Scaffold_12__1_contigs__length_43978219_pilon	3000000	4000000	550
Scaffold_12__1_contigs__length_43978219_pilon	4000000	5000000	551
Scaffold_12__1_contigs__length_43978219_pilon	5000000	6000000	552
Scaffold_12__1_contigs__length_43978219_pilon	6000000	7000000	553
Scaffold_12__1_contigs__length_43978219_pilon	7000000	8000000	554
Scaffold_12__1_contigs__length_43978219_pilon	8000000	9000000	555
Scaffold_12__1_contigs__length_43978219_pilon	9000000	10000000	556
Scaffold_12__1_contigs__length_43978219_pilon	10000000	11000000	557
Scaffold_12__1_contigs__length_43978219_pilon	11000000	12000000	558
Scaffold_12__1_contigs__length_43978219_pilon	12000000	13000000	559
Scaffold_12__1_contigs__length_43978219_pilon	13000000	14000000	560
Scaffold_12__1_contigs__length_43978219_pilon	14000000	15000000	561
Scaffold_12__1_contigs__length_43978219_pilon	15000000	16000000	562
Scaffold_12__1_contigs__length_43978219_pilon	16000000	17000000	563
Scaffold_12__1_contigs__length_43978219_pilon	17000000	18000000	564
Scaffold_12__1_contigs__length_43978219_pilon	18000000	19000000	565
Scaffold_12__1_contigs__length_43978219_pilon	19000000	20000000	566
Scaffold_12__1_contigs__length_43978219_pilon	20000000	21000000	567
Scaffold_12__1_contigs__length_43978219_pilon	21000000	22000000	568
Scaffold_12__1_contigs__length_43978219_pilon	22000000	23000000	569
Scaffold_12__1_contigs__length_43978219_pilon	23000000	24000000	570
Scaffold_12__1_contigs__length_43978219_pilon	24000000	25000000	571
Scaffold_12__1_contigs__length_43978219_pilon	25000000	26000000	572
Scaffold_12__1_contigs__length_43978219_pilon	26000000	27000000	573
Scaffold_12__1_contigs__length_43978219_pilon	27000000	28000000	574
Scaffold_12__1_contigs__length_43978219_pilon	28000000	29000000	575
Scaffold_12__1_contigs__length_43978219_pilon	29000000	30000000	576
Scaffold_12__1_contigs__length_43978219_pilon	30000000	31000000	577
Scaffold_12__1_contigs__length_43978219_pilon	31000000	32000000	578
Scaffold_12__1_contigs__length_43978219_pilon	32000000	33000000	579
Scaffold_12__1_contigs__length_43978219_pilon	33000000	34000000	580
Scaffold_12__1_contigs__length_43978219_pilon	34000000	35000000	581
Scaffold_12__1_contigs__length_43978219_pilon	35000000	36000000	582
Scaffold_12__1_contigs__length_43978219_pilon	36000000	37000000	583
Scaffold_12__1_contigs__length_43978219_pilon	37000000	38000000	584
Scaffold_12__1_contigs__length_43978219_pilon	38000000	39000000	585
Scaffold_12__1_contigs__length_43978219_pilon	39000000	40000000	586
Scaffold_12__1_contigs__length_43978219_pilon	40000000	41000000	587
Scaffold_12__1_contigs__length_43978219_pilon	41000000	42000000	588
Scaffold_12__1_contigs__length_43978219_pilon	42000000	43000000	589
Scaffold_12__1_contigs__length_43978219_pilon	43000000	44000000	590
Scaffold_12__1_contigs__length_43978219_pilon	44000000	44014232	591
Scaffold_13__1_contigs__length_42327968_pilon	0	1000000	592
Scaffold_13__1_contigs__length_42327968_pilon	1000000	2000000	593
Scaffold_13__1_contigs__length_42327968_pilon	2000000	3000000	594
Scaffold_13__1_contigs__length_42327968_pilon	3000000	4000000	595
Scaffold_13__1_contigs__length_42327968_pilon	4000000	5000000	596
Scaffold_13__1_contigs__length_42327968_pilon	5000000	6000000	597
Scaffold_13__1_contigs__length_42327968_pilon	6000000	7000000	598
Scaffold_13__1_contigs__length_42327968_pilon	7000000	8000000	599
Scaffold_13__1_contigs__length_42327968_pilon	8000000	9000000	600
Scaffold_13__1_contigs__length_42327968_pilon	9000000	10000000	601
Scaffold_13__1_contigs__length_42327968_pilon	10000000	11000000	602
Scaffold_13__1_contigs__length_42327968_pilon	11000000	12000000	603
Scaffold_13__1_contigs__length_42327968_pilon	12000000	13000000	604
Scaffold_13__1_contigs__length_42327968_pilon	13000000	14000000	605
Scaffold_13__1_contigs__length_42327968_pilon	14000000	15000000	606
Scaffold_13__1_contigs__length_42327968_pilon	15000000	16000000	607
Scaffold_13__1_contigs__length_42327968_pilon	16000000	17000000	608
Scaffold_13__1_contigs__length_42327968_pilon	17000000	18000000	609
Scaffold_13__1_contigs__length_42327968_pilon	18000000	19000000	610
Scaffold_13__1_contigs__length_42327968_pilon	19000000	20000000	611
Scaffold_13__1_contigs__length_42327968_pilon	20000000	21000000	612
Scaffold_13__1_contigs__length_42327968_pilon	21000000	22000000	613
Scaffold_13__1_contigs__length_42327968_pilon	22000000	23000000	614
Scaffold_13__1_contigs__length_42327968_pilon	23000000	24000000	615
Scaffold_13__1_contigs__length_42327968_pilon	24000000	25000000	616
Scaffold_13__1_contigs__length_42327968_pilon	25000000	26000000	617
Scaffold_13__1_contigs__length_42327968_pilon	26000000	27000000	618
Scaffold_13__1_contigs__length_42327968_pilon	27000000	28000000	619
Scaffold_13__1_contigs__length_42327968_pilon	28000000	29000000	620
Scaffold_13__1_contigs__length_42327968_pilon	29000000	30000000	621
Scaffold_13__1_contigs__length_42327968_pilon	30000000	31000000	622
Scaffold_13__1_contigs__length_42327968_pilon	31000000	32000000	623
Scaffold_13__1_contigs__length_42327968_pilon	32000000	33000000	624
Scaffold_13__1_contigs__length_42327968_pilon	33000000	34000000	625
Scaffold_13__1_contigs__length_42327968_pilon	34000000	35000000	626
Scaffold_13__1_contigs__length_42327968_pilon	35000000	36000000	627
Scaffold_13__1_contigs__length_42327968_pilon	36000000	37000000	628
Scaffold_13__1_contigs__length_42327968_pilon	37000000	38000000	629
Scaffold_13__1_contigs__length_42327968_pilon	38000000	39000000	630
Scaffold_13__1_contigs__length_42327968_pilon	39000000	40000000	631
Scaffold_13__1_contigs__length_42327968_pilon	40000000	41000000	632
Scaffold_13__1_contigs__length_42327968_pilon	41000000	42000000	633
Scaffold_13__1_contigs__length_42327968_pilon	42000000	42365775	634
Scaffold_14__1_contigs__length_41827418_pilon	0	1000000	635
Scaffold_14__1_contigs__length_41827418_pilon	1000000	2000000	636
Scaffold_14__1_contigs__length_41827418_pilon	2000000	3000000	637
Scaffold_14__1_contigs__length_41827418_pilon	3000000	4000000	638
Scaffold_14__1_contigs__length_41827418_pilon	4000000	5000000	639
Scaffold_14__1_contigs__length_41827418_pilon	5000000	6000000	640
Scaffold_14__1_contigs__length_41827418_pilon	6000000	7000000	641
Scaffold_14__1_contigs__length_41827418_pilon	7000000	8000000	642
Scaffold_14__1_contigs__length_41827418_pilon	8000000	9000000	643
Scaffold_14__1_contigs__length_41827418_pilon	9000000	10000000	644
Scaffold_14__1_contigs__length_41827418_pilon	10000000	11000000	645
Scaffold_14__1_contigs__length_41827418_pilon	11000000	12000000	646
Scaffold_14__1_contigs__length_41827418_pilon	12000000	13000000	647
Scaffold_14__1_contigs__length_41827418_pilon	13000000	14000000	648
Scaffold_14__1_contigs__length_41827418_pilon	14000000	15000000	649
Scaffold_14__1_contigs__length_41827418_pilon	15000000	16000000	650
Scaffold_14__1_contigs__length_41827418_pilon	16000000	17000000	651
Scaffold_14__1_contigs__length_41827418_pilon	17000000	18000000	652
Scaffold_14__1_contigs__length_41827418_pilon	18000000	19000000	653
Scaffold_14__1_contigs__length_41827418_pilon	19000000	20000000	654
Scaffold_14__1_contigs__length_41827418_pilon	20000000	21000000	655
Scaffold_14__1_contigs__length_41827418_pilon	21000000	22000000	656
Scaffold_14__1_contigs__length_41827418_pilon	22000000	23000000	657
Scaffold_14__1_contigs__length_41827418_pilon	23000000	24000000	658
Scaffold_14__1_contigs__length_41827418_pilon	24000000	25000000	659
Scaffold_14__1_contigs__length_41827418_pilon	25000000	26000000	660
Scaffold_14__1_contigs__length_41827418_pilon	26000000	27000000	661
Scaffold_14__1_contigs__length_41827418_pilon	27000000	28000000	662
Scaffold_14__1_contigs__length_41827418_pilon	28000000	29000000	663
Scaffold_14__1_contigs__length_41827418_pilon	29000000	30000000	664
Scaffold_14__1_contigs__length_41827418_pilon	30000000	31000000	665
Scaffold_14__1_contigs__length_41827418_pilon	31000000	32000000	666
Scaffold_14__1_contigs__length_41827418_pilon	32000000	33000000	667
Scaffold_14__1_contigs__length_41827418_pilon	33000000	34000000	668
Scaffold_14__1_contigs__length_41827418_pilon	34000000	35000000	669
Scaffold_14__1_contigs__length_41827418_pilon	35000000	36000000	670
Scaffold_14__1_contigs__length_41827418_pilon	36000000	37000000	671
Scaffold_14__1_contigs__length_41827418_pilon	37000000	38000000	672
Scaffold_14__1_contigs__length_41827418_pilon	38000000	39000000	673
Scaffold_14__1_contigs__length_41827418_pilon	39000000	40000000	674
Scaffold_14__1_contigs__length_41827418_pilon	40000000	41000000	675
Scaffold_14__1_contigs__length_41827418_pilon	41000000	41862543	676
Scaffold_15__1_contigs__length_41465157_pilon	0	1000000	677
Scaffold_15__1_contigs__length_41465157_pilon	1000000	2000000	678
Scaffold_15__1_contigs__length_41465157_pilon	2000000	3000000	679
Scaffold_15__1_contigs__length_41465157_pilon	3000000	4000000	680
Scaffold_15__1_contigs__length_41465157_pilon	4000000	5000000	681
Scaffold_15__1_contigs__length_41465157_pilon	5000000	6000000	682
Scaffold_15__1_contigs__length_41465157_pilon	6000000	7000000	683
Scaffold_15__1_contigs__length_41465157_pilon	7000000	8000000	684
Scaffold_15__1_contigs__length_41465157_pilon	8000000	9000000	685
Scaffold_15__1_contigs__length_41465157_pilon	9000000	10000000	686
Scaffold_15__1_contigs__length_41465157_pilon	10000000	11000000	687
Scaffold_15__1_contigs__length_41465157_pilon	11000000	12000000	688
Scaffold_15__1_contigs__length_41465157_pilon	12000000	13000000	689
Scaffold_15__1_contigs__length_41465157_pilon	13000000	14000000	690
Scaffold_15__1_contigs__length_41465157_pilon	14000000	15000000	691
Scaffold_15__1_contigs__length_41465157_pilon	15000000	16000000	692
Scaffold_15__1_contigs__length_41465157_pilon	16000000	17000000	693
Scaffold_15__1_contigs__length_41465157_pilon	17000000	18000000	694
Scaffold_15__1_contigs__length_41465157_pilon	18000000	19000000	695
Scaffold_15__1_contigs__length_41465157_pilon	19000000	20000000	696
Scaffold_15__1_contigs__length_41465157_pilon	20000000	21000000	697
Scaffold_15__1_contigs__length_41465157_pilon	21000000	22000000	698
Scaffold_15__1_contigs__length_41465157_pilon	22000000	23000000	699
Scaffold_15__1_contigs__length_41465157_pilon	23000000	24000000	700
Scaffold_15__1_contigs__length_41465157_pilon	24000000	25000000	701
Scaffold_15__1_contigs__length_41465157_pilon	25000000	26000000	702
Scaffold_15__1_contigs__length_41465157_pilon	26000000	27000000	703
Scaffold_15__1_contigs__length_41465157_pilon	27000000	28000000	704
Scaffold_15__1_contigs__length_41465157_pilon	28000000	29000000	705
Scaffold_15__1_contigs__length_41465157_pilon	29000000	30000000	706
Scaffold_15__1_contigs__length_41465157_pilon	30000000	31000000	707
Scaffold_15__1_contigs__length_41465157_pilon	31000000	32000000	708
Scaffold_15__1_contigs__length_41465157_pilon	32000000	33000000	709
Scaffold_15__1_contigs__length_41465157_pilon	33000000	34000000	710
Scaffold_15__1_contigs__length_41465157_pilon	34000000	35000000	711
Scaffold_15__1_contigs__length_41465157_pilon	35000000	36000000	712
Scaffold_15__1_contigs__length_41465157_pilon	36000000	37000000	713
Scaffold_15__1_contigs__length_41465157_pilon	37000000	38000000	714
Scaffold_15__1_contigs__length_41465157_pilon	38000000	39000000	715
Scaffold_15__1_contigs__length_41465157_pilon	39000000	40000000	716
Scaffold_15__1_contigs__length_41465157_pilon	40000000	41000000	717
Scaffold_15__1_contigs__length_41465157_pilon	41000000	41504173	718
Scaffold_16__1_contigs__length_40963966_pilon	0	1000000	719
Scaffold_16__1_contigs__length_40963966_pilon	1000000	2000000	720
Scaffold_16__1_contigs__length_40963966_pilon	2000000	3000000	721
Scaffold_16__1_contigs__length_40963966_pilon	3000000	4000000	722
Scaffold_16__1_contigs__length_40963966_pilon	4000000	5000000	723
Scaffold_16__1_contigs__length_40963966_pilon	5000000	6000000	724
Scaffold_16__1_contigs__length_40963966_pilon	6000000	7000000	725
Scaffold_16__1_contigs__length_40963966_pilon	7000000	8000000	726
Scaffold_16__1_contigs__length_40963966_pilon	8000000	9000000	727
Scaffold_16__1_contigs__length_40963966_pilon	9000000	10000000	728
Scaffold_16__1_contigs__length_40963966_pilon	10000000	11000000	729
Scaffold_16__1_contigs__length_40963966_pilon	11000000	12000000	730
Scaffold_16__1_contigs__length_40963966_pilon	12000000	13000000	731
Scaffold_16__1_contigs__length_40963966_pilon	13000000	14000000	732
Scaffold_16__1_contigs__length_40963966_pilon	14000000	15000000	733
Scaffold_16__1_contigs__length_40963966_pilon	15000000	16000000	734
Scaffold_16__1_contigs__length_40963966_pilon	16000000	17000000	735
Scaffold_16__1_contigs__length_40963966_pilon	17000000	18000000	736
Scaffold_16__1_contigs__length_40963966_pilon	18000000	19000000	737
Scaffold_16__1_contigs__length_40963966_pilon	19000000	20000000	738
Scaffold_16__1_contigs__length_40963966_pilon	20000000	21000000	739
Scaffold_16__1_contigs__length_40963966_pilon	21000000	22000000	740
Scaffold_16__1_contigs__length_40963966_pilon	22000000	23000000	741
Scaffold_16__1_contigs__length_40963966_pilon	23000000	24000000	742
Scaffold_16__1_contigs__length_40963966_pilon	24000000	25000000	743
Scaffold_16__1_contigs__length_40963966_pilon	25000000	26000000	744
Scaffold_16__1_contigs__length_40963966_pilon	26000000	27000000	745
Scaffold_16__1_contigs__length_40963966_pilon	27000000	28000000	746
Scaffold_16__1_contigs__length_40963966_pilon	28000000	29000000	747
Scaffold_16__1_contigs__length_40963966_pilon	29000000	30000000	748
Scaffold_16__1_contigs__length_40963966_pilon	30000000	31000000	749
Scaffold_16__1_contigs__length_40963966_pilon	31000000	32000000	750
Scaffold_16__1_contigs__length_40963966_pilon	32000000	33000000	751
Scaffold_16__1_contigs__length_40963966_pilon	33000000	34000000	752
Scaffold_16__1_contigs__length_40963966_pilon	34000000	35000000	753
Scaffold_16__1_contigs__length_40963966_pilon	35000000	36000000	754
Scaffold_16__1_contigs__length_40963966_pilon	36000000	37000000	755
Scaffold_16__1_contigs__length_40963966_pilon	37000000	38000000	756
Scaffold_16__1_contigs__length_40963966_pilon	38000000	39000000	757
Scaffold_16__1_contigs__length_40963966_pilon	39000000	40000000	758
Scaffold_16__1_contigs__length_40963966_pilon	40000000	40999305	759
Scaffold_17__1_contigs__length_40280220_pilon	0	1000000	760
Scaffold_17__1_contigs__length_40280220_pilon	1000000	2000000	761
Scaffold_17__1_contigs__length_40280220_pilon	2000000	3000000	762
Scaffold_17__1_contigs__length_40280220_pilon	3000000	4000000	763
Scaffold_17__1_contigs__length_40280220_pilon	4000000	5000000	764
Scaffold_17__1_contigs__length_40280220_pilon	5000000	6000000	765
Scaffold_17__1_contigs__length_40280220_pilon	6000000	7000000	766
Scaffold_17__1_contigs__length_40280220_pilon	7000000	8000000	767
Scaffold_17__1_contigs__length_40280220_pilon	8000000	9000000	768
Scaffold_17__1_contigs__length_40280220_pilon	9000000	10000000	769
Scaffold_17__1_contigs__length_40280220_pilon	10000000	11000000	770
Scaffold_17__1_contigs__length_40280220_pilon	11000000	12000000	771
Scaffold_17__1_contigs__length_40280220_pilon	12000000	13000000	772
Scaffold_17__1_contigs__length_40280220_pilon	13000000	14000000	773
Scaffold_17__1_contigs__length_40280220_pilon	14000000	15000000	774
Scaffold_17__1_contigs__length_40280220_pilon	15000000	16000000	775
Scaffold_17__1_contigs__length_40280220_pilon	16000000	17000000	776
Scaffold_17__1_contigs__length_40280220_pilon	17000000	18000000	777
Scaffold_17__1_contigs__length_40280220_pilon	18000000	19000000	778
Scaffold_17__1_contigs__length_40280220_pilon	19000000	20000000	779
Scaffold_17__1_contigs__length_40280220_pilon	20000000	21000000	780
Scaffold_17__1_contigs__length_40280220_pilon	21000000	22000000	781
Scaffold_17__1_contigs__length_40280220_pilon	22000000	23000000	782
Scaffold_17__1_contigs__length_40280220_pilon	23000000	24000000	783
Scaffold_17__1_contigs__length_40280220_pilon	24000000	25000000	784
Scaffold_17__1_contigs__length_40280220_pilon	25000000	26000000	785
Scaffold_17__1_contigs__length_40280220_pilon	26000000	27000000	786
Scaffold_17__1_contigs__length_40280220_pilon	27000000	28000000	787
Scaffold_17__1_contigs__length_40280220_pilon	28000000	29000000	788
Scaffold_17__1_contigs__length_40280220_pilon	29000000	30000000	789
Scaffold_17__1_contigs__length_40280220_pilon	30000000	31000000	790
Scaffold_17__1_contigs__length_40280220_pilon	31000000	32000000	791
Scaffold_17__1_contigs__length_40280220_pilon	32000000	33000000	792
Scaffold_17__1_contigs__length_40280220_pilon	33000000	34000000	793
Scaffold_17__1_contigs__length_40280220_pilon	34000000	35000000	794
Scaffold_17__1_contigs__length_40280220_pilon	35000000	36000000	795
Scaffold_17__1_contigs__length_40280220_pilon	36000000	37000000	796
Scaffold_17__1_contigs__length_40280220_pilon	37000000	38000000	797
Scaffold_17__1_contigs__length_40280220_pilon	38000000	39000000	798
Scaffold_17__1_contigs__length_40280220_pilon	39000000	40000000	799
Scaffold_17__1_contigs__length_40280220_pilon	40000000	40314384	800
Scaffold_18__1_contigs__length_40093505_pilon	0	1000000	801
Scaffold_18__1_contigs__length_40093505_pilon	1000000	2000000	802
Scaffold_18__1_contigs__length_40093505_pilon	2000000	3000000	803
Scaffold_18__1_contigs__length_40093505_pilon	3000000	4000000	804
Scaffold_18__1_contigs__length_40093505_pilon	4000000	5000000	805
Scaffold_18__1_contigs__length_40093505_pilon	5000000	6000000	806
Scaffold_18__1_contigs__length_40093505_pilon	6000000	7000000	807
Scaffold_18__1_contigs__length_40093505_pilon	7000000	8000000	808
Scaffold_18__1_contigs__length_40093505_pilon	8000000	9000000	809
Scaffold_18__1_contigs__length_40093505_pilon	9000000	10000000	810
Scaffold_18__1_contigs__length_40093505_pilon	10000000	11000000	811
Scaffold_18__1_contigs__length_40093505_pilon	11000000	12000000	812
Scaffold_18__1_contigs__length_40093505_pilon	12000000	13000000	813
Scaffold_18__1_contigs__length_40093505_pilon	13000000	14000000	814
Scaffold_18__1_contigs__length_40093505_pilon	14000000	15000000	815
Scaffold_18__1_contigs__length_40093505_pilon	15000000	16000000	816
Scaffold_18__1_contigs__length_40093505_pilon	16000000	17000000	817
Scaffold_18__1_contigs__length_40093505_pilon	17000000	18000000	818
Scaffold_18__1_contigs__length_40093505_pilon	18000000	19000000	819
Scaffold_18__1_contigs__length_40093505_pilon	19000000	20000000	820
Scaffold_18__1_contigs__length_40093505_pilon	20000000	21000000	821
Scaffold_18__1_contigs__length_40093505_pilon	21000000	22000000	822
Scaffold_18__1_contigs__length_40093505_pilon	22000000	23000000	823
Scaffold_18__1_contigs__length_40093505_pilon	23000000	24000000	824
Scaffold_18__1_contigs__length_40093505_pilon	24000000	25000000	825
Scaffold_18__1_contigs__length_40093505_pilon	25000000	26000000	826
Scaffold_18__1_contigs__length_40093505_pilon	26000000	27000000	827
Scaffold_18__1_contigs__length_40093505_pilon	27000000	28000000	828
Scaffold_18__1_contigs__length_40093505_pilon	28000000	29000000	829
Scaffold_18__1_contigs__length_40093505_pilon	29000000	30000000	830
Scaffold_18__1_contigs__length_40093505_pilon	30000000	31000000	831
Scaffold_18__1_contigs__length_40093505_pilon	31000000	32000000	832
Scaffold_18__1_contigs__length_40093505_pilon	32000000	33000000	833
Scaffold_18__1_contigs__length_40093505_pilon	33000000	34000000	834
Scaffold_18__1_contigs__length_40093505_pilon	34000000	35000000	835
Scaffold_18__1_contigs__length_40093505_pilon	35000000	36000000	836
Scaffold_18__1_contigs__length_40093505_pilon	36000000	37000000	837
Scaffold_18__1_contigs__length_40093505_pilon	37000000	38000000	838
Scaffold_18__1_contigs__length_40093505_pilon	38000000	39000000	839
Scaffold_18__1_contigs__length_40093505_pilon	39000000	40000000	840
Scaffold_18__1_contigs__length_40093505_pilon	40000000	40130686	841
Scaffold_19__1_contigs__length_39720299_pilon	0	1000000	842
Scaffold_19__1_contigs__length_39720299_pilon	1000000	2000000	843
Scaffold_19__1_contigs__length_39720299_pilon	2000000	3000000	844
Scaffold_19__1_contigs__length_39720299_pilon	3000000	4000000	845
Scaffold_19__1_contigs__length_39720299_pilon	4000000	5000000	846
Scaffold_19__1_contigs__length_39720299_pilon	5000000	6000000	847
Scaffold_19__1_contigs__length_39720299_pilon	6000000	7000000	848
Scaffold_19__1_contigs__length_39720299_pilon	7000000	8000000	849
Scaffold_19__1_contigs__length_39720299_pilon	8000000	9000000	850
Scaffold_19__1_contigs__length_39720299_pilon	9000000	10000000	851
Scaffold_19__1_contigs__length_39720299_pilon	10000000	11000000	852
Scaffold_19__1_contigs__length_39720299_pilon	11000000	12000000	853
Scaffold_19__1_contigs__length_39720299_pilon	12000000	13000000	854
Scaffold_19__1_contigs__length_39720299_pilon	13000000	14000000	855
Scaffold_19__1_contigs__length_39720299_pilon	14000000	15000000	856
Scaffold_19__1_contigs__length_39720299_pilon	15000000	16000000	857
Scaffold_19__1_contigs__length_39720299_pilon	16000000	17000000	858
Scaffold_19__1_contigs__length_39720299_pilon	17000000	18000000	859
Scaffold_19__1_contigs__length_39720299_pilon	18000000	19000000	860
Scaffold_19__1_contigs__length_39720299_pilon	19000000	20000000	861
Scaffold_19__1_contigs__length_39720299_pilon	20000000	21000000	862
Scaffold_19__1_contigs__length_39720299_pilon	21000000	22000000	863
Scaffold_19__1_contigs__length_39720299_pilon	22000000	23000000	864
Scaffold_19__1_contigs__length_39720299_pilon	23000000	24000000	865
Scaffold_19__1_contigs__length_39720299_pilon	24000000	25000000	866
Scaffold_19__1_contigs__length_39720299_pilon	25000000	26000000	867
Scaffold_19__1_contigs__length_39720299_pilon	26000000	27000000	868
Scaffold_19__1_contigs__length_39720299_pilon	27000000	28000000	869
Scaffold_19__1_contigs__length_39720299_pilon	28000000	29000000	870
Scaffold_19__1_contigs__length_39720299_pilon	29000000	30000000	871
Scaffold_19__1_contigs__length_39720299_pilon	30000000	31000000	872
Scaffold_19__1_contigs__length_39720299_pilon	31000000	32000000	873
Scaffold_19__1_contigs__length_39720299_pilon	32000000	33000000	874
Scaffold_19__1_contigs__length_39720299_pilon	33000000	34000000	875
Scaffold_19__1_contigs__length_39720299_pilon	34000000	35000000	876
Scaffold_19__1_contigs__length_39720299_pilon	35000000	36000000	877
Scaffold_19__1_contigs__length_39720299_pilon	36000000	37000000	878
Scaffold_19__1_contigs__length_39720299_pilon	37000000	38000000	879
Scaffold_19__1_contigs__length_39720299_pilon	38000000	39000000	880
Scaffold_19__1_contigs__length_39720299_pilon	39000000	39757568	881
Scaffold_20__1_contigs__length_39098683_pilon	0	1000000	882
Scaffold_20__1_contigs__length_39098683_pilon	1000000	2000000	883
Scaffold_20__1_contigs__length_39098683_pilon	2000000	3000000	884
Scaffold_20__1_contigs__length_39098683_pilon	3000000	4000000	885
Scaffold_20__1_contigs__length_39098683_pilon	4000000	5000000	886
Scaffold_20__1_contigs__length_39098683_pilon	5000000	6000000	887
Scaffold_20__1_contigs__length_39098683_pilon	6000000	7000000	888
Scaffold_20__1_contigs__length_39098683_pilon	7000000	8000000	889
Scaffold_20__1_contigs__length_39098683_pilon	8000000	9000000	890
Scaffold_20__1_contigs__length_39098683_pilon	9000000	10000000	891
Scaffold_20__1_contigs__length_39098683_pilon	10000000	11000000	892
Scaffold_20__1_contigs__length_39098683_pilon	11000000	12000000	893
Scaffold_20__1_contigs__length_39098683_pilon	12000000	13000000	894
Scaffold_20__1_contigs__length_39098683_pilon	13000000	14000000	895
Scaffold_20__1_contigs__length_39098683_pilon	14000000	15000000	896
Scaffold_20__1_contigs__length_39098683_pilon	15000000	16000000	897
Scaffold_20__1_contigs__length_39098683_pilon	16000000	17000000	898
Scaffold_20__1_contigs__length_39098683_pilon	17000000	18000000	899
Scaffold_20__1_contigs__length_39098683_pilon	18000000	19000000	900
Scaffold_20__1_contigs__length_39098683_pilon	19000000	20000000	901
Scaffold_20__1_contigs__length_39098683_pilon	20000000	21000000	902
Scaffold_20__1_contigs__length_39098683_pilon	21000000	22000000	903
Scaffold_20__1_contigs__length_39098683_pilon	22000000	23000000	904
Scaffold_20__1_contigs__length_39098683_pilon	23000000	24000000	905
Scaffold_20__1_contigs__length_39098683_pilon	24000000	25000000	906
Scaffold_20__1_contigs__length_39098683_pilon	25000000	26000000	907
Scaffold_20__1_contigs__length_39098683_pilon	26000000	27000000	908
Scaffold_20__1_contigs__length_39098683_pilon	27000000	28000000	909
Scaffold_20__1_contigs__length_39098683_pilon	28000000	29000000	910
Scaffold_20__1_contigs__length_39098683_pilon	29000000	30000000	911
Scaffold_20__1_contigs__length_39098683_pilon	30000000	31000000	912
Scaffold_20__1_contigs__length_39098683_pilon	31000000	32000000	913
Scaffold_20__1_contigs__length_39098683_pilon	32000000	33000000	914
Scaffold_20__1_contigs__length_39098683_pilon	33000000	34000000	915
Scaffold_20__1_contigs__length_39098683_pilon	34000000	35000000	916
Scaffold_20__1_contigs__length_39098683_pilon	35000000	36000000	917
Scaffold_20__1_contigs__length_39098683_pilon	36000000	37000000	918
Scaffold_20__1_contigs__length_39098683_pilon	37000000	38000000	919
Scaffold_20__1_contigs__length_39098683_pilon	38000000	39000000	920
Scaffold_20__1_contigs__length_39098683_pilon	39000000	39134633	921
Scaffold_21__1_contigs__length_37228969_pilon	0	1000000	922
Scaffold_21__1_contigs__length_37228969_pilon	1000000	2000000	923
Scaffold_21__1_contigs__length_37228969_pilon	2000000	3000000	924
Scaffold_21__1_contigs__length_37228969_pilon	3000000	4000000	925
Scaffold_21__1_contigs__length_37228969_pilon	4000000	5000000	926
Scaffold_21__1_contigs__length_37228969_pilon	5000000	6000000	927
Scaffold_21__1_contigs__length_37228969_pilon	6000000	7000000	928
Scaffold_21__1_contigs__length_37228969_pilon	7000000	8000000	929
Scaffold_21__1_contigs__length_37228969_pilon	8000000	9000000	930
Scaffold_21__1_contigs__length_37228969_pilon	9000000	10000000	931
Scaffold_21__1_contigs__length_37228969_pilon	10000000	11000000	932
Scaffold_21__1_contigs__length_37228969_pilon	11000000	12000000	933
Scaffold_21__1_contigs__length_37228969_pilon	12000000	13000000	934
Scaffold_21__1_contigs__length_37228969_pilon	13000000	14000000	935
Scaffold_21__1_contigs__length_37228969_pilon	14000000	15000000	936
Scaffold_21__1_contigs__length_37228969_pilon	15000000	16000000	937
Scaffold_21__1_contigs__length_37228969_pilon	16000000	17000000	938
Scaffold_21__1_contigs__length_37228969_pilon	17000000	18000000	939
Scaffold_21__1_contigs__length_37228969_pilon	18000000	19000000	940
Scaffold_21__1_contigs__length_37228969_pilon	19000000	20000000	941
Scaffold_21__1_contigs__length_37228969_pilon	20000000	21000000	942
Scaffold_21__1_contigs__length_37228969_pilon	21000000	22000000	943
Scaffold_21__1_contigs__length_37228969_pilon	22000000	23000000	944
Scaffold_21__1_contigs__length_37228969_pilon	23000000	24000000	945
Scaffold_21__1_contigs__length_37228969_pilon	24000000	25000000	946
Scaffold_21__1_contigs__length_37228969_pilon	25000000	26000000	947
Scaffold_21__1_contigs__length_37228969_pilon	26000000	27000000	948
Scaffold_21__1_contigs__length_37228969_pilon	27000000	28000000	949
Scaffold_21__1_contigs__length_37228969_pilon	28000000	29000000	950
Scaffold_21__1_contigs__length_37228969_pilon	29000000	30000000	951
Scaffold_21__1_contigs__length_37228969_pilon	30000000	31000000	952
Scaffold_21__1_contigs__length_37228969_pilon	31000000	32000000	953
Scaffold_21__1_contigs__length_37228969_pilon	32000000	33000000	954
Scaffold_21__1_contigs__length_37228969_pilon	33000000	34000000	955
Scaffold_21__1_contigs__length_37228969_pilon	34000000	35000000	956
Scaffold_21__1_contigs__length_37228969_pilon	35000000	36000000	957
Scaffold_21__1_contigs__length_37228969_pilon	36000000	37000000	958
Scaffold_21__1_contigs__length_37228969_pilon	37000000	37263076	959
Scaffold_22__1_contigs__length_35913238_pilon	0	1000000	960
Scaffold_22__1_contigs__length_35913238_pilon	1000000	2000000	961
Scaffold_22__1_contigs__length_35913238_pilon	2000000	3000000	962
Scaffold_22__1_contigs__length_35913238_pilon	3000000	4000000	963
Scaffold_22__1_contigs__length_35913238_pilon	4000000	5000000	964
Scaffold_22__1_contigs__length_35913238_pilon	5000000	6000000	965
Scaffold_22__1_contigs__length_35913238_pilon	6000000	7000000	966
Scaffold_22__1_contigs__length_35913238_pilon	7000000	8000000	967
Scaffold_22__1_contigs__length_35913238_pilon	8000000	9000000	968
Scaffold_22__1_contigs__length_35913238_pilon	9000000	10000000	969
Scaffold_22__1_contigs__length_35913238_pilon	10000000	11000000	970
Scaffold_22__1_contigs__length_35913238_pilon	11000000	12000000	971
Scaffold_22__1_contigs__length_35913238_pilon	12000000	13000000	972
Scaffold_22__1_contigs__length_35913238_pilon	13000000	14000000	973
Scaffold_22__1_contigs__length_35913238_pilon	14000000	15000000	974
Scaffold_22__1_contigs__length_35913238_pilon	15000000	16000000	975
Scaffold_22__1_contigs__length_35913238_pilon	16000000	17000000	976
Scaffold_22__1_contigs__length_35913238_pilon	17000000	18000000	977
Scaffold_22__1_contigs__length_35913238_pilon	18000000	19000000	978
Scaffold_22__1_contigs__length_35913238_pilon	19000000	20000000	979
Scaffold_22__1_contigs__length_35913238_pilon	20000000	21000000	980
Scaffold_22__1_contigs__length_35913238_pilon	21000000	22000000	981
Scaffold_22__1_contigs__length_35913238_pilon	22000000	23000000	982
Scaffold_22__1_contigs__length_35913238_pilon	23000000	24000000	983
Scaffold_22__1_contigs__length_35913238_pilon	24000000	25000000	984
Scaffold_22__1_contigs__length_35913238_pilon	25000000	26000000	985
Scaffold_22__1_contigs__length_35913238_pilon	26000000	27000000	986
Scaffold_22__1_contigs__length_35913238_pilon	27000000	28000000	987
Scaffold_22__1_contigs__length_35913238_pilon	28000000	29000000	988
Scaffold_22__1_contigs__length_35913238_pilon	29000000	30000000	989
Scaffold_22__1_contigs__length_35913238_pilon	30000000	31000000	990
Scaffold_22__1_contigs__length_35913238_pilon	31000000	32000000	991
Scaffold_22__1_contigs__length_35913238_pilon	32000000	33000000	992
Scaffold_22__1_contigs__length_35913238_pilon	33000000	34000000	993
Scaffold_22__1_contigs__length_35913238_pilon	34000000	35000000	994
Scaffold_22__1_contigs__length_35913238_pilon	35000000	35945698	995
Scaffold_23__1_contigs__length_28996876_pilon	0	1000000	996
Scaffold_23__1_contigs__length_28996876_pilon	1000000	2000000	997
Scaffold_23__1_contigs__length_28996876_pilon	2000000	3000000	998
Scaffold_23__1_contigs__length_28996876_pilon	3000000	4000000	999
Scaffold_23__1_contigs__length_28996876_pilon	4000000	5000000	1000
Scaffold_23__1_contigs__length_28996876_pilon	5000000	6000000	1001
Scaffold_23__1_contigs__length_28996876_pilon	6000000	7000000	1002
Scaffold_23__1_contigs__length_28996876_pilon	7000000	8000000	1003
Scaffold_23__1_contigs__length_28996876_pilon	8000000	9000000	1004
Scaffold_23__1_contigs__length_28996876_pilon	9000000	10000000	1005
Scaffold_23__1_contigs__length_28996876_pilon	10000000	11000000	1006
Scaffold_23__1_contigs__length_28996876_pilon	11000000	12000000	1007
Scaffold_23__1_contigs__length_28996876_pilon	12000000	13000000	1008
Scaffold_23__1_contigs__length_28996876_pilon	13000000	14000000	1009
Scaffold_23__1_contigs__length_28996876_pilon	14000000	15000000	1010
Scaffold_23__1_contigs__length_28996876_pilon	15000000	16000000	1011
Scaffold_23__1_contigs__length_28996876_pilon	16000000	17000000	1012
Scaffold_23__1_contigs__length_28996876_pilon	17000000	18000000	1013
Scaffold_23__1_contigs__length_28996876_pilon	18000000	19000000	1014
Scaffold_23__1_contigs__length_28996876_pilon	19000000	20000000	1015
Scaffold_23__1_contigs__length_28996876_pilon	20000000	21000000	1016
Scaffold_23__1_contigs__length_28996876_pilon	21000000	22000000	1017
Scaffold_23__1_contigs__length_28996876_pilon	22000000	23000000	1018
Scaffold_23__1_contigs__length_28996876_pilon	23000000	24000000	1019
Scaffold_23__1_contigs__length_28996876_pilon	24000000	25000000	1020
Scaffold_23__1_contigs__length_28996876_pilon	25000000	26000000	1021
Scaffold_23__1_contigs__length_28996876_pilon	26000000	27000000	1022
Scaffold_23__1_contigs__length_28996876_pilon	27000000	28000000	1023
Scaffold_23__1_contigs__length_28996876_pilon	28000000	29000000	1024
Scaffold_23__1_contigs__length_28996876_pilon	29000000	29013476	1025
Scaffold_24__1_contigs__length_23054250_pilon	0	1000000	1026
Scaffold_24__1_contigs__length_23054250_pilon	1000000	2000000	1027
Scaffold_24__1_contigs__length_23054250_pilon	2000000	3000000	1028
Scaffold_24__1_contigs__length_23054250_pilon	3000000	4000000	1029
Scaffold_24__1_contigs__length_23054250_pilon	4000000	5000000	1030
Scaffold_24__1_contigs__length_23054250_pilon	5000000	6000000	1031
Scaffold_24__1_contigs__length_23054250_pilon	6000000	7000000	1032
Scaffold_24__1_contigs__length_23054250_pilon	7000000	8000000	1033
Scaffold_24__1_contigs__length_23054250_pilon	8000000	9000000	1034
Scaffold_24__1_contigs__length_23054250_pilon	9000000	10000000	1035
Scaffold_24__1_contigs__length_23054250_pilon	10000000	11000000	1036
Scaffold_24__1_contigs__length_23054250_pilon	11000000	12000000	1037
Scaffold_24__1_contigs__length_23054250_pilon	12000000	13000000	1038
Scaffold_24__1_contigs__length_23054250_pilon	13000000	14000000	1039
Scaffold_24__1_contigs__length_23054250_pilon	14000000	15000000	1040
Scaffold_24__1_contigs__length_23054250_pilon	15000000	16000000	1041
Scaffold_24__1_contigs__length_23054250_pilon	16000000	17000000	1042
Scaffold_24__1_contigs__length_23054250_pilon	17000000	18000000	1043
Scaffold_24__1_contigs__length_23054250_pilon	18000000	19000000	1044
Scaffold_24__1_contigs__length_23054250_pilon	19000000	20000000	1045
Scaffold_24__1_contigs__length_23054250_pilon	20000000	21000000	1046
Scaffold_24__1_contigs__length_23054250_pilon	21000000	22000000	1047
Scaffold_24__1_contigs__length_23054250_pilon	22000000	23000000	1048
Scaffold_24__1_contigs__length_23054250_pilon	23000000	23068089	1049
Scaffold_25__1_contigs__length_14229661_pilon	0	1000000	1050
Scaffold_25__1_contigs__length_14229661_pilon	1000000	2000000	1051
Scaffold_25__1_contigs__length_14229661_pilon	2000000	3000000	1052
Scaffold_25__1_contigs__length_14229661_pilon	3000000	4000000	1053
Scaffold_25__1_contigs__length_14229661_pilon	4000000	5000000	1054
Scaffold_25__1_contigs__length_14229661_pilon	5000000	6000000	1055
Scaffold_25__1_contigs__length_14229661_pilon	6000000	7000000	1056
Scaffold_25__1_contigs__length_14229661_pilon	7000000	8000000	1057
Scaffold_25__1_contigs__length_14229661_pilon	8000000	9000000	1058
Scaffold_25__1_contigs__length_14229661_pilon	9000000	10000000	1059
Scaffold_25__1_contigs__length_14229661_pilon	10000000	11000000	1060
Scaffold_25__1_contigs__length_14229661_pilon	11000000	12000000	1061
Scaffold_25__1_contigs__length_14229661_pilon	12000000	13000000	1062
Scaffold_25__1_contigs__length_14229661_pilon	13000000	14000000	1063
Scaffold_25__1_contigs__length_14229661_pilon	14000000	14237801	1064
Scaffold_26__1_contigs__length_13983176_pilon	0	1000000	1065
Scaffold_26__1_contigs__length_13983176_pilon	1000000	2000000	1066
Scaffold_26__1_contigs__length_13983176_pilon	2000000	3000000	1067
Scaffold_26__1_contigs__length_13983176_pilon	3000000	4000000	1068
Scaffold_26__1_contigs__length_13983176_pilon	4000000	5000000	1069
Scaffold_26__1_contigs__length_13983176_pilon	5000000	6000000	1070
Scaffold_26__1_contigs__length_13983176_pilon	6000000	7000000	1071
Scaffold_26__1_contigs__length_13983176_pilon	7000000	8000000	1072
Scaffold_26__1_contigs__length_13983176_pilon	8000000	9000000	1073
Scaffold_26__1_contigs__length_13983176_pilon	9000000	10000000	1074
Scaffold_26__1_contigs__length_13983176_pilon	10000000	11000000	1075
Scaffold_26__1_contigs__length_13983176_pilon	11000000	12000000	1076
Scaffold_26__1_contigs__length_13983176_pilon	12000000	13000000	1077
Scaffold_26__1_contigs__length_13983176_pilon	13000000	13990091	1078
Scaffold_27__1_contigs__length_13241970_pilon	0	1000000	1079
Scaffold_27__1_contigs__length_13241970_pilon	1000000	2000000	1080
Scaffold_27__1_contigs__length_13241970_pilon	2000000	3000000	1081
Scaffold_27__1_contigs__length_13241970_pilon	3000000	4000000	1082
Scaffold_27__1_contigs__length_13241970_pilon	4000000	5000000	1083
Scaffold_27__1_contigs__length_13241970_pilon	5000000	6000000	1084
Scaffold_27__1_contigs__length_13241970_pilon	6000000	7000000	1085
Scaffold_27__1_contigs__length_13241970_pilon	7000000	8000000	1086
Scaffold_27__1_contigs__length_13241970_pilon	8000000	9000000	1087
Scaffold_27__1_contigs__length_13241970_pilon	9000000	10000000	1088
Scaffold_27__1_contigs__length_13241970_pilon	10000000	11000000	1089
Scaffold_27__1_contigs__length_13241970_pilon	11000000	12000000	1090
Scaffold_27__1_contigs__length_13241970_pilon	12000000	13000000	1091
Scaffold_27__1_contigs__length_13241970_pilon	13000000	13249498	1092
Scaffold_28__1_contigs__length_4768798_pilon	0	1000000	1093
Scaffold_28__1_contigs__length_4768798_pilon	1000000	2000000	1094
Scaffold_28__1_contigs__length_4768798_pilon	2000000	3000000	1095
Scaffold_28__1_contigs__length_4768798_pilon	3000000	4000000	1096
Scaffold_28__1_contigs__length_4768798_pilon	4000000	4771094	1097
Scaffold_29__1_contigs__length_4469600_pilon	0	1000000	1098
Scaffold_29__1_contigs__length_4469600_pilon	1000000	2000000	1099
Scaffold_29__1_contigs__length_4469600_pilon	2000000	3000000	1100
Scaffold_29__1_contigs__length_4469600_pilon	3000000	4000000	1101
Scaffold_29__1_contigs__length_4469600_pilon	4000000	4471695	1102
Scaffold_30__1_contigs__length_3116999_pilon	0	1000000	1103
Scaffold_30__1_contigs__length_3116999_pilon	1000000	2000000	1104
Scaffold_30__1_contigs__length_3116999_pilon	2000000	3000000	1105
Scaffold_30__1_contigs__length_3116999_pilon	3000000	3118140	1106
Scaffold_31__1_contigs__length_3010019_pilon	0	1000000	1107
Scaffold_31__1_contigs__length_3010019_pilon	1000000	2000000	1108
Scaffold_31__1_contigs__length_3010019_pilon	2000000	3000000	1109
Scaffold_31__1_contigs__length_3010019_pilon	3000000	3011478	1110
Scaffold_32__1_contigs__length_2955704_pilon	0	1000000	1111
Scaffold_32__1_contigs__length_2955704_pilon	1000000	2000000	1112
Scaffold_32__1_contigs__length_2955704_pilon	2000000	2957075	1113
Scaffold_33__1_contigs__length_2856901_pilon	0	1000000	1114
Scaffold_33__1_contigs__length_2856901_pilon	1000000	2000000	1115
Scaffold_33__1_contigs__length_2856901_pilon	2000000	2858821	1116
Scaffold_34__1_contigs__length_2629520_pilon	0	1000000	1117
Scaffold_34__1_contigs__length_2629520_pilon	1000000	2000000	1118
Scaffold_34__1_contigs__length_2629520_pilon	2000000	2630333	1119
Scaffold_35__1_contigs__length_1935909_pilon	0	1000000	1120
Scaffold_35__1_contigs__length_1935909_pilon	1000000	1936471	1121
Scaffold_36__1_contigs__length_1797346_pilon	0	1000000	1122
Scaffold_36__1_contigs__length_1797346_pilon	1000000	1798145	1123
Scaffold_37__1_contigs__length_1687728_pilon	0	1000000	1124
Scaffold_37__1_contigs__length_1687728_pilon	1000000	1688405	1125
Scaffold_38__1_contigs__length_1544198_pilon	0	1000000	1126
Scaffold_38__1_contigs__length_1544198_pilon	1000000	1544768	1127
Scaffold_39__1_contigs__length_1403739_pilon	0	1000000	1128
Scaffold_39__1_contigs__length_1403739_pilon	1000000	1404621	1129
Scaffold_40__1_contigs__length_1388640_pilon	0	1000000	1130
Scaffold_40__1_contigs__length_1388640_pilon	1000000	1388956	1131
Scaffold_41__1_contigs__length_1339820_pilon	0	1000000	1132
Scaffold_41__1_contigs__length_1339820_pilon	1000000	1340432	1133
Scaffold_42__1_contigs__length_1331906_pilon	0	1000000	1134
Scaffold_42__1_contigs__length_1331906_pilon	1000000	1332511	1135
Scaffold_43__1_contigs__length_1316584_pilon	0	1000000	1136
Scaffold_43__1_contigs__length_1316584_pilon	1000000	1316876	1137
Scaffold_44__1_contigs__length_1314385_pilon	0	1000000	1138
Scaffold_44__1_contigs__length_1314385_pilon	1000000	1315162	1139
Scaffold_45__1_contigs__length_1260105_pilon	0	1000000	1140
Scaffold_45__1_contigs__length_1260105_pilon	1000000	1260804	1141
Scaffold_46__1_contigs__length_1169225_pilon	0	1000000	1142
Scaffold_46__1_contigs__length_1169225_pilon	1000000	1169915	1143
Scaffold_47__1_contigs__length_1083325_pilon	0	1000000	1144
Scaffold_47__1_contigs__length_1083325_pilon	1000000	1083559	1145
Scaffold_48__1_contigs__length_985763_pilon	0	986075	1146
Scaffold_49__1_contigs__length_964681_pilon	0	965164	1147
Scaffold_50__1_contigs__length_938362_pilon	0	938665	1148
Scaffold_51__1_contigs__length_905262_pilon	0	905545	1149
Scaffold_52__1_contigs__length_894533_pilon	0	894900	1150
Scaffold_53__1_contigs__length_892398_pilon	0	892555	1151
Scaffold_54__1_contigs__length_889265_pilon	0	889586	1152
Scaffold_55__1_contigs__length_887147_pilon	0	887617	1153
Scaffold_56__1_contigs__length_877210_pilon	0	877349	1154
Scaffold_57__1_contigs__length_852473_pilon	0	853158	1155
Scaffold_58__1_contigs__length_828623_pilon	0	829108	1156
Scaffold_59__1_contigs__length_806204_pilon	0	806622	1157
Scaffold_60__1_contigs__length_796720_pilon	0	796961	1158
Scaffold_61__1_contigs__length_779756_pilon	0	780053	1159
Scaffold_62__1_contigs__length_770838_pilon	0	771148	1160
Scaffold_63__1_contigs__length_709137_pilon	0	709406	1161
Scaffold_64__1_contigs__length_706160_pilon	0	706569	1162
Scaffold_65__1_contigs__length_701920_pilon	0	702237	1163
Scaffold_66__1_contigs__length_654902_pilon	0	655253	1164
Scaffold_67__1_contigs__length_642179_pilon	0	642355	1165
Scaffold_68__1_contigs__length_638736_pilon	0	638950	1166
Scaffold_69__1_contigs__length_637330_pilon	0	637591	1167
Scaffold_70__1_contigs__length_633064_pilon	0	633244	1168
Scaffold_71__1_contigs__length_606264_pilon	0	606661	1169
Scaffold_72__1_contigs__length_606033_pilon	0	606248	1170
Scaffold_73__1_contigs__length_589788_pilon	0	589952	1171
Scaffold_74__1_contigs__length_588402_pilon	0	588524	1172
Scaffold_75__1_contigs__length_567515_pilon	0	567771	1173
Scaffold_76__1_contigs__length_567409_pilon	0	567574	1174
Scaffold_77__1_contigs__length_564769_pilon	0	564961	1175
Scaffold_78__1_contigs__length_561843_pilon	0	562085	1176
Scaffold_79__1_contigs__length_559180_pilon	0	559555	1177
Scaffold_80__1_contigs__length_553813_pilon	0	553953	1178
Scaffold_81__1_contigs__length_545109_pilon	0	545247	1179
Scaffold_82__1_contigs__length_521545_pilon	0	521634	1180
Scaffold_83__1_contigs__length_492613_pilon	0	492840	1181
Scaffold_84__1_contigs__length_488627_pilon	0	488843	1182
Scaffold_85__1_contigs__length_474606_pilon	0	474823	1183
Scaffold_86__1_contigs__length_474469_pilon	0	474637	1184
Scaffold_87__1_contigs__length_454918_pilon	0	455035	1185
Scaffold_88__1_contigs__length_448041_pilon	0	448434	1186
Scaffold_89__1_contigs__length_443570_pilon	0	443741	1187
Scaffold_90__1_contigs__length_430918_pilon	0	431030	1188
Scaffold_91__1_contigs__length_413411_pilon	0	413502	1189
Scaffold_92__1_contigs__length_404208_pilon	0	404316	1190
Scaffold_93__1_contigs__length_395732_pilon	0	395999	1191
Scaffold_94__1_contigs__length_393698_pilon	0	394026	1192
Scaffold_95__1_contigs__length_380228_pilon	0	380330	1193
Scaffold_96__1_contigs__length_367262_pilon	0	367477	1194
Scaffold_97__1_contigs__length_338755_pilon	0	338905	1195
Scaffold_98__1_contigs__length_335564_pilon	0	335678	1196
Scaffold_99__1_contigs__length_323406_pilon	0	323550	1197
Scaffold_100__1_contigs__length_311780_pilon	0	311861	1198
Scaffold_101__1_contigs__length_297651_pilon	0	297725	1199
Scaffold_102__1_contigs__length_287319_pilon	0	287478	1200
Scaffold_103__1_contigs__length_275955_pilon	0	276047	1201
Scaffold_104__1_contigs__length_263549_pilon	0	263578	1202
Scaffold_105__1_contigs__length_262673_pilon	0	262796	1203
Scaffold_106__1_contigs__length_256847_pilon	0	256902	1204
Scaffold_107__1_contigs__length_255995_pilon	0	256065	1205
Scaffold_108__1_contigs__length_254589_pilon	0	254651	1206
Scaffold_109__1_contigs__length_247351_pilon	0	247445	1207
Scaffold_110__1_contigs__length_247015_pilon	0	247035	1208
Scaffold_111__1_contigs__length_238570_pilon	0	238706	1209
Scaffold_112__1_contigs__length_238456_pilon	0	238544	1210
Scaffold_113__1_contigs__length_234537_pilon	0	234601	1211
Scaffold_114__1_contigs__length_228029_pilon	0	228090	1212
Scaffold_115__1_contigs__length_218440_pilon	0	218539	1213
Scaffold_116__1_contigs__length_214205_pilon	0	214324	1214
Scaffold_117__1_contigs__length_203990_pilon	0	204122	1215
Scaffold_118__1_contigs__length_203095_pilon	0	203092	1216
Scaffold_119__1_contigs__length_201995_pilon	0	202230	1217
Scaffold_120__1_contigs__length_198887_pilon	0	198996	1218
Scaffold_121__1_contigs__length_184365_pilon	0	184477	1219
Scaffold_122__1_contigs__length_183411_pilon	0	183541	1220
Scaffold_123__1_contigs__length_183110_pilon	0	183139	1221
Scaffold_124__1_contigs__length_180463_pilon	0	180540	1222
Scaffold_125__1_contigs__length_171678_pilon	0	171767	1223
Scaffold_126__1_contigs__length_170810_pilon	0	170906	1224
Scaffold_127__1_contigs__length_168366_pilon	0	168367	1225
Scaffold_128__1_contigs__length_163778_pilon	0	163813	1226
Scaffold_129__1_contigs__length_157824_pilon	0	157857	1227
Scaffold_130__1_contigs__length_155166_pilon	0	155190	1228
Scaffold_131__1_contigs__length_144216_pilon	0	144380	1229
Scaffold_132__1_contigs__length_144176_pilon	0	144231	1230
Scaffold_133__1_contigs__length_143213_pilon	0	143239	1231
Scaffold_134__1_contigs__length_141695_pilon	0	141740	1232
Scaffold_135__1_contigs__length_138984_pilon	0	139073	1233
Scaffold_136__1_contigs__length_136700_pilon	0	136738	1234
Scaffold_137__1_contigs__length_134875_pilon	0	134895	1235
Scaffold_138__1_contigs__length_134090_pilon	0	134175	1236
Scaffold_139__1_contigs__length_133982_pilon	0	134052	1237
Scaffold_140__1_contigs__length_122957_pilon	0	123058	1238
Scaffold_141__1_contigs__length_120963_pilon	0	121013	1239
Scaffold_142__1_contigs__length_119035_pilon	0	119068	1240
Scaffold_143__1_contigs__length_115768_pilon	0	115859	1241
Scaffold_144__1_contigs__length_111159_pilon	0	111241	1242
Scaffold_145__1_contigs__length_103989_pilon	0	104060	1243
Scaffold_146__1_contigs__length_100193_pilon	0	100238	1244
Scaffold_147__1_contigs__length_99458_pilon	0	99518	1245
Scaffold_148__1_contigs__length_97679_pilon	0	97811	1246
Scaffold_149__1_contigs__length_95607_pilon	0	95649	1247
Scaffold_150__1_contigs__length_94849_pilon	0	94886	1248
Scaffold_151__1_contigs__length_92590_pilon	0	92678	1249
Scaffold_152__1_contigs__length_84485_pilon	0	84528	1250
Scaffold_153__1_contigs__length_83480_pilon	0	83551	1251
Scaffold_154__1_contigs__length_81206_pilon	0	81272	1252
Scaffold_155__1_contigs__length_80287_pilon	0	80309	1253
Scaffold_156__1_contigs__length_78545_pilon	0	78526	1254
Scaffold_157__1_contigs__length_76673_pilon	0	76735	1255
Scaffold_158__1_contigs__length_75536_pilon	0	75573	1256
Scaffold_159__1_contigs__length_68620_pilon	0	68656	1257
Scaffold_160__1_contigs__length_68032_pilon	0	68081	1258
Scaffold_161__1_contigs__length_66279_pilon	0	66311	1259
Scaffold_162__1_contigs__length_58692_pilon	0	58775	1260
Scaffold_163__1_contigs__length_53586_pilon	0	53638	1261
Scaffold_164__1_contigs__length_53018_pilon	0	53111	1262
Scaffold_165__1_contigs__length_46593_pilon	0	46640	1263
Scaffold_166__1_contigs__length_35976_pilon	0	35985	1264
Scaffold_167__1_contigs__length_34528_pilon	0	34525	1265
