# Supplementary material for: Chromosome-level genome assemblies of 2 hemichordates provide new insights into deuterostome origin and chromosome evolution
Source: PLoS Biol. 2024 Jun 3;22(6):e3002661. doi: 10.1371/journal.pbio.3002661 (PMC11175523; doi:10.1371/journal.pbio.3002661)
Supplement: S5 Data — (ZIP) [file pbio.3002661.s032.zip › PFL_HiC_1000000_iced.matrix]

1	1	869.354143
1	2	277.849415
1	3	135.265050
1	4	88.189609
1	5	88.899614
1	6	82.143580
1	7	72.367511
1	8	34.650559
1	9	36.646875
1	10	36.136532
1	11	35.806374
1	12	38.945829
1	13	42.624715
1	14	27.748382
1	15	31.930345
1	16	44.817955
1	17	35.037187
1	18	41.566542
1	19	37.026419
1	20	28.613065
1	21	21.526941
1	22	33.084483
1	23	35.520024
1	24	22.997060
1	25	11.697963
1	26	21.465785
1	27	16.922083
1	28	19.988255
1	29	10.744794
1	30	14.363829
1	31	13.865901
1	32	13.938693
1	33	3.896353
1	34	9.181522
1	35	18.040180
1	36	6.234605
1	37	8.948279
1	38	8.861775
1	39	7.700288
1	40	5.156459
1	41	9.161032
1	42	6.667414
1	43	10.246545
1	44	12.825402
1	45	4.671244
1	46	9.672792
1	47	6.098962
1	48	12.125920
1	49	4.175026
1	50	7.560730
1	51	7.073273
1	52	1.766064
1	53	6.252363
1	54	4.331263
1	55	4.740057
1	56	11.531460
1	57	5.190674
1	58	16.120318
1	59	7.723321
1	60	7.726284
1	61	4.738540
1	62	8.122489
1	63	9.030345
1	64	11.800844
1	65	12.569921
1	66	7.775408
1	67	6.794152
1	68	6.496654
1	69	7.023911
1	70	6.346575
1	71	8.684323
1	72	4.920456
1	73	9.443462
1	74	9.716257
1	75	8.039469
1	76	5.429380
1	77	6.054417
1	78	21.113734
1	79	2.879169
1	80	7.444204
1	81	4.878902
1	82	4.759256
1	83	7.082279
1	84	7.615526
1	85	8.207528
1	86	5.349190
1	87	2.343261
1	88	9.658314
1	89	4.002735
1	90	9.249866
1	91	6.158844
1	92	1.919348
1	93	5.829341
1	94	6.963064
1	95	8.022033
1	96	5.608850
1	97	8.024970
1	98	4.185980
1	99	5.123154
1	100	13.020584
1	101	3.119030
1	102	5.912694
1	103	1.741505
1	104	4.139745
1	105	6.883969
1	106	2.856506
1	107	6.259005
1	108	6.848385
1	109	8.441049
1	110	8.577251
1	111	4.341103
1	112	8.663070
1	113	5.300242
1	114	4.205192
1	115	4.196670
1	116	5.070166
1	118	7.415690
1	119	3.835621
1	120	8.422725
1	122	3.185318
1	123	3.837088
1	124	4.465844
1	125	4.755967
1	126	5.350209
1	127	4.383059
1	128	3.372301
1	129	4.522853
1	130	3.532493
1	131	7.036796
1	132	4.822648
1	133	4.935089
1	134	4.022779
1	135	5.147572
1	136	1.617856
1	137	4.122336
1	138	4.233219
1	139	4.425138
1	140	3.473884
1	141	0.820438
1	142	2.081893
1	143	3.357878
1	144	2.733728
1	145	3.178311
1	146	6.087330
1	147	4.906616
1	148	1.846614
1	149	3.817742
1	150	0.809670
1	151	2.403043
1	152	3.764451
1	153	6.325660
1	154	3.357157
1	155	4.761444
1	156	2.501088
1	157	1.929323
1	158	1.507874
1	159	3.881639
1	160	1.634135
1	161	4.891809
1	162	3.619599
1	163	2.982885
1	164	5.572786
1	165	3.260761
1	166	4.551701
1	167	4.486639
1	168	1.238897
1	169	11.954166
1	170	14.244795
1	171	13.173664
1	172	11.966277
1	173	15.240648
1	174	10.946020
1	175	7.719610
1	176	11.409375
1	177	12.362753
1	178	5.678247
1	179	10.813025
1	180	6.188784
1	181	7.851650
1	182	5.396856
1	183	10.426716
1	184	10.293772
1	185	10.074085
1	186	9.353239
1	187	9.745303
1	188	5.250122
1	189	4.354369
1	190	5.992591
1	191	8.737533
1	192	4.802225
1	193	5.499309
1	194	3.768525
1	195	4.692744
1	196	5.126510
1	197	10.091066
1	198	5.208621
1	199	6.487821
1	200	4.461544
1	201	6.488743
1	202	8.153840
1	203	7.443111
1	204	12.014218
1	205	6.252375
1	206	8.833576
1	207	4.262984
1	208	6.649943
1	209	3.555846
1	210	5.978323
1	211	8.009988
1	212	4.810895
1	213	4.048632
1	214	5.104516
1	215	5.152957
1	216	5.909124
1	217	4.740250
1	218	3.076801
1	219	4.200217
1	220	14.684401
1	221	16.853321
1	222	10.034817
1	223	8.745783
1	224	11.449497
1	225	8.934619
1	226	9.059346
1	227	14.431212
1	228	6.255459
1	229	6.724108
1	230	4.431902
1	231	7.704560
1	232	7.178558
1	233	5.196886
1	234	8.801901
1	235	8.027956
1	236	7.480162
1	237	3.787503
1	238	3.717982
1	239	8.859160
1	240	8.636676
1	241	8.447767
1	242	6.018351
1	243	4.741864
1	244	3.995264
1	245	9.177765
1	246	5.551161
1	247	4.223860
1	248	8.518316
1	249	9.448532
1	250	5.859010
1	251	4.122200
1	252	7.576584
1	253	2.783897
1	254	2.448103
1	255	2.530957
1	256	2.595751
1	257	4.160754
1	258	5.786265
1	259	4.943987
1	260	8.859091
1	261	0.513731
1	262	5.516165
1	263	4.905683
1	264	5.615306
1	265	7.715570
1	266	7.672931
1	267	4.819573
1	269	13.958695
1	270	18.133956
1	271	18.545820
1	272	13.110256
1	273	10.525215
1	274	18.105097
1	275	13.968271
1	276	10.581119
1	277	10.366219
1	278	8.617530
1	279	10.203853
1	280	9.191742
1	281	7.351308
1	282	6.616607
1	283	5.321252
1	284	5.189177
1	285	9.911756
1	286	11.756880
1	287	7.852271
1	288	4.308324
1	289	8.615618
1	290	7.659785
1	291	5.020590
1	292	7.677971
1	293	9.336579
1	294	7.412657
1	295	5.517541
1	296	6.823483
1	297	3.658743
1	298	4.376697
1	299	6.694122
1	300	5.117125
1	301	5.755502
1	302	9.226148
1	303	7.484537
1	304	6.834681
1	305	6.443609
1	306	6.526723
1	307	4.879773
1	308	6.361379
1	309	6.159400
1	310	6.853151
1	311	5.876701
1	312	6.632645
1	313	4.671344
1	314	4.275387
1	315	5.675971
1	316	3.385040
1	317	17.912206
1	318	14.371731
1	319	13.704568
1	320	15.898176
1	321	12.595205
1	322	10.615172
1	323	12.797821
1	324	10.216886
1	325	11.707736
1	326	6.746292
1	327	7.890086
1	328	11.407880
1	329	12.902900
1	330	5.799232
1	331	5.641850
1	332	12.897400
1	333	4.717674
1	334	6.390779
1	335	7.189442
1	336	2.250218
1	337	3.205680
1	338	7.185861
1	339	4.779619
1	340	7.724692
1	341	3.157386
1	342	6.896592
1	343	5.555557
1	344	6.639281
1	345	3.716554
1	346	4.724659
1	347	2.028297
1	348	4.347495
1	349	5.718633
1	350	4.039456
1	351	5.384154
1	352	4.719037
1	353	10.185137
1	354	3.634689
1	355	6.560246
1	356	3.588743
1	357	5.871419
1	358	4.532367
1	359	2.404906
1	360	2.557823
1	361	2.531651
1	362	15.816349
1	363	8.108681
1	364	5.086930
1	365	6.643796
1	366	2.626236
1	367	5.633368
1	368	3.495209
1	369	4.930810
1	370	4.030931
1	371	8.983842
1	372	7.533034
1	373	5.406210
1	374	7.979640
1	375	5.852964
1	376	5.681850
1	377	3.451256
1	378	5.697915
1	379	6.014623
1	380	5.158453
1	381	7.019251
1	382	5.244313
1	383	3.684540
1	384	4.759262
1	385	10.249872
1	386	8.166956
1	387	9.952533
1	388	4.611333
1	389	8.031729
1	390	6.556978
1	391	8.050325
1	392	6.453429
1	393	10.058075
1	394	9.783484
1	395	8.728817
1	396	13.268602
1	397	4.460301
1	398	7.088007
1	399	11.957421
1	400	8.779343
1	401	5.872400
1	402	6.705115
1	403	13.172702
1	404	8.479963
1	405	12.359727
1	406	20.944989
1	407	21.505800
1	408	15.488529
1	409	7.480825
1	410	10.499791
1	411	12.982891
1	412	24.151813
1	413	14.315996
1	414	17.746393
1	415	12.506568
1	416	13.159108
1	417	9.744805
1	418	7.302958
1	419	5.344606
1	420	9.094745
1	421	11.839331
1	422	9.576354
1	423	20.035152
1	424	4.864629
1	425	10.632179
1	426	5.238052
1	427	9.578066
1	428	7.338511
1	429	4.951254
1	430	10.098011
1	431	6.173108
1	432	6.087667
1	433	5.212932
1	434	8.325556
1	435	2.712942
1	436	7.773143
1	437	9.848666
1	438	4.034426
1	439	7.685214
1	440	5.992676
1	441	3.785832
1	442	3.183585
1	443	4.494038
1	444	5.262497
1	445	4.913649
1	446	4.602146
1	447	5.345487
1	448	4.102612
1	449	4.063779
1	450	10.435351
1	451	6.126095
1	452	5.917798
1	453	6.181344
1	454	8.735303
1	455	3.192970
1	456	3.807801
1	457	12.917835
1	458	14.146046
1	459	14.689231
1	460	13.492702
1	461	14.320796
1	462	14.438154
1	463	6.167533
1	464	9.724378
1	465	5.235090
1	466	7.833004
1	467	8.783383
1	468	7.269656
1	469	6.513537
1	470	12.814927
1	471	7.872923
1	472	7.658292
1	473	6.426054
1	474	6.401676
1	475	7.407416
1	476	6.631219
1	477	8.054872
1	478	7.201896
1	479	4.528969
1	480	7.784054
1	481	4.400075
1	482	7.293959
1	483	3.784565
1	484	5.497733
1	485	3.325312
1	486	6.014914
1	487	3.644276
1	488	7.198363
1	489	4.643706
1	490	4.866423
1	491	5.101860
1	492	3.223048
1	493	3.484703
1	494	6.167847
1	495	3.126220
1	496	1.514344
1	497	6.165706
1	498	12.736993
1	499	4.848914
1	500	5.312907
1	501	2.631513
1	502	7.131258
1	503	2.366335
1	504	4.239566
1	505	4.542289
1	506	5.905267
1	507	5.570057
1	508	4.297289
1	509	5.869634
1	510	4.883920
1	511	7.831397
1	512	3.927504
1	513	7.657160
1	514	3.329026
1	515	6.748979
1	516	5.653712
1	517	5.832774
1	518	8.450274
1	519	36.967326
1	520	7.649786
1	521	6.919194
1	522	7.503312
1	523	7.696650
1	524	9.296784
1	525	7.204088
1	526	6.033551
1	527	7.680273
1	528	8.648325
1	529	9.701988
1	530	9.615245
1	531	6.576691
1	532	12.319577
1	533	7.946174
1	534	17.245176
1	535	11.105073
1	536	8.545623
1	537	6.272378
1	538	7.686376
1	539	2.720789
1	540	11.269105
1	541	10.003507
1	542	13.330610
1	543	14.211597
1	544	11.946875
1	545	13.258718
1	547	2.077360
1	548	4.704596
1	549	2.980268
1	550	3.179927
1	551	4.972305
1	552	7.560097
1	553	5.201762
1	554	4.036542
1	555	3.837534
1	556	3.389232
1	557	7.135459
1	558	6.992789
1	559	6.154896
1	560	6.946385
1	561	5.614846
1	562	6.558737
1	563	11.614547
1	564	10.444215
1	565	10.561250
1	566	7.256181
1	567	5.600775
1	568	6.090661
1	569	6.571164
1	570	9.069404
1	571	9.284279
1	572	6.918713
1	573	7.795359
1	574	5.076286
1	575	10.227368
1	576	7.919579
1	577	11.145622
1	578	6.834439
1	579	5.427803
1	580	13.709432
1	581	11.051473
1	582	9.209821
1	583	10.137898
1	584	13.338843
1	585	10.189464
1	586	12.269337
1	587	7.637077
1	588	8.575690
1	589	7.769681
1	590	13.581226
1	592	15.824941
1	593	17.172327
1	594	15.356202
1	595	13.877221
1	596	9.855325
1	597	11.073599
1	598	13.171191
1	599	13.746465
1	600	8.711122
1	601	9.820294
1	602	4.537480
1	603	5.341264
1	604	8.189475
1	605	5.799599
1	606	11.160001
1	607	4.668679
1	608	6.467720
1	609	5.737349
1	610	9.767660
1	611	10.080399
1	612	10.526283
1	613	5.871200
1	614	8.506502
1	615	13.360840
1	616	5.956511
1	617	4.873021
1	618	0.873484
1	619	16.175650
1	620	7.688204
1	621	6.680336
1	622	6.334649
1	623	5.626389
1	624	6.374031
1	625	2.686080
1	626	5.617372
1	627	4.129871
1	628	9.497591
1	629	5.667566
1	630	6.652320
1	631	15.046353
1	632	8.584498
1	633	5.515620
1	634	9.125504
1	635	11.151893
1	636	6.746814
1	637	22.216776
1	638	7.876690
1	639	7.358592
1	640	4.664392
1	641	6.086287
1	642	6.733791
1	643	6.356437
1	644	5.717325
1	645	8.140862
1	646	5.595715
1	647	6.549139
1	648	7.061249
1	649	3.345397
1	650	7.710961
1	651	5.109970
1	652	9.606325
1	653	7.080157
1	654	5.660683
1	655	8.682830
1	656	6.883859
1	657	5.640134
1	658	10.422371
1	659	6.723086
1	660	7.771254
1	661	9.917436
1	662	9.578120
1	663	6.825245
1	664	9.824901
1	665	10.759796
1	666	8.426377
1	667	20.060549
1	668	10.375552
1	669	9.911813
1	670	9.281159
1	671	8.648875
1	672	15.030079
1	673	11.028067
1	674	11.813326
1	675	11.447942
1	676	21.886450
1	677	4.776255
1	678	4.352467
1	679	6.134695
1	680	4.268686
1	681	3.661918
1	682	8.041548
1	683	2.833341
1	684	6.935475
1	685	3.680737
1	686	6.003314
1	687	4.639965
1	688	6.659683
1	689	6.193308
1	690	10.563389
1	691	8.990030
1	692	7.141917
1	693	6.521990
1	694	7.077848
1	695	8.835457
1	696	3.807783
1	697	8.616587
1	698	7.799718
1	699	6.777911
1	700	7.460946
1	701	12.691050
1	702	5.656711
1	703	6.942676
1	704	13.188117
1	705	11.054851
1	706	10.069055
1	707	11.710982
1	708	9.511795
1	709	11.074780
1	710	13.445991
1	711	11.071639
1	712	13.350248
1	713	16.489139
1	714	13.813294
1	715	20.219295
1	716	18.473001
1	717	16.166540
1	718	14.951218
1	719	5.021225
1	720	4.938834
1	721	4.759865
1	722	4.324025
1	723	8.993074
1	724	2.174626
1	725	5.037850
1	726	5.200424
1	727	5.273595
1	728	5.707736
1	729	7.608075
1	730	8.572220
1	731	4.156531
1	732	2.326700
1	733	7.264244
1	734	9.643394
1	735	8.689884
1	736	6.833519
1	737	5.664025
1	738	4.389663
1	739	4.828667
1	740	10.698588
1	741	8.556555
1	742	5.887813
1	743	10.059419
1	744	9.146725
1	745	7.091081
1	746	11.355455
1	747	5.990742
1	748	5.669545
1	749	9.623832
1	750	11.993401
1	751	6.683913
1	752	8.856519
1	753	14.476915
1	754	11.696390
1	755	15.869844
1	756	8.443719
1	757	11.704739
1	758	11.306716
1	759	16.050343
1	760	3.100833
1	761	3.759697
1	762	3.533432
1	763	7.142395
1	764	8.100714
1	765	9.717458
1	766	4.303111
1	767	3.592320
1	768	3.596272
1	769	6.634182
1	770	3.824372
1	771	4.241402
1	772	6.183450
1	773	6.677659
1	774	8.515849
1	775	5.895184
1	776	7.127113
1	777	2.961237
1	778	6.890871
1	779	6.380049
1	780	4.258130
1	781	11.521520
1	782	9.427148
1	783	8.294098
1	784	11.448470
1	785	6.841755
1	786	7.460341
1	787	8.123349
1	788	8.495743
1	789	8.679842
1	790	7.551510
1	791	5.755981
1	792	15.693794
1	793	10.109645
1	794	10.454861
1	795	18.499907
1	796	12.292125
1	797	14.894763
1	798	15.452154
1	799	10.408144
1	800	8.959516
1	801	3.685308
1	802	6.745558
1	803	3.811786
1	804	1.394446
1	805	2.841646
1	806	5.948077
1	807	6.127523
1	808	5.269839
1	809	6.655045
1	810	4.353005
1	811	4.759290
1	812	6.840745
1	813	6.291991
1	814	8.530073
1	815	7.499937
1	816	6.470812
1	817	8.582292
1	818	9.038622
1	819	7.555318
1	820	7.173226
1	821	5.938201
1	822	7.000295
1	823	5.950545
1	824	5.516580
1	825	5.186158
1	826	5.343186
1	827	8.535304
1	828	7.434766
1	829	8.746776
1	830	13.288915
1	831	10.777745
1	832	9.849956
1	833	8.532225
1	834	6.014871
1	835	10.440264
1	836	12.240018
1	837	11.698658
1	838	12.974389
1	839	13.602879
1	840	12.642531
1	841	11.538399
1	842	18.173046
1	843	15.602994
1	844	11.901132
1	845	15.494768
1	846	17.342936
1	847	9.671641
1	848	13.227758
1	849	10.347066
1	850	6.812827
1	851	9.411891
1	852	12.108066
1	853	12.595128
1	854	10.773013
1	855	6.025252
1	856	6.363593
1	857	6.927152
1	858	7.356510
1	859	9.961325
1	860	5.147084
1	861	8.779940
1	862	5.596104
1	863	11.843093
1	864	7.512980
1	865	8.797072
1	866	7.347744
1	867	5.951551
1	868	8.023830
1	869	6.121093
1	870	8.268868
1	871	7.295733
1	872	5.322533
1	873	5.687318
1	874	5.350767
1	875	5.063091
1	876	3.499469
1	877	6.473077
1	878	9.480830
1	879	2.350810
1	880	7.048950
1	881	7.587354
1	882	5.998302
1	883	4.311692
1	884	8.094127
1	885	5.800916
1	886	6.593554
1	887	5.993632
1	888	5.643076
1	889	3.607920
1	890	6.996091
1	891	8.472562
1	892	7.027677
1	893	7.942837
1	894	5.749257
1	895	7.514383
1	896	9.033255
1	897	4.768295
1	898	4.354951
1	899	4.390669
1	900	6.747607
1	901	8.674656
1	902	8.330263
1	903	8.186101
1	904	7.466822
1	905	13.297152
1	906	8.560835
1	907	9.912323
1	908	7.537426
1	909	5.276581
1	910	8.436872
1	911	10.163451
1	912	7.533486
1	913	8.548240
1	914	10.419522
1	915	10.178624
1	916	8.890506
1	917	11.515896
1	918	19.292447
1	919	12.738942
1	920	13.558681
1	921	7.006487
1	922	6.297099
1	923	7.559770
1	924	6.174492
1	925	6.019047
1	926	3.795719
1	927	7.420194
1	928	8.007938
1	929	6.384054
1	930	4.125147
1	931	7.351299
1	932	9.073523
1	933	6.331715
1	934	4.236093
1	935	4.187987
1	936	7.361717
1	937	7.766885
1	938	9.316853
1	939	7.581758
1	940	8.147422
1	941	6.159301
1	942	6.869412
1	943	8.505556
1	944	6.736938
1	945	7.120781
1	946	8.954044
1	947	6.186306
1	948	8.409609
1	949	9.695388
1	950	10.773379
1	951	9.724792
1	952	15.939623
1	953	11.468977
1	954	11.756004
1	955	8.766417
1	956	11.958476
1	957	15.614742
1	958	16.610661
1	959	15.184949
1	960	11.198763
1	961	12.710135
1	962	14.676364
1	963	9.303890
1	964	10.072761
1	965	11.399366
1	966	12.357059
1	967	10.776447
1	968	11.372385
1	969	22.150439
1	970	11.343923
1	971	11.980691
1	972	7.676345
1	973	11.850226
1	974	6.679993
1	975	11.894750
1	976	8.537319
1	977	5.721959
1	978	7.488456
1	979	4.427900
1	980	7.746834
1	981	12.354205
1	982	6.723949
1	983	5.909130
1	984	4.224587
1	985	6.926598
1	986	5.254652
1	987	4.132637
1	988	4.984059
1	989	6.767975
1	990	6.571809
1	991	4.731261
1	992	5.775276
1	993	4.666169
1	994	7.735331
1	995	7.758830
1	996	8.272529
1	999	4.566597
1	1000	20.624574
1	1001	3.138955
1	1002	4.250310
1	1003	3.648323
1	1004	5.428811
1	1005	4.941850
1	1006	3.654701
1	1007	4.130449
1	1008	4.818187
1	1009	6.460259
1	1010	7.438123
1	1011	4.746129
1	1012	6.168538
1	1013	13.510532
1	1014	0.902831
1	1015	7.728458
1	1016	6.335403
1	1017	1.844635
1	1018	6.756448
1	1019	6.118564
1	1020	4.962190
1	1021	3.644348
1	1022	6.030141
1	1023	7.361600
1	1024	5.790344
1	1026	11.270742
1	1027	11.520800
1	1028	5.597265
1	1029	12.627365
1	1030	6.551420
1	1031	6.404951
1	1032	6.465279
1	1033	9.404518
1	1034	6.791749
1	1035	9.618930
1	1036	5.544356
1	1037	5.770345
1	1038	6.438625
1	1039	8.676157
1	1040	6.036873
1	1041	6.649095
1	1042	8.969856
1	1043	2.036058
1	1044	2.958056
1	1045	6.931774
1	1046	3.537835
1	1047	4.752844
1	1048	3.619372
1	1049	4.607529
1	1050	4.849090
1	1051	2.939152
1	1052	4.288256
1	1053	4.519601
1	1054	4.569650
1	1055	4.111343
1	1056	4.815211
1	1057	3.529857
1	1058	6.460684
1	1059	2.807587
1	1060	1.400704
1	1061	5.396279
1	1062	3.028921
1	1063	1.582231
1	1064	5.641849
1	1065	5.126009
1	1066	6.161596
1	1067	1.983619
1	1068	4.019221
1	1069	10.273165
1	1070	7.550423
1	1071	4.242255
1	1072	7.299646
1	1073	4.280631
1	1074	8.991631
1	1075	5.862229
1	1076	3.450581
1	1077	6.410256
1	1078	10.041167
1	1079	14.176109
1	1080	17.943342
1	1081	7.352144
1	1082	10.263176
1	1083	6.981119
1	1084	8.323572
1	1085	8.647011
1	1086	4.976062
1	1087	9.670012
1	1088	6.743083
1	1089	9.080374
1	1090	9.177425
1	1091	5.455182
1	1093	2.999311
1	1094	4.275851
1	1095	5.221602
1	1096	6.272859
1	1097	6.016072
1	1098	7.339456
1	1099	14.955753
1	1100	5.954128
1	1101	2.789021
1	1102	4.757123
1	1103	4.700532
1	1104	4.591292
1	1105	2.676589
1	1107	2.354689
1	1108	2.605006
1	1109	8.984043
1	1111	2.578058
1	1112	13.273151
1	1113	3.360484
1	1114	1.865042
1	1115	9.489876
1	1116	5.316055
1	1117	6.686642
1	1118	0.879943
1	1120	15.681347
1	1121	7.369800
1	1122	5.252565
1	1123	2.588172
1	1124	0.955540
1	1125	4.837666
1	1126	0.797154
1	1127	9.517296
1	1128	6.999071
1	1129	9.734270
1	1130	12.592567
1	1131	7.108987
1	1132	4.000677
1	1134	4.756779
1	1135	7.299573
1	1136	5.454213
1	1138	4.250180
1	1139	4.687536
1	1140	4.706296
1	1141	2.947019
1	1142	7.685798
1	1143	3.058428
1	1144	6.493128
1	1146	5.286803
1	1147	3.289611
1	1148	5.830850
1	1149	3.006056
1	1150	2.189332
1	1151	8.144978
1	1152	0.953959
1	1153	8.133730
1	1154	5.580296
1	1155	1.447160
1	1156	15.946301
1	1157	7.489882
1	1158	1.137633
1	1159	2.081909
1	1160	2.956371
1	1161	5.559856
1	1162	2.818767
1	1163	2.507180
1	1164	1.332984
1	1165	4.098796
1	1166	6.258601
1	1167	7.951596
1	1168	4.613147
1	1169	6.552886
1	1170	4.331168
1	1171	1.197491
1	1172	1.477397
1	1173	4.817222
1	1174	13.702783
1	1175	4.148007
1	1176	1.417617
1	1177	3.610452
1	1178	5.632741
1	1179	1.740943
1	1181	3.554983
1	1182	4.109685
1	1183	6.479438
1	1185	4.211220
1	1186	4.073380
1	1187	1.665462
1	1188	4.562042
1	1189	5.554492
1	1190	2.049249
1	1191	6.867133
1	1192	1.765415
1	1193	9.029993
1	1195	27.269241
1	1196	2.336665
1	1197	7.271039
1	1198	67.350692
1	1199	2.684034
1	1200	4.493395
1	1201	3.869382
1	1203	5.772812
1	1204	3.261462
1	1205	10.438571
1	1206	3.280824
1	1207	8.334215
1	1208	22.158373
1	1211	5.096081
1	1212	74.745742
1	1213	3.027420
1	1214	10.980554
1	1216	4.433722
1	1217	3.854658
1	1218	3.539639
1	1219	6.368206
1	1220	8.717513
1	1221	4.050565
1	1223	29.942189
1	1224	3.594900
1	1226	5.052592
1	1227	3.176394
1	1229	6.322443
1	1232	4.988674
1	1233	23.142942
1	1236	7.887241
1	1238	1.386442
1	1241	16.299476
1	1247	6.697312
1	1249	16.781185
1	1255	10.998376
1	1256	7.074446
1	1258	3.006303
2	2	867.141152
2	3	881.002877
2	4	121.116868
2	5	120.128888
2	6	83.979204
2	7	75.394664
2	8	35.827434
2	9	43.304633
2	10	32.674483
2	11	34.774175
2	12	42.725294
2	13	46.369004
2	14	28.649190
2	15	34.217800
2	16	36.212088
2	17	17.339511
2	18	33.214009
2	19	30.075801
2	20	34.270271
2	21	22.630293
2	22	17.336266
2	23	29.738000
2	24	15.218006
2	25	16.871357
2	26	15.881825
2	27	21.534555
2	28	16.352021
2	29	17.091895
2	30	16.973352
2	31	15.569423
2	32	15.203982
2	33	9.916772
2	34	8.568370
2	35	19.131178
2	36	11.460191
2	37	8.947182
2	38	6.265133
2	39	8.982567
2	40	15.311242
2	41	6.994839
2	42	6.787808
2	43	5.490298
2	44	11.751291
2	45	5.283992
2	46	4.786956
2	47	8.537500
2	48	5.685141
2	49	3.542012
2	50	4.123529
2	51	6.300871
2	52	3.371163
2	53	9.282673
2	54	3.444900
2	55	6.786067
2	56	3.452848
2	57	1.651375
2	58	3.419042
2	59	9.828476
2	60	1.092472
2	61	3.618078
2	62	3.876167
2	63	1.149176
2	64	13.816021
2	65	13.470417
2	66	6.360917
2	67	11.116340
2	68	5.787218
2	69	12.513798
2	70	10.279142
2	71	4.834996
2	72	6.261630
2	73	6.470950
2	74	7.609002
2	75	8.656828
2	76	4.606181
2	77	5.136451
2	78	5.841028
2	79	4.885263
2	80	3.552480
2	81	7.450501
2	82	8.479090
2	83	4.096684
2	84	6.460866
2	85	10.444663
2	86	11.061741
2	87	7.951910
2	88	2.836360
2	89	11.036491
2	90	4.484234
2	91	5.598262
2	92	1.628338
2	93	3.179250
2	94	3.797569
2	95	6.562677
2	96	8.327272
2	97	3.713580
2	98	4.261566
2	99	9.779368
2	100	3.550633
2	101	3.969188
2	102	5.374517
2	103	4.432378
2	104	5.268120
2	105	4.043234
2	106	3.635107
2	107	7.168526
2	108	3.486023
2	109	2.929592
2	110	5.457581
2	111	4.519934
2	112	1.837395
2	113	4.817811
2	114	3.822433
2	115	4.005421
2	116	0.806518
2	118	7.077745
2	119	3.660826
2	120	8.038888
2	121	5.252499
2	122	3.040158
2	123	4.882968
2	124	1.894368
2	125	7.262768
2	126	5.957457
2	127	2.788877
2	128	4.291493
2	129	3.453391
2	130	4.495349
2	131	4.477412
2	132	6.695087
2	133	2.854660
2	134	5.972485
2	135	3.639251
2	136	3.088255
2	137	7.494237
2	139	3.128502
2	140	1.768306
2	141	1.044066
2	142	2.649357
2	144	6.957728
2	145	4.044627
2	146	4.426606
2	147	1.561005
2	148	1.174974
2	149	4.858348
2	150	4.121452
2	151	1.019348
2	152	5.748638
2	153	3.018695
2	154	6.408331
2	155	1.211855
2	157	3.682802
2	158	0.959439
2	159	3.951730
2	160	1.039777
2	161	1.037529
2	162	5.373897
2	163	0.948983
2	164	3.545884
2	165	5.809371
2	166	2.316946
2	167	1.903189
2	168	4.729755
2	169	12.314903
2	170	11.468429
2	171	18.087932
2	172	13.151403
2	173	12.121756
2	174	5.969824
2	175	9.823753
2	176	13.712618
2	177	6.817410
2	178	10.838961
2	179	4.378291
2	180	8.663236
2	181	6.661189
2	182	7.211277
2	183	5.769017
2	184	7.705622
2	185	8.332994
2	186	6.492362
2	187	7.578751
2	188	8.222960
2	189	9.420115
2	190	9.868940
2	191	6.671479
2	192	6.111173
2	193	10.179290
2	194	4.110614
2	195	5.374666
2	196	8.698465
2	197	3.210400
2	198	3.314170
2	199	8.256214
2	200	6.150769
2	201	4.128693
2	202	6.423450
2	203	6.946051
2	204	7.644474
2	205	3.713076
2	206	6.353809
2	207	6.199944
2	208	4.556745
2	209	5.817944
2	210	4.347338
2	211	5.096640
2	212	4.452514
2	213	4.508151
2	214	5.496497
2	215	3.085885
2	216	3.470668
2	217	3.290349
2	218	0.783090
2	219	8.908458
2	220	12.203720
2	221	10.138606
2	222	7.662011
2	223	8.810958
2	224	8.325886
2	225	8.025840
2	226	6.038823
2	227	11.977008
2	228	14.152030
2	229	4.667403
2	230	6.152630
2	231	10.250265
2	232	8.304751
2	233	5.878584
2	234	7.882217
2	235	10.680515
2	236	6.980629
2	237	6.426490
2	238	7.885662
2	239	5.933638
2	240	6.594471
2	241	8.220883
2	242	7.020549
2	243	5.172309
2	244	2.033703
2	245	1.459920
2	246	5.137635
2	247	2.986202
2	248	2.580991
2	249	7.072900
2	250	7.456008
2	251	7.868689
2	252	7.611902
2	253	3.542707
2	254	2.336539
2	255	1.073608
2	256	5.505462
2	257	8.471770
2	258	1.699254
2	259	6.815874
2	260	7.891677
2	261	0.653760
2	262	2.005632
2	263	4.802178
2	264	6.699260
2	265	5.684460
2	266	2.603827
2	267	3.833281
2	268	5.536763
2	269	12.124248
2	270	13.846051
2	271	10.400386
2	272	11.916953
2	273	11.647031
2	274	9.792010
2	275	11.850413
2	276	6.120558
2	277	3.957526
2	278	9.536018
2	279	12.985130
2	280	7.241091
2	281	4.677531
2	282	7.429503
2	283	8.002884
2	284	7.619536
2	285	6.959126
2	286	3.491009
2	287	12.298553
2	288	9.137748
2	289	6.478720
2	290	6.203032
2	291	5.679163
2	292	4.559690
2	293	8.801083
2	294	6.152044
2	295	6.436342
2	296	5.343611
2	297	6.446785
2	298	9.113986
2	299	3.312846
2	300	4.341271
2	301	5.396842
2	302	6.438575
2	303	2.506475
2	304	3.106292
2	305	4.472701
2	306	4.671968
2	307	9.597055
2	308	7.517071
2	309	4.702965
2	310	3.114687
2	311	3.451625
2	312	2.979004
2	313	3.396924
2	314	5.803450
2	315	4.012821
2	317	14.728791
2	318	14.563504
2	319	15.584715
2	320	10.115781
2	321	9.395897
2	322	10.975707
2	323	7.402790
2	324	4.643470
2	325	7.747442
2	326	7.264346
2	327	8.701936
2	328	12.904302
2	329	10.672908
2	330	1.229989
2	331	4.487285
2	332	8.206430
2	333	8.405007
2	334	4.647270
2	335	8.005442
2	336	5.727126
2	337	7.139048
2	338	7.925250
2	339	8.109874
2	340	6.143888
2	341	3.013499
2	342	3.510562
2	343	3.534921
2	344	6.336718
2	345	0.945916
2	346	3.607479
2	347	1.935864
2	348	4.149373
2	349	5.821894
2	350	3.426997
2	351	3.425860
2	352	5.254646
2	353	11.341148
2	354	7.268488
2	355	4.495282
2	356	1.826772
2	357	5.977439
2	358	5.767760
2	359	4.080551
2	360	6.510024
2	361	8.054265
2	362	2.439689
2	363	4.012895
2	364	4.707986
2	365	6.575881
2	366	2.864633
2	367	4.779241
2	368	5.189220
2	369	3.764884
2	370	7.694471
2	371	8.070055
2	372	5.899275
2	373	5.503830
2	374	5.538906
2	375	3.192134
2	376	6.507503
2	377	5.646817
2	378	5.179288
2	379	9.950247
2	380	7.033392
2	381	3.572999
2	382	4.106930
2	383	1.562946
2	384	3.460857
2	385	4.536936
2	386	2.598258
2	388	10.758457
2	389	6.504239
2	390	10.132269
2	391	6.402883
2	392	10.144789
2	393	10.735163
2	394	11.492473
2	395	9.826344
2	396	8.755310
2	397	8.919509
2	398	8.489405
2	399	12.814038
2	400	9.775796
2	401	8.220352
2	402	11.544290
2	403	10.776344
2	404	9.249735
2	405	12.058619
2	406	14.952238
2	407	12.054803
2	408	10.751049
2	409	8.654439
2	410	6.680866
2	411	14.764030
2	412	20.489934
2	413	13.062052
2	414	10.857475
2	415	8.252481
2	416	10.971453
2	417	12.400958
2	418	5.974414
2	419	7.773019
2	420	10.126997
2	421	6.163524
2	422	8.936834
2	423	6.864350
2	424	4.421848
2	425	4.117888
2	426	3.332897
2	427	10.726118
2	428	9.338778
2	429	9.451234
2	430	4.942476
2	431	10.712346
2	432	6.972291
2	433	1.809226
2	434	6.886661
2	435	4.603216
2	436	7.693682
2	437	7.083942
2	438	4.563639
2	439	4.191421
2	440	6.196212
2	441	5.188336
2	442	3.472576
2	443	5.004110
2	444	2.870101
2	445	2.885985
2	446	5.324144
2	447	7.288407
2	448	4.746241
2	449	4.773644
2	450	6.351174
2	451	5.457124
2	452	5.438926
2	453	5.056843
2	454	5.558148
2	455	6.772136
2	456	26.651341
2	457	18.732661
2	458	12.001234
2	459	9.346546
2	460	9.300646
2	461	13.017309
2	462	7.349432
2	463	6.037404
2	464	11.249967
2	465	8.882699
2	466	6.977638
2	467	7.451654
2	468	10.407549
2	469	6.631151
2	470	12.813356
2	471	6.011313
2	472	7.087797
2	473	7.496143
2	474	3.054971
2	475	7.069849
2	476	2.812899
2	477	7.321713
2	478	10.183251
2	479	5.763436
2	480	8.667543
2	481	4.899482
2	482	3.712833
2	483	6.020161
2	484	3.498128
2	485	3.627168
2	486	3.827203
2	487	1.987543
2	488	7.124778
2	489	2.954723
2	490	3.538782
2	491	8.927160
2	492	4.101558
2	493	6.335048
2	494	6.976911
2	495	8.619732
2	496	5.781333
2	497	4.828492
2	498	5.118546
2	500	5.408842
2	501	6.697574
2	502	5.185733
2	503	4.215861
2	504	6.743936
2	505	4.624309
2	506	5.932794
2	507	7.088294
2	508	5.468606
2	509	4.268301
2	510	4.661352
2	511	5.605881
2	512	6.361128
2	513	9.744282
2	514	2.824281
2	515	5.725705
2	516	7.644424
2	517	6.280678
2	518	8.489665
2	519	7.021426
2	520	5.990706
2	521	5.870111
2	522	6.365666
2	523	6.529690
2	524	8.190567
2	525	25.975194
2	526	3.839061
2	527	8.144745
2	528	9.063443
2	529	5.487320
2	530	3.864027
2	531	7.725514
2	532	7.838769
2	533	6.741381
2	534	10.395338
2	535	3.768532
2	536	9.886285
2	537	8.780252
2	538	3.668048
2	539	8.078927
2	540	12.470207
2	541	8.237172
2	542	14.702264
2	543	12.792019
2	544	14.780937
2	545	11.707562
2	547	3.701025
2	548	2.993467
2	549	6.637055
2	550	4.046683
2	551	4.971695
2	552	6.413841
2	553	1.654903
2	554	7.419804
2	555	5.968766
2	556	5.175646
2	557	3.242993
2	558	3.664221
2	559	7.273076
2	560	4.679878
2	561	5.496378
2	562	2.635724
2	563	8.259601
2	564	6.645504
2	565	6.968859
2	566	9.777184
2	567	4.072791
2	568	14.855700
2	569	6.271705
2	570	12.640649
2	571	3.938302
2	572	6.732895
2	573	9.447761
2	574	6.459935
2	575	3.062366
2	576	7.558671
2	577	5.572127
2	578	4.831839
2	579	10.360900
2	580	11.630819
2	581	10.547840
2	582	7.813436
2	583	12.901197
2	584	9.793054
2	585	10.711720
2	586	8.989651
2	587	8.908831
2	588	20.834244
2	589	4.494306
2	590	4.320769
2	592	14.677113
2	593	11.957306
2	594	10.009246
2	595	12.465707
2	596	14.399618
2	597	13.120085
2	598	9.025304
2	599	8.746678
2	600	12.471213
2	601	11.108466
2	602	7.106789
2	603	6.797139
2	604	9.195609
2	605	8.610469
2	606	8.791650
2	607	7.129471
2	608	8.230634
2	609	9.734914
2	610	8.452429
2	611	7.519877
2	612	7.306606
2	613	5.136670
2	614	8.118847
2	615	10.201573
2	616	6.316737
2	617	8.681773
2	618	5.557851
2	619	4.502896
2	620	2.795368
2	621	4.250602
2	622	6.333872
2	623	3.905444
2	624	7.532022
2	625	10.254685
2	626	3.849196
2	627	3.941666
2	628	8.218726
2	629	5.409286
2	630	3.703678
2	631	4.505307
2	632	5.462192
2	633	3.779472
2	634	1.935476
2	635	7.095789
2	636	6.677846
2	637	5.654486
2	638	5.847128
2	639	7.116892
2	640	3.957181
2	641	2.710832
2	642	5.141537
2	643	4.044509
2	644	5.563773
2	645	6.413226
2	646	7.495732
2	647	9.260273
2	648	5.990628
2	649	4.257256
2	650	6.399618
2	651	7.586601
2	652	4.252081
2	653	4.004446
2	654	5.852943
2	655	7.734663
2	656	7.446170
2	657	7.177472
2	658	10.202469
2	659	6.542522
2	660	5.768860
2	661	4.543432
2	662	9.751072
2	663	9.771312
2	664	8.856211
2	665	6.319664
2	666	10.723164
2	667	16.725554
2	668	8.543525
2	669	7.677776
2	670	9.324423
2	671	13.323427
2	672	9.563423
2	673	12.664830
2	674	13.264675
2	675	9.855041
2	676	12.160761
2	677	6.078125
2	678	7.846668
2	679	5.510708
2	680	4.938370
2	681	5.048389
2	682	7.248688
2	683	6.009379
2	684	8.825885
2	685	4.683999
2	686	3.395397
2	687	1.476172
2	688	4.661207
2	689	7.318467
2	690	7.841555
2	691	5.968932
2	692	8.262362
2	693	9.406323
2	694	4.003140
2	695	16.354542
2	696	12.114189
2	697	9.030181
2	698	8.398666
2	699	7.187812
2	700	6.962695
2	701	9.228723
2	702	11.125059
2	703	11.043812
2	704	9.398378
2	705	4.893247
2	706	11.160223
2	707	11.591267
2	708	11.239834
2	709	10.911055
2	710	9.383441
2	711	10.144403
2	712	11.164293
2	713	9.146699
2	714	4.625895
2	715	6.597562
2	716	13.433262
2	717	13.131749
2	718	9.513245
2	719	2.738514
2	720	4.834629
2	721	4.542950
2	722	7.074809
2	723	7.084583
2	724	4.151050
2	725	4.487716
2	726	5.956118
2	727	9.395436
2	728	5.649389
2	729	6.454545
2	730	7.272507
2	731	5.770344
2	732	4.934818
2	733	6.676415
2	734	5.542151
2	735	7.037225
2	736	9.719214
2	737	5.045512
2	738	7.448212
2	739	5.632754
2	740	9.858932
2	741	5.646057
2	742	8.897535
2	743	10.241062
2	744	7.759906
2	745	6.617531
2	746	8.429531
2	747	7.623646
2	748	4.809933
2	749	5.857266
2	750	9.018724
2	751	11.543526
2	752	10.733858
2	753	13.398477
2	754	4.579843
2	755	16.938166
2	756	13.431543
2	757	11.585088
2	758	7.938539
2	759	11.875119
2	760	3.946030
2	761	7.655171
2	762	2.248272
2	763	4.894188
2	764	2.577184
2	765	3.637105
2	766	7.529521
2	767	4.571483
2	768	3.559510
2	769	6.753976
2	770	6.952551
2	771	6.168555
2	772	5.722822
2	773	3.922060
2	774	4.562958
2	775	6.966182
2	776	8.002729
2	777	6.029416
2	778	4.384562
2	779	8.119066
2	780	7.586283
2	781	4.550262
2	782	7.497948
2	783	4.397846
2	784	8.498579
2	785	9.190322
2	786	9.968506
2	787	9.045348
2	788	6.110813
2	789	8.591113
2	790	6.406556
2	791	33.877640
2	792	8.321446
2	793	11.695676
2	794	13.304554
2	795	14.929358
2	796	11.243122
[truncated: 693,905 more rows]
