# Supplementary material for: Chromosome-level genome assemblies of 2 hemichordates provide new insights into deuterostome origin and chromosome evolution
Source: PLoS Biol. 2024 Jun 3;22(6):e3002661. doi: 10.1371/journal.pbio.3002661 (PMC11175523; doi:10.1371/journal.pbio.3002661)
Supplement: S6 Data — (XLSX) [file pbio.3002661.s033.xlsx]

## Sheet: query=SPU
query=SPU					POC								PFL								BFL
protein_ID	description	chr	start	end	protein_ID	description	chr	start	end	pident	evalue	bitscore	protein_ID	description	chr	start	end	pident	evalue	bitscore	protein_ID	description	chr	start	end	pident	evalue	bitscore
XP_030827820.1	uncharacterized protein LOC588772 isoform X2	SPU1	9285	26260	g3250.t1	uncharacterized protein HI_0077-like	POC9	15177313	15184911	66.923	1.53e-130	379									XP_035669714.1	Rieske domain-containing protein-like	BFL3	13900588	13900771	44	4.33e-07	48.5
XP_030827818.1	uncharacterized protein LOC100889410	SPU1	26274	52495	g2863.t1	uncharacterized protein LOC117288432 isoform X2	POC9	6682144	6699273	57.627	0	647	TCONS_00044578.p1	Peptide-N4-N-acetyl-beta-D-glucosaminylasparagine amidase F precursor	Scaffold_58	88479	99593	54.453	0	761	XP_035698307.1	uncharacterized protein LOC118431301	BFL15	12414786	12415390	52.609	0	727
XP_030827821.1	uncharacterized protein LOC115919129	SPU1	41793	43513	g15287.t1	uncharacterized protein LOC115922969	POC3	12366221	12367423	47.059	2.41e-67	218	TCONS_00050395.p1	Gag-Pro-Pol polyprotein	PFL7	16034431	16039410	33.663	1.53e-27	115
XP_011661752.1	AP-4 complex subunit epsilon-1	SPU1	56358	108763	g2521.t1	AP-4 complex subunit epsilon-1-like	POC9	231737	236434	47.945	1.73e-87	284	TCONS_00033009.p1	AP-4 complex subunit epsilon-1	PFL23	13302790	13329615	39.281	3.17e-173	544	XP_035669971.1	AP-4 complex subunit epsilon-1 isoform X1	BFL3	9412437	9412568	40.049	2.1e-177	554
NP_001242990.1	ornithine decarboxylase antizyme 1-like	SPU1	113733	126558	g3163.t1	ornithine decarboxylase antizyme 1-like	POC9	13195002	13201951	45.122	1.01e-46	152	TCONS_00031698.p1	ornithine decarboxylase antizyme 1-like	PFL23	9092518	9099360	46.602	4.29e-30	110	XP_035670096.1	ornithine decarboxylase antizyme 1	BFL3	16253969	16253989	38.608	1.17e-27	103
XP_030828414.1	glycine receptor subunit alpha-3-like isoform X2	SPU1	142089	182826	g3139.t1	glycine receptor subunit alpha-3-like isoform X2	POC9	12669655	12682730	48.421	4.63e-116	343	TCONS_00055261.p1	glycine receptor subunit alpha-1	PFL9	15927189	15964709	38.205	2.91e-91	283	XP_035697889.1	glycine receptor subunit alpha-2-like	BFL14	14307629	14307702	37.25	3.87e-89	278
XP_030828274.1	uncharacterized protein LOC100892829 isoform X1	SPU1	194945	227587	g2689.t1	uncharacterized protein LOC117288607 isoform X1	POC9	3098829	3116914	43.741	0	575	TCONS_00041298.p1	Vacuolar protein 8	Scaffold_44	5626	62076	40.371	6.95e-177	526	XP_035669833.1	uncharacterized protein LOC118411572 isoform X1	BFL3	13839189	13839375	41.61	7.28e-161	478
XP_030828454.1	Transposon Ty3-I Gag-Pol polyprotein	SPU1	196631	200596	g14577.t1	laminin subunit beta-1-like isoform X2	POC19	14338823	14356355	64.419	0	1206	TCONS_00029219.p1	Transposon Ty3-G Gag-Pol poly	PFL21	12131270	12135824	44.178	0	1164	XP_035690003.1	uncharacterized protein K02A2.6-like	BFL11	18256576	18260538	34.773	0	746
XP_030828456.1	uncharacterized protein LOC755292	SPU1	231247	241545	g3366.t1	VDI83964.1 Hypothetical predicted protein	POC9	17622007	17629909	51.064	3.87e-137	397	TCONS_00019275.p1	PREDICTED: uncharacterized protein C17orf98-like	PFL18	17114096	17116476	69.565	2.53e-75	233	XP_035658375.1	Hypothetical predicted protein	BFL16	12677707	12677940	60.127	3.48e-59	189
XP_030856135.1	cytoplasmic dynein 1 intermediate chain 2-like isoform X1	SPU1	247423	274204	g3122.t1	cytoplasmic dynein 1 intermediate chain 2-like isoform X2	POC9	12159363	12190533	64.628	0	700	TCONS_00019772.p1	cytoplasmic dynein 1 intermediate chain 2 isoform X1	PFL18	38700347	38720332	73.684	0	710	XP_035699210.1	cytoplasmic dynein 1 intermediate chain 2 isoform X1	BFL15	12426670	12426768	60.891	0	711
XP_030828463.1	organic cation transporter protein-like	SPU1	280843	290658	g2519.t1	organic cation transporter protein-like	POC9	196512	217011	49.883	3.14e-144	423	TCONS_00001300.p1	organic cation transporter protein-like	PFL10	2832853	2843745	45.305	1.8e-121	366	XP_035680042.1	organic cation transporter protein-like	BFL6	22336466	22336600	43.897	2.42e-121	365
XP_030856399.1	GLI2 protein	SPU1	316029	391191	g3169.t1	zinc finger protein GLI2-like isoform X2	POC9	13360854	13382176	47.738	0	885	TCONS_00032477.p1	zinc finger protein GLI2-like isoform X2	PFL23	15371286	15455072	47.325	0	715	XP_035700250.1	zinc finger protein GLI2a isoform X1	BFL16	14259744	14259834	42.842	3.04e-160	520
XP_011670249.1	mothers against decapentaplegic homolog 2 isoform X1	SPU1	396346	428303	g3177.t1	mothers against decapentaplegic homolog 3-like isoform X1	POC9	13656892	13688285	80.717	0	719	TCONS_00020362.p1	mothers against decapentaplegic homolog 3 isoform X1	PFL18	21243852	21329975	66.397	0	654	XP_035669318.1	mothers against decapentaplegic homolog 3-like isoform X2	BFL3	7163714	7163910	69.831	0	632
XP_798515.2	GDP-fucose transporter 1-like	SPU1	439408	447358	g6638.t1	GDP-fucose transporter 1-like	POC2	2094039	2100632	55.524	1.5e-140	403	TCONS_00048927.p1	GDP-fucose transporter 1 isoform X2	PFL6	14760162	14815234	59.016	1.05e-149	428	XP_035678120.1	GDP-fucose transporter 1-like	BFL5	14372207	14372364	66.168	1.54e-154	441
XP_030856375.1	ADP-sugar pyrophosphatase-like	SPU1	464297	493642	g7397.t1	ADP-sugar pyrophosphatase-like	POC2	17504711	17521056	60.714	9.96e-88	260	TCONS_00047659.p1	ADP-sugar pyrophosphatase	PFL6	18203741	18210474	57.143	5.28e-53	173	XP_035676782.1	ADP-sugar pyrophosphatase isoform X1	BFL5	23369271	23369327	46.86	1.15e-63	199
XP_011668949.2	D(2) dopamine receptor-like	SPU1	503255	506585	g7396.t1	dopamine D2-like receptor	POC2	17446986	17448620	37.413	2.32e-44	166	TCONS_00047661.p1	dopamine D2-like receptor	PFL6	18285033	18287721	31.597	3.76e-34	139	XP_035691065.1	5-hydroxytryptamine receptor-like	BFL11	9619844	9620319	31.646	3.65e-24	107
XP_785354.1	ubiquitin thioesterase OTU1	SPU1	522389	525128									TCONS_00047658.p1	ubiquitin thioesterase OTU1	PFL6	18182505	18183419	48.185	4.71e-95	283	XP_035677522.1	ubiquitin thioesterase OTU1	BFL5	23350006	23350953	47.588	2.24e-104	307
XP_785293.2	protein DD3-3-like	SPU1	526039	542078	g7036.t1	protein DD3-3-like	POC2	9881289	9894840	68.502	0	897	TCONS_00049629.p1	protein DD3-3-like	PFL6	39533154	39545728	61.876	0	806	XP_035676788.1	protein DD3-3-like	BFL5	23383096	23383285	57.246	2.83e-158	462
XP_801877.1	protein DD3-3-like	SPU1	545219	559839	g7035.t1	protein DD3-3-like	POC2	9859453	9877494	58.167	0	876	TCONS_00048330.p1	protein DD3-3-like	PFL6	39545337	39567738	54.237	0	849	XP_035676786.1	protein DD3-3-like	BFL5	23410633	23410703	53.887	0	816
XP_800070.1	uncharacterized protein LOC580068	SPU1	561774	571354	g7034.t1	uncharacterized protein LOC117307104	POC2	9849988	9853542	53.667	1.2e-110	322	TCONS_00047358.p1	PREDICTED: uncharacterized protein LOC100366434 isoform X1	PFL6	5916129	5918484	41.765	2.66e-80	247
XP_030828123.1	toll-like receptor Tollo	SPU1	575261	589156	g7033.t1	toll-like receptor Tollo	POC2	9841190	9842974	35.919	1.21e-107	335	TCONS_00047734.p1	leucine-rich repeats and immunoglobulin-like domains protein 3 isoform X1	PFL6	20379820	20421887	28.653	7.82e-43	165	XP_035675972.1	fibroblast growth factor receptor 4-like	BFL5	16399340	16401206	29.401	1.11e-49	186
XP_011668891.1	flavin-containing monooxygenase FMO GS-OX-like 2	SPU1	662548	668348	g8046.t1	flavin-containing monooxygenase 5-like	POC22	4613437	4615659	34.821	1.48e-36	140	TCONS_00009307.p1	flavin-containing monooxygenase FMO GS-OX5-like	PFL13	36227933	36240195	50.474	2e-149	434	XP_035678403.1	flavin-containing monooxygenase FMO GS-OX5-like	BFL6	14478912	14479111	45.412	1.8e-127	375
XP_030855780.1	histone-lysine N-methyltransferase 2B-like	SPU1	669593	710453	g7594.t1	neuropilin and tolloid-like protein 2 isoform X5	POC2	21314066	21329686	33.386	2.53e-79	263	TCONS_00047211.p1	neuropilin and tolloid-like protein 2 isoform X5	PFL6	428036	458819	25.436	4.06e-32	131	XP_035685256.1	dentin sialophosphoprotein-like	BFL8	18684670	18684939	38.462	2.58e-09	60.8
XP_003729503.1	8-oxo-dGDP phosphatase NUDT18-like	SPU1	726118	736820	g7547.t1	8-oxo-dGDP phosphatase NUDT18-like	POC2	20463498	20471263	50.625	1.05e-109	321	TCONS_00036412.p1	8-oxo-dGDP phosphatase NUDT18-like	PFL2	21273957	21298642	38.782	3.37e-62	200	XP_035685132.1	8-oxo-dGDP phosphatase NUDT18-like	BFL8	12576538	12576631	38.043	5.42e-57	186
XP_001200305.1	protein LLP homolog	SPU1	742143	749034	g6935.t1	protein LLP homolog	POC2	8046375	8049408	46.795	1.2e-37	126	TCONS_00047577.p1	protein LLP homolog	PFL6	14700352	14705481	33.333	1.6e-09	53.1
XP_003729504.2	uncharacterized protein LOC100893430	SPU1	749691	754204	g7762.t1	uncharacterized protein LOC117307199	POC2	24963031	24964223	45.848	1.42e-83	254	TCONS_00037201.p1	PREDICTED: uncharacterized protein LOC100376927	PFL2	6159343	6164614	36.5	4.44e-32	121
XP_030827868.1	filamin-A isoform X1	SPU1	793279	873393	g7145.t1	filamin-A-like isoform X5	POC2	12392634	12427678	60.96	0	1795	TCONS_00049243.p1	filamin-A-like isoform X2	PFL6	25005033	25144603	60.742	0	3076	XP_035677732.1	FLNC	BFL5	3014168	3014504	56.796	0	1055
XP_030828209.1	homeobox protein MIXL1	SPU1	879463	887903	g7147.t1	paired mesoderm homeobox protein 2-like	POC2	12469552	12475587	62.903	2.31e-17	86.7	TCONS_00021207.p1	short stature homeobox protein 2 isoform X2	PFL19	17511100	17539378	48.529	1.5e-15	78.2	XP_035693605.1	short stature homeobox protein isoform X2	BFL12	16592141	16592381	47.761	8.25e-14	73.2
XP_011676400.1	egalitarian protein homolog	SPU1	890749	896800	g7671.t1	egalitarian protein homolog	POC2	23046562	23051474	27.511	2.8e-22	99	TCONS_00047895.p1	Hypothetical predicted protein	PFL6	25246621	25255924	31.579	2.37e-28	115	XP_035682613.1	piRNA biogenesis protein EXD1-like isoform X2	BFL7	11332847	11332955	25.907	1.49e-08	57.8
XP_003729510.2	egalitarian protein homolog	SPU1	899632	907928	g7671.t1	egalitarian protein homolog	POC2	23046562	23051474	29.056	1.15e-30	122	TCONS_00047895.p1	Hypothetical predicted protein	PFL6	25246621	25255924	45.506	3.42e-46	163	XP_035682613.1	piRNA biogenesis protein EXD1-like isoform X2	BFL7	11332847	11332955	32.515	2.25e-17	85.1
XP_030828536.1	nudix hydrolase 20, chloroplastic-like isoform X1	SPU1	907519	922642	g7666.t1	nudix hydrolase 20, chloroplastic-like isoform X1	POC2	22976611	22979604	49.289	9.27e-67	207	TCONS_00049248.p1	nudix hydrolase 20, chloroplastic-like	PFL6	25302411	25314573	50.658	9.61e-106	311	XP_035677659.1	nudix hydrolase 20, chloroplastic-like isoform X1	BFL5	18258803	18258872	51.007	3.51e-110	321
XP_030828467.1	carbohydrate sulfotransferase 1-like	SPU1	927877	931844	g1910.t1	carbohydrate sulfotransferase 1-like	POC4	9128351	9129493	32.808	6.25e-39	144	TCONS_00013550.p1	carbohydrate sulfotransferase 1-like	PFL15	5496172	5499253	35.57	7.3e-59	199	XP_035691005.1	carbohydrate sulfotransferase 1-like	BFL11	23054080	23054219	32.581	4.82e-48	174
XP_030828010.1	probable acyl-CoA dehydrogenase 6	SPU1	947019	963203	g2574.t1	probable acyl-CoA dehydrogenase 6	POC9	910207	914811	67.972	1.38e-143	410	TCONS_00038692.p1	probable acyl-CoA dehydrogenase 6	Scaffold_33	2760537	2777928	65.217	0	551	XP_035657769.1	probable acyl-CoA dehydrogenase 6	BFL16	3347420	3347608	68.312	0	570
XP_030827857.1	cysteine sulfinic acid decarboxylase isoform X1	SPU1	965912	1005073	g2575.t1	cysteine sulfinic acid decarboxylase-like	POC9	919496	936020	58.74	0	635	TCONS_00020624.p1	cysteine sulfinic acid decarboxylase-like	PFL18	30888457	30916725	55	0	576	XP_035700203.1	cysteine sulfinic acid decarboxylase isoform X2	BFL16	7626738	7626741	55.532	0	572
XP_030856155.1	neuronal acetylcholine receptor subunit alpha-3-like isoform X1	SPU1	1007613	1024833	g3289.t1	gamma-aminobutyric acid receptor subunit gamma-2-like isoform X2	POC9	15977653	15991683	50.943	1.51e-129	380	TCONS_00051277.p1	gamma-aminobutyric acid receptor subunit beta-like isoform X1	PFL7	4543705	4564354	47.532	1e-113	340	XP_035696087.1	gamma-aminobutyric acid receptor subunit beta-like isoform X2	BFL13	17313793	17313915	47.368	1.43e-107	323
XP_781171.3	thioredoxin domain-containing protein-like	SPU1	1027150	1038754	g3280.t1	Thioredoxin domain-containing protein	POC9	15827054	15836587	37.888	1.23e-65	209	TCONS_00020074.p1	thioredoxin domain-containing protein	PFL18	9426287	9458151	36.458	3.18e-34	129	XP_035671242.1	thioredoxin domain-containing protein	BFL3	6462495	6462654	33.818	2.87e-42	149
XP_030828884.1	serine-rich adhesin for platelets-like	SPU1	1049665	1079152	g3196.t1	serine-rich adhesin for platelets-like	POC9	14216619	14227966	31.31	9.49e-156	504	TCONS_00018970.p1	serine-rich adhesin for platelets-like	PFL18	4053779	4083919	33.216	1.55e-66	239	XP_035671167.1	serine-rich adhesin for platelets-like	BFL3	11018664	11018835	27.027	7.34e-32	136
XP_030828481.1	plexin-B1 isoform X2	SPU1	1112422	1130125	g7768.t1	plexin-B-like isoform X1	POC2	25037926	25059054	38.843	6.33e-30	124	TCONS_00046150.p1	plexin-B isoform X1	PFL5	19474843	19495199	28.106	5.26e-39	153	XP_035675365.1	plexin-A2 isoform X1	BFL5	21430167	21431333	28.484	1.4e-35	142
XP_030856412.1	plexin-B1 isoform X2	SPU1	1130429	1161431	g6918.t1	plexin-B-like isoform X2	POC2	7536442	7566372	32.165	0	560	TCONS_00048468.p1	Hypothetical predicted protein	PFL6	44125398	44175014	30.729	2.47e-159	508	XP_035675365.1	plexin-A2 isoform X1	BFL5	21430167	21431333	30.802	4.93e-147	485
XP_030828486.1	plexin-B1 isoform X2	SPU1	1168577	1210150	g6918.t1	plexin-B-like isoform X2	POC2	7536442	7566372	29.417	5.33e-129	432	TCONS_00049697.p1	plexin-A2	PFL6	41771903	41867449	27.031	0	614	XP_035675365.1	plexin-A2 isoform X1	BFL5	21430167	21431333	28.432	0	646
XP_030828490.1	plexin-B1 isoform X2	SPU1	1221863	1222940	g7768.t1	plexin-B-like isoform X1	POC2	25037926	25059054	43.902	1.2e-18	86.7	TCONS_00048477.p1	plexin-A4-like	PFL6	44488064	44489156	30.422	2.83e-30	117	XP_035675365.1	plexin-A2 isoform X1	BFL5	21430167	21431333	29.769	1.08e-28	117
XP_030828491.1	plexin-B1 isoform X2	SPU1	1224382	1242236	g6882.t1	plexin-B-like	POC2	6889835	6918156	32.824	1.01e-86	293	TCONS_00047489.p1	plexin-B-like isoform X2	PFL6	10856395	10901702	36.585	1.78e-101	336	XP_035677513.1	plexin-A2 isoform X1	BFL5	21340478	21341611	33.667	2.03e-81	278
XP_030828494.1	plexin-B1 isoform X2	SPU1	1242748	1261995	g6918.t1	plexin-B-like isoform X2	POC2	7536442	7566372	27.968	2.42e-90	310	TCONS_00048468.p1	Hypothetical predicted protein	PFL6	44125398	44175014	27.783	7.83e-86	301	XP_035675365.1	plexin-A2 isoform X1	BFL5	21430167	21431333	26.566	1.7e-77	277
XP_030828495.1	plexin-B1 isoform X2	SPU1	1278122	1322479	g7768.t1	plexin-B-like isoform X1	POC2	25037926	25059054	38.715	1.09e-93	320	TCONS_00046150.p1	plexin-B isoform X1	PFL5	19474843	19495199	29.391	2.44e-135	456	XP_035675365.1	plexin-A2 isoform X1	BFL5	21430167	21431333	27.796	5.19e-107	380
XP_030829248.1	putative aldolase class 2 protein PA3430	SPU1	1328609	1335191	g1393.t1	adducin-related protein C1289.14-like	POC4	174298	178962	44.4	1.35e-70	219	TCONS_00008478.p1	adducin-related protein C1289.14-like	PFL13	6383064	6396677	49.077	9.24e-85	260	XP_035679267.1	putative aldolase class 2 protein CC_1201	BFL6	12775838	12775938	39.852	2.69e-61	196
XP_001199540.2	antigen LPMC-61-like	SPU1	1343060	1349413
XP_030828194.1	neuronal acetylcholine receptor subunit alpha-3-like isoform X1	SPU1	1359037	1371599	g3289.t1	gamma-aminobutyric acid receptor subunit gamma-2-like isoform X2	POC9	15977653	15991683	50.938	1.72e-129	380	TCONS_00051277.p1	gamma-aminobutyric acid receptor subunit beta-like isoform X1	PFL7	4543705	4564354	47.532	7.55e-114	340	XP_035696087.1	gamma-aminobutyric acid receptor subunit beta-like isoform X2	BFL13	17313793	17313915	48.37	4.98e-107	321
XP_030828476.1	thioredoxin domain-containing protein-like	SPU1	1375931	1386401	g3280.t1	Thioredoxin domain-containing protein	POC9	15827054	15836587	38.312	8.43e-64	204	TCONS_00020074.p1	thioredoxin domain-containing protein	PFL18	9426287	9458151	35.938	9.76e-34	127	XP_035671242.1	thioredoxin domain-containing protein	BFL3	6462495	6462654	33.818	2.45e-42	149
XP_001198247.2	probable Werner syndrome ATP-dependent helicase homolog 1	SPU1	1387743	1394837	g19929.t1	probable Werner syndrome ATP-dependent helicase homolog 1	POC1	26358304	26360579	28.861	3.33e-45	164	TCONS_00028305.p1	probable Werner syndrome ATP-dependent helicase homolog 1	PFL21	15870870	15882048	42.356	1.13e-102	312	XP_035687480.1	probable Werner syndrome ATP-dependent helicase homolog 1	BFL9	3063345	3063451	46.906	5.37e-93	282
XP_030828475.1	uncharacterized protein LOC105436514	SPU1	1389241	1403329	g19928.t1	uncharacterized protein LOC117294689	POC1	26354160	26356731	24.752	2.85e-18	89.4	TCONS_00029311.p1	Chromatin modification-related protein png2	PFL21	15878519	15891283	29.519	4.33e-133	429	XP_035687479.1	uncharacterized protein LOC118423433	BFL9	3072058	3072618	41.332	0	685
XP_030828503.1	serine-rich adhesin for platelets-like	SPU1	1438393	1446923	g3196.t1	serine-rich adhesin for platelets-like	POC9	14216619	14227966	34.193	1.26e-90	310	TCONS_00018970.p1	serine-rich adhesin for platelets-like	PFL18	4053779	4083919	33.034	9.65e-64	226	XP_035671167.1	serine-rich adhesin for platelets-like	BFL3	11018664	11018835	29.936	1.22e-32	137
XP_030829429.1	serine-rich adhesin for platelets-like	SPU1	1446696	1448898	g3196.t1	serine-rich adhesin for platelets-like	POC9	14216619	14227966	45.854	9.86e-49	177	TCONS_00049243.p1	filamin-A-like isoform X2	PFL6	25005033	25144603	40.741	4.93e-09	58.9	XP_035671167.1	serine-rich adhesin for platelets-like	BFL3	11018664	11018835	59.302	2.37e-28	117
XP_030856004.1	plexin-B1 isoform X2	SPU1	1456426	1532423	g6918.t1	plexin-B-like isoform X2	POC2	7536442	7566372	32.165	6.71e-174	557	TCONS_00049697.p1	plexin-A2	PFL6	41771903	41867449	28.274	0	702	XP_035675365.1	plexin-A2 isoform X1	BFL5	21430167	21431333	30.388	0	752
XP_030828508.1	plexin-B1 isoform X2	SPU1	1538975	1556930	g7768.t1	plexin-B-like isoform X1	POC2	25037926	25059054	37.056	2.43e-109	349	TCONS_00047489.p1	plexin-B-like isoform X2	PFL6	10856395	10901702	34.324	1.62e-110	370	XP_035677513.1	plexin-A2 isoform X1	BFL5	21340478	21341611	31.101	4.97e-92	315
XP_030829368.1	plexin-B1 isoform X2	SPU1	1557004	1573435	g6918.t1	plexin-B-like isoform X2	POC2	7536442	7566372	27.932	9.65e-84	290	TCONS_00049697.p1	plexin-A2	PFL6	41771903	41867449	26.768	4.68e-73	263	XP_035675365.1	plexin-A2 isoform X1	BFL5	21430167	21431333	25.532	7.5e-65	238
XP_030829015.1	putative aldolase class 2 protein PA3430	SPU1	1577494	1586892	g1393.t1	adducin-related protein C1289.14-like	POC4	174298	178962	44.4	8.86e-71	220	TCONS_00008478.p1	adducin-related protein C1289.14-like	PFL13	6383064	6396677	50.183	7.3e-84	258	XP_035679267.1	putative aldolase class 2 protein CC_1201	BFL6	12775838	12775938	39.852	2.52e-61	196
XP_030828863.1	antigen LPMC-61-like	SPU1	1595014	1601351
XP_011683765.1	putative mediator of RNA polymerase II transcription subunit 26	SPU1	1608384	1612298
XP_003724083.1	UPF0746 protein DDB_G0281095	SPU1	1613305	1619110
XP_030828509.1	serine protease inhibitor dipetalogastin-like isoform X1	SPU1	1622863	1632056	g7581.t1	agrin-like isoform X1	POC2	21069920	21079926	33.333	7.68e-08	52.4	TCONS_00050047.p1	agrin-like isoform X2	PFL7	1388280	1634429	30.769	1.79e-11	64.3	XP_035659671.1	four-domain proteases inhibitor-like	BFL17	2129487	2129529	26.613	6.21e-07	48.1
XP_030856042.1	Kazal-type proteinase inhibitor	SPU1	1632001	1636761	g7581.t1	agrin-like isoform X1	POC2	21069920	21079926	46.591	8.23e-13	63.5	TCONS_00017123.p1	Kazal-type serine proteinase inhibitor 2	PFL17	12236915	12251931	35.772	9e-12	61.6	XP_035659671.1	four-domain proteases inhibitor-like	BFL17	2129487	2129529	36.585	4.68e-12	59.7
XP_001199598.3	adducin-related protein C1289.14-like	SPU1	1641320	1648549	g1393.t1	adducin-related protein C1289.14-like	POC4	174298	178962	43.373	2.06e-66	209	TCONS_00008478.p1	adducin-related protein C1289.14-like	PFL13	6383064	6396677	41.776	3.13e-71	226	XP_035679267.1	putative aldolase class 2 protein CC_1201	BFL6	12775838	12775938	43.145	2.99e-58	189
XP_011683770.2	forkhead box protein P1-like isoform X4	SPU1	1659083	1706058	g7159.t1	forkhead box protein P1-like isoform X2	POC2	12702671	12721343	59.431	7.93e-94	306	TCONS_00049616.p1	forkhead box protein P2 isoform X1	PFL6	39090274	39125745	48.603	4.57e-137	424	XP_035678150.1	FOXP1	BFL5	15480262	15480336	71.667	8.66e-51	191
XP_783048.2	phosphate carrier protein, mitochondrial	SPU1	1708509	1715568	g7475.t1	phosphate carrier protein, mitochondrial-like	POC2	19170878	19184002	79.778	0	553	TCONS_00049773.p1	phosphate carrier protein, mitochondrial-like	PFL6	45406148	45415195	74.51	1.59e-177	500	XP_035675952.1	phosphate carrier protein, mitochondrial-like	BFL5	18603059	18603197	75.978	1.16e-179	503
XP_030828383.1	protein SSUH2 homolog	SPU1	1721489	1738680	g7548.t1	protein SSUH2 homolog isoform X1	POC2	20478733	20493472	49.029	2.11e-128	380	TCONS_00049475.p1	protein SSUH2 homolog isoform X1	PFL6	34492447	34556215	46.327	2.48e-132	392	XP_035676540.1	protein SSUH2 homolog isoform X1	BFL5	14330547	14330584	55.775	7.99e-141	413
XP_792810.1	ribulose-phosphate 3-epimerase-like	SPU1	1741652	1751064	g3214.t1	ribulose-phosphate 3-epimerase-like	POC9	14463607	14466863	82.39	1.99e-98	283	TCONS_00033269.p1	ribulose-phosphate 3-epimerase-like	PFL23	5257608	5267429	71.93	1.56e-127	360	XP_035663878.1	ribulose-phosphate 3-epimerase-like	NW_023365710.1	103828	103976	74.439	3.22e-121	343
XP_030856219.1	ATP-dependent RNA helicase DHX30-like	SPU1	1751130	1780336	g3215.t1	putative ATP-dependent RNA helicase DHX30	POC9	14471542	14489922	46.799	0	592	TCONS_00032816.p1	putative ATP-dependent RNA helicase DHX30	PFL23	5283106	5302760	48.295	0	672	XP_035683925.1	ATP-dependent RNA helicase A isoform X1	BFL8	11764322	11764432	35.58	1.88e-138	450
XP_003724090.1	uncharacterized protein LOC100889699	SPU1	1794731	1798716
XP_011683776.2	ileal sodium/bile acid cotransporter-like	SPU1	1801224	1809742	g9713.t1	ileal sodium/bile acid cotransporter-like	POC15	5656779	5658260	41.889	2.02e-108	330	TCONS_00013964.p1	ileal sodium/bile acid cotransporter-like	PFL15	18810472	18819795	36.765	5.04e-62	210	XP_035678986.1	ileal sodium/bile acid cotransporter-like	BFL6	4851382	4851964	33.094	1.14e-54	196
XP_011683779.1	serine/threonine-protein kinase DCLK3	SPU1	1811570	1833144	g3481.t1	serine/threonine-protein kinase DCLK1-like isoform X1	POC9	20487492	20504965	63.172	1.27e-158	486	TCONS_00043042.p1	serine/threonine-protein kinase DCLK1 isoform X1	PFL4	5589211	5654221	56.229	2.16e-111	358	XP_035658480.1	serine/threonine-protein kinase DCLK3	BFL16	18602314	18602491	70.805	3.16e-146	453
XP_030829383.1	dnaJ homolog subfamily C member 9	SPU1	1833529	1839521	g3367.t1	dnaJ homolog subfamily C member 9-like	POC9	17636057	17640429	58.566	1.77e-103	300	TCONS_00020795.p1	dnaJ homolog subfamily C member 9	PFL18	37457519	37473986	56.223	6.53e-87	259	XP_035664075.1	dnaJ homolog subfamily C member 9	NW_023365716.1	1245850	1245943	46.988	3.36e-74	226
XP_030829095.1	protein lifeguard 1-like	SPU1	1842176	1853161	g3412.t1	protein lifeguard 1-like	POC9	18921019	18928879	60.088	7.74e-89	261	TCONS_00019745.p1	protein lifeguard 1-like	PFL18	37481006	37494619	61.187	5.56e-84	250	XP_035658444.1	protein lifeguard 1-like	BFL16	3674268	3674340	51.528	3.3e-81	242
XP_030829342.1	arf-GAP with GTPase, ANK repeat and PH domain-containing protein 1-like isoform X1	SPU1	1856263	1912450	g2825.t1	arf-GAP with GTPase, ANK repeat and PH domain-containing protein 1-like isoform X2	POC9	5716412	5752418	64.855	0	986	TCONS_00020768.p1	arf-GAP with GTPase, ANK repeat and PH domain-containing protein 1-like isoform X2	PFL18	36561359	36607209	57.888	0	904	XP_035657418.1	arf-GAP with GTPase, ANK repeat and PH domain-containing protein 1-like isoform X1	BFL16	15636008	15636170	49.944	0	803
XP_030856071.1	protein adenylyltransferase SelO, mitochondrial-like	SPU1	1978339	1993092	g2826.t1	protein adenylyltransferase SelO, mitochondrial-like	POC9	5812187	5824755	51.771	2.74e-117	360	TCONS_00047518.p1	selenoprotein O-like	PFL6	11958790	11972194	59.259	0	795	XP_035657727.1	protein adenylyltransferase SelO, mitochondrial-like	BFL16	14955105	14955389	62.037	0	798
XP_030828106.1	transmembrane protein 267	SPU1	1993325	1999536	g2728.t1	transmembrane protein 267-like	POC9	3929016	3931182	44.737	6.64e-37	129	TCONS_00032651.p1	transmembrane protein 267	PFL23	25776069	25779883	44.67	3.51e-51	165	XP_035671536.1	transmembrane protein 267	BFL3	3427885	3427997	45.506	3.39e-42	142
XP_003724080.3	carnosine N-methyltransferase	SPU1	1998157	2012423	g2729.t1	carnosine N-methyltransferase isoform X1	POC9	3935389	3944105	52.381	1.05e-124	365	TCONS_00019068.p1	carnosine N-methyltransferase	PFL18	9600244	9617837	54.054	7.51e-154	439	XP_035668528.1	carnosine N-methyltransferase	BFL3	16054519	16054649	51.515	1.75e-140	406
XP_030828492.1	ectopic P granules protein 5 homolog isoform X2	SPU1	2016246	2057502	g2843.t1	ectopic P granules protein 5 homolog isoform X1	POC9	6167215	6229921	41.673	0	1847	TCONS_00032786.p1	ectopic P granules protein 5 homolog isoform X2	PFL23	3999472	4049870	37.504	0	1844	XP_035672180.1	ectopic P granules protein 5 homolog	BFL4	32437223	32437264	31.297	0	1296
XP_783729.1	kelch-like protein 18	SPU1	2059924	2075109	g2882.t1	kelch-like protein 18 isoform X1	POC9	7226007	7237919	53.646	0	617	TCONS_00019367.p1	kelch-like protein 18 isoform X1	PFL18	21709490	21721476	67.851	0	832	XP_035658314.1	kelch-like protein 18 isoform X2	BFL16	6745229	6745345	59.894	0	751
XP_030828008.1	protein prune homolog 2-like isoform X5	SPU1	2106588	2189529	g2553.t1	protein prune homolog 2-like isoform X2	POC9	667272	708008	43.939	4.33e-118	421	TCONS_00031917.p1	BCL2/adenovirus E1B 19 kDa protein-interacting protein 2 isoform X2	PFL23	19773259	19784964	55.72	2.87e-98	321	XP_035670055.1	exopolyphosphatase PRUNE1 isoform X1	BFL3	11667613	11667702	44.297	1.85e-80	298
XP_783897.2	phosphatidylcholine transfer protein	SPU1	2191139	2198128	g2870.t1	phosphatidylcholine transfer protein	POC9	6906496	6916155	63.725	1.52e-47	152	TCONS_00031817.p1	phosphatidylcholine transfer protein	PFL23	16054589	16073709	59.048	8.49e-91	267	XP_035658364.1	phosphatidylcholine transfer protein	BFL16	12647752	12647883	53.81	1.57e-78	234
XP_001197720.3	macrophage mannose receptor 1-like	SPU1	2203485	2237536	g2866.t1	macrophage mannose receptor 1-like	POC9	6751803	6819547	36.693	0	1116	TCONS_00020143.p1	macrophage mannose receptor 1-like	PFL18	13303147	13345150	32.152	0	864	XP_035669708.1	macrophage mannose receptor 1	BFL3	8610311	8610380	34.935	1.12e-159	547
XP_030828520.1	macrophage mannose receptor 1-like	SPU1	2246108	2281134	g2866.t1	macrophage mannose receptor 1-like	POC9	6751803	6819547	28.383	9.77e-89	313	TCONS_00020143.p1	macrophage mannose receptor 1-like	PFL18	13303147	13345150	30.562	4.11e-94	330	XP_035669708.1	macrophage mannose receptor 1	BFL3	8610311	8610380	29.404	1.29e-71	262
XP_030828651.1	macrophage mannose receptor 1-like	SPU1	2277647	2339645	g2866.t1	macrophage mannose receptor 1-like	POC9	6751803	6819547	36	0	1046	TCONS_00019846.p1	macrophage mannose receptor 1-like	PFL18	1406795	1482545	30.226	0	753	XP_035669708.1	macrophage mannose receptor 1	BFL3	8610311	8610380	34.39	4.77e-158	546
XP_030828545.1	histidine decarboxylase-like	SPU1	2343303	2388165	g4375.t1	aromatic-L-amino-acid decarboxylase-like	POC7	15946079	15959141	53.945	0	543	TCONS_00033072.p1	histidine decarboxylase-like	PFL23	16045650	16066479	67.094	0	684	XP_035670957.1	histidine decarboxylase-like	BFL3	13046769	13046933	61.875	0	665
XP_030856238.1	protein mono-ADP-ribosyltransferase PARP4-like	SPU1	2392322	2422772	g2867.t1	protein mono-ADP-ribosyltransferase PARP4-like	POC9	6824247	6847899	41.365	0	710	TCONS_00000293.p1	poly [ADP-ribose] polymerase 4-like	PFL10	6652779	6738515	41.157	0	883	XP_035659528.1	protein mono-ADP-ribosyltransferase PARP4-like isoform X3	BFL17	3052829	3052960	37.911	0	797
XP_001200580.3	COMM domain-containing protein 4-like	SPU1	2428622	2434417	g2653.t1	COMM domain-containing protein 4-like	POC9	2345517	2352029	63.131	7.17e-83	243	TCONS_00033008.p1	COMM domain-containing protein 4-like	PFL23	13294311	13300195	68.687	2.47e-102	293	XP_035689382.1	COMM domain-containing protein 4-like	BFL10	17492413	17493015	66.332	1.55e-98	283
XP_011683791.2	39S ribosomal protein L9, mitochondrial	SPU1	2437329	2445115	g2654.t1	39S ribosomal protein L9, mitochondrial	POC9	2352894	2358283	46.983	1.41e-62	195	TCONS_00033031.p1	39S ribosomal protein L9, mitochondrial	PFL23	14029119	14045242	45.498	2.83e-54	175	XP_035668885.1	39S ribosomal protein L9, mitochondrial	BFL3	21114407	21114502	41.096	7.18e-45	150
XP_797071.2	metaxin-2-like isoform X1	SPU1	2445963	2452391	g2540.t1	metaxin-2 isoform X2	POC9	465056	470410	45.455	3.6e-68	209	TCONS_00027847.p1	metaxin-2-like isoform X2	PFL20	38441599	38471628	60	5.31e-39	132	XP_035657733.1	MTX2	BFL16	10711624	10711666	47.273	3.88e-84	253
XP_003724077.1	coatomer subunit zeta-1-like isoform X1	SPU1	2453713	2517613	g3450.t1	coatomer subunit zeta-1-like isoform X2	POC9	19625749	19646320	82.075	6.93e-61	185	TCONS_00038650.p1	coatomer subunit zeta-1 isoform X2	Scaffold_33	1090495	1103366	72.826	6.17e-98	281
XP_030828875.1	metaxin-2 isoform X5	SPU1	2579128	2580644	g2540.t1	metaxin-2 isoform X2	POC9	465056	470410	58.333	8.36e-20	78.6	TCONS_00027847.p1	metaxin-2-like isoform X2	PFL20	38441599	38471628	55.385	5.21e-18	72.4	XP_035657733.1	MTX2	BFL16	10711624	10711666	42.857	2.84e-17	73.6
XP_030856108.1	coatomer subunit zeta-1-like isoform X1	SPU1	2582920	2639838	g3450.t1	coatomer subunit zeta-1-like isoform X2	POC9	19625749	19646320	82.075	5.7e-61	185	TCONS_00038650.p1	coatomer subunit zeta-1 isoform X2	Scaffold_33	1090495	1103366	75.706	1.1e-100	288
XP_011683763.1	endoplasmic reticulum membrane sensor NFE2L1-like isoform X1	SPU1	2709579	2722851	g3452.t1	endoplasmic reticulum membrane sensor NFE2L1-like isoform X1	POC9	19697564	19701093	41.734	2.11e-118	368	TCONS_00038648.p1	Endoplasmic reticulum membrane sensor NFE2L1	Scaffold_33	1042479	1054089	31.754	6.11e-97	318	XP_035657503.1	NF2L1 protein	BFL16	10901883	10902344	28.625	8.87e-67	234
XP_780082.4	FYVE and coiled-coil domain-containing protein 1 isoform X1	SPU1	2724376	2749644	g2974.t1	FYVE and coiled-coil domain-containing protein 1-like isoform X2	POC9	8999413	9021537	35.032	0	903	TCONS_00020660.p1	FYVE and coiled-coil domain-containing protein 1	PFL18	32352795	32380476	33.566	0	762	XP_035658112.1	FYVE and coiled-coil domain-containing protein 1-like	BFL16	5515767	5515824	43.117	3.25e-110	387
XP_030828823.1	uncharacterized protein LOC115919365	SPU1	2752895	2758263
XP_030856025.1	tripartite motif-containing protein 2-like	SPU1	2779769	2784297	g427.t1	E3 ubiquitin-protein ligase TRIM71-like	POC20	8702002	8703949	24.254	9.55e-14	70.1	TCONS_00040473.p1	tripartite motif-containing protein 2-like	PFL3	16875527	16884986	33.333	9.98e-10	59.7	XP_035693242.1	E3 ubiquitin-protein ligase TRIM56-like	BFL12	18773821	18773833	38.235	6.72e-12	67
XP_030828120.1	dual specificity testis-specific protein kinase 2-like	SPU1	2796983	2798378	g8777.t1	probable serine/threonine-protein kinase DDB_G0280461	POC10	7479104	7484498	32.129	5.67e-29	116	TCONS_00037983.p1	serine/threonine-protein kinase HT1-like	PFL2	41406164	41407159	39.286	2.73e-22	92	XP_035683225.1	calcium-dependent protein kinase 1-like	BFL8	1341244	1341577	30.496	4.97e-23	97.1
XP_780545.2	YY1-associated factor 2	SPU1	2805734	2818432	g7575.t1	YY1-associated factor 2	POC2	20978390	20991545	66.438	4.88e-41	145	TCONS_00047261.p1	YY1-associated factor 2-like	PFL6	1855963	1896043	53.846	6.56e-40	132	XP_035677722.1	YY1-associated factor 2-like	BFL5	3895638	3895675	43.713	1.22e-27	102
XP_030829257.1	neuroglian-like isoform X1	SPU1	2821311	2884419	g7177.t1	neuronal cell adhesion molecule-like isoform X3	POC2	13227836	13260644	29.422	2.24e-74	273	TCONS_00049717.p1	neuroglian-like isoform X4	PFL6	42971910	43022090	32.582	1.01e-87	315	XP_035675624.1	neuronal cell adhesion molecule-like isoform X1	BFL5	22580316	22580415	30.843	1.21e-69	259
XP_011683797.1	calcium-independent phospholipase A2-gamma-like	SPU1	2884261	2896325	g7183.t1	calcium-independent phospholipase A2-gamma-like	POC2	13441225	13453634	48.815	3.54e-117	374	TCONS_00049721.p1	calcium-independent phospholipase A2-gamma-like	PFL6	43077307	43085174	49.531	1.82e-142	444	XP_035677274.1	calcium-independent phospholipase A2-gamma	BFL5	22760486	22761343	45.497	7.47e-118	375
XP_030828434.1	nucleolar protein 8	SPU1	2901952	2915705	g6961.t1	nucleolar protein 8	POC2	8594875	8609525	48.148	1.59e-64	238	TCONS_00049637.p1	nucleolar protein 8	PFL6	39789815	39804505	47.768	1.58e-56	215	XP_035677067.1	Nucleolar protein 8	BFL5	4996370	4996511	26.774	8.22e-25	106
XP_030829152.1	fibrillin-2-like isoform X1	SPU1	2981234	3012659	g6963.t1	latent-transforming growth factor beta-binding protein 1	POC2	8676588	8699882	46.188	0	546	TCONS_00049636.p1	fibrillin-2-like isoform X1	PFL6	39760550	39788894	49.784	0	868	XP_035689591.1	fibrillin-1-like isoform X3	BFL10	12240724	12240736	35.917	2.51e-119	386
XP_030829154.1	inositol-pentakisphosphate 2-kinase-like	SPU1	3017400	3042517	g6966.t1	inositol-pentakisphosphate 2-kinase	POC2	8740681	8752817	29.325	2.53e-60	204	TCONS_00048338.p1	inositol-pentakisphosphate 2-kinase-like	PFL6	39739573	39755869	28.601	4.58e-51	180	XP_035672394.1	inositol-pentakisphosphate 2-kinase	BFL4	21012765	21014177	26.392	3.18e-39	148
XP_011661314.1	epoxide hydrolase 4-like	SPU1	3029600	3035926	g19180.t1	epoxide hydrolase 4-like	POC1	12658312	12665531	40.719	6.62e-93	280	TCONS_00028386.p1	epoxide hydrolase 4-like	PFL21	19302409	19310558	42.949	2.57e-91	276	XP_035700105.1	epoxide hydrolase 4-like	BFL15	11828645	11828964	41.411	8.52e-89	270
XP_030829158.1	epoxide hydrolase 4-like	SPU1	3039595	3042896	g19180.t1	epoxide hydrolase 4-like	POC1	12658312	12665531	44.928	5.55e-86	260	TCONS_00028386.p1	epoxide hydrolase 4-like	PFL21	19302409	19310558	46.763	5.57e-89	269	XP_035700105.1	epoxide hydrolase 4-like	BFL15	11828645	11828964	42.756	7.63e-81	248
XP_030829157.1	epoxide hydrolase 4-like	SPU1	3053575	3064423	g19180.t1	epoxide hydrolase 4-like	POC1	12658312	12665531	45.401	9.4e-99	296	TCONS_00028386.p1	epoxide hydrolase 4-like	PFL21	19302409	19310558	47.536	1.43e-103	310	XP_035700105.1	epoxide hydrolase 4-like	BFL15	11828645	11828964	44.214	1.27e-96	292
XP_011671297.2	G/T mismatch-specific thymine DNA glycosylase-like isoform X1	SPU1	3082011	3117718	g7526.t1	alpha-protein kinase 1-like	POC2	20055725	20068165	59.248	2.87e-117	365	TCONS_00047302.p1	alpha-protein kinase 1-like	PFL6	4099344	4105030	75	3.47e-106	332	XP_035657859.1	G/T mismatch-specific thymine DNA glycosylase isoform X4	BFL16	19004365	19004409	65.094	2.05e-91	288
XP_030828699.1	protein polybromo-1-like isoform X1	SPU1	3119449	3159751	g7523.t1	protein polybromo-1-like isoform X1	POC2	19960001	20000911	63.929	0	1037	TCONS_00047309.p1	protein polybromo-1-like isoform X1	PFL6	4142871	4178154	47.936	0	1479	XP_035673965.1	protein polybromo-1-like isoform X1	BFL4	19558887	19559001	47.599	0	999
XP_797165.4	leukotriene A-4 hydrolase-like	SPU1	3183533	3197288	g6622.t1	leukotriene A-4 hydrolase-like	POC2	1792223	1814543	57.461	0	652	TCONS_00047510.p1	AChain A, LEUKOTRIENE A-4 HYDROLASE	PFL6	11791172	11816987	55.935	0	717	XP_035676955.1	leukotriene A-4 hydrolase-like	BFL5	11743213	11743359	59.902	0	753
XP_030856429.1	S-adenosylhomocysteine hydrolase-like protein 1 isoform X1	SPU1	3199893	3235077	g1660.t1	adenosylhomocysteinase B-like	POC4	4394255	4400730	50.939	1.35e-151	440	TCONS_00048807.p1	putative adenosylhomocysteinase 3 isoform X1	PFL6	9174129	9228587	75.712	0	812	XP_035677536.1	S-adenosylhomocysteine hydrolase-like protein 1 isoform X6	BFL5	21142434	21142523	80.638	0	773
NP_999758.1	DNA-binding protein P3A2-like	SPU1	3235952	3251511	g6734.t1	DNA-binding protein P3A2-like	POC2	4112427	4118885	61.734	3.9e-177	505	TCONS_00048898.p1	nuclear respiratory factor 1-like	PFL6	13999127	14004484	62.212	9.36e-166	477	XP_035677741.1	DNA-binding protein P3A2-like	BFL5	17918192	17918333	54.584	8.11e-150	437
XP_791058.2	Sulfite oxidase, mitochondrial	SPU1	3264288	3284221	g20066.t1	sulfite oxidase-like	POC1	28896000	28900849	41.534	4.63e-104	318	TCONS_00006692.p1	sulfite oxidase, mitochondrial	PFL12	31232157	31242155	42.408	2.95e-98	305	XP_035668620.1	sulfite oxidase, mitochondrial isoform X3	BFL3	2355410	2355480	44.709	3.36e-113	342
XP_030855987.1	cytoplasmic aconitate hydratase-like isoform X2	SPU1	3292908	3315311	g3358.t1	cytoplasmic aconitate hydratase-like isoform X1	POC9	17465001	17482916	71.73	0	718	TCONS_00033664.p1	cytoplasmic aconitate hydratase-like isoform X1	PFL23	21552274	21580812	77.632	0	1213	XP_035670314.1	cytoplasmic aconitate hydratase-like isoform X1	BFL3	14833983	14834061	72.66	0	1244
NP_001012720.1	sonic hedgehog protein A	SPU1	3341495	3362363	g2563.t1	tiggy-winkle hedgehog protein-like	POC9	785824	788397	52.96	1.12e-115	340	TCONS_00044541.p1	sonic hedgehog protein	Scaffold_57	614286	637276	65.104	1.51e-82	251	XP_035657690.1	sonic hedgehog protein A-like	BFL16	13250562	13250873	47.222	3.19e-117	348
XP_001187188.2	non-homologous end-joining factor 1-like	SPU1	3373322	3382049	g2568.t1	non-homologous end-joining factor 1-like	POC9	824487	827991	44.083	1.53e-81	251	TCONS_00044540.p1	non-homologous end-joining factor 1-like	Scaffold_57	584953	594145	41.088	9.33e-71	223	XP_035657723.1	non-homologous end-joining factor 1-like	BFL16	13169511	13169714	36.778	5.06e-49	167
XP_003727325.1	diamine acetyltransferase 2	SPU1	3387804	3392581																	XP_035661687.1	diamine acetyltransferase 1-like	BFL18	497257	497328	26.786	1.62e-15	73.6
XP_030828140.1	tenascin-X-like isoform X1	SPU1	3405712	3496312	g4897.t1	tenascin-X-like isoform X1	POC6	5611956	5737168	22.542	2.46e-95	348	TCONS_00036576.p1	collagen alpha-1(XII) chain-like	PFL2	29888013	29979930	22.524	8.26e-113	407	XP_035684441.1	FN1	BFL8	14244567	14245518	22.924	2.65e-123	441
XP_011680422.1	GA-binding protein subunit beta-2 isoform X1	SPU1	3505666	3530792	g2955.t1	GABP1 protein	POC9	8724472	8731533	69.63	1.21e-64	203	TCONS_00033662.p1	GA-binding protein subunit beta-2	PFL23	21428939	21440098	43.577	8.56e-76	242	XP_035670007.1	GA-binding protein subunit beta-2 isoform X1	BFL3	2970299	2970454	40.148	1.97e-76	245
XP_001199284.2	protein OS-9 isoform X2	SPU1	3541255	3551843	g3108.t1	protein OS-9	POC9	11892509	11904642	42.917	1.09e-117	368	TCONS_00020267.p1	protein OS-9	PFL18	17572603	17595199	49.421	8.87e-90	299	XP_035657947.1	protein OS-9 isoform X2	BFL16	6224209	6224352	47.826	3.15e-54	186
XP_030829349.1	crk-like protein	SPU1	3555934	3578649	g3109.t1	crk-like protein	POC9	11916339	11919007	51.125	4.7e-86	273	TCONS_00019285.p1	crk-like protein	PFL18	17554170	17568337	47.586	1.22e-84	266	XP_035691933.1	crk-like protein	BFL11	12891358	12891507	29.048	6.5e-15	74.7
XP_003727327.1	gastrin/cholecystokinin type B receptor-like	SPU1	3631287	3633366	g8239.t1	gastrin/cholecystokinin type B receptor-like	POC22	8240733	8241926	23.481	4.53e-17	81.3	TCONS_00024629.p1	gonadotropin-releasing hormone II receptor-like	PFL1	8471678	8482483	30.198	6.93e-07	51.2	XP_035697541.1	histamine H1 receptor-like	BFL14	6687167	6688825	20.507	5.38e-13	70.1
XP_781288.1	V-type proton ATPase subunit F-like	SPU1	3635404	3641099	g3461.t1	V-type proton ATPase subunit F-like	POC9	19816823	19820020	86.777	1.66e-77	224	TCONS_00038720.p1	V-type proton ATPase subunit F	Scaffold_33	865332	868184	76.923	3.2e-68	201	XP_035657665.1	V-type proton ATPase subunit F	BFL16	9161476	9161526	73.77	5.26e-65	192
XP_003727322.1	transmembrane and ubiquitin-like domain-containing protein 1	SPU1	3645248	3649818	g3460.t1	transmembrane and ubiquitin-like domain-containing protein 1	POC9	19813017	19814963	37.264	1.56e-66	215	TCONS_00038644.p1	transmembrane and ubiquitin-like domain-containing protein 1	Scaffold_33	869059	871749	29.911	2.27e-50	175	XP_035657923.1	transmembrane and ubiquitin-like domain-containing protein 1	BFL16	5948998	5949770	30.353	3.46e-48	169
XP_030828087.1	LIM and SH3 domain protein 1-like	SPU1	3653925	3665595	g3458.t1	LIM and SH3 domain protein 1-like	POC9	19783068	19793555	67.059	2.01e-33	119	TCONS_00000105.p1	LIM and SH3 domain protein Lasp isoform X2	Scaffold_109	175173	191019	68.966	2.48e-22	92	XP_035657567.1	nebulin-like isoform X1	BFL16	15294002	15305314	49.438	2.77e-21	91.3
XP_011680432.2	LIM and SH3 domain protein Lasp-like isoform X3	SPU1	3668869	3701311	g3458.t1	LIM and SH3 domain protein 1-like	POC9	19783068	19793555	53.333	2.13e-50	164	TCONS_00000105.p1	LIM and SH3 domain protein Lasp isoform X2	Scaffold_109	175173	191019	27.797	2.8e-21	90.1	XP_035657596.1	LIM and SH3 domain protein 1	BFL16	15485057	15485125	66.216	3.61e-32	112
XP_030828544.1	uncharacterized protein LOC115919285	SPU1	3707235	3726422
XP_011664014.1	uncharacterized protein LOC105438197 isoform X2	SPU1	3759433	3785727
XP_030827983.1	cubilin-like	SPU1	3794435	3870198	g3327.t1	cubilin-like	POC9	16917964	16989418	51.288	0	3455	TCONS_00020704.p1	cubilin-like	PFL18	33577930	33641710	47.958	0	3426	XP_035657435.1	cubilin-like isoform X1	BFL16	7819302	7819402	46.955	0	3307
XP_785652.2	cholinesterase 1-like	SPU1	3886828	3901151	g2599.t1	cholinesterase 1-like	POC9	1293354	1301233	44.959	1.81e-169	495	TCONS_00040854.p1	cholinesterase 1-like	PFL3	36287928	36294932	39.071	2.19e-120	369	XP_035657516.1	cholinesterase 1-like	BFL16	17323672	17324028	38.716	1.57e-102	322
XP_785775.1	huntingtin-interacting protein K	SPU1	3914743	3919188	g3044.t1	huntingtin-interacting protein K	POC9	10477487	10481405	63.559	8.54e-44	138									XP_035668539.1	huntingtin-interacting protein K	BFL3	15717370	15717549	53.333	6.26e-26	94
XP_785830.4	apoptosis-enhancing nuclease	SPU1	3921530	3926701	g3045.t1	apoptosis-enhancing nuclease-like	POC9	10484479	10485507	50.718	8.34e-77	238	TCONS_00032919.p1	interferon-stimulated 20 kDa exonuclease-like 2	PFL23	9920286	9927372	48.649	3.86e-64	204	XP_035669521.1	interferon-stimulated 20 kDa exonuclease-like 2	BFL3	15692613	15692740	57.143	3.36e-70	221
XP_798585.3	U6 snRNA-associated Sm-like protein LSm7	SPU1	3927161	3935273	g3113.t1	U6 snRNA-associated Sm-like protein LSm7	POC9	12012836	12016065	85.859	1.68e-60	179	TCONS_00020063.p1	U6 snRNA-associated Sm-like protein LSm7	PFL18	9093494	9097963	79.208	4.52e-58	174	XP_035672486.1	small nuclear ribonucleoprotein G	BFL4	33623567	33623721	32.394	9.5e-11	54.3
XP_030828929.1	CDC42 small effector protein 2-like	SPU1	3937968	3952981	g3270.t1	CDC42 small effector protein 2-like	POC9	15603706	15609150	65.591	8.97e-39	125	TCONS_00020072.p1	CDC42 small effector protein 2	PFL18	9328540	9331574	57.5	8.1e-29	99.8	XP_035669709.1	CDC42 small effector protein 2-like	BFL3	6290806	6290865	58.75	5.31e-31	104
XP_030855733.1	creatine kinase U-type, mitochondrial-like	SPU1	3980755	3994802	g9234.t1	creatine kinase U-type, mitochondrial-like	POC10	16716268	16726796	79.076	0	620	TCONS_00029082.p1	creatine kinase U-type, mitochondrial-like	PFL21	6710281	6716488	74.863	0	570	XP_035658255.1	creatine kinase S-type, mitochondrial-like isoform X6	BFL2	2321418	2321557	70.673	0	600
XP_794360.1	cullin-1	SPU1	3999661	4021314	g2666.t1	cullin-1	POC9	2585989	2596195	85.759	0	596	TCONS_00032700.p1	cullin-1	PFL23	238686	424968	83.175	0	1296	XP_035658676.1	cullin-1	BFL16	962474	962619	83.031	0	1325
XP_785296.3	ubiquitin-conjugating enzyme E2 Z-like	SPU1	4022767	4029071	g2932.t1	ubiquitin-conjugating enzyme E2 Z-like	POC9	8485753	8500599	80.625	1.08e-99	289	TCONS_00038855.p1	ubiquitin-conjugating enzyme E2 Z-like	Scaffold_34	1496801	1515971	68.978	1.85e-146	413	XP_035657831.1	ubiquitin-conjugating enzyme E2 Z	BFL16	11530080	11530219	69.758	2.7e-134	382
XP_030827895.1	WD repeat-containing protein 60-like isoform X2	SPU1	4032941	4060834	g2902.t1	cytoplasmic dynein 2 intermediate chain 1-like	POC9	7865312	7912965	40.365	5.37e-109	349	TCONS_00019533.p1	WD repeat-containing protein 60-like isoform X2	PFL18	28861422	28888924	50.152	0	695	XP_035657384.1	WD repeat-containing protein 60-like	BFL16	18404060	18404114	38.73	7.99e-67	226
XP_030856090.1	talin-1-like isoform X3	SPU1	4091802	4174014	g3466.t1	talin-1-like isoform X1	POC9	19967750	20047278	71.681	0	3645	TCONS_00032840.p1	talin-1-like isoform X1	PFL23	6091794	6254717	66.092	0	3350	XP_035670438.1	talin-1 isoform X1	BFL3	1785061	1785196	62.871	0	3142
XP_011673610.1	uncharacterized protein LOC105442779	SPU1	4177205	4221887
XP_011675592.2	RNA-directed DNA polymerase from mobile element jockey	SPU1	4351363	4355103	g17059.t1	RNA-directed DNA polymerase from mobile element jockey	POC12	8720637	8726936	36.653	1.05e-87	295	TCONS_00021946.p1	putative RNA-directed DNA polymerase from mobile element jockey-like	PFL19	3623733	3627141	33.504	1.04e-125	403	XP_035681619.1	PHKA2	BFL7	5722811	5722888	37.353	3.6e-107	369
XP_003726155.1	DAZ-associated protein 2-like	SPU1	4357687	4368156	g2712.t1	DAZ-associated protein 2	POC9	3550190	3553824	55.435	2.82e-16	72.4	TCONS_00020620.p1	DAZ-associated protein 2	PFL18	30815622	30827303	47.5	6.36e-22	86.3	XP_035690708.1	DAZ-associated protein 2-like	BFL11	3749979	3749991	45.794	5.06e-09	52
XP_011673612.2	D-ribitol-5-phosphate cytidylyltransferase-like	SPU1	4368959	4377031	g2713.t1	D-ribitol-5-phosphate cytidylyltransferase isoform X1	POC9	3560720	3571906	38.015	1.24e-79	250	TCONS_00020618.p1	D-ribitol-5-phosphate cytidylyltransferase	PFL18	30690610	30708644	46.581	1.13e-71	224	XP_035687182.1	D-ribitol-5-phosphate cytidylyltransferase isoform X1	BFL9	10346350	10347564	33.89	1.89e-60	201
XP_030828568.1	hepatoma-derived growth factor-related protein 2 isoform X2	SPU1	4379316	4389166	g3079.t1	hepatoma-derived growth factor-related protein 2-like	POC9	11310252	11323032	63.265	2.4e-43	164	TCONS_00033261.p1	hepatoma-derived growth factor-related protein 2	PFL23	4951037	4973152	66.292	4.47e-39	152	XP_035670446.1	hepatoma-derived growth factor-related protein 3	BFL3	2535625	2535720	63.736	3.54e-36	135
XP_030828220.1	hepatoma-derived growth factor-related protein 2-like	SPU1	4389144	4397216	g3079.t1	hepatoma-derived growth factor-related protein 2-like	POC9	11310252	11323032	34.302	3.26e-11	65.9	TCONS_00033261.p1	hepatoma-derived growth factor-related protein 2	PFL23	4951037	4973152	32.934	1e-19	94	XP_035670447.1	hepatoma-derived growth factor-related protein 2-like	BFL3	2527634	2527647	30.579	6.88e-08	54.3
XP_030828218.1	multiple epidermal growth factor-like domains protein 10 isoform X1	SPU1	4400600	4454627	g2885.t1	multiple epidermal growth factor-like domains protein 11	POC9	7331261	7358516	41.134	0	866	TCONS_00019718.p1	multiple epidermal growth factor-like domains protein 11	PFL18	36517912	36553658	38.757	0	783	XP_035696677.1	multiple epidermal growth factor-like domains protein 6 isoform X1	BFL14	7937500	7937612	41.479	4.56e-180	574
XP_030827922.1	glycerol-3-phosphate dehydrogenase [NAD(+)], cytoplasmic	SPU1	4462768	4479878	g2625.t1	glycerol-3-phosphate dehydrogenase [NAD(+)], cytoplasmic-like isoform X1	POC9	1845368	1855261	72.115	8.12e-168	472	TCONS_00044564.p1	glycerol-3-phosphate dehydrogenase [NAD(+)], cytoplasmic-like	Scaffold_57	714773	745444	60	4.9e-170	483	XP_035657666.1	glycerol-3-phosphate dehydrogenase [NAD(+)], cytoplasmic	BFL16	11462360	11462403	64.943	1.88e-167	473
XP_011673617.2	transmembrane protein 245-like isoform X2	SPU1	4481614	4498205	g2807.t1	transmembrane protein 245-like isoform X1	POC9	5386065	5398486	50.576	0	832	TCONS_00019459.p1	transmembrane protein 245-like isoform X2	PFL18	25091660	25116166	51.346	1.77e-176	521	XP_035657814.1	transmembrane protein 245-like isoform X1	BFL16	13765458	13765473	44.612	0	694
XP_030828506.1	dnaJ homolog subfamily A member 1	SPU1	4504714	4518220	g3065.t1	dnaJ homolog subfamily A member 1	POC9	11117515	11127500	67.742	0	551	TCONS_00020836.p1	dnaJ homolog subfamily A member 1	PFL18	39343053	39431556	71.761	1.2e-153	437	XP_035670356.1	dnaJ homolog subfamily A member 1	BFL3	15154949	15155080	66.01	0	551
XP_030828573.1	thrombospondin type-1 domain-containing protein 7A-like isoform X1	SPU1	4649359	4653194	g3387.t1	thrombospondin type-1 domain-containing protein 7A-like	POC9	18045773	18053978	39.823	7.18e-68	217	TCONS_00020821.p1	thrombospondin type-1 domain-containing protein 7A	PFL18	38082509	38127478	38.235	2.99e-69	235	XP_035700300.1	THS7A protein	BFL16	13438387	13438525	33.245	2.18e-62	215
XP_030856037.1	thrombospondin type-1 domain-containing protein 7A-like isoform X1	SPU1	4680701	4714161	g3386.t1	THS7A protein	POC9	17998989	18024305	39.686	0	655	TCONS_00020821.p1	thrombospondin type-1 domain-containing protein 7A	PFL18	38082509	38127478	36.458	0	789	XP_035700300.1	THS7A protein	BFL16	13438387	13438525	37.588	0	707
XP_030856038.1	unconventional myosin-Ib-like	SPU1	4714448	4791745	g3382.t1	unconventional myosin-Ib-like	POC9	17954170	17965376	77.715	0	897	TCONS_00019601.p1	unconventional myosin-Ib-like	PFL18	31377865	31446269	63.679	0	1488	XP_035658683.1	unconventional myosin-Ib-like isoform X1	BFL16	1238307	1239420	54.905	0	1270
XP_030828575.1	uncharacterized protein LOC115919297	SPU1	4773502	4777590	g197.t1	uncharacterized protein K02A2.6-like	POC20	3381783	3383864	45.077	0	603	TCONS_00017368.p1	Retrovirus-related Pol polyprotein from transposon 17.6	PFL17	20652046	20664985	38.003	0	829	XP_035690071.1	Retrovirus-related Pol polyprotein from transposon 17.6	BFL11	21072372	21076321	37.351	0	870
XP_030828525.1	HELLS helicase	SPU1	4796639	4815711	g17815.t1	lymphocyte-specific helicase-like	POC17	1540556	1551714	51.593	0	629	TCONS_00002871.p1	lymphocyte-specific helicase-like	PFL11	14540658	14555963	57.246	0	919	XP_035673414.1	HELLS helicase	BFL4	10305055	10305160	52.909	0	919
XP_011673623.1	26S proteasome non-ATPase regulatory subunit 3-like	SPU1	4816177	4829366	g3457.t1	26S proteasome non-ATPase regulatory subunit 3-like	POC9	19768818	19777480	81.184	0	764	TCONS_00019204.p1	26S proteasome non-ATPase regulatory subunit 3	PFL18	14186816	14200460	72.537	0	691	XP_035658696.1	26S proteasome non-ATPase regulatory subunit 3	BFL16	1323866	1323995	64.226	0	611
XP_030829183.1	cytochrome P450 2J6	SPU1	4833474	4844549	g12757.t1	cytochrome P450 2J6-like	POC18	11849129	11851624	43.21	5.59e-138	406	TCONS_00053848.p1	cytochrome P450 2J2-like	PFL8	10158695	10164713	36.842	2.85e-110	336	XP_035675610.1	cytochrome P450 2U1-like	BFL5	16587185	16587340	41.683	1.17e-121	365
XP_789266.3	deoxyhypusine synthase	SPU1	4871305	4891055	g13926.t1	deoxyhypusine synthase-like	POC19	1888966	1892114	63.291	1.46e-62	198	TCONS_00016156.p1	deoxyhypusine synthase	PFL16	17582269	17625517	55.621	4.84e-134	389	XP_035683439.1	deoxyhypusine synthase	BFL8	17493530	17493607	54.839	6.52e-130	378
XP_030828583.1	putative methyltransferase DDB_G0268948	SPU1	4892807	4897837	g19266.t1	putative methyltransferase DDB_G0268948	POC1	14142020	14147618	28.272	5.86e-18	81.6	TCONS_00050689.p1	putative methyltransferase DDB_G0268948 isoform X2	PFL7	28072793	28085494	31.053	1.46e-18	84	XP_035685193.1	putative methyltransferase DDB_G0268948	BFL8	14721853	14721963	28.992	1.8e-19	86.3
XP_030856211.1	solute carrier family 25 member 44-like	SPU1	4902070	4910891	g2542.t1	solute carrier family 25 member 44-like	POC9	483656	486445	52.581	5.87e-121	349	TCONS_00033133.p1	solute carrier family 25 member 44-like	PFL23	21580490	21585096	53.77	2e-112	328	XP_035670368.1	solute carrier family 25 member 44-like	BFL3	14837153	14837768	50.987	1.89e-105	310
XP_030856210.1	Endo-1,3(4)-beta-glucanase 1	SPU1	4911619	4939499	g2795.t1	Endo-1,3(4)-beta-glucanase 1	POC9	5209423	5217146	57.068	0	1110	TCONS_00013209.p1	WAP, Kazal, immunoglobulin, Kunitz and NTR domain-containing protein 2	PFL15	34286886	34293988	44.444	2.2e-11	63.9	XP_035658067.1	Endo-1,3(4)-beta-glucanase 1	BFL2	2188639	2188660	47.782	9.18e-176	549
XP_011668076.2	uncharacterized protein LOC575162	SPU1	4947363	4961734	g2580.t1	uncharacterized protein LOC117288500	POC9	973059	983623	38.571	1.5e-144	434									XP_035669705.1	uncharacterized protein LOC118411506	BFL3	2214025	2214236	29.242	3.31e-77	259
XP_030828596.1	apoptotic protease-activating factor 1	SPU1	4963855	4981867	g8108.t1	apoptotic protease-activating factor 1-like	POC22	5683000	5703807	35.612	6.85e-40	160	TCONS_00024305.p1	apoptotic protease-activating factor 1-like	PFL1	55386899	55418965	33.577	5.62e-37	151	XP_035681981.1	apoptotic protease-activating factor 1-like	BFL7	13040809	13044627	35.401	1.78e-41	166
XP_030828818.1	apoptotic protease-activating factor 1-like	SPU1	4982650	4986341	g8108.t1	apoptotic protease-activating factor 1-like	POC22	5683000	5703807	28.409	4.56e-07	48.9	TCONS_00024305.p1	apoptotic protease-activating factor 1-like	PFL1	55386899	55418965	39.437	1.21e-07	51.2	XP_035681981.1	apoptotic protease-activating factor 1-like	BFL7	13040809	13044627	32.5	8.67e-08	51.6
XP_011667051.1	carbohydrate sulfotransferase 1-like	SPU1	4995732	5000380	g1910.t1	carbohydrate sulfotransferase 1-like	POC4	9128351	9129493	32.268	3.84e-40	147	TCONS_00013550.p1	carbohydrate sulfotransferase 1-like	PFL15	5496172	5499253	35.906	6.3e-59	199	XP_035691005.1	carbohydrate sulfotransferase 1-like	BFL11	23054080	23054219	32.911	4.09e-49	177
XP_780873.2	UDP-N-acetylglucosamine transferase subunit ALG13 homolog	SPU1	5003635	5008132	g2981.t1	UDP-N-acetylglucosamine transferase subunit ALG13 homolog	POC9	9100039	9103100	64.417	2.14e-71	212	TCONS_00019121.p1	UDP-N-acetylglucosamine transferase subunit ALG13 homolog	PFL18	11395061	11406810	59.524	6.17e-67	201	XP_035669345.1	UDP-N-acetylglucosamine transferase subunit ALG13 homolog	BFL3	13630189	13630311	62.5	4.46e-70	209
XP_030827928.1	uncharacterized protein LOC100892916	SPU1	5015575	5032218
XP_030827929.1	location of vulva defective 1 isoform X2	SPU1	5040233	5048996
XP_030828597.1	location of vulva defective 1 isoform X2	SPU1	5059692	5064809
XP_030829408.1	plexin-B-like isoform X1	SPU1	5065231	5075369	g7768.t1	plexin-B-like isoform X1	POC2	25037926	25059054	35.849	5.33e-34	135	TCONS_00048486.p1	plexin-B	PFL6	44729009	44742271	28.081	1.05e-45	170	XP_035677513.1	plexin-A2 isoform X1	BFL5	21340478	21341611	29.622	1.54e-38	150
XP_030828742.1	uncharacterized protein LOC105439613 isoform X2	SPU1	5080661	5091587
XP_001198812.1	uncharacterized protein LOC762981	SPU1	5100618	5112986
XP_011667107.2	uncharacterized protein LOC100892099	SPU1	5117826	5126539
XP_030829489.1	uncharacterized protein LOC105439627	SPU1	5135062	5142894
XP_030828399.1	sushi, von Willebrand factor type A, EGF and pentraxin domain-containing protein 1-like	SPU1	5181083	5227641	g2734.t1	sushi, von Willebrand factor type A, EGF and pentraxin domain-containing protein 1-like	POC9	4005011	4036778	37.143	8.98e-118	421	TCONS_00039134.p1	mucin-17 isoform X4	Scaffold_39	125483	284116	46.547	2.42e-84	313	XP_035660825.1	sushi, von Willebrand factor type A, EGF and pentraxin domain-containing protein 1-like	BFL18	13755294	13755339	34.682	4.67e-46	183
XP_030828401.1	protein couch potato-like isoform X2	SPU1	5228770	5255811	g3147.t1	protein couch potato-like isoform X2	POC9	12902215	12927945	67.674	4.28e-130	374	TCONS_00032341.p1	protein couch potato-like isoform X2	PFL23	8425114	8451301	61.039	1.79e-116	338	XP_035671660.1	U1 small nuclear ribonucleoprotein A-like isoform X1	BFL3	1522598	1522660	50.325	3.46e-89	270
XP_786640.2	dynactin subunit 6	SPU1	5355736	5384881	g3145.t1	dynactin subunit 6-like	POC9	12773350	12781172	67.347	2.77e-93	269	TCONS_00032359.p1	dynactin subunit 6	PFL23	9084896	9092187	69.832	9.87e-93	268
XP_003731134.2	tripartite motif-containing protein 2-like	SPU1	5393099	5403775	g10884.t1	tripartite motif-containing protein 2-like	POC5	13366382	13371672	43.836	7.37e-14	74.7	TCONS_00041969.p1	tripartite motif-containing protein 2-like	PFL4	17073728	17075955	36.634	2.24e-15	79.7	XP_035678800.1	tripartite motif-containing protein 3-like	BFL6	17276373	17277371	38.095	1.36e-16	81.6
XP_791696.4	collagen triple helix repeat-containing protein 1-like	SPU1	5420964	5432803	g2536.t1	collagen triple helix repeat-containing protein 1-like	POC9	412769	415173	69.11	2.63e-82	242	TCONS_00025979.p1	collagen triple helix repeat-containing protein 1-like	PFL20	3375822	3379785	60.914	5.07e-63	193	XP_035691584.1	collagen triple helix repeat-containing protein 1-like	BFL11	7969048	7969134	49.689	7.29e-44	147
XP_030828184.1	collagen triple helix repeat-containing protein 1-like	SPU1	5435942	5448116	g2538.t1	collagen triple helix repeat-containing protein 1-like	POC9	420877	423633	59.412	2.47e-69	209	TCONS_00025978.p1	collagen triple helix repeat-containing protein 1	PFL20	3367762	3373111	52.91	2.9e-72	217	XP_035667729.1	collagen triple helix repeat-containing protein 1-like	BFL2	24672215	24672316	41.566	1.74e-37	129
XP_791665.2	collagen triple helix repeat-containing protein 1-like	SPU1	5450117	5453724	g2538.t1	collagen triple helix repeat-containing protein 1-like	POC9	420877	423633	57.059	3.66e-67	203	TCONS_00025978.p1	collagen triple helix repeat-containing protein 1	PFL20	3367762	3373111	56.684	1.05e-77	231	XP_035692043.1	collagen triple helix repeat-containing protein 1-like isoform X1	BFL11	7954783	7954899	40.964	1.09e-35	125
XP_785185.2	transmembrane protein 232-like isoform X1	SPU1	5456480	5471624	g2988.t1	transmembrane protein 232-like isoform X1	POC9	9177313	9186978	48.133	0	812	TCONS_00038662.p1	transmembrane protein 232-like	Scaffold_33	1294367	1319756	39.88	2.56e-108	358	XP_035669350.1	transmembrane protein 232-like	BFL3	11145186	11145322	39.075	0	603
XP_011664017.1	ralA-binding protein 1 isoform X2	SPU1	5472734	5511510	g2989.t1	ralA-binding protein 1-like isoform X1	POC9	9190103	9202725	49.14	5.24e-175	524	TCONS_00020570.p1	ralA-binding protein 1 isoform X2	PFL18	28896067	28905849	45.078	5.86e-92	302	XP_035697827.1	ralA-binding protein 1-like	BFL14	3414294	3414326	46.181	4.9e-84	285
XP_785357.4	src kinase-associated phosphoprotein 2-A	SPU1	5513449	5525999	g3016.t1	src kinase-associated phosphoprotein 2-like	POC9	9855037	9862478	40.733	8e-99	305	TCONS_00019027.p1	src kinase-associated phosphoprotein 2	PFL18	6897695	6905349	30.815	2.36e-69	226	XP_035658075.1	src kinase-associated phosphoprotein 2-like	BFL16	10777154	10777193	30.165	2.27e-48	174
XP_030829163.1	chromobox protein homolog 1-like	SPU1	5525289	5538748	g3015.t1	chromobox protein homolog 1-like	POC9	9839200	9844734	48.295	5.46e-55	173	TCONS_00019992.p1	chromobox protein homolog 1-like	PFL18	6932663	6941376	55.689	2.92e-56	177	XP_035658081.1	chromobox protein homolog 3 isoform X1	BFL16	10790262	10790325	53.179	1.57e-57	181
XP_030828166.1	nucleolar GTP-binding protein 1	SPU1	5545985	5558122	g3013.t1	NOG1 protein	POC9	9776209	9791801	76.461	0	971	TCONS_00019030.p1	nucleolar GTP-binding protein 1	PFL18	6990780	7006867	69.524	0	887	XP_035657907.1	nucleolar GTP-binding protein 1	BFL16	5923159	5923209	64.353	0	825
XP_030828519.1	leishmanolysin-like peptidase	SPU1	5563740	5580157	g3014.t1	leishmanolysin-like peptidase	POC9	9798972	9823971	53.453	0	724	TCONS_00019998.p1	leishmanolysin-like peptidase	PFL18	7014485	7076713	46.042	0	574	XP_035658222.1	leishmanolysin-like peptidase	BFL16	12044756	12044881	45.904	0	549
XP_030828070.1	cysteine and tyrosine-rich protein 1-like	SPU1	5588237	5592025
XP_785586.3	RUN domain-containing protein 3B-like isoform X1	SPU1	5595339	5607240	g2592.t1	RUN domain-containing protein 3B	POC9	1189809	1199783	43.515	3.27e-118	355	TCONS_00033298.p1	RUN domain-containing protein 3B	PFL23	6488145	6508278	38.106	1.78e-83	264	XP_035671590.1	RUN and FYVE domain-containing protein 2-like isoform X1	BFL3	19625160	19625340	28.435	6.02e-24	105
XP_011671874.2	speckle-type POZ protein	SPU1	5613228	5642181	g2593.t1	speckle-type POZ protein-like	POC9	1224254	1239327	90.331	0	665	TCONS_00032848.p1	speckle-type POZ protein-like	PFL23	6540825	6561121	83.934	0	622	XP_035658647.1	speckle-type POZ protein-like isoform X1	BFL16	812060	812098	83.978	0	618
XP_785759.2	tudor and KH domain-containing protein-like	SPU1	5645892	5658092	g2656.t1	tudor and KH domain-containing protein-like	POC9	2367760	2376079	37.751	1.74e-98	303	TCONS_00018965.p1	tudor and KH domain-containing protein-like	PFL18	3951335	3967204	37.766	1.02e-35	131	XP_035669048.1	tudor and KH domain-containing protein-like	BFL3	4329372	4329510	38.52	2.43e-110	349
XP_001176371.1	uncharacterized protein LOC752454	SPU1	5682975	5734344
XP_011664015.2	glutamate decarboxylase 1	SPU1	5742144	5809820	g2687.t1	glutamate decarboxylase 1	POC9	3050960	3073070	62.4	0	787	TCONS_00019278.p1	glutamate decarboxylase 1	PFL18	17183631	17210491	64.286	0	689	XP_035658373.1	glutamate decarboxylase 1	BFL16	13964275	13964286	61.818	0	681
XP_030829118.1	uncharacterized protein LOC115919439	SPU1	5808907	5813538	g17062.t1	uncharacterized protein LOC117301063	POC12	8729614	8734267	39.003	7.35e-71	227	TCONS_00029680.p1	Retrovirus-related Pol poly from transposon	PFL21	28722823	28729110	24.262	2.17e-12	68.9
XP_793712.3	putative malate dehydrogenase 1B	SPU1	5823385	5831386	g3349.t1	putative malate dehydrogenase 1B	POC9	17317568	17321084	53.933	0	563	TCONS_00019276.p1	putative malate dehydrogenase 1B	PFL18	17131876	17136753	46.454	1.37e-177	513	XP_035657977.1	putative malate dehydrogenase 1B	BFL16	9930098	9930119	45.148	4.72e-152	446
XP_011668560.2	MKI67 FHA domain-interacting nucleolar phosphoprotein-like	SPU1	5833307	5842927	g3350.t1	MKI67 FHA domain-interacting nucleolar phosphoprotein-like	POC9	17323728	17329789	48.947	5.59e-59	197	TCONS_00020263.p1	MKI67 FHA domain-interacting nucleolar phosphoprotein	PFL18	17119357	17132027	41.971	1.75e-59	194	XP_035657980.1	MKI67 FHA domain-interacting nucleolar phosphoprotein-like	BFL16	9930427	9930528	46.154	7.12e-50	167
XP_030828352.1	solute carrier family 49 member 4 homolog	SPU1	5867613	5887269	g2764.t1	solute carrier family 49 member 4 homolog	POC9	4575674	4586801	42.402	1.74e-112	341	TCONS_00019596.p1	solute carrier family 49 member 4-like	PFL18	31243742	31265704	41.326	2.07e-124	374	XP_035658679.1	solute carrier family 49 member 4 homolog isoform X1	BFL16	1178103	1178412	37.609	2.21e-107	329
NP_001091926.1	eukaryotic translation initiation factor 4E type 3	SPU1	5891996	5901174	g6773.t1	eukaryotic translation initiation factor 4E type 3-like	POC2	4587854	4596315	38.66	4.42e-41	136	TCONS_00048004.p1	eukaryotic translation initiation factor 4E type 3-like	PFL6	28721232	28748036	56.742	5.79e-75	225	XP_035677597.1	eukaryotic translation initiation factor 4E type 3-like	BFL5	15618670	15618821	53.073	4.93e-72	218
XP_011661587.2	neural Wiskott-Aldrich syndrome protein isoform X1	SPU1	5909509	5940843	g7311.t1	neural Wiskott-Aldrich syndrome protein-like	POC2	16060082	16077859	50.183	1.03e-82	265	TCONS_00048415.p1	wiskott-Aldrich syndrome protein	PFL6	42502980	42526012	43.976	1.29e-77	253	XP_035676798.1	neural Wiskott-Aldrich syndrome protein isoform X2	BFL5	5147219	5147317	48.897	6.09e-72	238
XP_030856331.1	hepatocyte growth factor receptor-like isoform X1	SPU1	5942460	5966808	g7283.t1	hepatocyte growth factor receptor-like	POC2	15442032	15465987	42.274	0	1051	TCONS_00047997.p1	hepatocyte growth factor receptor-like	PFL6	28315903	28374292	40.044	0	914	XP_035675462.1	hepatocyte growth factor receptor-like isoform X1	BFL5	15072123	15073268	35.162	0	754
XP_030856332.1	peregrin-like isoform X1	SPU1	5971955	5991013	g7282.t1	peregrin-like isoform X2	POC2	15416926	15432546	66.844	0	1662	TCONS_00049740.p1	peregrin-like isoform X1	PFL6	43635911	43656657	67.561	0	1136	XP_035676754.1	peregrin-like isoform X1	BFL5	17733107	17734629	56.441	0	1054
XP_003724047.1	ankyrin repeat domain-containing protein 50-like	SPU1	5996085	6010177	g13100.t1	protein fem-1 homolog B	POC8	5445877	5447823	24	1.2e-09	57.4	TCONS_00028913.p1	protein fem-1 homolog B	PFL21	793855	796886	25.541	1.21e-12	67	XP_035662403.1	serine/threonine-protein phosphatase 6 regulatory ankyrin repeat subunit B-like	BFL19	9981350	9986800	31.333	5.07e-11	62.4
XP_030828224.1	cholinesterase 1-like	SPU1	6012657	6035193	g13620.t1	cholinesterase 1-like	POC8	15443074	15449341	39.199	2.88e-116	358	TCONS_00032030.p1	cholinesterase 1-like	PFL23	25743360	25755437	36.851	1.19e-118	364	XP_035657516.1	cholinesterase 1-like	BFL16	17323672	17324028	34.035	1.03e-90	291
XP_001198732.1	UBX domain-containing protein 6	SPU1	6038739	6056199	g3337.t1	UBX domain-containing protein 6-like	POC9	17190275	17194615	52.913	4.69e-74	230	TCONS_00020657.p1	UBX domain-containing protein 6-like	PFL18	32265549	32277035	49.22	9.63e-135	394	XP_035681979.1	UBX domain-containing protein 6-like	BFL7	4010290	4010784	42.396	4.08e-103	313
XP_030828621.1	ras-related protein Rab-27A-like	SPU1	6058511	6125127	g3078.t1	ras-related protein Rab-27A-like	POC9	11273552	11282164	87.288	1.9e-155	434	TCONS_00032810.p1	ras-related protein Rab-27A	PFL23	5045635	5053825	77.059	7.62e-98	286	XP_035670998.1	ras-related protein Rab-27A	BFL3	13382612	13382643	70.886	1.57e-126	361
XP_011666216.2	uncharacterized protein LOC105439200	SPU1	6124721	6129365	g15287.t1	uncharacterized protein LOC115922969	POC3	12366221	12367423	45.635	3.64e-69	224	TCONS_00016485.p1	Polyprotein P3	PFL16	29668149	29670171	33.684	1.15e-30	124
XP_030828404.1	alpha-1,3-mannosyl-glycoprotein 2-beta-N-acetylglucosaminyltransferase	SPU1	6151907	6170717	g3055.t1	alpha-1,3-mannosyl-glycoprotein 2-beta-N-acetylglucosaminyltransferase-like	POC9	10710911	10732400	59.598	0	556	TCONS_00019248.p1	alpha-1,3-mannosyl-glycoprotein 2-beta-N-acetylglucosaminyltransferase	PFL18	16218295	16251075	54.167	3.8e-170	484	XP_035670802.1	alpha-1,3-mannosyl-glycoprotein 2-beta-N-acetylglucosaminyltransferase	BFL3	12060696	12060797	49.134	3.3e-158	455
XP_799018.1	AP-3 complex subunit sigma-1 isoform X1	SPU1	6172041	6182740	g2738.t1	AP-3 complex subunit sigma-1 isoform X4	POC9	4072326	4076273	73.797	6.36e-89	256	TCONS_00020658.p1	AP-3 complex subunit sigma-2 isoform X1	PFL18	32280165	32286630	86.096	1.25e-111	316	XP_035669694.1	AP-3 complex subunit sigma-1 isoform X1	BFL3	16747086	16747154	72.3	1.27e-108	309
XP_011682542.1	CTD small phosphatase-like protein 2 isoform X1	SPU1	6190016	6224809	g3038.t1	CTD small phosphatase-like protein 2 isoform X1	POC9	10383538	10395601	60	7.77e-161	462	TCONS_00031691.p1	CTD small phosphatase-like protein 2	PFL23	8661968	8713439	50.128	2.05e-124	369	XP_035669235.1	CTD small phosphatase-like protein 2	BFL3	17528	17611	50.797	8.93e-134	395
XP_030856292.1	centrosomal protein of 152 kDa-like isoform X1	SPU1	6225979	6254130	g2990.t1	centrosomal protein of 152 kDa-like isoform X2	POC9	9205285	9233480	30.839	8.51e-94	337	TCONS_00019536.p1	centrosomal protein of 152 kDa-like	PFL18	28905888	28956261	30.252	5.59e-118	414	XP_035669686.1	centrosomal protein of 152 kDa-like isoform X2	BFL3	16776240	16776407	31.556	2.29e-104	371
XP_790847.3	cyclin-dependent kinase 2	SPU1	6258004	6265682	g2579.t1	cyclin-dependent kinase 2	POC9	962425	967314	76.589	6e-176	487	TCONS_00019272.p1	cyclin-dependent kinase 2	PFL18	17081132	17087669	80.135	0	500	XP_035658594.1	cyclin-dependent kinase 2-like	BFL16	17155145	17155260	75.758	2.22e-172	479
XP_790871.3	coiled-coil domain-containing protein 12-like	SPU1	6273096	6279788	g2578.t1	coiled-coil domain-containing protein 12	POC9	957995	961801	56.14	3.33e-54	168	TCONS_00020260.p1	coiled-coil domain-containing protein 12	PFL18	17069537	17080413	54.706	6.38e-53	166
XP_003728697.2	flocculation protein FLO11-like	SPU1	6286678	6321858
XP_800393.1	uncharacterized protein LOC586461	SPU1	6357186	6385350
XP_030829240.1	sulfotransferase 1C4-like	SPU1	6393198	6404159	g15706.t1	sulfotransferase 1C2-like	POC3	20242497	20246519	35.599	3.28e-62	199	TCONS_00029640.p1	sulfotransferase 1C2-like	PFL21	26541792	26547273	38.033	1.71e-59	194	XP_035657523.1	sulfotransferase 1C2-like	BFL16	260324	260588	31.699	3.79e-55	182
XP_030827916.1	sulfotransferase family cytosolic 1B member 1	SPU1	6406071	6413908	g5008.t1	sulfotransferase 1A1-like	POC6	8127338	8132604	36.688	1.2e-59	192	TCONS_00013673.p1	sulfotransferase family cytosolic 1B member 1-like	PFL15	9690005	9701701	37.224	4.93e-52	174	XP_035679507.1	sulfotransferase 1C4-like	BFL6	22866732	22866858	35.505	3.07e-54	178
XP_011680279.2	methionine synthase reductase-like	SPU1	6414436	6427328	g2762.t1	methionine synthase reductase-like	POC9	4557320	4569544	50.083	0	592	TCONS_00033177.p1	methionine synthase reductase-like	PFL23	1216967	1283394	44.937	0	683	XP_035658178.1	methionine synthase reductase-like	BFL16	9188563	9188612	46.136	0	718
XP_030828653.1	uncharacterized protein LOC115919315	SPU1	6432918	6439884
XP_030828640.1	neurogenic locus notch homolog protein 1-like	SPU1	6440412	6454399	g20961.t1	neurogenic locus notch homolog protein 1-like	POC13	14133441	14164219	39.515	0	1813	TCONS_00019216.p1	fibrillin-2-like isoform X1	PFL18	14535955	14589796	44.849	0	2212	XP_035661730.1	fibrillin-2 isoform X16	BFL18	3005336	3005362	43.627	0	2002
XP_030828642.1	oncoprotein-induced transcript 3 protein-like	SPU1	6451553	6453450	g4997.t1	QAA95975.1 ZP domain-containing protein 2	POC6	7858712	7881367	38.318	1.62e-15	72.4	TCONS_00028563.p1	ZP domain-containing protein-like	PFL21	26453033	26500872	28.313	4.01e-12	63.5	XP_035666938.1	CUB and zona pellucida-like domain-containing protein 1	BFL2	18986552	18986675	32.773	2.91e-17	77.8
XP_011664499.1	diacylglycerol kinase beta-like isoform X2	SPU1	6582542	6667640	g2815.t1	diacylglycerol kinase beta-like isoform X4	POC9	5516981	5554657	71.429	0	1122	TCONS_00019574.p1	diacylglycerol kinase beta-like isoform X4	PFL18	30514206	30594566	64.541	0	1191	XP_035658671.1	diacylglycerol kinase beta-like isoform X1	BFL16	986790	986853	58.122	0	1078
XP_030829346.1	polyoma enhancer activator 3	SPU1	6689270	6750248	g2710.t1	ETS translocation variant 1-like isoform X2	POC9	3465934	3471895	60.435	4.07e-80	252	TCONS_00019578.p1	ETS translocation variant 1 isoform X1	PFL18	30634290	30672041	49.118	1.2e-76	253	XP_035658661.1	ETS translocation variant 1 isoform X1	BFL16	927197	927256	46	1.79e-63	218
XP_785761.4	cytochrome P450 3A24-like	SPU1	6757872	6768937	g2024.t1	cytochrome P450 3A24-like	POC4	11346815	11359623	43.561	2.92e-150	439	TCONS_00046631.p1	cytochrome P450 3A24-like	PFL5	39115778	39125971	41.856	1.13e-143	424	XP_035692758.1	cytochrome P450 3A24-like	BFL12	3877405	3877472	38.447	1.26e-124	374
XP_795754.3	TELO2-interacting protein 2	SPU1	6912969	6922777	g3373.t1	TELO2-interacting protein 2-like	POC9	17823446	17830788	44.591	1.54e-98	308	TCONS_00029770.p1	TELO2-interacting protein 2	PFL21	31681264	31716139	42.582	8.35e-105	327
XP_003724978.2	uncharacterized protein LOC100894026	SPU1	6926548	6934980	g18241.t1	uncharacterized protein LOC117302428	POC17	8908171	8915465	26.514	2.68e-37	142
XP_030829350.1	uncharacterized protein LOC105438425	SPU1	6946309	6956394	g18241.t1	uncharacterized protein LOC117302428	POC17	8908171	8915465	27.801	2.06e-08	55.1
XP_030828657.1	uncharacterized protein LOC115919316	SPU1	6968285	6970080
XP_030856080.1	uncharacterized protein LOC105444399	SPU1	6974549	6984275
XP_030828660.1	uncharacterized protein LOC100890449	SPU1	6990978	6996115	g18241.t1	uncharacterized protein LOC117302428	POC17	8908171	8915465	27.586	1.76e-08	55.1
XP_030829236.1	Hypothetical predicted protein	SPU1	7008260	7016352	g18241.t1	uncharacterized protein LOC117302428	POC17	8908171	8915465	31.429	2.11e-51	180
XP_011663284.2	Hypothetical predicted protein	SPU1	7023111	7037381	g18241.t1	uncharacterized protein LOC117302428	POC17	8908171	8915465	31.567	8.87e-48	175
XP_030829239.1	hydroxysteroid 11-beta-dehydrogenase 1-like protein	SPU1	7042826	7048758	g2801.t1	hydroxysteroid 11-beta-dehydrogenase 1-like protein	POC9	5304290	5309683	55.985	3.57e-101	296	TCONS_00053507.p1	hydroxysteroid 11-beta-dehydrogenase 1-like protein	PFL8	40049544	40064470	56.489	3.46e-97	288	XP_035657674.1	hydroxysteroid 11-beta-dehydrogenase 1-like protein	BFL16	4292863	4292944	42.308	5.24e-66	207
XP_030829235.1	solute carrier family 25 member 40	SPU1	7053752	7070175	g2783.t1	solute carrier family 25 member 40-like	POC9	5046406	5051542	46.237	1.27e-79	253	TCONS_00020688.p1	solute carrier family 25 member 39 isoform X1	PFL18	33095256	33107000	40.351	6.77e-84	262	XP_035657754.1	solute carrier family 25 member 40	BFL16	13354447	13354537	41.033	2.61e-83	261
XP_030828362.1	cyclic nucleotide-binding domain-containing protein 2-like isoform X1	SPU1	7072216	7092811	g2577.t1	cyclic nucleotide-binding domain-containing protein 2-like isoform X2	POC9	944136	955797	41.536	3.05e-136	418	TCONS_00019269.p1	cyclic nucleotide-binding domain-containing protein 2-like isoform X1	PFL18	17055280	17066486	41.876	1.72e-139	428	XP_035658396.1	cyclic nucleotide-binding domain-containing protein 2-like	BFL16	5356839	5357315	36.458	2.62e-57	209
XP_030828662.1	uncharacterized protein LOC115919317	SPU1	7092571	7095194
XP_011671263.2	tigger transposable element-derived protein 4-like isoform X4	SPU1	7102921	7106019	g9475.t1	tigger transposable element-derived protein 4-like	POC15	1768745	1771493	28.702	1.47e-43	161	TCONS_00044443.p1	tigger transposable element-derived protein 4-like	Scaffold_54	24742	26372	41.732	5.41e-128	383	XP_035658197.1	tigger transposable element-derived protein 4-like	BFL16	11140938	11142062	35.279	4.3e-70	229
XP_030829045.1	serine hydroxymethyltransferase, mitochondrial	SPU1	7111026	7130531	g15400.t1	serine hydroxymethyltransferase, cytosolic-like	POC3	14760043	14769370	56.604	0	572	TCONS_00032791.p1	serine hydroxymethyltransferase, mitochondrial	PFL23	4224739	4258151	62.602	0	648	XP_035657729.1	serine hydroxymethyltransferase, mitochondrial	BFL16	12684358	12684393	64.894	0	659
XP_784835.1	guanosine-3',5'-bis(diphosphate) 3'-pyrophosphohydrolase MESH1	SPU1	7133235	7137038	g2650.t1	guanosine-3',5'-bis(diphosphate) 3'-pyrophosphohydrolase MESH1-like	POC9	2307195	2309343	71.023	2.5e-92	266	TCONS_00032522.p1	guanosine-3',5'-bis(diphosphate) 3'-pyrophosphohydrolase MESH1	PFL23	18013440	18028375	70.225	8.64e-90	260	XP_035671291.1	guanosine-3',5'-bis(diphosphate) 3'-pyrophosphohydrolase MESH1	BFL3	11728096	11728222	64	1.7e-71	214
XP_001181077.2	peroxisomal trans-2-enoyl-CoA reductase-like	SPU1	7138949	7146569	g2766.t1	peroxisomal trans-2-enoyl-CoA reductase-like	POC9	4653441	4662650	65.845	2.91e-134	382	TCONS_00020533.p1	peroxisomal trans-2-enoyl-CoA reductase-like	PFL18	27280613	27289654	59.643	6.48e-111	323	XP_035658267.1	peroxisomal trans-2-enoyl-CoA reductase-like	BFL16	12472023	12472149	62.457	1.77e-125	360
XP_030856300.1	peroxisomal trans-2-enoyl-CoA reductase-like	SPU1	7148027	7159175	g2766.t1	peroxisomal trans-2-enoyl-CoA reductase-like	POC9	4653441	4662650	69.858	7.3e-145	409	TCONS_00020533.p1	peroxisomal trans-2-enoyl-CoA reductase-like	PFL18	27280613	27289654	61.429	1.77e-116	337	XP_035658267.1	peroxisomal trans-2-enoyl-CoA reductase-like	BFL16	12472023	12472149	62.126	2.12e-129	370
XP_030856298.1	galactoside 3(4)-L-fucosyltransferase-like	SPU1	7161240	7173020	g2787.t1	glycoprotein 3-alpha-L-fucosyltransferase A-like isoform X2	POC9	5081841	5084424	40.108	5.38e-100	311	TCONS_00031231.p1	Alpha-(1,3)-fucosyltransferase 11	PFL22	25077204	25079151	36.567	1.66e-16	82	XP_035691906.1	alpha-(1,3)-fucosyltransferase 7-like	BFL11	13154900	13156267	38.846	2.71e-50	178
XP_001181213.2	glycoprotein 3-alpha-L-fucosyltransferase A-like isoform X2	SPU1	7167524	7179610	g2788.t1	glycoprotein 3-alpha-L-fucosyltransferase A-like isoform X2	POC9	5085378	5087784	50.273	3.1e-120	359	TCONS_00031231.p1	Alpha-(1,3)-fucosyltransferase 11	PFL22	25077204	25079151	33.333	1.7e-16	81.6	XP_035670295.1	alpha-(1,3)-fucosyltransferase 7-like	BFL3	27633131	27634480	34.516	7.58e-45	162
XP_785128.4	multiple epidermal growth factor-like domains protein 6	SPU1	7184436	7222468	g2754.t1	multiple epidermal growth factor-like domains protein 6 isoform X1	POC9	4370373	4387086	43.861	0	967	TCONS_00033462.p1	multiple epidermal growth factor-like domains protein 6	PFL23	11776113	11795448	37.916	0	1206	XP_035696677.1	multiple epidermal growth factor-like domains protein 6 isoform X1	BFL14	7937500	7937612	41.612	0	726
XP_011671261.1	fatty acid-binding protein, intestinal-like	SPU1	7225271	7227356	g128.t1	fatty acid-binding protein, intestinal-like	POC20	2450168	2451679	50	1.47e-41	134	TCONS_00007636.p1	fatty acid-binding protein, liver-like	PFL13	20765505	20765909	32.836	1.22e-15	68.6	XP_035659742.1	fatty acid-binding protein, brain	BFL17	10459437	10459509	30.882	8.39e-12	58.5
XP_030828510.1	multiple epidermal growth factor-like domains protein 6	SPU1	7230504	7253064	g2754.t1	multiple epidermal growth factor-like domains protein 6 isoform X1	POC9	4370373	4387086	42.656	0	999	TCONS_00033436.p1	multiple epidermal growth factor-like domains protein 6	PFL23	10703318	10719881	40.757	0	1287	XP_035696677.1	multiple epidermal growth factor-like domains protein 6 isoform X1	BFL14	7937500	7937612	42.22	0	757
XP_030829281.1	HHIP-like protein 1	SPU1	7264573	7273582	g3088.t1	deleted in malignant brain tumors 1 protein-like	POC9	11553753	11563507	32.407	1.35e-12	63.9	TCONS_00002197.p1	deleted in malignant brain tumors 1 protein-like	PFL10	36630444	36681990	35.484	5.61e-15	72	XP_035675077.1	lysyl oxidase homolog 4-like isoform X3	BFL4	16252611	16252700	36.22	4.48e-14	68.9
XP_030828672.1	alkylglycerol monooxygenase isoform X2	SPU1	7278177	7289794	g2571.t1	alkylglycerol monooxygenase-like	POC9	843907	853052	36.224	1.26e-33	127	TCONS_00019563.p1	alkylglycerol monooxygenase-like	PFL18	29675079	29687150	29.95	1.09e-53	181	XP_035692153.1	alkylglycerol monooxygenase-like	BFL11	19404591	19404740	39.61	4.45e-31	122
XP_784522.2	alkylglycerol monooxygenase-like	SPU1	7292416	7304357	g2571.t1	alkylglycerol monooxygenase-like	POC9	843907	853052	50.664	9.16e-163	465	TCONS_00019570.p1	alkylglycerol monooxygenase-like	PFL18	30259587	30274470	61.565	2.48e-130	381	XP_035663448.1	alkylglycerol monooxygenase-like	BFL19	6484938	6485087	56.198	3.86e-150	431
NP_999655.1	unconventional myosin-Va-like isoform X6	SPU1	7361344	7470721	g3300.t1	unconventional myosin-Va-like isoform X4	POC9	16260646	16290326	71.523	0	1134	TCONS_00020313.p1	unconventional myosin-Va-like isoform X4	PFL18	19416432	19497134	55.447	0	2022	XP_035671165.1	unconventional myosin-Va-like isoform X1	BFL3	10587099	10587125	49.011	0	1207
XP_030828534.1	KIF1-binding protein homolog	SPU1	7476595	7495473	g3297.t1	KIF1-binding protein homolog	POC9	16190228	16197648	48.268	1.09e-126	380	TCONS_00031158.p1	KIF1-binding protein homolog	PFL22	22147690	22162751	45.886	0	561	XP_035670440.1	KIF-binding protein-like	BFL3	2512306	2512374	47.126	0	563
NP_999835.1	guanine nucleotide-binding protein G(q) subunit alpha-like	SPU1	7501411	7533659	g3296.t1	guanine nucleotide-binding protein G(q) subunit alpha	POC9	16145828	16164162	91.667	1.85e-176	487	TCONS_00032491.p1	guanine nucleotide-binding protein subunit alpha-11	PFL23	16661288	16708326	85.6	1.13e-162	453	XP_035670448.1	guanine nucleotide-binding protein subunit alpha-11	BFL3	2509829	2509955	85.317	6.39e-164	457
XP_030855982.1	ileal sodium/bile acid cotransporter-like	SPU1	7568644	7576236	g1755.t1	ileal sodium/bile acid cotransporter-like	POC4	6297773	6307574	30.286	2.95e-16	78.2	TCONS_00028916.p1	ileal sodium/bile acid cotransporter-like	PFL21	837606	852153	26.121	4.85e-27	112	XP_035696010.1	ileal sodium/bile acid cotransporter-like	BFL13	3808717	3808911	26.295	8.87e-23	98.2
XP_030828249.1	ileal sodium/bile acid cotransporter-like	SPU1	7579391	7604588	g1755.t1	ileal sodium/bile acid cotransporter-like	POC4	6297773	6307574	24.828	1.09e-17	82.4	TCONS_00029093.p1	ileal sodium/bile acid cotransporter-like	PFL21	7061042	7068326	26.554	9.6e-33	128	XP_035666256.1	ileal sodium/bile acid cotransporter-like	BFL2	22628362	22628556	26.426	2.68e-25	105
XP_011665926.2	ATP synthase lipid-binding protein, mitochondrial-like	SPU1	7608741	7614865	g3188.t1	ATP synthase lipid-binding protein, mitochondrial-like	POC9	13915662	13920230	71.154	8.63e-73	216	TCONS_00031884.p1	ATP synthase F(0) complex subunit C3, mitochondrial-like	PFL23	18600870	18606164	61.438	1.58e-52	164	XP_035657843.1	ATP synthase F(0) complex subunit C3, mitochondrial-like	BFL16	4533052	4533087	64.151	1.17e-40	134
XP_030856034.1	juxtaposed with another zinc finger protein 1-like	SPU1	7622249	7633687	g3189.t1	juxtaposed with another zinc finger protein 1-like	POC9	13921095	13930451	54.44	6.65e-93	278	TCONS_00032540.p1	juxtaposed with another zinc finger protein 1-like	PFL23	18591173	18600308	52.34	9.11e-83	251	XP_035658525.1	juxtaposed with another zinc finger protein 1	BFL16	4569465	4569564	54.922	5.29e-70	217
XP_030856031.1	CDK5 regulatory subunit-associated protein 3-like	SPU1	7636335	7653371	g3190.t1	CDK5 regulatory subunit-associated protein 3-like	POC9	13941498	13957588	59.751	0	581	TCONS_00038726.p1	CDK5 regulatory subunit-associated protein 3	Scaffold_33	1016039	1036838	55.078	0	577	XP_035695000.1	CDK5 regulatory subunit-associated protein 3-like	BFL1	8432442	8432502	48.496	7.54e-172	494
XP_030829080.1	prolyl-tRNA synthetase associated domain-containing protein 1-like	SPU1	7671572	7673560	g18870.t1	prolyl-tRNA synthetase associated domain-containing protein 1-like	POC1	6842307	6845219	61.143	1.13e-76	226	TCONS_00011706.p1	prolyl-tRNA synthetase associated domain-containing protein 1-like	PFL14	27575836	27577989	54.494	1.94e-67	205	XP_035669451.1	prolyl-tRNA synthetase associated domain-containing protein 1	BFL1	19199811	19199900	55.952	3.24e-65	197
XP_030827843.1	disks large-associated protein 4-like	SPU1	7680986	7734232	g2586.t1	disks large-associated protein 4-like	POC9	1050396	1058362	28.873	5.26e-49	186	TCONS_00046001.p1	disks large-associated protein 5	PFL5	11988862	12019812	37.41	6.63e-20	95.9	XP_035657973.1	serine/arginine repetitive matrix protein 2-like	BFL16	9910211	9910216	38.647	5.15e-33	137
XP_030827844.1	putative expansin-like protein 7 isoform X2	SPU1	7685986	7690308
XP_011665393.1	putative nuclease HARBI1	SPU1	7690663	7694674	g17418.t1	putative nuclease HARBI1	POC12	11727968	11729493	54.984	3.71e-120	348	TCONS_00004508.p1	protein ANTAGONIST OF LIKE HETEROCHROMATIN PROTEIN 1-like	PFL11	43647113	43652329	31.792	4.92e-39	144	XP_035692548.1	protein ANTAGONIST OF LIKE HETEROCHROMATIN PROTEIN 1-like	BFL12	14157289	14158007	31.317	9.18e-33	125
XP_030856251.1	3-hydroxyisobutyryl-CoA hydrolase, mitochondrial	SPU1	7738047	7749686	g2585.t1	3-hydroxyisobutyryl-CoA hydrolase, mitochondrial	POC9	1037328	1041230	66.812	6.12e-108	316	TCONS_00055775.p1	3-hydroxyisobutyryl-CoA hydrolase, mitochondrial	PFL9	34062632	34076242	63.957	0	513	XP_035657924.1	3-hydroxyisobutyryl-CoA hydrolase, mitochondrial	BFL16	5976096	5976121	63.934	1.13e-175	494
XP_030856252.1	phosphopantothenate--cysteine ligase	SPU1	7750407	7772660	g2813.t1	phosphopantothenate--cysteine ligase	POC9	5438514	5441867	45.724	2.14e-86	261	TCONS_00056153.p1	phosphopantothenate--cysteine ligase	PFL9	4171314	4207271	47.368	3.17e-87	274	XP_035700238.1	phosphopantothenate--cysteine ligase-like	BFL16	9193749	9193874	47.368	5.22e-94	281
XP_030828152.1	sodium-dependent phosphate transport protein 2B-like	SPU1	7775798	7783130	g2534.t1	sodium-dependent phosphate transport protein 2B-like	POC9	392031	401369	61.796	0	756	TCONS_00033180.p1	sodium-dependent phosphate transport protein 2B-like	PFL23	1436021	1443567	48.422	0	647	XP_035695459.1	sodium-dependent phosphate transport protein 2B-like	BFL13	15055289	15055417	55.501	0	650
XP_030828689.1	ATP-dependent DNA helicase PIF1	SPU1	7812452	7818883	g20679.t1	ATP-dependent DNA helicase PIF1-like	POC13	8197702	8201122	32.018	3.96e-20	90.9	TCONS_00046585.p1	ATP-dependent DNA helicase PIF1	PFL5	37260135	37267268	34.785	0	915	XP_035683454.1	uncharacterized protein LOC118420666	BFL1	25208120	25209162	38.484	0	1097
XP_030856192.1	uncharacterized protein LOC115920141	SPU1	7829332	7836256	g17188.t1	uncharacterized protein LOC115920210	POC12	9958839	9960143	65.99	4.3e-96	284	TCONS_00040911.p1	uncharacterized protein LOC116407566	PFL3	40138077	40141407	44.909	6.63e-117	344	XP_035661675.1	uncharacterized protein LOC118405929	BFL18	10584697	10586226	29.464	1.45e-24	105
XP_030856191.1	Hypothetical predicted protein	SPU1	7836610	7848997	g16875.t1	Hypothetical predicted protein	POC12	7212168	7215927	44.964	2.99e-75	254	TCONS_00019624.p1	uncharacterized protein LOC111845548	PFL18	32649232	32653044	29.709	9.26e-90	298	XP_035666709.1	uncharacterized protein LOC118409648	BFL2	8704961	8705035	25.076	4.63e-23	105
XP_030856193.1	phosphopantothenate--cysteine ligase isoform X1	SPU1	7849554	7866823	g2813.t1	phosphopantothenate--cysteine ligase	POC9	5438514	5441867	47.514	7.18e-56	179	TCONS_00056153.p1	phosphopantothenate--cysteine ligase	PFL9	4171314	4207271	48.438	5.84e-51	174	XP_035700238.1	phosphopantothenate--cysteine ligase-like	BFL16	9193749	9193874	44	2.29e-50	165
XP_011665935.2	sodium-dependent phosphate transport protein 2B-like	SPU1	7869243	7900695	g2534.t1	sodium-dependent phosphate transport protein 2B-like	POC9	392031	401369	61.796	0	755	TCONS_00033193.p1	sodium-dependent phosphate transport protein 2B-like	PFL23	2670886	2678422	51.087	0	641	XP_035695459.1	sodium-dependent phosphate transport protein 2B-like	BFL13	15055289	15055417	55.501	0	649
XP_030829259.1	methionyl-tRNA formyltransferase, mitochondrial	SPU1	7914036	7924182	g3465.t1	methionyl-tRNA formyltransferase, mitochondrial-like	POC9	19956938	19963802	48.598	5.02e-103	308	TCONS_00020491.p1	methionyl-tRNA formyltransferase, mitochondrial-like	PFL18	25011365	25025765	42.988	7.81e-86	268	XP_035670353.1	methionyl-tRNA formyltransferase, mitochondrial	BFL3	15392203	15392555	41.72	8.11e-76	240
XP_030829006.1	uncharacterized protein LOC115919418 isoform X1	SPU1	7926316	7953580	g3464.t1	uncharacterized protein LOC117288055	POC9	19878837	19893929	27.202	6.5e-45	166	TCONS_00019254.p1	Solute carrier family 22 member 15-like	PFL18	16395080	16420374	24.349	3.25e-39	151
XP_030856330.1	F-box/LRR-repeat protein 20-like	SPU1	7960066	7993315	g2697.t1	F-box/LRR-repeat protein 2	POC9	3203260	3226080	75.174	0	656	TCONS_00033348.p1	F-box/LRR-repeat protein 20-like	PFL23	8020306	8056481	71.824	0	647	XP_035658645.1	F-box/LRR-repeat protein 20-like	BFL16	712351	712386	68.129	0	610
XP_030828358.1	fas apoptotic inhibitory molecule 1	SPU1	7996806	8003895	g3170.t1	FAIM1 protein	POC9	13397411	13403409	69.101	3.4e-90	260	TCONS_00035865.p1	fas apoptotic inhibitory molecule 1 isoform X2	Scaffold_29	1892293	1899905	71.508	8.07e-93	268	XP_035700191.1	fas apoptotic inhibitory molecule 1	BFL16	10849275	10849394	68.539	4.98e-91	263
XP_795557.4	sperm-associated antigen 16 protein-like	SPU1	8009013	8020843	g3140.t1	sperm-associated antigen 16 protein-like	POC9	12686756	12697297	77.174	0	934	TCONS_00020526.p1	sperm-associated antigen 16 protein-like	PFL18	26982139	27013439	68.65	0	911	XP_035657994.1	sperm-associated antigen 16 protein-like	BFL16	3136001	3136046	66.448	0	880
XP_011665937.2	aminopeptidase N-like	SPU1	8023336	8052480	g2725.t1	aminopeptidase N-like isoform X2	POC9	3824861	3856084	52.044	0	1020	TCONS_00032533.p1	aminopeptidase N-like isoform X3	PFL23	18381644	18405413	49.541	0	745	XP_035668637.1	aminopeptidase N-like isoform X1	BFL3	5208826	5209397	43.9	0	729
XP_030828695.1	aminopeptidase N-like	SPU1	8056827	8112371	g2725.t1	aminopeptidase N-like isoform X2	POC9	3824861	3856084	40.18	0	606	TCONS_00032533.p1	aminopeptidase N-like isoform X3	PFL23	18381644	18405413	37.24	3.24e-180	536	XP_035669349.1	aminopeptidase N-like	BFL3	11334724	11335268	35.686	4.47e-163	496
XP_011665967.1	methionyl-tRNA formyltransferase, mitochondrial	SPU1	8110943	8118882	g3465.t1	methionyl-tRNA formyltransferase, mitochondrial-like	POC9	19956938	19963802	47.04	8.15e-101	302	TCONS_00020491.p1	methionyl-tRNA formyltransferase, mitochondrial-like	PFL18	25011365	25025765	41.463	1.08e-84	265	XP_035670353.1	methionyl-tRNA formyltransferase, mitochondrial	BFL3	15392203	15392555	41.083	3.95e-76	241
XP_011665936.1	uncharacterized protein LOC585829 isoform X2	SPU1	8122924	8159418	g3464.t1	uncharacterized protein LOC117288055	POC9	19878837	19893929	27.639	1.25e-50	183	TCONS_00019254.p1	Solute carrier family 22 member 15-like	PFL18	16395080	16420374	24.675	7.38e-40	154	XP_035670969.1	uncharacterized protein LOC118412293 isoform X1	BFL3	12910389	12910437	26.752	5.4e-07	52.4
XP_030829169.1	F-box/LRR-repeat protein 20-like	SPU1	8167111	8203475	g2697.t1	F-box/LRR-repeat protein 2	POC9	3203260	3226080	75.174	0	656	TCONS_00033348.p1	F-box/LRR-repeat protein 20-like	PFL23	8020306	8056481	71.824	0	647	XP_035658645.1	F-box/LRR-repeat protein 20-like	BFL16	712351	712386	68.129	0	610
XP_030856342.1	fas apoptotic inhibitory molecule 1	SPU1	8207686	8219392	g3170.t1	FAIM1 protein	POC9	13397411	13403409	69.101	3.4e-90	260	TCONS_00035865.p1	fas apoptotic inhibitory molecule 1 isoform X2	Scaffold_29	1892293	1899905	71.508	8.07e-93	268	XP_035700191.1	fas apoptotic inhibitory molecule 1	BFL16	10849275	10849394	68.539	4.98e-91	263
XP_030856341.1	sperm-associated antigen 16 protein-like	SPU1	8220126	8231478	g3140.t1	sperm-associated antigen 16 protein-like	POC9	12686756	12697297	77.174	0	934	TCONS_00020526.p1	sperm-associated antigen 16 protein-like	PFL18	26982139	27013439	68.65	0	911	XP_035657994.1	sperm-associated antigen 16 protein-like	BFL16	3136001	3136046	66.448	0	880
XP_030828703.1	aminopeptidase N-like	SPU1	8234824	8247596	g2725.t1	aminopeptidase N-like isoform X2	POC9	3824861	3856084	58.589	0	901	TCONS_00032533.p1	aminopeptidase N-like isoform X3	PFL23	18381644	18405413	49.67	0	741	XP_035669349.1	aminopeptidase N-like	BFL3	11334724	11335268	45.856	0	671
XP_030828708.1	aminopeptidase N-like	SPU1	8253702	8254588	g2725.t1	aminopeptidase N-like isoform X2	POC9	3824861	3856084	34.199	5.61e-30	117	TCONS_00049403.p1	aminopeptidase N-like	PFL6	31560083	31587694	33.108	3.77e-14	72	XP_035661022.1	puromycin-sensitive aminopeptidase	BFL18	18011852	18012295	34.375	1e-10	61.6
XP_030828715.1	craniofacial development protein 2-like	SPU1	8256943	8257647	g5079.t1	RNA-directed DNA polymerase from mobile element jockey-like	POC6	9633338	9634108	51.961	1.14e-29	110	TCONS_00000789.p1	craniofacial development protein 2-like	PFL10	27020019	27022212	32.195	3.56e-29	113	XP_035699742.1	craniofacial development protein 2-like	BFL15	10123198	10124613	39.474	2.64e-52	175
XP_030828725.1	aminopeptidase N-like	SPU1	8262041	8262718	g2725.t1	aminopeptidase N-like isoform X2	POC9	3824861	3856084	36.364	4.7e-32	122	TCONS_00047468.p1	aminopeptidase N-like	PFL6	9891216	9907687	32.474	2.99e-18	83.2	XP_035668637.1	aminopeptidase N-like isoform X1	BFL3	5208826	5209397	30.556	1.17e-12	66.6
XP_030828727.1	aminopeptidase N-like	SPU1	8266728	8295504	g2725.t1	aminopeptidase N-like isoform X2	POC9	3824861	3856084	37.749	0	699	TCONS_00001516.p1	aminopeptidase N	PFL10	10379453	10397976	35.683	1.58e-175	537	XP_035679687.1	aminopeptidase N-like	BFL6	11138375	11138560	35.534	0	553
XP_030829134.1	CUGBP Elav-like family member 3 isoform X1	SPU1	8314495	8370925	g2942.t1	CUGBP Elav-like family member 3 isoform X2	POC9	8618759	8636969	63.103	1.84e-105	314	TCONS_00019067.p1	CUGBP Elav-like family member 4 isoform X5	PFL18	9477498	9583473	59.953	4.69e-147	426	XP_035668679.1	CUGBP Elav-like family member 3-A isoform X1	BFL3	17161213	17161462	51.893	1.25e-121	363
XP_030829030.1	CUGBP Elav-like family member 4	SPU1	8415300	8416790	g2938.t1	CUGBP Elav-like family member 4	POC9	8595050	8595629	70.085	1.45e-54	166	TCONS_00019067.p1	CUGBP Elav-like family member 4 isoform X5	PFL18	9477498	9583473	72.881	4.14e-55	178	XP_035668679.1	CUGBP Elav-like family member 3-A isoform X1	BFL3	17161213	17161462	77.228	2.89e-49	164
XP_783481.4	E3 ubiquitin-protein ligase RNF113A	SPU1	8424910	8433506	g2806.t1	RING finger protein 113A-like	POC9	5374537	5383763	80.412	1.96e-118	341	TCONS_00019458.p1	E3 ubiquitin-protein ligase RNF113A	PFL18	25073845	25082567	67.541	3.43e-154	435	XP_035657820.1	E3 ubiquitin-protein ligase RNF113A	BFL16	17466702	17466834	64.078	2.47e-130	375
XP_011665952.2	aminopeptidase N-like	SPU1	8459339	8503559	g2725.t1	aminopeptidase N-like isoform X2	POC9	3824861	3856084	54.785	0	1116	TCONS_00032533.p1	aminopeptidase N-like isoform X3	PFL23	18381644	18405413	52.005	0	806	XP_035668637.1	aminopeptidase N-like isoform X1	BFL3	5208826	5209397	46.58	0	807
XP_011665953.1	NGFI-A-binding protein 1-like isoform X1	SPU1	8506895	8515920	g3080.t1	NGFI-A-binding protein 1-like isoform X1	POC9	11326271	11332323	51.236	1.04e-131	400	TCONS_00019205.p1	NGFI-A-binding protein 1-like isoform X1	PFL18	14209011	14215052	77.778	9.36e-36	143	XP_035658764.1	NGFI-A-binding protein 1-like isoform X1	BFL16	1398017	1398829	41.772	2.19e-98	315
XP_030829430.1	centromere-associated protein E-like isoform X1	SPU1	8538443	8543256	g3083.t1	centromere-associated protein E-like isoform X2	POC9	11432950	11441974	40.071	1.27e-46	162	TCONS_00019681.p1	protein CROWDED NUCLEI 2-like	PFL18	35719318	35727492	36.546	3.83e-33	126	XP_035669972.1	eukaryotic translation initiation factor 3 subunit A-like isoform X1	BFL3	9501144	9501161	28.671	8.82e-18	83.2
XP_030829439.1	adenomatous polyposis coli protein isoform X1	SPU1	8546829	8562427	g3082.t1	adenomatous polyposis coli protein-like	POC9	11410040	11425736	43.64	0	1545	TCONS_00020746.p1	adenomatous polyposis coli protein	PFL18	35729003	35776315	42.142	0	838	XP_035669963.1	APC protein	BFL3	9443854	9443953	50.67	0	719
XP_030829195.1	adenomatous polyposis coli protein 2	SPU1	8599676	8609444	g3081.t1	adenomatous polyposis coli protein 2	POC9	11369545	11372625	35.714	7.65e-12	58.9	TCONS_00020746.p1	adenomatous polyposis coli protein	PFL18	35729003	35776315	38.889	7.53e-12	62.4	XP_035669963.1	APC protein	BFL3	9443854	9443953	50	3.96e-07	48.5
XP_003724813.2	collagen alpha-3(IV) chain isoform X1	SPU1	8652162	8662649
XP_030828741.1	cell wall protein DAN4-like	SPU1	8677651	8688301	g19261.t1	IgGFc-binding protein-like	POC1	14083782	14087905	29.561	1.09e-41	165	TCONS_00056860.p1	protein FAM171B-like	PFL9	31147153	31151986	35.323	7.54e-10	63.5	XP_035683576.1	IgGFc-binding protein-like	BFL8	24381714	24381945	30.045	3.95e-44	169
XP_030829482.1	protein FAM214A-like	SPU1	8750813	8789256	g3484.t1	protein FAM214A-like isoform X1	POC9	20586800	20614099	66.31	4.82e-149	472	TCONS_00033332.p1	protein FAM214A-like	PFL23	7351788	7386732	56.954	2.93e-104	345	XP_035670312.1	protein FAM214A-like	BFL3	15516854	15516869	52.147	4.22e-97	330
NP_001116985.2	NAD(P) transhydrogenase, mitochondrial-like	SPU1	8793995	8802536	g2811.t1	NAD(P) transhydrogenase, mitochondrial-like	POC9	5420148	5423554	78.859	0	1678	TCONS_00020749.p1	NAD(P) transhydrogenase, mitochondrial-like	PFL18	35830014	35839039	71.615	0	1489	XP_035666440.1	NAD(P) transhydrogenase, mitochondrial-like	BFL2	16270665	16272911	68.309	0	1422
XP_785580.4	isocitrate dehydrogenase [NADP], mitochondrial-like	SPU1	8803794	8822228	g2812.t1	isocitrate dehydrogenase [NADP], mitochondrial-like	POC9	5426357	5435715	70.889	0	650	TCONS_00019682.p1	isocitrate dehydrogenase [NADP], mitochondrial	PFL18	35838780	35858725	74.398	0	719	XP_035666442.1	isocitrate dehydrogenase	BFL2	16266756	16266864	74.834	0	716
XP_030828435.1	integrator complex subunit 10-like	SPU1	8823576	8837527	g4651.t1	integrator complex subunit 10-like	POC6	180735	200403	37.552	4.43e-141	429	TCONS_00004318.p1	integrator complex subunit 10-like	PFL11	32387240	32404161	34.993	1.96e-123	384	XP_035668407.1	integrator complex subunit 10 isoform X2	BFL3	28424106	28424249	33.472	1.52e-121	379
XP_785178.2	radial spoke head 14 homolog	SPU1	8838797	8846744	g17575.t1	radial spoke head 14 homolog	POC12	14324040	14332540	80.635	0	515	TCONS_00016701.p1	radial spoke head 14 homolog	PFL16	37941758	37951276	74.854	0	513	XP_035690918.1	radial spoke head 14 homolog	BFL11	6124588	6124782	73.021	4.89e-179	499
XP_785126.4	phosphatidylinositol 4-phosphate 5-kinase type-1 alpha-like isoform X2	SPU1	8848421	8891730	g3482.t1	phosphatidylinositol 4-phosphate 5-kinase type-1 alpha-like isoform X2	POC9	20519517	20564486	56.084	0	715	TCONS_00019685.p1	phosphatidylinositol 4-phosphate 5-kinase type-1 alpha-like isoform X4	PFL18	35871063	35917324	51.912	0	644	XP_035669906.1	phosphatidylinositol 4-phosphate 5-kinase type-1 beta-like isoform X7	BFL3	14236534	14236573	64.023	2.66e-150	458
XP_030828752.1	transforming growth factor-beta-induced protein ig-h3-like	SPU1	8897642	8906086	g3216.t1	transforming growth factor-beta-induced protein ig-h3-like	POC9	14493257	14497002	43.478	6.47e-71	229	TCONS_00020753.p1	transforming growth factor-beta-induced protein ig-h3-like	PFL18	35920409	35947670	35.395	5.89e-49	172	XP_035695570.1	transforming growth factor-beta-induced protein ig-h3-like	BFL13	6128418	6128568	33.579	9.61e-32	124
XP_785018.4	C3 and PZP-like alpha-2-macroglobulin domain-containing protein 8 isoform X1	SPU1	8908638	8946245	g3218.t1	C3 and PZP-like alpha-2-macroglobulin domain-containing protein 8 isoform X2	POC9	14525017	14557254	57.095	0	1721	TCONS_00019691.p1	C3 and PZP-like alpha-2-macroglobulin domain-containing protein 8	PFL18	35925328	35988271	47.307	0	1739	XP_035668554.1	C3 and PZP-like alpha-2-macroglobulin domain-containing protein 8	BFL3	16239720	16239802	50.393	0	1267
XP_784962.2	SAC3 domain-containing protein 1-like isoform X1	SPU1	8946648	8953488	g3219.t1	SAC3 domain-containing protein 1-like isoform X1	POC9	14560758	14567379	45.272	7.01e-93	281	TCONS_00019781.p1	SAC3 domain-containing protein 1 isoform X2	PFL18	39619357	39674360	40.854	5.1e-82	253	XP_035668556.1	SAC3 domain-containing protein 1	BFL3	16182474	16182583	41.36	1.74e-82	260
XP_780011.1	peroxisomal membrane protein 11A-like	SPU1	8953494	8959032	g2767.t1	peroxisomal membrane protein 11A-like	POC9	4664070	4665367	47.205	1.1e-48	156	TCONS_00020534.p1	peroxisomal membrane protein 11A-like	PFL18	27291029	27295689	45.205	2.78e-65	201
XP_030828779.1	organic cation transporter protein	SPU1	8961211	8979879	g8443.t1	organic cation transporter protein-like	POC10	1292471	1297049	40.858	2.25e-131	393	TCONS_00001300.p1	organic cation transporter protein-like	PFL10	2832853	2843745	38.349	2.11e-125	381	XP_035658495.1	organic cation transporter protein-like	BFL16	13483099	13483370	35.101	5.4e-108	335
XP_030829425.1	organic cation transporter protein-like	SPU1	8993653	9011306	g2519.t1	organic cation transporter protein-like	POC9	196512	217011	39.777	2.05e-132	398	TCONS_00030166.p1	organic cation transporter protein-like	PFL22	13221946	13232368	40	8.18e-130	390	XP_035658495.1	organic cation transporter protein-like	BFL16	13483099	13483370	35.466	6.33e-110	340
XP_030828756.1	organic cation transporter protein-like	SPU1	9027172	9036252	g8443.t1	organic cation transporter protein-like	POC10	1292471	1297049	33.673	6.74e-43	152	TCONS_00001300.p1	organic cation transporter protein-like	PFL10	2832853	2843745	34.783	9.22e-44	156	XP_035689610.1	organic cation transporter protein-like	BFL10	13402617	13402888	32.39	1.97e-43	153
XP_030828772.1	cholinesterase 1	SPU1	9072195	9078349	g2599.t1	cholinesterase 1-like	POC9	1293354	1301233	49.624	1.84e-80	254	TCONS_00039926.p1	cholinesterase 1-like	PFL3	38935681	38944265	47.191	8.38e-77	242	XP_035679082.1	carboxylesterase 5A-like	BFL6	8436216	8436264	49.115	4.21e-62	206
XP_030828769.1	cholinesterase 1	SPU1	9079271	9083375	g2599.t1	cholinesterase 1-like	POC9	1293354	1301233	43.128	4.3e-52	176	TCONS_00040835.p1	cholinesterase 1-like	PFL3	36099674	36115956	40.462	2.04e-36	134	XP_035694709.1	liver carboxylesterase-like	BFL13	6595364	6595439	33.52	5e-22	93.6
XP_030828771.1	cholinesterase 1	SPU1	9086150	9095733	g2599.t1	cholinesterase 1-like	POC9	1293354	1301233	44.845	5.6e-174	506	TCONS_00040854.p1	cholinesterase 1-like	PFL3	36287928	36294932	38.554	1.76e-127	387	XP_035657516.1	cholinesterase 1-like	BFL16	17323672	17324028	38.069	2.31e-105	330
XP_030828770.1	cholinesterase 1	SPU1	9097232	9114140	g2599.t1	cholinesterase 1-like	POC9	1293354	1301233	45.203	3.07e-176	512	TCONS_00040854.p1	cholinesterase 1-like	PFL3	36287928	36294932	39.456	4.2e-130	394	XP_035657516.1	cholinesterase 1-like	BFL16	17323672	17324028	37.148	3.17e-104	327
XP_795830.2	cholinesterase 1	SPU1	9115620	9127467	g2599.t1	cholinesterase 1-like	POC9	1293354	1301233	45.514	4.12e-177	514	TCONS_00040855.p1	cholinesterase 1-like	PFL3	36299749	36308878	38.031	6.63e-129	392	XP_035657516.1	cholinesterase 1-like	BFL16	17323672	17324028	37.018	4.18e-102	321
XP_789451.3	cholinesterase 1	SPU1	9128970	9139580	g2599.t1	cholinesterase 1-like	POC9	1293354	1301233	43.252	6.79e-163	478	TCONS_00040765.p1	cholinesterase 1-like	PFL3	33714053	33727214	38.752	1.09e-124	382	XP_035657516.1	cholinesterase 1-like	BFL16	17323672	17324028	36.028	1.56e-99	315
XP_799291.4	cholinesterase 1	SPU1	9143947	9154370	g2599.t1	cholinesterase 1-like	POC9	1293354	1301233	38.898	9.43e-143	427	TCONS_00039906.p1	acetylcholinesterase-like	PFL3	38688172	38705481	36.082	5.68e-121	371	XP_035657516.1	cholinesterase 1-like	BFL16	17323672	17324028	36.59	1.62e-103	325
XP_030829216.1	cholinesterase 1	SPU1	9159910	9184237	g2599.t1	cholinesterase 1-like	POC9	1293354	1301233	43.372	6.47e-156	460	TCONS_00040134.p1	cholinesterase 1-like	PFL3	48105313	48119077	40.555	1.71e-126	389	XP_035657516.1	cholinesterase 1-like	BFL16	17323672	17324028	38.391	1.33e-104	328
XP_030829215.1	cholinesterase 1	SPU1	9184793	9197830	g2599.t1	cholinesterase 1-like	POC9	1293354	1301233	43.372	4.1e-157	463	TCONS_00040134.p1	cholinesterase 1-like	PFL3	48105313	48119077	39.341	4.04e-124	383	XP_035657516.1	cholinesterase 1-like	BFL16	17323672	17324028	38.838	2.34e-107	335
XP_780165.4	cholinesterase 1	SPU1	9201389	9212849	g2599.t1	cholinesterase 1-like	POC9	1293354	1301233	43.296	8.61e-158	465	TCONS_00040854.p1	cholinesterase 1-like	PFL3	36287928	36294932	37.966	2.05e-118	364	XP_035657516.1	cholinesterase 1-like	BFL16	17323672	17324028	35.103	2.8e-98	311
XP_030856036.1	cholinesterase 1	SPU1	9213892	9222589	g2599.t1	cholinesterase 1-like	POC9	1293354	1301233	45.246	3.51e-179	520	TCONS_00040854.p1	cholinesterase 1-like	PFL3	36287928	36294932	40.734	3.81e-130	394	XP_035664773.1	cholinesterase 1	BFL2	10871718	10871959	36.852	5.82e-103	324
XP_030828773.1	cholinesterase 1	SPU1	9225194	9232129	g2599.t1	cholinesterase 1-like	POC9	1293354	1301233	43.426	2.54e-123	374	TCONS_00040855.p1	cholinesterase 1-like	PFL3	36299749	36308878	38.104	9.48e-101	317	XP_035690992.1	BCHE	BFL1	8845914	8846155	37.308	5.75e-88	282
XP_030828776.1	cholinesterase 1-like	SPU1	9235205	9239662	g2599.t1	cholinesterase 1-like	POC9	1293354	1301233	37.996	1.57e-93	295	TCONS_00039924.p1	cholinesterase 1-like	PFL3	38906861	38931429	35.404	4.86e-81	273	XP_035657516.1	cholinesterase 1-like	BFL16	17323672	17324028	33.544	1.64e-73	243
XP_780403.2	cholinesterase 1-like	SPU1	9243654	9254410	g2607.t1	cholinesterase 1-like	POC9	1374809	1382566	47.629	5.92e-159	464	TCONS_00003238.p1	cholinesterase 1-like	PFL11	30688534	30696624	37.759	4.57e-120	369	XP_035657516.1	cholinesterase 1-like	BFL16	17323672	17324028	35.8	3.84e-105	329
XP_030829061.1	urea-proton symporter DUR3-like	SPU1	9259729	9295289	g2972.t1	urea-proton symporter DUR3-like	POC9	8895763	8910071	58.741	0	702	TCONS_00032990.p1	urea-proton symporter DUR3-like	PFL23	12519383	12550460	54.886	0	831	XP_035669047.1	urea-proton symporter DUR3-like	BFL3	4299260	4299452	44.868	0	685
XP_030828477.1	methyltransferase N6AMT1-like	SPU1	9305415	9312280	g11555.t1	hemK methyltransferase family member 2-like	POC14	4316974	4324389	48.413	1.04e-31	112	TCONS_00018463.p1	hemK methyltransferase family member 2-like isoform X2	PFL17	22386927	22393854	55.399	2.5e-87	258	XP_035678437.1	methyltransferase N6AMT1	BFL6	22814308	22814973	53.398	7.23e-81	241
XP_030828927.1	riboflavin kinase	SPU1	9319922	9326776	g2655.t1	riboflavin kinase	POC9	2361617	2366102	69.504	6.9e-73	215	TCONS_00020330.p1	riboflavin kinase-like isoform X2	PFL18	19899300	19907383	64.085	1.33e-70	210	XP_035671015.1	Riboflavin kinase	BFL3	13174919	13175009	58.741	4.59e-62	188
XP_030828032.1	serine beta-lactamase-like protein LACTB, mitochondrial	SPU1	9335571	9346674	g2785.t1	serine beta-lactamase-like protein LACTB, mitochondrial	POC9	5061725	5064880	45.503	1.01e-156	460	TCONS_00019324.p1	serine beta-lactamase-like protein LACTB, mitochondrial	PFL18	19906513	19923068	42.403	1.47e-141	423	XP_035694837.1	serine beta-lactamase-like protein LACTB, mitochondrial	BFL13	10284096	10284392	42.254	3.31e-126	381
XP_030856162.1	programmed cell death 6-interacting protein-like	SPU1	9352362	9389379	g3050.t1	programmed cell death 6-interacting protein-like isoform X2	POC9	10564916	10586087	48.764	0	617	TCONS_00033178.p1	programmed cell death 6-interacting protein-like isoform X2	PFL23	1318158	1356956	46.629	3.7e-157	474	XP_035658324.1	programmed cell death 6-interacting protein-like isoform X2	BFL16	12602015	12602226	47.721	0	697
XP_030856114.1	programmed cell death 6-interacting protein-like isoform X1	SPU1	9396532	9419275	g3050.t1	programmed cell death 6-interacting protein-like isoform X2	POC9	10564916	10586087	53.022	0	683	TCONS_00033178.p1	programmed cell death 6-interacting protein-like isoform X2	PFL23	1318158	1356956	47.655	1.15e-164	493	XP_035661631.1	tyrosine-protein phosphatase non-receptor type 23 isoform X1	BFL18	6596569	6596658	23.513	7.12e-55	207
XP_785137.1	melatonin receptor type 1B-B-like	SPU1	9452036	9475105	g15088.t1	melatonin receptor type 1B-B-like	POC3	8209111	8213478	36.267	2.79e-71	226	TCONS_00024023.p1	melatonin receptor type 1A-like	PFL1	43777864	43782535	36.735	1.39e-65	213	XP_035688175.1	melatonin receptor type 1B-B-like	BFL10	8851080	8852372	32.603	2.14e-62	206
XP_785190.3	phosphoserine aminotransferase	SPU1	9481046	9496193	g2651.t1	phosphoserine aminotransferase	POC9	2314121	2319417	64.167	1.16e-179	504	TCONS_00031874.p1	phosphoserine aminotransferase	PFL23	18054077	18078427	62.538	3.13e-162	459	XP_035669795.1	phosphoserine aminotransferase	BFL3	2633405	2633461	62.637	7.38e-176	495
XP_030856275.1	pyruvate kinase PKM-like	SPU1	9504163	9525563	g2590.t1	pyruvate kinase PKM-like isoform X2	POC9	1149034	1156556	73.614	0	797	TCONS_00031876.p1	pyruvate kinase PKM-like isoform X3	PFL23	18105427	18127468	64.457	0	702	XP_035664586.1	pyruvate kinase PKM isoform X2	NW_023365751.1	147793	147835	68.548	6.43e-180	513
XP_030856273.1	FAST kinase domain-containing protein 2, mitochondrial isoform X1	SPU1	9526276	9530805	g2772.t1	FAST kinase domain-containing protein 2, mitochondrial	POC9	4860960	4867345	27.842	5.53e-39	150	TCONS_00019336.p1	FAST kinase domain-containing protein 2, mitochondrial	PFL18	20324912	20338266	21.581	8.5e-08	55.5
XP_797197.4	GTP-binding protein Rheb homolog	SPU1	9531919	9545392	g2773.t1	GTP-binding protein Rheb isoform X2	POC9	4868616	4878342	60	3.64e-72	214	TCONS_00020336.p1	GTP-binding protein Rheb	PFL18	20306358	20324514	69.189	9.13e-93	268	XP_035686727.1	GTP-binding protein Rheb-like	BFL9	23012510	23013061	61.957	1.23e-80	237
XP_003725291.1	uncharacterized protein LOC756540	SPU1	9551941	9561067
XP_785534.3	FAST kinase domain-containing protein 4	SPU1	9564175	9574601	g13485.t1	FAST kinase domain-containing protein 5, mitochondrial-like	POC8	12616986	12623895	22.687	1.61e-11	66.6	TCONS_00020335.p1	FAST kinase domain-containing protein 4 isoform X1	PFL18	20267803	20276471	29.006	2.4e-47	170	XP_035657858.1	FAST kinase domain-containing protein 4	BFL16	13032481	13033593	23.273	1.39e-41	159
XP_030828963.1	kelch-like protein 2	SPU1	9580328	9598288	g3282.t1	kelch-like protein 2	POC9	15854906	15864952	54.669	0	778	TCONS_00019497.p1	kelch-like protein diablo isoform X2	PFL18	27310558	27332111	54.53	0	674	XP_035695075.1	Kelch-like protein 20	BFL13	7302651	7303382	35.284	5.58e-114	356
XP_030828627.1	uncharacterized protein LOC115919167	SPU1	9657608	9659756
XP_030828803.1	uncharacterized protein LOC105441013	SPU1	9730496	9756745
XP_787399.3	ATP-dependent zinc metalloprotease YME1L1-like	SPU1	9770226	9788763	g2875.t1	ATP-dependent zinc metalloprotease YME1L1	POC9	7025061	7041803	65.9	0	958	TCONS_00032794.p1	ATP-dependent zinc metalloprotease YME1L1	PFL23	4272563	4290861	55.436	0	794	XP_035658397.1	ATP-dependent zinc metalloprotease YME1L1 isoform X1	BFL16	5027210	5027239	50.761	0	728
XP_790983.2	bone morphogenetic protein receptor type-2-like	SPU1	9793770	9830171	g2765.t1	bone morphogenetic protein receptor type-2-like	POC9	4617981	4649686	49.898	0	871	TCONS_00020564.p1	bone morphogenetic protein receptor type-2 isoform X1	PFL18	28674837	28776910	41.729	0	665	XP_035658641.1	BMPR2 protein	BFL16	624840	624903	39.846	1.04e-151	479
XP_030828422.1	zinc finger MYM-type protein 6-like	SPU1	9798973	9803020	g17175.t1	uncharacterized protein LOC121373791	POC12	9882843	9888800	37.864	1.52e-159	485	TCONS_00004512.p1	zinc finger protein 862-like	PFL11	43926242	43928475	26.087	1.36e-14	78.2	XP_035673668.1	zinc finger protein 862-like	BFL4	18543868	18543951	26.708	2.07e-11	67.8
XP_792619.4	poly(A) RNA polymerase, mitochondrial	SPU1	9830691	9840532	g2874.t1	poly(A) RNA polymerase, mitochondrial-like	POC9	7005858	7020651	50.491	9.22e-167	510	TCONS_00032607.p1	poly(A) RNA polymerase, mitochondrial	PFL23	24182591	24195852	40.942	2.78e-131	400	XP_035657908.1	poly(A) RNA polymerase, mitochondrial	BFL16	6193980	6194157	38.171	1.39e-104	330
XP_030828425.1	protein arginine N-methyltransferase 3 isoform X1	SPU1	9840850	9851091	g2645.t1	protein arginine N-methyltransferase 3-like	POC9	2230235	2238430	57.823	1.35e-108	329	TCONS_00019250.p1	protein arginine N-methyltransferase 3 isoform X1	PFL18	16378860	16392251	55.364	0	575	XP_035662586.1	protein arginine N-methyltransferase 3-like isoform X1	BFL19	15436741	15436984	50.573	1.3e-179	516
XP_030856190.1	inositol hexakisphosphate and diphosphoinositol-pentakisphosphate kinase 2-like isoform X4	SPU1	9852222	9893005	g3379.t1	inositol hexakisphosphate and diphosphoinositol-pentakisphosphate kinase 2-like isoform X2	POC9	17914157	17929844	59.167	0	662	TCONS_00019695.p1	inositol hexakisphosphate and diphosphoinositol-pentakisphosphate kinase 2 isoform X10	PFL18	36156229	36213040	69.087	0	1296	XP_035685014.1	inositol hexakisphosphate and diphosphoinositol-pentakisphosphate kinase 2 isoform X1	BFL8	17716498	17716547	64.989	0	1194
XP_791789.3	ankyrin repeat and MYND domain-containing protein 2-like	SPU1	9898125	9910122	g2746.t1	ankyrin repeat and MYND domain-containing protein 2-like	POC9	4185867	4194650	66.022	0	526	TCONS_00019320.p1	ankyrin repeat and MYND domain-containing protein 2	PFL18	19633906	19642288	53.382	1.35e-161	464	XP_035700261.1	ankyrin repeat and MYND domain-containing protein 2-like	BFL16	8812332	8812404	54.545	2.24e-147	427
XP_011670007.2	uncharacterized protein LOC756624 isoform X5	SPU1	9910986	9943761	g2747.t1	uncharacterized protein LOC117288436 isoform X2	POC9	4202424	4218230	44.742	2.48e-118	362									XP_035658398.1	Hypp6447	BFL16	5127490	5127553	29.765	2.12e-69	241
XP_030827801.1	ferrochelatase, mitochondrial	SPU1	10063540	10097941	g3496.t1	ferrochelatase, mitochondrial	POC9	21077880	21087381	74.123	1.48e-125	364	TCONS_00032874.p1	ferrochelatase, mitochondrial-like	PFL23	7535651	7548392	70.335	7.07e-108	318	XP_035670350.1	ferrochelatase, mitochondrial	BFL3	15510728	15510752	72.951	0	577
XP_003723421.1	E3 ubiquitin-protein ligase RNF180-like	SPU1	10101154	10114729	g3381.t1	E3 ubiquitin-protein ligase RNF180-like	POC9	17935870	17940173	39.706	3.01e-39	154	TCONS_00020757.p1	E3 ubiquitin-protein ligase RNF180-like	PFL18	36215434	36229510	32.479	3.08e-13	72.4	XP_035670958.1	E3 ubiquitin-protein ligase RNF180 isoform X1	BFL3	13173543	13173719	31.359	1.89e-34	138
XP_011681708.1	signal transducer and activator of transcription 5A-like isoform X1	SPU1	10130071	10167767	g3259.t1	signal transducer and activator of transcription 5A-like isoform X1	POC9	15246147	15275232	56	0	646	TCONS_00020167.p1	signal transducer and activator of transcription 5B-like	PFL18	14221342	14253763	56.275	0	823	XP_035658760.1	signal transducer and activator of transcription 5A	BFL16	1458058	1458185	57.221	0	779
XP_787078.3	sodium-coupled monocarboxylate transporter 1-like	SPU1	10170324	10185612	g981.t1	sodium-coupled monocarboxylate transporter 1-like isoform X1	POC16	6320676	6340044	48.71	0	569	TCONS_00020319.p1	sodium-coupled monocarboxylate transporter 1-like	PFL18	19510537	19523112	53.548	0	635	XP_035663293.1	sodium-coupled monocarboxylate transporter 1-like	BFL19	10657202	10657342	52.5	0	617
XP_030828576.1	neuromedin-U receptor 2-like	SPU1	10309175	10312874	g2642.t1	neuromedin-U receptor 2-like	POC9	2184413	2185621	55.385	8.09e-153	437	TCONS_00032620.p1	neuromedin-U receptor 2-like	PFL23	24394440	24401315	50.755	1.41e-111	332	XP_035663740.1	G-protein coupled receptor 54-like	NW_023365701.1	255312	255420	29.07	1.84e-29	119
XP_030828819.1	UDP-glucuronosyltransferase 2C1-like	SPU1	10400643	10403978	g18895.t1	UDP-glucuronosyltransferase 2C1-like	POC1	7384039	7388385	33.204	8.43e-102	316	TCONS_00008650.p1	2-hydroxyacylsphingosine 1-beta-galactosyltransferase-like	PFL13	12928987	12934523	34.059	1.31e-101	316	XP_035698668.1	UDP-glucuronosyltransferase 2C1-like	BFL15	15405685	15406545	35.163	5.21e-92	291
XP_786889.4	RING finger protein 32-like	SPU1	10407263	10420247	g3154.t1	RING finger protein 32-like	POC9	13068497	13079698	65.398	8.47e-137	397	TCONS_00019360.p1	RING finger protein 32	PFL18	21631368	21639702	63.818	5.45e-156	444	XP_035657921.1	RING finger protein 32-like	BFL16	5587783	5587869	55.303	1.25e-145	420
XP_030828312.1	meiosis-specific coiled-coil domain-containing protein MEIOC-like	SPU1	10420603	10433915	g3369.t1	MEIOC protein	POC9	17650113	17651683	44.444	1.12e-13	66.2	TCONS_00020792.p1	myb-like protein H-like	PFL18	37431727	37455213	40.659	2.08e-33	135	XP_035700225.1	meiosis-specific coiled-coil domain-containing protein MEIOC	BFL16	12758311	12758403	38.15	6.74e-31	127
XP_011681714.2	uncharacterized protein LOC576238	SPU1	10435558	10440573
XP_030829069.1	decaprenyl-diphosphate synthase subunit 1-like	SPU1	10443277	10455650	g3467.t1	decaprenyl-diphosphate synthase subunit 1-like	POC9	20066149	20095939	71.429	6.49e-101	327	TCONS_00020320.p1	decaprenyl-diphosphate synthase subunit 1 isoform X2	PFL18	19624043	19633978	61.801	7.12e-146	421	XP_035657956.1	decaprenyl-diphosphate synthase subunit 1	BFL16	6123837	6123940	68.367	3.74e-149	424
XP_030828696.1	homeobox protein MOX-2	SPU1	10464528	10500064	g3331.t1	homeobox protein MOX-2	POC9	17063038	17063441	83.333	5.93e-26	98.6	TCONS_00018945.p1	homeobox protein MOX-2-like	PFL18	2887524	2903473	41.034	2.46e-51	173	XP_035657417.1	homeobox protein MOX-2-like	BFL16	11090550	11090949	58.197	1e-38	137
XP_782507.3	myc box-dependent-interacting protein 1-like	SPU1	10552974	10586269	g2545.t1	myc box-dependent-interacting protein 1-like	POC9	526015	536070	48.687	4.45e-122	362	TCONS_00033488.p1	amphiphysin isoform X2	PFL23	12464251	12495317	42.038	9.87e-108	327	XP_035658482.1	myc box-dependent-interacting protein 1-like isoform X2	BFL16	18569149	18569289	44.444	8.37e-68	226
XP_030828825.1	myc box-dependent-interacting protein 1 isoform X5	SPU1	10589109	10595339	g2545.t1	myc box-dependent-interacting protein 1-like	POC9	526015	536070	20.601	5.97e-07	50.1	TCONS_00032989.p1	amphiphysin isoform X1	PFL23	12447975	12455920	29.817	3.39e-34	127	XP_035658482.1	myc box-dependent-interacting protein 1-like isoform X2	BFL16	18569149	18569289	20.37	1.05e-08	56.2
XP_030828844.1	IQ calmodulin-binding motif-containing protein 1-like	SPU1	10603159	10613447	g3018.t1	IQ calmodulin-binding motif-containing protein 1-like	POC9	9879944	9887958	71.012	0	870	TCONS_00019026.p1	IQ calmodulin-binding motif-containing protein 1 isoform X2	PFL18	6874895	6887564	61.263	0	735	XP_035690506.1	IQ calmodulin-binding motif-containing protein 1-like	BFL11	8474483	8474566	43.509	4.49e-153	452
XP_011681742.1	single-strand selective monofunctional uracil DNA glycosylase-like	SPU1	10627140	10630981	g3017.t1	single-strand selective monofunctional uracil DNA glycosylase	POC9	9874656	9877218	43.925	5.58e-23	93.2	TCONS_00019991.p1	single-strand selective monofunctional uracil DNA glycosylase	PFL18	6892289	6897688	37.657	6.6e-50	169	XP_035658077.1	single-strand selective monofunctional uracil DNA glycosylase	BFL16	10774412	10775128	42.268	4.94e-50	169
XP_011681720.1	single-strand selective monofunctional uracil DNA glycosylase-like	SPU1	10641259	10653803	g3017.t1	single-strand selective monofunctional uracil DNA glycosylase	POC9	9874656	9877218	64.773	1.77e-76	238	TCONS_00019991.p1	single-strand selective monofunctional uracil DNA glycosylase	PFL18	6892289	6897688	51.661	1.69e-99	304	XP_035658077.1	single-strand selective monofunctional uracil DNA glycosylase	BFL16	10774412	10775128	56.504	2.18e-99	303
XP_784350.3	protein timeless homolog	SPU1	10653983	10683439	g3066.t1	protein timeless homolog	POC9	11132331	11163320	56.575	0	1481	TCONS_00019456.p1	protein timeless homolog	PFL18	25029486	25071611	54.16	0	1282	XP_035657364.1	protein timeless homolog	BFL16	17490365	17490461	52.752	0	1035
XP_780016.1	T-complex protein 1 subunit epsilon	SPU1	10684560	10697028	g2810.t1	T-complex protein 1 subunit epsilon-like	POC9	5409823	5414459	77.517	1.5e-170	484	TCONS_00019461.p1	T-complex protein 1 subunit epsilon	PFL18	25126127	25136210	80.297	0	904	XP_035657605.1	TCPE protein	BFL16	14053053	14053172	78.719	0	876
XP_782921.1	predicted protein	SPU1	10697276	10701034	g2808.t1	EDO42881.1 predicted protein	POC9	5404055	5405604	65.333	2.48e-69	205	TCONS_00020494.p1	PREDICTED: uncharacterized protein LOC100373985	PFL18	25123556	25125749	59.477	1.62e-56	174	XP_035657604.1	testis-expressed protein 49-like	BFL16	14053701	14053965	40.26	1.69e-28	102
XP_030828851.1	homeobox protein unplugged-like	SPU1	10758847	10762913	g2588.t1	GBX1 protein	POC9	1098206	1103157	66.372	3.8e-44	151	TCONS_00019737.p1	homeobox protein GBX-2	PFL18	37263758	37266175	49.405	5.35e-42	145	XP_035664051.1	homeobox protein GBX-1	NW_023365716.1	1281146	1281449	62.162	1.03e-38	135
XP_003723429.2	stAR-related lipid transfer protein 3-like	SPU1	10773924	10800847	g2589.t1	stAR-related lipid transfer protein 3-like isoform X1	POC9	1137317	1147092	41.942	1.53e-130	391	TCONS_00020777.p1	stAR-related lipid transfer protein 3-like	PFL18	36937793	37001986	33.915	4.18e-72	241	XP_035700239.1	stAR-related lipid transfer protein 3-like isoform X1	BFL16	8517265	8517345	30.375	1.45e-62	213
XP_795314.2	UBX domain-containing protein 4	SPU1	10806107	10828144	g2786.t1	UBX domain protein 4	POC9	5066266	5079489	46.441	6.05e-70	242	TCONS_00019743.p1	UBX domain-containing protein 4	PFL18	37414835	37429535	35.517	1.44e-113	347	XP_035657810.1	UBX domain-containing protein 4-like isoform X1	BFL16	8514654	8514735	35	2.88e-87	278
XP_003723430.1	Multiple epidermal growth factor-like domains protein 6	SPU1	10837308	10882379	g2768.t1	macrophage mannose receptor 1-like	POC9	4674050	4691837	31.364	1.01e-60	220	TCONS_00033655.p1	multiple epidermal growth factor-like domains protein 11 isoform X1	PFL23	21234294	21240192	40.741	1.17e-09	62	XP_035682804.1	proto-oncogene tyrosine-protein kinase receptor Ret-like	BFL7	24407511	24410316	40.625	9.92e-10	62.4
XP_011681723.2	synaptic vesicle glycoprotein 2C-like isoform X1	SPU1	10886369	10899032	g3334.t1	synaptic vesicle glycoprotein 2B-like	POC9	17156164	17161667	48.819	2.11e-73	234	TCONS_00019780.p1	synaptic vesicle glycoprotein 2C-like isoform X1	PFL18	39432035	39518338	55.081	0	544	XP_035670094.1	synaptic vesicle glycoprotein 2C-like	BFL3	16003892	16003945	48.069	4.2e-160	466
XP_030856296.1	extended synaptotagmin-2-like	SPU1	10906699	10965764	g2719.t1	extended synaptotagmin-2-like isoform X1	POC9	3694406	3737094	46.359	0	672	TCONS_00020566.p1	extended synaptotagmin-2-like isoform X1	PFL18	28791660	28861961	45.455	0	709	XP_035680695.1	extended synaptotagmin-2-like	BFL7	11779617	11779913	47.573	8.17e-160	488
XP_011681725.2	nuclear protein MDM1-like	SPU1	10967519	10983398	g7603.t1	nuclear protein MDM1-like	POC2	21535614	21546585	38.76	5.31e-86	288	TCONS_00048299.p1	nuclear protein MDM1-like	PFL6	38473457	38489913	37.367	1.99e-104	340
XP_030829261.1	uncharacterized protein LOC100892022	SPU1	10985374	11015134
XP_030829262.1	uncharacterized protein LOC115919475	SPU1	10990293	10995805	g17023.t1	uncharacterized protein LOC105446831	POC12	8401001	8406764	47.692	7.9e-31	114	TCONS_00039705.p1	LOW QUALITY PROTEIN: uncharacterized protein LOC105340464	PFL3	28464343	28477993	39.695	1.06e-23	95.5	XP_035671512.1	uncharacterized protein LOC118412627	BFL3	3958852	3959072	38.76	1.51e-18	80.9
XP_030829320.1	uncharacterized protein LOC115919486	SPU1	11037963	11053852
XP_030828350.1	nuclear protein MDM1-like	SPU1	11057307	11061087	g7603.t1	nuclear protein MDM1-like	POC2	21535614	21546585	40.097	1.24e-40	145	TCONS_00048299.p1	nuclear protein MDM1-like	PFL6	38473457	38489913	40.948	8.95e-49	169	XP_035675517.1	MDM1	BFL5	11966873	11966890	38.756	1.32e-35	132
XP_030828924.1	uncharacterized protein LOC100893345	SPU1	11072549	11089191
XP_011683296.2	uncharacterized protein LOC582184	SPU1	11092508	11106111
XP_011676098.1	THUMP domain-containing protein 3 isoform X2	SPU1	11108993	11120432	g6595.t1	THUMP domain-containing protein 3	POC2	1233028	1239382	37.578	1.44e-64	210	TCONS_00047559.p1	THUMP domain-containing protein 3	PFL6	13802661	13811715	41.388	2.89e-113	339	XP_035676124.1	THUMP domain-containing protein 3	BFL5	14497142	14497336	49.643	7.53e-90	285
XP_030828333.1	ankyrin repeat domain-containing protein 26-like isoform X7	SPU1	11120562	11165097	g6588.t1	ankyrin repeat domain-containing protein 26-like	POC2	1085594	1111632	36.729	3.5e-153	513	TCONS_00047441.p1	ankyrin repeat domain-containing protein 26-like	PFL6	8939068	8985036	35.321	1.51e-153	525	XP_035676317.1	ANKRD26	BFL5	22654603	22654736	34.705	0	594
XP_011683302.2	uncharacterized protein LOC754005	SPU1	11172911	11208392	g17804.t1	basement membrane-specific heparan sulfate proteoglycan core protein-like isoform X3	POC17	1335561	1411422	30.508	1.52e-23	106	TCONS_00031318.p1	uncharacterized protein LOC117289582 isoform X35	PFL22	28732029	28790570	29.316	2.04e-24	110	XP_035693493.1	sushi, von Willebrand factor type A, EGF and pentraxin domain-containing protein 1-like	BFL12	17423665	17424102	29.121	2.6e-11	67.8
XP_030828867.1	cholecystokinin receptor-like	SPU1	11217376	11218419	g8652.t1	galanin receptor 2b-like	POC10	5080851	5081945	36.641	1.1e-24	98.2	TCONS_00019490.p1	allatostatin-A receptor-like	PFL18	27086164	27096603	36.364	2.29e-20	87.4	XP_035675091.1	D(1) dopamine receptor-like	BFL4	12882031	12883140	27.027	5.77e-10	57.4
XP_030828872.1	cholecystokinin receptor-like	SPU1	11222935	11223977	g5814.t1	octopamine receptor 1-like	POC11	4003623	4004774	32.624	4.92e-25	99.4	TCONS_00022276.p1	galanin receptor type 2-like	PFL19	15756297	15772435	34	3.87e-20	87	XP_035679710.1	galanin receptor 2b-like	BFL6	15744820	15745788	30.345	4.76e-09	54.7
XP_030828873.1	cholecystokinin receptor-like	SPU1	11232695	11233138	g8652.t1	galanin receptor 2b-like	POC10	5080851	5081945	40.179	2.23e-24	95.9	TCONS_00019490.p1	allatostatin-A receptor-like	PFL18	27086164	27096603	34.058	9.04e-20	84.3	XP_035679710.1	galanin receptor 2b-like	BFL6	15744820	15745788	30.07	8.94e-10	55.5
XP_030828880.1	cholecystokinin receptor-like	SPU1	11237148	11237591	g8652.t1	galanin receptor 2b-like	POC10	5080851	5081945	40.179	2.23e-24	95.9	TCONS_00019490.p1	allatostatin-A receptor-like	PFL18	27086164	27096603	34.058	9.04e-20	84.3	XP_035679710.1	galanin receptor 2b-like	BFL6	15744820	15745788	30.07	8.94e-10	55.5
XP_030828882.1	cholecystokinin receptor-like	SPU1	11240253	11240801	g8652.t1	galanin receptor 2b-like	POC10	5080851	5081945	40.58	3.39e-28	107	TCONS_00029209.p1	allatostatin-A receptor-like	PFL21	11682093	11683820	34.286	2.37e-21	89.7	XP_035670144.1	neuropeptide FF receptor 2-like	BFL3	23980888	23981119	27.564	1.88e-10	57.8
XP_030828156.1	serine/threonine-protein kinase TBK1-like isoform X2	SPU1	11248712	11267206	g6817.t1	serine/threonine-protein kinase TBK1-like isoform X2	POC2	5578899	5597492	37.544	6.94e-116	370	TCONS_00049010.p1	serine/threonine-protein kinase TBK1-like	PFL6	18000638	18037294	38.219	7.05e-106	341	XP_035663249.1	serine/threonine-protein kinase TBK1 isoform X1	BFL19	16333704	16333811	35.874	2.79e-91	303
XP_786292.3	exportin-T isoform X1	SPU1	11321089	11381153	g6818.t1	exportin-T isoform X2	POC2	5648152	5669239	66.1	0	1181	TCONS_00049013.p1	exportin-T isoform X1	PFL6	18115497	18143613	56.041	0	1174	XP_035696072.1	exportin-1 isoform X1	BFL1	12667925	12668053	24.038	1.02e-07	56.2
XP_030828243.1	uncharacterized protein LOC115919203	SPU1	11350365	11359314	g6532.t1	uncharacterized protein LOC119723182	JAAFGO010000235.1	41	1962	58.871	2.05e-139	439	TCONS_00035359.p1	PREDICTED: uncharacterized protein LOC109476879	PFL3	5037031	5043096	40.646	0	1247	XP_035660814.1	uncharacterized protein LOC118405422	BFL18	12782471	12788269	39.989	0	1354
XP_796731.2	60S ribosomal protein L18a	SPU1	11385469	11388935	g6538.t1	60S ribosomal protein L18a	POC2	26425	31885	72.571	3.4e-90	260	TCONS_00047653.p1	60S ribosomal protein L18a	PFL6	18143874	18147410	69.492	6.62e-93	268	XP_035675670.1	60S ribosomal protein L18a	BFL5	8762675	8762692	68.75	1.9e-91	264
XP_003727954.2	acyl-CoA dehydrogenase family member 9, mitochondrial	SPU1	11389895	11404386	g6539.t1	complex I assembly factor ACAD9, mitochondrial-like	POC2	34584	56127	65.12	0	787	TCONS_00049380.p1	acyl-CoA dehydrogenase family member 9, mitochondrial	PFL6	30966627	30980369	68.566	0	785	XP_035678083.1	complex I assembly factor ACAD9, mitochondrial	BFL5	27961591	27961770	61.824	0	721
XP_030856112.1	protein FAM50A-like	SPU1	11405224	11413806	g7747.t1	protein FAM50A-like	POC2	24656315	24660837	55.172	2.13e-61	196	TCONS_00047440.p1	protein FAM50A	PFL6	8891116	8914258	65.698	1.12e-148	422	XP_035677469.1	protein FAM50A	BFL5	29070149	29070225	80.531	4.94e-69	211
XP_003727955.2	mannose-1-phosphate guanyltransferase beta	SPU1	11414086	11426446	g7796.t1	mannose-1-phosphate guanyltransferase beta	POC2	25536362	25544829	82.222	0	605	TCONS_00047318.p1	mannose-1-phosphate guanyltransferase beta	PFL6	4255850	4268813	77.222	0	589	XP_035676940.1	mannose-1-phosphate guanyltransferase beta-A-like isoform X1	BFL5	16203712	16203720	75.278	0	583
XP_001176088.1	uncharacterized protein LOC752443	SPU1	11428439	11460284	g7726.t1	predicted protein	POC2	24234193	24242022	87.425	1.68e-103	301									XP_035675510.1	WD_REPEATS_REGION domain-containing protein	BFL5	18855265	18855339	65.97	3.74e-177	494
XP_003727956.2	leucine-rich repeat-containing protein 4C-like	SPU1	11442657	11451700	g7725.t1	leucine-rich repeat and fibronectin type III domain-containing protein 1-like protein	POC2	24221232	24223976	40.266	5.69e-140	435	TCONS_00048560.p1	leucine-rich repeat-containing protein 4	PFL6	1154842	1157117	32.149	1.78e-69	243	XP_035695510.1	LRC4B protein	BFL13	19693088	19694896	32.323	1.57e-50	187
XP_030828805.1	phosphatidate cytidylyltransferase, mitochondrial-like	SPU1	11461575	11469929	g7724.t1	phosphatidate cytidylyltransferase, mitochondrial-like	POC2	24195058	24200179	59.783	2.4e-122	353	TCONS_00048561.p1	phosphatidate cytidylyltransferase, mitochondrial-like	PFL6	1171256	1196349	49.275	3.67e-97	291	XP_035677096.1	phosphatidate cytidylyltransferase, mitochondrial isoform X2	BFL5	19233711	19233821	48.929	2.11e-96	288
XP_030828806.1	uncharacterized protein LOC753895	SPU1	11477168	11495886	g6919.t1	uncharacterized protein LOC117302698	POC2	7574625	7593275	34.747	0	619	TCONS_00008838.p1	PREDICTED: vitellogenin-like	PFL13	20177520	20200328	30.534	9.19e-08	57	XP_035676681.1	LTF	BFL5	19226616	19226685	35.358	5.97e-87	309
NP_999704.1	GATA-binding factor 2-like isoform X1	SPU1	11500266	11556165	g7390.t1	endothelial transcription factor GATA-2 isoform X2	POC2	17356252	17374405	56.958	6.76e-94	287	TCONS_00049440.p1	GATA-binding factor 2-like isoform X1	PFL6	32682864	32696693	50.905	5.82e-102	314	XP_035677897.1	GATA-binding factor 2-like isoform X1	BFL5	9478341	9478587	49.34	4.05e-93	289
XP_781527.3	PRA1 family protein 3-like	SPU1	11617307	11621734	g7028.t1	PRA1 family protein 3-like	POC2	9691943	9694603	59.551	4.29e-74	219	TCONS_00048345.p1	PRA1 family protein 3-like	PFL6	40222855	40229867	52.247	8.37e-71	212	XP_035677608.1	PRA1 family protein 2	BFL5	29273422	29273609	45.455	1.09e-60	186
XP_030828976.1	NEDD8-activating enzyme E1 catalytic subunit-like	SPU1	11621736	11635433	g7798.t1	NEDD8-activating enzyme E1 catalytic subunit-like isoform X1	POC2	25567843	25587461	76.419	2.22e-128	376	TCONS_00049653.p1	NEDD8-activating enzyme E1 catalytic subunit-like	PFL6	40199645	40222198	72.5	0	687	XP_035676968.1	NEDD8-activating enzyme E1 catalytic subunit isoform X3	BFL5	8869955	8869977	66.083	0	644
XP_797024.2	pre-rRNA-processing protein TSR2 homolog	SPU1	11636181	11641444	g7799.t1	pre-rRNA-processing protein TSR2 homolog	POC2	25593588	25599591	46.821	2.7e-50	161	TCONS_00048344.p1	pre-rRNA-processing protein TSR2 homolog	PFL6	40181022	40192045	40.865	2.41e-46	152	XP_035675402.1	pre-rRNA-processing protein TSR2 homolog	BFL5	12355907	12355975	53.913	1.55e-42	142
XP_030828974.1	transcription initiation factor TFIID subunit 3-like	SPU1	11641425	11654198	g7797.t1	transcription initiation factor TFIID subunit 3-like	POC2	25554491	25565644	50.57	1.07e-82	289	TCONS_00049651.p1	transcription initiation factor TFIID subunit 3-like	PFL6	40150984	40180790	51.029	7.46e-71	257	XP_035677382.1	transcription initiation factor TFIID subunit 3-like	BFL5	26847612	26847730	42.259	1.95e-49	191
XP_030827912.1	constitutive coactivator of PPAR-gamma-like protein 1 homolog	SPU1	11665171	11702720	g6611.t1	constitutive coactivator of PPAR-gamma-like protein 1 homolog	POC2	1641699	1659676	52.138	7.77e-179	544	TCONS_00047509.p1	constitutive coactivator of PPAR-gamma-like protein 1 isoform X2	PFL6	11722259	11739503	45.208	1e-134	422	XP_035675937.1	constitutive coactivator of PPAR-gamma-like protein 1 homolog isoform X1	BFL5	18639493	18639827	53.709	2.81e-117	389
XP_030827911.1	Ultraviolet-B receptor UVR8	SPU1	11691746	11728410	g6637.t1	Ultraviolet-B receptor UVR8	POC2	2056046	2086533	40.016	0	873	TCONS_00048841.p1	Ultraviolet-B receptor UVR8	PFL6	11746531	11790884	34.958	0	875	XP_035675935.1	Ultraviolet-B receptor UVR8	BFL5	18640261	18640414	32.916	0	756
XP_030827913.1	predicted protein	SPU1	11728881	11733777	g6637.t1	Ultraviolet-B receptor UVR8	POC2	2056046	2086533	40	6.67e-23	94	TCONS_00048841.p1	Ultraviolet-B receptor UVR8	PFL6	11746531	11790884	39.456	1.95e-26	104	XP_035675935.1	Ultraviolet-B receptor UVR8	BFL5	18640261	18640414	34.483	4.19e-13	66.2
XP_030829356.1	glucose-6-phosphate 1-dehydrogenase-like isoform X3	SPU1	11735535	11778550	g6656.t1	glucose-6-phosphate 1-dehydrogenase-like isoform X2	POC2	2367036	2380995	67.729	0	702	TCONS_00054864.p1	glucose-6-phosphate 1-dehydrogenase-like isoform X3	PFL9	838427	987332	68.263	3.64e-174	497	XP_035676881.1	glucose-6-phosphate 1-dehydrogenase isoform X2	BFL5	20634576	20634893	68.047	0	749
XP_797972.3	ceramide kinase-like	SPU1	11783107	11801592	g6657.t1	ceramide kinase-like	POC2	2390005	2409438	46.655	5.72e-172	500	TCONS_00055223.p1	ceramide kinase-like protein	PFL9	14532460	14546943	27.838	5.8e-40	154	XP_035676887.1	ceramide kinase isoform X1	BFL5	20672513	20672630	39.643	6.32e-141	420
XP_030856409.1	uncharacterized protein LOC100887887	SPU1	11805708	11812087	g7419.t1	uncharacterized protein LOC117307432 isoform X1	POC2	17923438	17933159	28.205	1.63e-08	55.5
XP_030856411.1	methyl-CpG-binding domain protein 4	SPU1	11811522	11828909	g7048.t1	methyl-CpG-binding domain protein 4-like	POC2	10026622	10030172	37.755	2.18e-19	90.1	TCONS_00047537.p1	methyl-CpG-binding domain protein 4	PFL6	12635432	12654295	67.683	2.88e-74	253	XP_035677001.1	methyl-CpG-binding domain protein 4	BFL5	17445718	17445946	66.471	2.09e-74	253
XP_030828731.1	serine/threonine-protein kinase WNK3	SPU1	11833536	11927100	g7654.t1	serine/threonine-protein kinase WNK3	POC2	22514372	22541272	73.889	7.53e-76	265	TCONS_00049104.p1	serine/threonine-protein kinase WNK1-like isoform X1	PFL6	21442110	21470307	63.452	1.25e-76	284	XP_035676628.1	serine/threonine-protein kinase WNK2-like isoform X1	BFL5	12223212	12223967	56.41	5.52e-67	253
XP_030828733.1	Hypothetical predicted protein	SPU1	11839474	11846191	g2045.t1	Hypothetical predicted protein	POC4	11766896	11768854	39.073	9.1e-137	436	TCONS_00024971.p1	putative DNA polymerase	PFL1	25173456	25177796	41.232	0	1055	XP_035677014.1	Hypothetical predicted protein	BFL5	15324342	15324544	39.237	0	893
XP_011680097.1	uncharacterized protein LOC100887956	SPU1	11852356	11854506
XP_030828323.1	ileal sodium/bile acid cotransporter-like	SPU1	11936580	11945731	g7652.t1	ileal sodium/bile acid cotransporter-like	POC2	22463150	22466536	28.483	5.97e-41	149	TCONS_00029096.p1	ileal sodium/bile acid cotransporter-like	PFL21	7086930	7090529	25.728	2.86e-32	127	XP_035696010.1	ileal sodium/bile acid cotransporter-like	BFL13	3808717	3808911	25.989	5.67e-31	122
XP_030828502.1	protein cereblon-like	SPU1	11947557	11959772	g7219.t1	protein cereblon-like	POC2	14326761	14338071	63.214	0	595	TCONS_00048919.p1	protein cereblon-like	PFL6	14552108	14579147	60.149	5.08e-175	498	XP_035676466.1	protein cereblon-like	BFL5	13818848	13818920	56.171	3.93e-156	451
XP_030829375.1	galactosylceramide sulfotransferase-like	SPU1	12000292	12001906	g5004.t1	galactosylceramide sulfotransferase-like	POC6	8011325	8014492	31.119	1.05e-46	162	TCONS_00032857.p1	galactosylceramide sulfotransferase-like	PFL23	7014798	7027597	38.614	2.44e-78	246	XP_035663786.1	galactosylceramide sulfotransferase-like	NW_023365702.1	241770	242880	29.836	3.75e-47	164
XP_030828193.1	galactosylceramide sulfotransferase-like	SPU1	12009900	12021737	g9551.t1	galactose-3-O-sulfotransferase 2-like	POC15	2727430	2740607	33.842	5.15e-63	213	TCONS_00054956.p1	galactosylceramide sulfotransferase-like	PFL9	4918180	4923483	47.188	1.08e-100	307	XP_035662047.1	galactosylceramide sulfotransferase-like	BFL18	7547969	7548248	31.412	1.46e-55	189
XP_030828716.1	leucine-rich repeat and immunoglobulin-like domain-containing nogo receptor-interacting protein 1	SPU1	12028300	12051966	g7550.t1	leucine-rich repeat transmembrane protein FLRT2	POC2	20527554	20529578	29.29	3.36e-73	249	TCONS_00004232.p1	leucine-rich repeat-containing protein 15-like	PFL11	28717454	28718930	25.445	1.95e-33	133	XP_035685084.1	fibroblast growth factor receptor 4-like	BFL8	25285015	25286158	31.421	6.32e-40	157
XP_011682172.2	cholecystokinin receptor type A-like	SPU1	12070508	12071632	g9334.t1	gastrin/cholecystokinin type B receptor-like	POC10	18419175	18420569	23.261	7.38e-20	90.1	TCONS_00050403.p1	orexin receptor type 2-like	PFL7	16603531	16639801	22.141	1.98e-08	55.8	XP_035697541.1	histamine H1 receptor-like	BFL14	6687167	6688825	18.333	7.15e-11	63.5
XP_001197591.2	proline-rich transmembrane protein 4 isoform X1	SPU1	12081848	12101406	g7552.t1	proline-rich transmembrane protein 4-like	POC2	20555611	20557728	48.707	7.81e-50	172	TCONS_00047259.p1	proline-rich transmembrane protein 4-like isoform X1	PFL6	1832743	1844972	49.78	3.32e-61	207	XP_035676324.1	proline-rich transmembrane protein 4-like	BFL5	6053093	6056998	46.561	3.83e-46	164
XP_030828320.1	protein RD3-like	SPU1	12175674	12197062	g7632.t1	protein RD3-like	POC2	21957955	21958551	47.525	1.89e-67	204	TCONS_00047252.p1	protein RD3-like	PFL6	1726274	1728707	46.411	1.01e-56	178	XP_035676715.1	protein RD3	BFL5	6412576	6412722	32.143	5.76e-21	86.3
XP_030828694.1	pseudouridylate synthase 7 homolog-like protein	SPU1	12202555	12211157	g7631.t1	pseudouridylate synthase 7 homolog-like protein	POC2	21912625	21918708	34.27	3.78e-121	384	TCONS_00048154.p1	pseudouridylate synthase 7 homolog-like protein	PFL6	34545187	34552964	38.411	1.48e-143	443	XP_035677364.1	pseudouridylate synthase 7 homolog-like protein	BFL5	26011952	26012465	39.832	8.42e-118	372
XP_030856023.1	cilia- and flagella-associated protein 54-like	SPU1	12211427	12262113	g7624.t1	cilia- and flagella-associated protein 54-like	POC2	21811421	21836523	70	1.45e-176	564	TCONS_00047408.p1	cilia- and flagella-associated protein 54-like	PFL6	7804575	7836826	58.819	0	1683	XP_035670322.1	cilia- and flagella-associated protein 54-like	BFL1	16282820	16282998	45.455	0	2861
XP_030827950.1	uncharacterized protein LOC115919149	SPU1	12267209	12282806	g15947.t1	uncharacterized protein LOC117292500	POC21	3239038	3246109	42.543	2.43e-165	510	TCONS_00041177.p1	hypothetical protein BSL78_02438, partial	Scaffold_41	816084	858544	44.576	6.79e-148	474	XP_035691565.1	N-lysine methyltransferase KMT5A-like	BFL11	17766632	17766641	33.071	1.76e-15	79.7
XP_030828911.1	extracellular calcium-sensing receptor-like	SPU1	12322910	12323563	g7151.t1	extracellular calcium-sensing receptor-like	POC2	12577239	12578159	51.142	2.05e-69	214	TCONS_00019052.p1	extracellular calcium-sensing receptor	PFL18	8505660	8513827	38.863	1.05e-40	147	XP_035685743.1	extracellular calcium-sensing receptor	BFL9	22787863	22789193	37.838	2.24e-29	115
XP_030829436.1	ceramide kinase	SPU1	12391986	12401677	g6657.t1	ceramide kinase-like	POC2	2390005	2409438	40.78	4.48e-63	209	TCONS_00055223.p1	ceramide kinase-like protein	PFL9	14532460	14546943	28.777	9.33e-28	113	XP_035676887.1	ceramide kinase isoform X1	BFL5	20672513	20672630	39.405	2.13e-58	196
XP_030856310.1	uncharacterized protein LOC105445798	SPU1	12404891	12411846
XP_783908.3	methyl-CpG-binding domain protein 4	SPU1	12412144	12428886	g7048.t1	methyl-CpG-binding domain protein 4-like	POC2	10026622	10030172	37.379	1.1e-19	90.9	TCONS_00047537.p1	methyl-CpG-binding domain protein 4	PFL6	12635432	12654295	67.683	2.66e-74	253	XP_035677001.1	methyl-CpG-binding domain protein 4	BFL5	17445718	17445946	66.471	2.3e-74	253
XP_011682144.1	serine/threonine-protein kinase WNK1-like isoform X1	SPU1	12435799	12465752	g7654.t1	serine/threonine-protein kinase WNK3	POC2	22514372	22541272	70.896	0	591	TCONS_00049104.p1	serine/threonine-protein kinase WNK1-like isoform X1	PFL6	21442110	21470307	75.449	0	566	XP_035676628.1	serine/threonine-protein kinase WNK2-like isoform X1	BFL5	12223212	12223967	69.76	1.65e-167	528
XP_030828923.1	transcription factor SPT20 homolog	SPU1	12471575	12503116	g7653.t1	serine/threonine-protein kinase WNK1-like isoform X2	POC2	22478111	22486800	46.753	6.6e-12	68.9	TCONS_00049104.p1	serine/threonine-protein kinase WNK1-like isoform X1	PFL6	21442110	21470307	35.088	2.23e-12	71.2
XP_030829374.1	serine/threonine-protein kinase WNK2 isoform X3	SPU1	12504204	12512008
XP_030855728.1	Hypothetical predicted protein	SPU1	12524484	12527707	g5281.t1	Hypothetical predicted protein	POC6	13964736	13969221	48.969	1.21e-50	166	TCONS_00051573.p1	uncharacterized protein LOC114972883	PFL7	19110097	19111146	45.485	5.83e-77	239	XP_035695559.1	paraneoplastic antigen Ma3-like	BFL13	5005985	5007046	26.374	6.57e-16	77.4
XP_783569.2	ileal sodium/bile acid cotransporter-like	SPU1	12527757	12537472	g7652.t1	ileal sodium/bile acid cotransporter-like	POC2	22463150	22466536	28.793	2.73e-41	150	TCONS_00029096.p1	ileal sodium/bile acid cotransporter-like	PFL21	7086930	7090529	25.485	3.89e-32	127	XP_035696010.1	ileal sodium/bile acid cotransporter-like	BFL13	3808717	3808911	25.989	5.08e-31	122
XP_030855729.1	protein cereblon-like	SPU1	12539323	12549867	g7219.t1	protein cereblon-like	POC2	14326761	14338071	63.214	0	595	TCONS_00048919.p1	protein cereblon-like	PFL6	14552108	14579147	60.149	5.08e-175	498	XP_035676466.1	protein cereblon-like	BFL5	13818848	13818920	56.171	3.93e-156	451
XP_030828300.1	galactosylceramide sulfotransferase-like	SPU1	12600655	12633022	g9551.t1	galactose-3-O-sulfotransferase 2-like	POC15	2727430	2740607	33.938	5.64e-62	210	TCONS_00054956.p1	galactosylceramide sulfotransferase-like	PFL9	4918180	4923483	47.812	1.18e-101	310	XP_035668254.1	galactosylceramide sulfotransferase-like	BFL2	28173349	28173440	35.959	8.53e-55	189
XP_001177221.2	nanos homolog 1-like	SPU1	12617467	12618875	g5886.t1	nanos homolog 1-like	POC11	5722656	5725627	35.45	3.61e-30	110									XP_035675245.1	nanos homolog 1-like	BFL4	14836515	14837399	50	5.94e-23	94
XP_011682149.1	leucine-rich repeat and immunoglobulin-like domain-containing nogo receptor-interacting protein 1	SPU1	12641947	12665975	g7550.t1	leucine-rich repeat transmembrane protein FLRT2	POC2	20527554	20529578	29.29	3.36e-73	249	TCONS_00004232.p1	leucine-rich repeat-containing protein 15-like	PFL11	28717454	28718930	25.445	1.95e-33	133	XP_035685084.1	fibroblast growth factor receptor 4-like	BFL8	25285015	25286158	31.421	6.32e-40	157
XP_030828936.1	cholecystokinin receptor type A-like	SPU1	12681346	12682470	g9334.t1	gastrin/cholecystokinin type B receptor-like	POC10	18419175	18420569	23.261	1.82e-20	92	TCONS_00050403.p1	orexin receptor type 2-like	PFL7	16603531	16639801	22.141	1.16e-08	56.6	XP_035697541.1	histamine H1 receptor-like	BFL14	6687167	6688825	18.333	9.42e-11	63.2
XP_030828083.1	proline-rich transmembrane protein 4-like isoform X1	SPU1	12691449	12710563	g7552.t1	proline-rich transmembrane protein 4-like	POC2	20555611	20557728	52.956	4.84e-125	385	TCONS_00047259.p1	proline-rich transmembrane protein 4-like isoform X1	PFL6	1832743	1844972	47.14	4.28e-124	404	XP_035676324.1	proline-rich transmembrane protein 4-like	BFL5	6053093	6056998	45.479	7.71e-104	343
XP_781231.2	protein RD3-like	SPU1	12782943	12804903	g7632.t1	protein RD3-like	POC2	21957955	21958551	47.525	1.89e-67	204	TCONS_00047252.p1	protein RD3-like	PFL6	1726274	1728707	46.411	1.01e-56	178	XP_035676715.1	protein RD3	BFL5	6412576	6412722	32.143	5.76e-21	86.3
XP_781173.3	pseudouridylate synthase 7 homolog-like protein	SPU1	12809875	12817042	g7631.t1	pseudouridylate synthase 7 homolog-like protein	POC2	21912625	21918708	33.517	3.26e-120	382	TCONS_00048154.p1	pseudouridylate synthase 7 homolog-like protein	PFL6	34545187	34552964	37.166	1.14e-141	438	XP_035677364.1	pseudouridylate synthase 7 homolog-like protein	BFL5	26011952	26012465	40	7.42e-118	372
XP_030828938.1	cilia- and flagella-associated protein 54-like	SPU1	12817338	12864205	g7624.t1	cilia- and flagella-associated protein 54-like	POC2	21811421	21836523	68.215	7.84e-174	556	TCONS_00047408.p1	cilia- and flagella-associated protein 54-like	PFL6	7804575	7836826	58.214	0	1671	XP_035670322.1	cilia- and flagella-associated protein 54-like	BFL1	16282820	16282998	45.271	0	2855
XP_030829440.1	extracellular calcium-sensing receptor	SPU1	12981425	12990546	g7150.t1	CASR protein	POC2	12513641	12522251	47.575	9.82e-171	495	TCONS_00019052.p1	extracellular calcium-sensing receptor	PFL18	8505660	8513827	34.879	1.34e-89	298	XP_035685743.1	extracellular calcium-sensing receptor	BFL9	22787863	22789193	29.899	4.28e-64	226
XP_030829182.1	nucleolin-like	SPU1	12999534	13014090
XP_001181022.2	agrin-like isoform X1	SPU1	13041039	13074842	g7425.t1	XP_033647455.1 agrin-like	POC2	18040196	18045885	31.965	6.79e-44	159	TCONS_00017123.p1	Kazal-type serine proteinase inhibitor 2	PFL17	12236915	12251931	29.754	3.07e-29	122	XP_035659699.1	agrin-like isoform X5	BFL17	2177183	2177231	25.168	2.73e-22	100
XP_030828528.1	serine protease inhibitor dipetalogastin isoform X1	SPU1	13085623	13104955	g7425.t1	XP_033647455.1 agrin-like	POC2	18040196	18045885	36.054	1.79e-45	163	TCONS_00050047.p1	agrin-like isoform X2	PFL7	1388280	1634429	25.769	1.66e-30	126	XP_035696801.1	agrin-like isoform X2	BFL14	18306060	18306075	27.386	1.06e-18	90.1
XP_011682174.2	uncharacterized protein LOC105446713	SPU1	13110060	13113629																	XP_035688789.1	fibrillin-2-like isoform X4	BFL10	10121264	10121270	40.816	3.94e-07	52.4
XP_030828950.1	loricrin-like	SPU1	13119342	13121374
XP_030828951.1	putative GPI-anchored protein pfl2	SPU1	13125038	13129892
XP_030828959.1	vegetative cell wall protein gp1-like	SPU1	13130654	13132709
XP_030828960.1	cell wall integrity and stress response component 4-like	SPU1	13137882	13139180
XP_030828962.1	glycine-rich cell wall structural protein-like	SPU1	13139181	13143919																	XP_035660178.1	TECTA	BFL17	2824730	2824799	27.304	9.61e-14	74.3
XP_011682162.2	collagen alpha-1(I) chain	SPU1	13148138	13150976
XP_011682163.1	collagen alpha-1(I) chain	SPU1	13155865	13160888																	XP_035697939.1	piezo-type mechanosensitive ion channel component 2-like	BFL14	10926630	10926860	32.524	2.94e-12	70.1
XP_011682165.1	collagen alpha-5(IV) chain isoform X1	SPU1	13164136	13166630
XP_011682177.2	AF4/FMR2 family	SPU1	13169077	13172649									TCONS_00049306.p1	host cell factor 1 isoform X1	PFL6	28378066	28397565	32.919	1.9e-11	68.2	XP_035679996.1	sporozoite surface protein 2-like	BFL6	26363262	26363319	46.154	1.38e-13	73.9
XP_030828969.1	skin secretory protein xP2	SPU1	13190936	13194257																	XP_035660178.1	TECTA	BFL17	2824730	2824799	27.273	7.49e-09	58.9
XP_030827807.1	steroid 17-alpha-hydroxylase/17,20 lyase	SPU1	13196867	13215023	g10595.t1	steroid 17-alpha-hydroxylase/17,20 lyase-like	POC5	7514829	7522101	43.59	3.81e-142	418	TCONS_00002739.p1	steroid 17-alpha-hydroxylase/17,20 lyase	PFL11	7469637	7493317	42.285	6.75e-146	428	XP_035677033.1	steroid 17-alpha-hydroxylase/17,20 lyase-like	BFL5	10544265	10544391	45.182	7.96e-140	412
XP_003727510.2	protein fem-1 homolog C-like	SPU1	13214434	13221330	g13539.t1	protein fem-1 homolog C-like	POC8	13667973	13669895	23.744	3.79e-07	52	TCONS_00015849.p1	serine/threonine-protein phosphatase 6 regulatory ankyrin repeat subunit B-like	PFL16	6390835	6397146	29.932	8.63e-10	59.3	XP_035662939.1	protein fem-1 homolog C	BFL2	19032934	19033052	25.214	3.29e-08	55.8
XP_003727648.2	vegetative cell wall protein gp1	SPU1	13224659	13228598																	XP_035660178.1	TECTA	BFL17	2824730	2824799	28.436	6.69e-09	58.9
XP_030829506.1	basic proline-rich protein-like	SPU1	13232193	13237720									TCONS_00043817.p1	THO complex subunit 2 isoform X2	PFL4	35943385	35992335	25.833	1.13e-07	55.5
XP_030828971.1	loricrin-like	SPU1	13239459	13260212
XP_030829505.1	spore wall protein 2-like isoform X1	SPU1	13268085	13269223	g10238.t1	F-actin-monooxygenase MICAL3-like isoform X2	POC5	103144	121925	44.898	8.47e-09	56.2	TCONS_00049254.p1	uncharacterized protein LOC111195432	PFL6	25456115	25502116	28.689	1.73e-07	53.1	XP_035699442.1	microtubule-associated protein 1B-like isoform X1	BFL2	6350228	6350384	29.915	1.84e-09	59.3
XP_030828989.1	glycine-rich protein DOT1-like	SPU1	13276524	13277796
XP_030828991.1	glycine-rich cell wall structural protein-like	SPU1	13279931	13281612
XP_011683546.2	glycine-rich cell wall structural protein-like	SPU1	13286807	13288155
XP_030828996.1	uncharacterized protein LOC753522	SPU1	13291443	13292610
XP_011683537.2	uncharacterized protein LOC105447334	SPU1	13296380	13297581
XP_030828997.1	loricrin-like, partial	SPU1	13297585	13304479
XP_790132.4	sodium- and chloride-dependent GABA transporter 1-like	SPU1	13350844	13372762	g7566.t1	sodium- and chloride-dependent GABA transporter 1-like	POC2	20833344	20843344	57.798	0	746	TCONS_00047455.p1	sodium- and chloride-dependent GABA transporter 1-like	PFL6	9398861	9421943	49.068	0	592	XP_035668938.1	sodium- and chloride-dependent GABA transporter 2-like isoform X3	BFL3	22228772	22228842	45.483	0	574
XP_784181.3	sodium- and chloride-dependent GABA transporter 1-like	SPU1	13381797	13416319	g7566.t1	sodium- and chloride-dependent GABA transporter 1-like	POC2	20833344	20843344	60.918	0	768	TCONS_00047455.p1	sodium- and chloride-dependent GABA transporter 1-like	PFL6	9398861	9421943	50.079	0	580	XP_035676013.1	sodium- and chloride-dependent taurine transporter-like	BFL5	24145015	24145228	46.644	0	567
XP_780497.3	methionine aminopeptidase 2	SPU1	13417514	13433459	g7132.t1	methionine aminopeptidase 2	POC2	12062039	12074624	72.284	0	630	TCONS_00048911.p1	methionine aminopeptidase 2	PFL6	14303036	14309116	70.27	0	673	XP_035676193.1	methionine aminopeptidase 2-like	BFL5	15656724	15656868	73.991	0	672
XP_011666344.2	glycoprotein 3-alpha-L-fucosyltransferase A-like	SPU1	13428338	13430836	g20749.t1	glycoprotein 3-alpha-L-fucosyltransferase A-like	POC13	9708865	9710139	40.97	1.48e-95	296	TCONS_00030847.p1	alpha-(1,3)-fucosyltransferase 10	PFL22	9177259	9184069	32.653	3.76e-14	74.3	XP_035691978.1	alpha-(1,3)-fucosyltransferase 7-like	BFL11	20286716	20288074	38.367	9.61e-43	158
XP_030827849.1	uncharacterized protein LOC115919133 isoform X2	SPU1	13446083	13454139
XP_784312.1	ATP synthase subunit gamma, mitochondrial-like	SPU1	13454934	13463167	g7281.t1	ATP synthase subunit gamma, mitochondrial-like	POC2	15407465	15412715	67.766	4.41e-140	394	TCONS_00047784.p1	ATP synthase subunit gamma, mitochondrial-like	PFL6	21556888	21565383	59.926	3.77e-122	349	XP_035676541.1	ATP synthase subunit gamma, mitochondrial isoform X1	BFL5	14341970	14342004	53.506	7.47e-109	316
XP_003727646.1	CEP41 protein	SPU1	13479608	13499606	g7279.t1	centrosomal protein of 41 kDa-like	POC2	15387728	15397571	52.941	7.04e-84	257	TCONS_00048795.p1	centrosomal protein of 41 kDa-like isoform X1	PFL6	8744842	8764655	60.246	1.29e-84	260	XP_035676416.1	centrosomal protein of 41 kDa isoform X2	BFL5	13209337	13209520	44.875	3.05e-90	276
XP_003727645.3	mesoderm-specific transcript protein-like isoform X3	SPU1	13499655	13508344	g7278.t1	mesoderm-specific transcript protein-like isoform X1	POC2	15377546	15385579	52.5	2.04e-126	364	TCONS_00047439.p1	mesoderm-specific transcript protein-like isoform X3	PFL6	8764931	8787390	47.205	2.2e-105	311	XP_035676252.1	mesoderm-specific transcript homolog protein-like isoform X3	BFL5	8063689	8063791	41.463	2.35e-87	267
XP_011683534.2	interleukin-1 receptor-associated kinase 4-like	SPU1	13508608	13520197	g7000.t1	interleukin-1 receptor-associated kinase 4-like	POC2	9249057	9261683	33.529	1.58e-85	271	TCONS_00049433.p1	interleukin-1 receptor-associated kinase 4-like	PFL6	32566727	32586451	36.61	8.87e-56	195	XP_035676522.1	interleukin-1 receptor-associated kinase 4 isoform X1	BFL5	12560175	12560249	33.891	1.08e-78	253
XP_011683532.1	gamma-secretase-activating protein-like	SPU1	13520366	13551305	g4608.t1	protein pigeon-like isoform X1	POC7	19930302	19944708	36.055	0	618	TCONS_00048101.p1	protein pigeon-like isoform X2	PFL6	32586492	32620197	27.379	7.51e-74	265	XP_035676325.1	gamma-secretase-activating protein-like	BFL5	7839381	7839468	28.866	2.78e-65	239
XP_030856124.1	coiled-coil domain-containing protein 146-like	SPU1	13550769	13572112	g7015.t1	coiled-coil domain-containing protein 146-like	POC2	9480287	9496953	80.106	0	1476	TCONS_00049435.p1	coiled-coil domain-containing protein 146-like	PFL6	32619505	32630389	72.941	0	1378	XP_035675822.1	coiled-coil domain-containing protein 146-like	BFL5	7943299	7943466	64.544	0	1173
XP_782589.2	ruvB-like 1	SPU1	13572353	13581370	g7014.t1	ruvB-like 1	POC2	9468992	9478120	89.497	0	835	TCONS_00048104.p1	ruvB-like 1	PFL6	32630255	32636520	87.746	0	834	XP_035676626.1	ruvB-like 1	BFL5	7977998	7978138	85.996	0	820
XP_799953.3	uncharacterized protein LOC577313	SPU1	13581621	13586678	g6594.t1	uncharacterized protein LOC117307099	POC2	1226963	1231649	61.446	4.44e-74	218	TCONS_00047630.p1	PREDICTED: uncharacterized protein LOC100378784	PFL6	17366191	17374637	46.707	1.91e-50	160	XP_035676130.1	uncharacterized protein LOC118415553 isoform X1	BFL5	14520970	14521013	42.484	9.07e-33	115
XP_030828570.1	RNA polymerase II-associated protein 3-like	SPU1	13591739	13600837	g7757.t1	RNA polymerase II-associated protein 3-like	POC2	24859371	24868349	33.136	8.94e-32	122	TCONS_00048349.p1	RNA polymerase II-associated protein 3-like	PFL6	40370310	40383691	45	3.49e-138	410	XP_035676241.1	RNA polymerase II-associated protein 3-like	BFL5	19922464	19922616	40.253	7.52e-119	359
XP_030828719.1	EGF domain-specific O-linked N-acetylglucosamine transferase isoform X1	SPU1	13605876	13622493	g7682.t1	EGF domain-specific O-linked N-acetylglucosamine transferase	POC2	23298428	23309746	52.016	0	541	TCONS_00049625.p1	EGF domain-specific O-linked N-acetylglucosamine transferase	PFL6	39407284	39435223	54.241	0	597	XP_035678114.1	EOGT transferase	BFL5	9182661	9182834	50.62	0	531
NP_001116968.1	orphan steroid hormone receptor 2-like isoform X1	SPU1	13621910	13654699	g7683.t1	orphan steroid hormone receptor 2-like isoform X1	POC2	23320779	23339707	60.855	0	660	TCONS_00049627.p1	orphan steroid hormone receptor 2-like isoform X1	PFL6	39444394	39453664	63.636	0	653	XP_035678108.1	nuclear receptor subfamily 2 group C member 2 isoform X3	BFL5	9174379	9174621	61.017	0	618
XP_011667752.2	odorant/gustatory chemosensory receptor-like 122	SPU1	13656018	13660640	g15901.t1	odorant/gustatory chemosensory receptor-like 122	POC21	2438870	2441985	23.934	4.24e-20	91.7	TCONS_00029184.p1	odorant/gustatory chemosensory receptor-like 122	PFL21	10636637	10643326	26.34	3.59e-30	123
XP_783059.2	NF-kappa-B essential modulator	SPU1	13663015	13672326	g7243.t1	optineurin-like isoform X1	POC2	14776133	14788261	28.178	4.5e-36	144	TCONS_00049556.p1	optineurin-like isoform X1	PFL6	37264865	37281124	24.897	4.01e-25	111	XP_035676948.1	optineurin-like isoform X1	BFL5	10524872	10525094	26.115	3.54e-27	117
XP_783122.2	mitochondrial inner membrane protease ATP23 homolog	SPU1	13675318	13680907	g7245.t1	mitochondrial inner membrane protease ATP23 homolog	POC2	14797951	14807697	51.282	3.37e-75	228	TCONS_00048233.p1	mitochondrial inner membrane protease ATP23 homolog isoform X2	PFL6	37251810	37265680	47.541	2.32e-31	115	XP_035676950.1	mitochondrial inner membrane protease ATP23 homolog	BFL5	10538110	10538187	56	3.91e-51	164
XP_003730812.1	dorsal root ganglia homeobox protein-like	SPU1	13686307	13689050	g8179.t1	aristaless-like homeobox protein	POC22	6973083	6985916	44.231	3.46e-19	87	TCONS_00023551.p1	aristaless-like homeobox protein	PFL1	23145588	23175827	53.75	3.82e-20	88.6	XP_035673934.1	ALX homeobox protein 1-like	BFL4	2349381	2349555	57.812	2.78e-18	84
XP_030829242.1	sarcolemmal membrane-associated protein-like isoform X1	SPU1	13694652	13729086	g7442.t1	sarcolemmal membrane-associated protein-like isoform X2	POC2	18355168	18401482	67.784	6.12e-180	546	TCONS_00049245.p1	sarcolemmal membrane-associated protein-like isoform X1	PFL6	25158598	25247478	58.701	4.38e-144	455	XP_035675639.1	sarcolemmal membrane-associated protein-like isoform X1	BFL5	5286995	5287183	34.645	4.45e-140	444
XP_030827989.1	PX domain-containing protein kinase-like protein isoform X2	SPU1	13730336	13755620	g7478.t1	PX domain-containing protein kinase-like protein isoform X2	POC2	19223721	19239739	70.765	0	573	TCONS_00048487.p1	PX domain-containing protein kinase-like protein isoform X3	PFL6	44751900	44776077	67.418	0	702	XP_035677976.1	PX domain-containing protein kinase-like protein isoform X1	BFL5	18812824	18812925	59.369	0	593
XP_030828600.1	microtubule-associated protein futsch	SPU1	13756578	13792673	g6948.t1	microtubule-associated protein futsch	POC2	8289332	8339171	31.841	7.97e-53	206	TCONS_00049575.p1	protein TASOR-like	PFL6	37916643	37946734	35.217	3.17e-80	291	XP_035677779.1	protein TASOR-like	BFL5	13966802	13967108	33.262	2.21e-66	251
XP_793050.4	solute carrier family 26 member 6-like isoform X1	SPU1	13797841	13842210	g6881.t1	solute carrier family 26 member 6-like isoform X1	POC2	6865881	6883317	40.897	1.99e-167	501	TCONS_00048759.p1	solute carrier family 26 member 6-like isoform X2	PFL6	6875577	6895046	39.366	0	554	XP_035677634.1	prestin	BFL5	6730137	6730192	39.789	1.29e-164	496
XP_799314.2	tumor suppressor candidate 2-like	SPU1	13809159	13813439	g6618.t1	tumor suppressor candidate 2-like	POC2	1729195	1743616	44	6.63e-30	103	TCONS_00049634.p1	tumor suppressor candidate 2-like	PFL6	39642109	39698361	44.8	4.53e-27	97.1	XP_035676607.1	tumor suppressor candidate 2-like	BFL5	25173331	25173518	38.583	5.92e-17	71.2
XP_030856368.1	plexin-B1 isoform X2	SPU1	13851968	13935283	g6918.t1	plexin-B-like isoform X2	POC2	7536442	7566372	33.777	0	599	TCONS_00049697.p1	plexin-A2	PFL6	41771903	41867449	29.761	0	797	XP_035675365.1	plexin-A2 isoform X1	BFL5	21430167	21431333	31.163	0	851
XP_030856370.1	battenin isoform X1	SPU1	13939297	13960691	g6647.t1	ATP-binding cassette sub-family C member 9-like	POC2	2181030	2188042	42.754	2.09e-23	101	TCONS_00010302.p1	battenin-like	PFL14	26300583	26319953	43.653	2.97e-123	365	XP_035700097.1	battenin-like	BFL15	18348867	18348936	41.686	9.04e-105	317
XP_030856371.1	COMM domain-containing protein 7-like	SPU1	13962809	13969489	g7540.t1	COMM domain-containing protein 7-like	POC2	20309387	20323049	73.134	4.9e-113	320	TCONS_00010771.p1	COMM domain-containing protein 7-like	PFL14	39822948	39837820	61.463	5.87e-95	276	XP_035665323.1	COMM domain-containing protein 7-like	NW_023365791.1	231647	231736	65	3.06e-101	291
XP_030829435.1	sortilin-like	SPU1	13972395	13994097	g7544.t1	sortilin-like	POC2	20396106	20411933	47.579	0	591	TCONS_00049628.p1	sortilin isoform X2	PFL6	39479944	39523901	44.417	0	688	XP_035677252.1	sortilin-like	BFL5	21990471	21990527	40.082	8.97e-114	355
XP_030829010.1	zinc finger CCCH domain-containing protein 13-like	SPU1	14006577	14033195	g7352.t1	trichohyalin-like isoform X1	POC2	16885447	16911700	43.725	7.58e-135	457	TCONS_00005456.p1	PREDICTED: trichohyalin-like	PFL12	26604322	26636432	38.327	2.77e-96	342	XP_035676813.1	transcriptional regulator ATRX homolog isoform X3	BFL5	23546706	23546841	46.69	7.43e-70	258
XP_030828304.1	neurogenic locus notch homolog protein 2 isoform X1	SPU1	14036297	14108006	g7353.t1	putative G-protein coupled receptor	POC2	16914236	16928321	39.933	0	634	TCONS_00001909.p1	adhesion G-protein coupled receptor G2-like isoform X1	PFL10	25664276	25681386	30.458	3.32e-74	264	XP_035686930.1	adhesion G-protein coupled receptor G6-like isoform X2	BFL9	8186074	8186324	27.111	3.85e-64	234
XP_030856194.1	dihydrolipoyl dehydrogenase, mitochondrial-like	SPU1	14114785	14127843	g7702.t1	dihydrolipoyl dehydrogenase, mitochondrial-like	POC2	23561285	23575005	80.507	0	866	TCONS_00049303.p1	dihydrolipoyl dehydrogenase, mitochondrial	PFL6	28297486	28314259	73.307	0	767	XP_035665309.1	dihydrolipoyl dehydrogenase, mitochondrial	NW_023365791.1	42817	42855	75.472	0	750
XP_011667875.2	probable serine/threonine-protein kinase drkD isoform X1	SPU1	14128607	14147565	g7703.t1	probable serine/threonine-protein kinase drkD isoform X1	POC2	23582044	23595649	43.438	4.24e-74	265	TCONS_00047987.p1	interleukin-1 receptor-associated kinase 4-like	PFL6	28206902	28242280	41.212	7.37e-67	246	XP_035665308.1	serine/threonine-protein kinase pelle-like	NW_023365791.1	69118	69280	38.312	1.1e-51	198
XP_030828117.1	kinesin-like protein klp-3	SPU1	14162751	14181747	g7704.t1	kinesin-like protein klp-3	POC2	23600954	23618879	56.413	0	971	TCONS_00048894.p1	kinesin-like protein klp-3	PFL6	13893498	13917909	54.102	0	935	XP_035675530.1	kinesin-like protein klp-3	BFL5	15024303	15024716	46.841	0	751
XP_030856165.1	interferon-related developmental regulator 2-like	SPU1	14183728	14199664	g7712.t1	interferon-related developmental regulator 1-like	POC2	23823014	23830519	63.194	0	541	TCONS_00047561.p1	interferon-related developmental regulator 1-like	PFL6	13933219	13942931	54.737	1.14e-96	293	XP_035675533.1	interferon-related developmental regulator 2-like isoform X1	BFL5	15026618	15026648	53.636	6.03e-156	448
XP_030829020.1	uncharacterized protein LOC115918209	SPU1	14202815	14216161	g7765.t1	host cell factor-like	POC2	24994447	25010395	30.696	2.69e-30	121									XP_035676495.1	host cell factor-like	BFL5	6567103	6567352	27.273	1.68e-13	71.6
XP_030829022.1	uncharacterized protein LOC105444654	SPU1	14226542	14233649	g7765.t1	host cell factor-like	POC2	24994447	25010395	35.562	2.95e-50	181									XP_035676495.1	host cell factor-like	BFL5	6567103	6567352	28.613	2.35e-30	124
XP_011677472.2	uncharacterized protein LOC100888972	SPU1	14241455	14251270	g7765.t1	host cell factor-like	POC2	24994447	25010395	32.412	2.49e-70	241	TCONS_00017518.p1	serine/arginine repetitive matrix protein 1-like	PFL17	26474031	26488128	41.558	2.01e-07	54.3	XP_035676495.1	host cell factor-like	BFL5	6567103	6567352	26.904	6.93e-37	145
XP_011677471.2	uncharacterized protein LOC105444653	SPU1	14254449	14263473	g7765.t1	host cell factor-like	POC2	24994447	25010395	28.676	2.49e-52	191									XP_035676495.1	host cell factor-like	BFL5	6567103	6567352	26.433	4.65e-19	91.3
XP_011677488.1	uncharacterized protein LOC100888902	SPU1	14265733	14279396	g7765.t1	host cell factor-like	POC2	24994447	25010395	30.594	1.34e-61	217									XP_035676495.1	host cell factor-like	BFL5	6567103	6567352	24.209	6.9e-31	128
XP_001176190.4	host cell factor-like	SPU1	14285748	14297144	g7765.t1	host cell factor-like	POC2	24994447	25010395	27.832	6.51e-58	206									XP_035676495.1	host cell factor-like	BFL5	6567103	6567352	26.348	8.64e-47	174
XP_030828169.1	low-density lipoprotein receptor-related protein 4-like	SPU1	14298689	14318395	g7599.t1	low-density lipoprotein receptor-related protein 4-like	POC2	21476427	21486344	42.509	4.53e-164	488	TCONS_00048216.p1	low-density lipoprotein receptor-related protein 4-like	PFL6	36938889	36940885	45.902	2.17e-70	237	XP_035673048.1	F2	BFL4	21455952	21455964	36.991	3.71e-55	206
XP_003727403.1	uncharacterized protein LOC100888029	SPU1	14390452	14394739	g7045.t1	uncharacterized protein LOC117303631	POC2	9988597	9989631	42.982	1.05e-77	242	TCONS_00047981.p1	uncharacterized protein LOC100888029	PFL6	27981237	27984880	45.509	7.82e-42	145
XP_001175610.1	synaptophysin-like protein 1	SPU1	14396656	14413365	g7406.t1	synaptophysin-like	POC2	17689193	17695596	42.537	6.09e-68	210	TCONS_00048562.p1	synaptophysin	PFL6	1206069	1224791	39.6	1.04e-56	182	XP_035678031.1	synaptoporin isoform X1	BFL5	901848	901862	36.652	4.44e-38	134
XP_030829036.1	uncharacterized protein LOC115919425	SPU1	14431049	14435904	g17451.t1	Hypothetical predicted protein	POC12	12019207	12027278	61.261	4.11e-38	143	TCONS_00004444.p1	predicted protein	PFL11	40215138	40221330	54.054	1.83e-29	119	XP_035675280.1	Hypothetical predicted protein	BFL4	28702991	28703251	46.903	5.94e-24	102
XP_030856076.1	uncharacterized protein LOC115929978	SPU1	14444205	14450611	g8211.t1	uncharacterized protein LOC121430104	POC22	7759511	7765193	37.255	6.89e-27	110	TCONS_00003448.p1	predicted protein	PFL11	40223212	40227912	32	6.85e-12	66.6
XP_001179358.2	uncharacterized protein LOC752507 isoform X1	SPU1	14467716	14492706	g11569.t1	uncharacterized protein LOC117300965	POC14	4644513	4645811	35.53	4.69e-66	216	TCONS_00012763.p1	PREDICTED: uncharacterized protein LOC100375468	PFL15	18330767	18335232	32.698	2.02e-58	197
XP_030829483.1	rab GDP dissociation inhibitor beta-like	SPU1	14498499	14520855	g6892.t1	rab GDP dissociation inhibitor alpha-like	POC2	7084118	7095979	55.507	7.56e-165	470	TCONS_00047320.p1	rab GDP dissociation inhibitor alpha	PFL6	4312355	4326995	68.072	2.45e-172	486	XP_035676348.1	rab GDP dissociation inhibitor alpha	BFL5	8743344	8743388	62.556	0	598
XP_011660932.2	cortactin-binding protein 2-like isoform X2	SPU1	14528323	14609574	g6559.t1	cortactin-binding protein 2-like	POC2	528553	535483	40.548	2.14e-154	486	TCONS_00049664.p1	cortactin-binding protein 2 isoform X1	PFL6	40578053	40645532	45.312	5.75e-58	221	XP_035677046.1	cortactin-binding protein 2-like	BFL5	19751740	19751811	37.27	1.86e-151	508
XP_001199549.3	EF-hand calcium-binding domain-containing protein 12-like isoform X1	SPU1	14635159	14651404	g7277.t1	EF-hand calcium-binding domain-containing protein 12-like	POC2	15365353	15372876	47.731	0	567	TCONS_00048045.p1	EF-hand calcium-binding domain-containing protein 12-like	PFL6	30819486	30831282	37.097	2.09e-120	372	XP_035677249.1	EF-hand calcium-binding domain-containing protein 12-like	BFL5	21911311	21911838	33.071	1.46e-66	228
XP_003728227.1	N-alpha-acetyltransferase 10	SPU1	14651961	14667513	g7276.t1	N-alpha-acetyltransferase 10	POC2	15357236	15362818	63.281	1.47e-98	288	TCONS_00049376.p1	N-alpha-acetyltransferase 10 isoform X1	PFL6	30845948	30851971	83.851	2.48e-102	298	XP_035664361.1	N-alpha-acetyltransferase 10	NW_023365731.1	145646	145703	84.049	6.43e-103	296
XP_030828827.1	uncharacterized protein LOC115919368	SPU1	14656601	14661076	g17023.t1	uncharacterized protein LOC105446831	POC12	8401001	8406764	46.923	6.74e-30	112	TCONS_00049826.p1	uncharacterized protein LOC111115747 isoform X1	Scaffold_70	606879	608475	39.85	1.2e-24	93.6	XP_035671512.1	uncharacterized protein LOC118412627	BFL3	3958852	3959072	37.956	8.31e-19	81.3
XP_794451.2	3-beta-hydroxysteroid-Delta(8),Delta(7)-isomerase	SPU1	14682389	14693133	g6858.t1	3-beta-hydroxysteroid-Delta(8),Delta(7)-isomerase-like	POC2	6365842	6370058	47.234	1.04e-71	218	TCONS_00048018.p1	3-beta-hydroxysteroid-Delta(8),Delta(7)-isomerase	PFL6	29402530	29423894	44.344	2.6e-72	220	XP_035675739.1	3-beta-hydroxysteroid-Delta(8),Delta(7)-isomerase	BFL5	17412268	17412385	45.415	1.06e-71	218
XP_030856082.1	zinc finger protein 300-like	SPU1	14695542	14700816	g15870.t1	zinc finger protein 85-like	POC21	1746085	1750762	36	8.05e-62	218	TCONS_00014176.p1	zinc finger protein 585A-like	PFL15	25664576	25668681	42.773	3.58e-84	270	XP_035659796.1	zinc finger protein 208-like	BFL17	7105799	7106974	37.778	2.19e-82	262
XP_030829277.1	uncharacterized protein LOC100888777	SPU1	14701405	14711225	g2740.t1	uncharacterized protein LOC117288378	POC9	4093996	4095625	29.032	8.8e-09	52.4	TCONS_00054107.p1	receptor-transporting protein 2-like	PFL8	20387987	20393883	33.099	2.47e-19	81.6
XP_030828068.1	uncharacterized protein LOC105436445 isoform X2	SPU1	14713936	14722620	g7367.t1	uncharacterized protein LOC117297709	POC2	17088057	17096430	64.378	0	744	TCONS_00032247.p1	hypothetical protein PFLUV_G00214140	PFL23	4852928	4859126	41.096	0	1298	XP_035660814.1	uncharacterized protein LOC118405422	BFL18	12782471	12788269	38.828	0	1162
XP_030829214.1	uncharacterized protein LOC100892957	SPU1	14763355	14767286	g3037.t1	uncharacterized protein LOC117288243	POC9	10351584	10352845	30.403	4.29e-34	124	TCONS_00020595.p1	CUB and sushi domain-containing protein 3-like	PFL18	29569645	29574379	25.725	1.27e-26	105	XP_035657368.1	uncharacterized protein LOC118403039	BFL16	17648157	17648310	29.562	3.57e-25	105
XP_001195521.3	zinc phosphodiesterase ELAC protein 1-like isoform X1	SPU1	14767462	14779902	g2996.t1	zinc phosphodiesterase ELAC protein 1-like	POC9	9347800	9360849	51.453	1.04e-122	363	TCONS_00019185.p1	zinc phosphodiesterase ELAC protein 1-like	PFL18	12793234	12808663	55.801	3.53e-146	418	XP_035658620.1	zinc phosphodiesterase ELAC protein 1-like isoform X1	BFL16	17997029	17997113	50.187	2.16e-87	271
XP_030828207.1	microtubule-associated protein tau-like isoform X3	SPU1	14790493	14844942	g2998.t1	microtubule-associated protein tau-like isoform X3	POC9	9368945	9394294	49.311	1.58e-88	300	TCONS_00019102.p1	microtubule-associated protein 4 isoform X1	PFL18	11126099	11187099	59.449	8.04e-86	297	XP_035657771.1	titin-like isoform X1	BFL16	11214509	11214659	51.195	1.07e-76	284
XP_785794.2	myosin-2 essential light chain-like	SPU1	14872032	14882678	g2999.t1	myosin-2 essential light chain-like	POC9	9402119	9406464	64.828	1.62e-66	198	TCONS_00019157.p1	myosin-2 essential light chain-like	PFL18	12019392	12026289	54.795	3.27e-52	162	XP_035657807.1	Myosin-2 essential light chain	BFL16	11129822	11129824	59.441	2.04e-56	173
XP_030829067.1	uncharacterized protein LOC115919433	SPU1	14899808	14904591	g6532.t1	uncharacterized protein LOC119723182	JAAFGO010000235.1	41	1962	57.796	1.74e-139	434	TCONS_00003294.p1	PREDICTED: uncharacterized protein LOC102802789	PFL11	33610633	33615707	37.22	0	885	XP_035660814.1	uncharacterized protein LOC118405422	BFL18	12782471	12788269	35.892	0	920
XP_011660909.1	F-box/LRR-repeat protein 7-like isoform X1	SPU1	14922320	14941288	g2995.t1	F-box/LRR-repeat protein 7-like	POC9	9309697	9313253	61.538	0	540	TCONS_00019011.p1	F-box/LRR-repeat protein 7	PFL18	6190045	6213706	52.693	1.83e-160	464	XP_035657681.1	F-box/LRR-repeat protein 7	BFL16	4341641	4341683	52.311	2.02e-151	442
XP_030828801.1	max-like protein X isoform X1	SPU1	14954036	14961967	g2993.t1	max-like protein X isoform X2	POC9	9283396	9289007	73.778	1.63e-118	336	TCONS_00019012.p1	max-like protein X	PFL18	6224035	6233830	80.108	2.14e-104	302	XP_035657489.1	max-like protein X isoform X1	BFL16	4437464	4437508	73.267	1.66e-104	303
XP_030828979.1	putative histone deacetylase complex subunit SAP30L	SPU1	14964735	14979416									TCONS_00038706.p1	THAP domain-containing protein 2	Scaffold_33	385295	406076	44.578	7.79e-11	64.3
XP_011660904.2	uncharacterized protein LOC763306 isoform X1	SPU1	14980422	14985759
XP_793386.3	39S ribosomal protein L45, mitochondrial	SPU1	14987731	14994682	g2946.t1	39S ribosomal protein L45, mitochondrial	POC9	8667537	8686418	74.752	8.65e-121	350	TCONS_00020247.p1	39S ribosomal protein L45, mitochondrial	PFL18	16915773	16924693	54.098	8.38e-114	333	XP_035657746.1	39S ribosomal protein L45, mitochondrial	BFL16	12745204	12745263	51.737	3.36e-95	286
XP_030828984.1	cholinesterase 1-like	SPU1	14994813	15006008	g2599.t1	cholinesterase 1-like	POC9	1293354	1301233	39.934	4.44e-141	422	TCONS_00040765.p1	cholinesterase 1-like	PFL3	33714053	33727214	36.484	3.88e-113	352	XP_035657516.1	cholinesterase 1-like	BFL16	17323672	17324028	35.529	3.63e-88	285
XP_030829081.1	DNA topoisomerase 2-binding protein 1-like isoform X1	SPU1	15011391	15051319	g2699.t1	DNA topoisomerase 2-binding protein 1-like isoform X1	POC9	3237748	3261965	49.534	0	765	TCONS_00033283.p1	DNA topoisomerase 2-binding protein 1 isoform X1	PFL23	5844999	5880042	39.358	0	1120	XP_035672204.1	DNA topoisomerase 2-binding protein 1-like isoform X1	BFL4	6286741	6286964	41.024	0	1127
XP_030828014.1	SWI/SNF-related matrix-associated actin-dependent regulator of chromatin subfamily E member 1 isoform X1	SPU1	15054497	15065538	g2700.t1	SWI/SNF-related matrix-associated actin-dependent regulator of chromatin subfamily E member 1-like	POC9	3269079	3275452	57.103	6.88e-115	348	TCONS_00033398.p1	SWI/SNF-related matrix-associated actin-dependent regulator of chromatin subfamily E member 1 isoform X1	PFL23	9604114	9612010	57.692	1.33e-103	323	XP_035657630.1	SMARCE1	BFL16	13087144	13087158	57.94	2.57e-87	275
XP_030829186.1	vacuolar protein sorting-associated protein 13C-like isoform X3	SPU1	15069143	15156013	g3408.t1	vacuolar protein sorting-associated protein 13C-like isoform X3	POC9	18793579	18867539	57.376	0	1356	TCONS_00019778.p1	vacuolar protein sorting-associated protein 13C-like isoform X2	PFL18	39146982	39259518	54.331	0	831	XP_035670895.1	vacuolar protein sorting-associated protein 13C-like isoform X1	BFL3	13340442	13340541	39.872	0	2444
XP_786911.3	enhancer of polycomb homolog 1-like	SPU1	15156560	15171753	g3406.t1	enhancer of polycomb homolog 1-like	POC9	18762884	18775963	50.743	0	672	TCONS_00019599.p1	enhancer of polycomb homolog 1-like	PFL18	31351653	31374620	59.404	0	601	XP_035657633.1	enhancer of polycomb homolog 1-like isoform X1	BFL16	13378817	13378969	53.521	1.85e-170	509
XP_011662303.2	methyl-CpG-binding domain protein 5-like	SPU1	15181380	15195236	g3405.t1	methyl-CpG-binding domain protein 5-like	POC9	18741021	18752683	38.776	4.44e-33	140	TCONS_00019598.p1	methyl-CpG-binding domain protein 5 isoform X1	PFL18	31328842	31342679	57.143	5.85e-36	148	XP_035657520.1	methyl-CpG-binding domain protein 5-like	BFL16	13392040	13392173	62.295	6.65e-41	166
XP_030828442.1	alanyl-tRNA editing protein Aarsd1	SPU1	15196757	15207480	g3404.t1	alanyl-tRNA editing protein Aarsd1	POC9	18725347	18735161	67.076	0	550	TCONS_00020637.p1	alanyl-tRNA editing protein Aarsd1	PFL18	31268345	31283494	61.33	0	540	XP_035658313.1	alanyl-tRNA editing protein Aarsd1-like	BFL16	10979496	10979534	63.93	0	546
XP_030829070.1	uncharacterized protein LOC100890966	SPU1	15210242	15222086	g17393.t1	DNA repair protein rhp54	POC12	11604568	11606453	33.796	6.66e-20	94	TCONS_00034051.p1	uncharacterized protein LOC117688867	PFL3	215989	219752	38.571	1.13e-37	150	XP_035697199.1	serine-rich adhesin for platelets-like isoform X10	BFL14	3488223	3488727	30.864	3.18e-16	85.1
XP_030856144.1	cytoplasmic polyadenylation element-binding protein 1-like isoform X2	SPU1	15225866	15262583	g3375.t1	cytoplasmic polyadenylation element-binding protein 1-like isoform X1	POC9	17840869	17865745	67.448	0	527	TCONS_00020817.p1	cytoplasmic polyadenylation element-binding protein 1 isoform X1	PFL18	37962633	38005603	69.605	8.23e-159	484	XP_035668512.1	cytoplasmic polyadenylation element-binding protein 1-like isoform X1	BFL3	15973895	15974098	77.509	5.39e-167	496
XP_786991.3	protein NATD1-like	SPU1	15264727	15268720	g3374.t1	protein NATD1	POC9	17831385	17834639	42.342	1.16e-26	96.3	TCONS_00020834.p1	protein NATD1	PFL18	38772911	38785426	43.82	3.06e-21	83.2	XP_035670413.1	protein NATD1	BFL3	15162714	15162885	46.809	1.32e-22	86.3
XP_011677487.2	THAP domain-containing protein 4	SPU1	15268793	15270510	g8765.t1	uncharacterized protein LOC117296645	POC10	7283706	7286232	39.683	3.64e-07	49.7	TCONS_00000703.p1	THAP domain-containing protein 11	PFL10	22954117	22957806	50.82	2.74e-08	53.9	XP_035670018.1	poly [ADP-ribose] polymerase tankyrase-2-like	BFL3	3056182	3056416	41.463	6.27e-10	58.5
XP_030828124.1	serine/threonine-protein kinase 11-interacting protein-like isoform X1	SPU1	15275470	15300892	g3356.t1	serine/threonine-protein kinase 11-interacting protein-like isoform X1	POC9	17409088	17434287	30.391	3.08e-141	469	TCONS_00020035.p1	serine/threonine-protein kinase 11-interacting protein-like isoform X1	PFL18	8359645	8399599	30.07	1.78e-97	346	XP_035700266.1	serine/threonine-protein kinase 11-interacting protein-like isoform X1	BFL16	4305109	4305178	32.374	4.77e-100	353
XP_030856231.1	protein O-linked-mannose beta-1,2-N-acetylglucosaminyltransferase 1-like	SPU1	15304520	15328428	g7718.t1	protein O-linked-mannose beta-1,2-N-acetylglucosaminyltransferase 1-like	POC2	23936135	23944650	45.175	7.97e-65	214	TCONS_00047350.p1	protein O-linked-mannose beta-1,2-N-acetylglucosaminyltransferase 1-like	PFL6	5461430	5502144	41.34	9.14e-165	493	XP_035677415.1	protein O-linked-mannose beta-1,2-N-acetylglucosaminyltransferase 1-like	BFL5	29487591	29487612	31.309	1.55e-80	269
XP_011662304.2	serine/threonine-protein kinase pim-1-like	SPU1	15352119	15356870	g6693.t1	serine/threonine-protein kinase pim-1-like	POC2	3043656	3046052	77.451	3.01e-176	495	TCONS_00049779.p1	serine/threonine-protein kinase pim-3	PFL6	45682329	45694252	63.05	1.73e-151	432	XP_035675688.1	serine/threonine-protein kinase pim-3	BFL5	8220274	8220355	60.751	1.51e-132	382
XP_030828386.1	uncharacterized protein LOC762622	SPU1	15390678	15394764	g17547.t1	hypothetical protein BSL78_01610	POC12	13431732	13433278	35.714	1.41e-44	154	TCONS_00051937.p3	uncharacterized protein LOC115919472	PFL7	35004678	35010150	36.304	7.82e-52	174	XP_035662311.1	Solute carrier organic anion transporter family member 1A5	BFL19	2090053	2090098	29.282	8.87e-09	57.4
XP_001199778.2	Hypothetical predicted protein	SPU1	15453756	15457736
XP_003724715.1	transcription factor Adf-1-like	SPU1	15602457	15610443
XP_030827910.1	CXXC-type zinc finger protein 1-like isoform X2	SPU1	15610456	15618788	g7740.t1	CXXC-type zinc finger protein 1-like isoform X2	POC2	24566517	24580703	61.404	1.4e-14	76.3	TCONS_00026764.p1	PREDICTED: uncharacterized protein LOC109590640	PFL20	31325397	31326353	36.242	2.5e-45	162	XP_035665415.1	TNF receptor-associated factor 5-like isoform X2	NW_023365803.1	131794	132735	32.979	1.98e-27	112
XP_030855988.1	CXXC-type zinc finger protein 1 isoform X4	SPU1	15623280	15733304	g7740.t1	CXXC-type zinc finger protein 1-like isoform X2	POC2	24566517	24580703	35.345	5.02e-33	137	TCONS_00048366.p1	CXXC-type zinc finger protein 1-like isoform X1	PFL6	41156421	41170469	36.029	3.54e-36	146	XP_035675886.1	CXXC-type zinc finger protein 1 isoform X3	BFL5	19908730	19908765	31.304	1.51e-22	104
XP_030855996.1	uncharacterized protein LOC105437939	SPU1	15710734	15715917	g17023.t1	uncharacterized protein LOC105446831	POC12	8401001	8406764	47.692	7.74e-31	114	TCONS_00026535.p1	uncharacterized protein LOC114537812	PFL20	23254945	23264621	38.406	3.13e-25	96.3	XP_035671512.1	uncharacterized protein LOC118412627	BFL3	3958852	3959072	37.956	2.12e-19	83.2
XP_030855995.1	dipeptidyl peptidase 9-like	SPU1	15735587	15755554	g3227.t1	dipeptidyl peptidase 9-like	POC9	14723115	14734749	60.282	2.05e-136	420	TCONS_00018934.p1	dipeptidyl peptidase 9-like	PFL18	2012576	2040186	55.698	0	968	XP_035669749.1	dipeptidyl peptidase 9-like	BFL3	10435022	10435441	52.506	0	910
XP_782194.1	LHFPL tetraspan subfamily member 2a protein	SPU1	15763696	15782212	g3225.t1	LHFPL tetraspan subfamily member 2a protein-like	POC9	14688992	14702706	50	2.44e-83	248	TCONS_00019864.p1	LHFPL tetraspan subfamily member 2 protein	PFL18	2041852	2062628	48.76	1.3e-76	231	XP_035669267.1	lipoma HMGIC fusion partner-like 2 protein	BFL3	10402740	10403181	46.964	3.05e-66	204
XP_787563.2	methanethiol oxidase	SPU1	15790921	15809016	g2608.t1	methanethiol oxidase	POC9	1389483	1399878	69.112	3.3e-136	395	TCONS_00033559.p1	methanethiol oxidase	PFL23	16210898	16228055	67.842	0	681	XP_035657836.1	methanethiol oxidase	BFL16	8477686	8477689	66.042	0	675
XP_030828459.1	paired amphipathic helix protein Sin3a-like	SPU1	15816691	15842549	g2609.t1	paired amphipathic helix protein Sin3a-like	POC9	1408600	1424778	64.541	0	1174	TCONS_00033556.p1	paired amphipathic helix protein Sin3a isoform X2	PFL23	16164476	16189142	60.18	0	1037	XP_035670922.1	paired amphipathic helix protein Sin3a isoform X2	BFL3	12814500	12814690	55.025	0	1152
XP_011667220.2	LRP chaperone MESD	SPU1	15844478	15850582	g2610.t1	LRP chaperone MESD	POC9	1430918	1433089	48.544	3.26e-61	191	TCONS_00033073.p1	LRP chaperone MESD	PFL23	16143356	16158904	50.562	1.73e-57	182	XP_035675695.1	LRP chaperone MESD	BFL1	12430837	12430989	57.051	1.58e-55	176
XP_787752.3	INO80 complex subunit D	SPU1	15854976	15872937	g3021.t1	INO80 complex subunit D-like	POC9	9946811	9959669	40.493	2.72e-163	508	TCONS_00019034.p1	INO80 complex subunit D	PFL18	7329024	7356242	28.933	1.66e-46	181	XP_035657647.1	INO80 complex subunit D	BFL16	9082932	9082965	77.174	5.81e-43	169
XP_011667215.1	snRNA-activating protein complex subunit 5-like	SPU1	15877545	15882653	g3178.t1	snRNA-activating protein complex subunit 5-like	POC9	13689579	13691584	37.5	3.65e-07	46.2
XP_030828242.1	transcription initiation factor IIA subunit 2-like	SPU1	15884454	15893165									TCONS_00019348.p1	transcription initiation factor IIA subunit 2	PFL18	21205329	21207888	74.312	6.66e-55	167	XP_035669703.1	transcription initiation factor IIA subunit 2	BFL3	7495605	7495676	69.725	1.07e-53	163
XP_030828671.1	uncharacterized protein LOC115919321	SPU1	15900724	15917593
XP_030829115.1	uncharacterized protein LOC115919438	SPU1	15965869	15968313
XP_030828685.1	delta-like protein D	SPU1	15979386	15995542	g14539.t1	protein crumbs-like isoform X3	POC19	13732878	13768226	62.162	1.79e-08	57.4	TCONS_00019211.p1	collagen alpha-1(V) chain-like	PFL18	14455450	14477561	45.714	9.69e-15	78.6	XP_035700285.1	CUB and sushi domain-containing protein 3-like	BFL16	12227946	12228018	42.647	5.41e-11	66.2
XP_030829363.1	sushi, nidogen and EGF-like domain-containing protein 1	SPU1	15999570	16015432	g14623.t1	putative fibrillin-1	POC19	15253713	15293218	36.62	2.01e-09	55.1	TCONS_00053355.p1	sushi, von Willebrand factor type A, EGF and pentraxin domain-containing protein 1-like	PFL8	34254890	34261477	45.205	3.56e-14	69.3	XP_035699569.1	fibropellin-1-like isoform X5	BFL15	1971656	1971660	44	1.82e-13	67
XP_030829122.1	A-agglutinin anchorage subunit-like	SPU1	16016515	16024357
XP_030829258.1	uncharacterized protein LOC115918192	SPU1	16024587	16031449									TCONS_00005615.p1	protocadherin Fat 4-like	PFL12	33245442	33268169	28.025	4.66e-07	52
XP_030828483.1	scavenger receptor class F member 1	SPU1	16062367	16074108	g2885.t1	multiple epidermal growth factor-like domains protein 11	POC9	7331261	7358516	37.278	1.78e-19	93.2	TCONS_00054265.p1	tyrosine-protein kinase receptor Tie-1-like	PFL8	27721456	27752740	32.836	5.86e-13	73.2	XP_035698601.1	PTPRA	BFL15	10299397	10299487	42.373	8.56e-20	95.1
XP_030828465.1	uncharacterized protein LOC115919257	SPU1	16144506	16172356	g2758.t1	uncharacterized protein LOC117288113	POC9	4475062	4494541	36.752	1.7e-13	72.8
XP_030829345.1	uncharacterized protein LOC105444841	SPU1	16177368	16188784
XP_003728177.2	Multiple epidermal growth factor-like domains protein 6	SPU1	16190233	16202694	g2754.t1	multiple epidermal growth factor-like domains protein 6 isoform X1	POC9	4370373	4387086	41.538	7.78e-48	178	TCONS_00033138.p1	protein draper-like isoform X1	PFL23	21785527	21802694	40.647	2.44e-49	179	XP_035696677.1	multiple epidermal growth factor-like domains protein 6 isoform X1	BFL14	7937500	7937612	39.608	8.69e-42	160
XP_030829142.1	inactive carboxypeptidase-like protein X2 isoform X1	SPU1	16207296	16211132
XP_030828679.1	endochitinase A-like isoform X2	SPU1	16216613	16221065
XP_030829445.1	Multiple epidermal growth factor-like domains protein 11	SPU1	16237965	16249006
XP_030828580.1	protein Skeletor, isoforms B/C-like	SPU1	16251551	16272951	g5777.t1	protein Skeletor, isoforms B/C-like	POC11	3227649	3246861	43.86	2.62e-144	432	TCONS_00027464.p1	protein Skeletor, isoforms B/C	PFL20	23617963	23632385	44.154	1.98e-142	428	XP_035666294.1	protein Skeletor, isoforms B/C	BFL1	15076588	15076660	39.965	2.35e-119	368
XP_030829144.1	protein Skeletor, isoforms B/C	SPU1	16273018	16277759	g5777.t1	protein Skeletor, isoforms B/C-like	POC11	3227649	3246861	38.889	1.42e-20	85.1	TCONS_00027005.p1	protein Skeletor, isoforms B/C	PFL20	2913251	2941821	46.25	9.65e-15	69.3	XP_035666294.1	protein Skeletor, isoforms B/C	BFL1	15076588	15076660	43	5.79e-16	72.8
XP_003728180.2	multiple epidermal growth factor-like domains protein 6	SPU1	16290901	16326756	g2754.t1	multiple epidermal growth factor-like domains protein 6 isoform X1	POC9	4370373	4387086	42.486	0	948	TCONS_00033140.p1	multiple epidermal growth factor-like domains protein 6	PFL23	21945044	21961782	37.56	0	767	XP_035696677.1	multiple epidermal growth factor-like domains protein 6 isoform X1	BFL14	7937500	7937612	40	0	684
XP_030829159.1	multiple epidermal growth factor-like domains protein 6	SPU1	16330100	16342279	g2754.t1	multiple epidermal growth factor-like domains protein 6 isoform X1	POC9	4370373	4387086	46.309	0	1086	TCONS_00033462.p1	multiple epidermal growth factor-like domains protein 6	PFL23	11776113	11795448	39.864	0	1417	XP_035696677.1	multiple epidermal growth factor-like domains protein 6 isoform X1	BFL14	7937500	7937612	42.952	0	797
XP_030829160.1	multiple epidermal growth factor-like domains protein 6	SPU1	16342207	16345057	g2754.t1	multiple epidermal growth factor-like domains protein 6 isoform X1	POC9	4370373	4387086	45.796	0	647	TCONS_00033462.p1	multiple epidermal growth factor-like domains protein 6	PFL23	11776113	11795448	47.403	0	615	XP_035696677.1	multiple epidermal growth factor-like domains protein 6 isoform X1	BFL14	7937500	7937612	44.429	0	597
XP_030829164.1	multiple epidermal growth factor-like domains protein 6	SPU1	16345819	16355140	g2754.t1	multiple epidermal growth factor-like domains protein 6 isoform X1	POC9	4370373	4387086	46.309	0	1082	TCONS_00033462.p1	multiple epidermal growth factor-like domains protein 6	PFL23	11776113	11795448	40.323	0	1435	XP_035696677.1	multiple epidermal growth factor-like domains protein 6 isoform X1	BFL14	7937500	7937612	37.226	0	796
XP_030829166.1	myb-like protein X	SPU1	16371028	16390381	g17588.t1	uncharacterized protein LOC110986595	POC12	14690245	14691816	42.315	1.12e-140	435	TCONS_00052415.p1	hypothetical protein BSL78_09717, partial	Scaffold_87	243096	290846	28.045	3.75e-80	290	XP_035691565.1	N-lysine methyltransferase KMT5A-like	BFL11	17766632	17766641	35.659	1.57e-17	85.9
XP_030829141.1	LRP chaperone MESD	SPU1	16390748	16393924	g2610.t1	LRP chaperone MESD	POC9	1430918	1433089	59.028	4.29e-59	185	TCONS_00033073.p1	LRP chaperone MESD	PFL23	16143356	16158904	50	3.02e-57	181	XP_035675695.1	LRP chaperone MESD	BFL1	12430837	12430989	56.688	9.57e-56	175
XP_030855731.1	INO80 complex subunit D	SPU1	16400596	16416342	g3021.t1	INO80 complex subunit D-like	POC9	9946811	9959669	40.591	5.35e-163	507	TCONS_00019034.p1	INO80 complex subunit D	PFL18	7329024	7356242	28.232	3.71e-46	180	XP_035657647.1	INO80 complex subunit D	BFL16	9082932	9082965	77.174	6.45e-43	169
XP_030828698.1	snRNA-activating protein complex subunit 5-like	SPU1	16421215	16427542	g3178.t1	snRNA-activating protein complex subunit 5-like	POC9	13689579	13691584	37.5	3.65e-07	46.2
XP_030828691.1	transcription initiation factor IIA subunit 2-like	SPU1	16428365	16432579									TCONS_00019348.p1	transcription initiation factor IIA subunit 2	PFL18	21205329	21207888	73.394	2.29e-52	161	XP_035669703.1	transcription initiation factor IIA subunit 2	BFL3	7495605	7495676	69.725	1.83e-51	157
XP_003724994.1	uncharacterized protein LOC100890742 isoform X2	SPU1	16450421	16463217
XP_030829172.1	uncharacterized protein LOC105436454	SPU1	16496565	16501599									TCONS_00005615.p1	protocadherin Fat 4-like	PFL12	33245442	33268169	26.961	6.39e-08	54.3	XP_035691141.1	uncharacterized protein LOC118426042 isoform X1	BFL11	11371130	11371196	32.5	1.21e-07	53.1
XP_030829175.1	fibulin-7-like isoform X2	SPU1	16506952	16530402	g3119.t1	fibropellin-1-like	POC9	12120499	12127753	47.17	9.71e-10	57.4	TCONS_00019211.p1	collagen alpha-1(V) chain-like	PFL18	14455450	14477561	46.667	4.84e-16	77.4	XP_035699569.1	fibropellin-1-like isoform X5	BFL15	1971656	1971660	40.449	1.69e-13	69.3
XP_030829176.1	A-agglutinin anchorage subunit-like	SPU1	16535679	16540655									TCONS_00005615.p1	protocadherin Fat 4-like	PFL12	33245442	33268169	27.329	6.48e-07	52
XP_030829181.1	protein eyes shut-like	SPU1	16553629	16577961	g14688.t1	neurogenic locus notch homolog protein 1-like isoform X4	POC3	545874	594026	48.505	4.3e-90	299	TCONS_00019209.p1	neurogenic locus Notch protein isoform X1	PFL18	14405893	14441176	49.275	5.74e-102	325	XP_035672318.1	fibropellin-1-like isoform X3	BFL4	8859128	8859137	62.951	3e-119	375
XP_030829184.1	uncharacterized protein LOC100891709	SPU1	16579322	16584512									TCONS_00049707.p1	protein crumbs homolog 2 isoform X2	PFL6	42695419	42699483	35.714	9.97e-07	49.7
XP_030828310.1	multiple epidermal growth factor-like domains protein 10	SPU1	16585661	16597372	g2885.t1	multiple epidermal growth factor-like domains protein 11	POC9	7331261	7358516	37.87	1.51e-20	96.7	TCONS_00054265.p1	tyrosine-protein kinase receptor Tie-1-like	PFL8	27721456	27752740	33.582	2.09e-13	74.7	XP_035698601.1	PTPRA	BFL15	10299397	10299487	42.373	1.98e-19	94
XP_003728175.1	uncharacterized protein LOC100890249	SPU1	16645331	16674931	g2758.t1	uncharacterized protein LOC117288113	POC9	4475062	4494541	36.752	1.66e-13	72.8
XP_003728176.2	uncharacterized protein LOC100890323	SPU1	16679516	16694353
XP_030829162.1	multiple epidermal growth factor-like domains protein 11	SPU1	16696859	16708886	g2754.t1	multiple epidermal growth factor-like domains protein 6 isoform X1	POC9	4370373	4387086	40.385	6.85e-47	176	TCONS_00033138.p1	protein draper-like isoform X1	PFL23	21785527	21802694	36.607	7.3e-50	181	XP_035696677.1	multiple epidermal growth factor-like domains protein 6 isoform X1	BFL14	7937500	7937612	40	7.08e-42	161
XP_030828807.1	uncharacterized protein LOC115918308	SPU1	16712431	16715910
XP_003728179.1	endochitinase A-like isoform X2	SPU1	16720994	16726401
XP_030829194.1	multiple epidermal growth factor-like domains protein 11	SPU1	16729135	16749717
XP_030829308.1	uncharacterized protein LOC115918323	SPU1	16749773	16755293
XP_030828594.1	protein Skeletor, isoforms B/C-like	SPU1	16757791	16785619	g5777.t1	protein Skeletor, isoforms B/C-like	POC11	3227649	3246861	43.368	1.28e-172	509	TCONS_00027464.p1	protein Skeletor, isoforms B/C	PFL20	23617963	23632385	42.962	4.95e-164	488	XP_035666294.1	protein Skeletor, isoforms B/C	BFL1	15076588	15076660	40.209	2.16e-144	437
XP_030829199.1	multiple epidermal growth factor-like domains protein 6	SPU1	16798276	16835149	g2754.t1	multiple epidermal growth factor-like domains protein 6 isoform X1	POC9	4370373	4387086	41.931	0	947	TCONS_00033140.p1	multiple epidermal growth factor-like domains protein 6	PFL23	21945044	21961782	37.827	0	774	XP_035696677.1	multiple epidermal growth factor-like domains protein 6 isoform X1	BFL14	7937500	7937612	40	0	684
XP_030829202.1	multiple epidermal growth factor-like domains protein 6	SPU1	16840605	16845938	g2754.t1	multiple epidermal growth factor-like domains protein 6 isoform X1	POC9	4370373	4387086	44.557	0	568	TCONS_00033462.p1	multiple epidermal growth factor-like domains protein 6	PFL23	11776113	11795448	42.287	8.22e-171	545	XP_035696677.1	multiple epidermal growth factor-like domains protein 6 isoform X1	BFL14	7937500	7937612	42.514	8.85e-163	513
XP_030828182.1	platelet endothelial aggregation receptor 1	SPU1	16856920	16861906	g2754.t1	multiple epidermal growth factor-like domains protein 6 isoform X1	POC9	4370373	4387086	46.341	8.36e-45	163	TCONS_00051973.p1	multiple epidermal growth factor-like domains protein 6 isoform X1	PFL7	35823188	35936339	42.718	1.17e-42	158	XP_035696677.1	multiple epidermal growth factor-like domains protein 6 isoform X1	BFL14	7937500	7937612	42.105	3.36e-46	168
XP_030829205.1	multiple epidermal growth factor-like domains protein 6	SPU1	16861201	16862912	g2754.t1	multiple epidermal growth factor-like domains protein 6 isoform X1	POC9	4370373	4387086	44.858	3.43e-156	485	TCONS_00033462.p1	multiple epidermal growth factor-like domains protein 6	PFL23	11776113	11795448	45.23	1.18e-145	464	XP_035696677.1	multiple epidermal growth factor-like domains protein 6 isoform X1	BFL14	7937500	7937612	40.594	2.38e-135	430
XP_030829208.1	multiple epidermal growth factor-like domains protein 6	SPU1	16862964	16864252	g2754.t1	multiple epidermal growth factor-like domains protein 6 isoform X1	POC9	4370373	4387086	45.714	8.22e-49	171	TCONS_00033462.p1	multiple epidermal growth factor-like domains protein 6	PFL23	11776113	11795448	43.192	1.61e-48	171	XP_035696677.1	multiple epidermal growth factor-like domains protein 6 isoform X1	BFL14	7937500	7937612	39.167	3.62e-48	170
XP_030829212.1	multiple epidermal growth factor-like domains protein 11	SPU1	16882192	16887514	g2754.t1	multiple epidermal growth factor-like domains protein 6 isoform X1	POC9	4370373	4387086	46.602	2.67e-139	447	TCONS_00051973.p1	multiple epidermal growth factor-like domains protein 6 isoform X1	PFL7	35823188	35936339	44.509	3.37e-127	415	XP_035696677.1	multiple epidermal growth factor-like domains protein 6 isoform X1	BFL14	7937500	7937612	41.634	1.34e-117	389
XP_011661377.2	uncharacterized protein LOC105436969	SPU1	16903530	16905884
XP_030829066.1	40S ribosomal protein S27-like	SPU1	16907701	16914130	g2561.t1	40S ribosomal protein S27-like	POC9	773516	778344	96.429	5e-58	171	TCONS_00032873.p1	40S ribosomal protein S27	PFL23	7476759	7483243	91.667	3.22e-54	162	XP_035670423.1	40S ribosomal protein S27	BFL3	15448894	15448899	89.286	5.62e-45	139
XP_030829064.1	solute carrier family 35 member B1-like	SPU1	16917406	16929277	g2634.t1	solute carrier family 35 member B1-like	POC9	1967240	1977590	66.352	2.61e-150	427	TCONS_00033075.p1	solute carrier family 35 member B1-like	PFL23	16291363	16301169	61.189	4.68e-122	354	XP_035697080.1	solute carrier family 35 member B1-like	BFL14	12518804	12519078	55.801	5.71e-134	387
XP_030829063.1	CREB/ATF bZIP transcription factor-like	SPU1	16932292	16938534	g2665.t1	CREB/ATF bZIP transcription factor-like	POC9	2578712	2579716	40.65	4.75e-20	89.4	TCONS_00054784.p1	CREB/ATF bZIP transcription factor-like isoform X1	Scaffold_94	360598	361413	38.926	2.02e-18	84.7	XP_035657731.1	CREB/ATF bZIP transcription factor	BFL16	11531008	11531108	36.496	4.74e-19	87.4
XP_030829218.1	NAD-dependent protein deacetylase 2-like	SPU1	16952055	16952645	g7851.t1	NAD-dependent protein deacetylase sirtuin-3-like	POC22	311343	319009	29.545	1.61e-08	52.8	TCONS_00052945.p1	NAD-dependent protein deacetylase sirtuin-2-like isoform X1	PFL8	16324417	16339025	27.7	1.7e-09	56.6	XP_035691017.1	NAD-dependent protein lipoamidase sirtuin-4, mitochondrial-like	BFL11	6116598	6117289	26.471	1.05e-07	50.8
XP_030856145.1	hepatic leukemia factor	SPU1	16955899	16964270	g2556.t1	thyrotroph embryonic factor-like	POC9	736256	738553	35.586	2.81e-24	100	TCONS_00032242.p1	thyrotroph embryonic factor-like	PFL23	4522733	4525354	37.624	1.94e-10	60.8
XP_787177.1	serine/arginine-rich splicing factor 7-like isoform X1	SPU1	16972461	16980367	g8854.t1	serine/arginine-rich splicing factor 7-like isoform X1	POC10	9443589	9449821	54.762	3.64e-39	131	TCONS_00024066.p1	serine/arginine-rich splicing factor 7-like isoform X1	PFL1	44651158	44656578	56.25	1.19e-39	133	XP_035680406.1	serine/arginine-rich splicing factor 3-like isoform X2	BFL6	9378790	9378887	65.06	5.25e-34	120
XP_787142.3	peroxisomal membrane protein 11C	SPU1	16981183	16985921	g3134.t1	peroxisomal membrane protein 11C	POC9	12488248	12493381	46.154	1.94e-68	210									XP_035668534.1	peroxisomal membrane protein 11C	BFL3	15995648	15995887	37.557	1.2e-41	142
XP_011661385.1	Multiple epidermal growth factor-like domains protein 6	SPU1	16990065	17030077	g3135.t1	multiple epidermal growth factor-like domains protein 10	POC9	12501036	12514787	30.542	8.5e-37	148	TCONS_00019718.p1	multiple epidermal growth factor-like domains protein 11	PFL18	36517912	36553658	35.142	1.28e-38	156	XP_035670935.1	multiple epidermal growth factor-like domains protein 11	BFL3	12632240	12632273	30.361	8.25e-33	137
XP_030856425.1	serine/arginine-rich splicing factor 7-like	SPU1	17034479	17043203	g8100.t1	serine/arginine-rich splicing factor 7-like isoform X2	POC22	5619094	5623312	56.589	4.34e-43	142	TCONS_00024066.p1	serine/arginine-rich splicing factor 7-like isoform X1	PFL1	44651158	44656578	50.382	3.74e-39	132	XP_035672158.1	serine/arginine-rich splicing factor 3-like isoform X1	BFL4	8440691	8440700	58.163	3.11e-34	119
XP_789638.1	serine/arginine-rich splicing factor 7-like isoform X1	SPU1	17047860	17056524	g8100.t1	serine/arginine-rich splicing factor 7-like isoform X2	POC22	5619094	5623312	64.103	5.39e-46	150	TCONS_00024066.p1	serine/arginine-rich splicing factor 7-like isoform X1	PFL1	44651158	44656578	54.032	1.17e-40	136	XP_035672158.1	serine/arginine-rich splicing factor 3-like isoform X1	BFL4	8440691	8440700	53.982	6.73e-34	119
XP_030856426.1	serine/arginine-rich splicing factor 7 isoform X1	SPU1	17060928	17068104	g8100.t1	serine/arginine-rich splicing factor 7-like isoform X2	POC22	5619094	5623312	59.35	1.2e-44	146	TCONS_00024066.p1	serine/arginine-rich splicing factor 7-like isoform X1	PFL1	44651158	44656578	50.769	2.89e-40	135	XP_035672156.1	serine/arginine-rich splicing factor 3-like isoform X1	BFL4	8454229	8454238	56.863	1.61e-32	116
XP_011668224.2	protein hinderin-like	SPU1	17069827	17086446	g9629.t1	protein hinderin-like	POC15	4186052	4189333	68.254	1.49e-18	82.8	TCONS_00018966.p1	protein hinderin	PFL18	3984282	4010389	39.801	1.27e-27	120	XP_035669100.1	protein hinderin isoform X1	BFL3	5659718	5659763	37.19	1.31e-07	52
XP_030828191.1	normal mucosa of esophagus-specific gene 1 protein-like	SPU1	17084494	17088128	g3132.t1	normal mucosa of esophagus-specific gene 1 protein-like	POC9	12448598	12456138	55.208	2.48e-33	110	TCONS_00019943.p1	normal mucosa of esophagus-specific gene 1 protein	PFL18	4017025	4028151	40.789	1.66e-14	63.2	XP_035658492.1	cytochrome c oxidase subunit NDUFA4	BFL16	18830294	18830386	30.38	3.26e-07	44.3
XP_030828192.1	Hypothetical predicted protein	SPU1	17106026	17109834	g2874.t1	poly(A) RNA polymerase, mitochondrial-like	POC9	7005858	7020651	26.293	6.41e-27	114	TCONS_00032963.p1	FLYWCH-type zinc finger-containing protein 1	PFL23	11327761	11329586	29.522	7.03e-56	192	XP_035663079.1	Hypothetical predicted protein	BFL19	2137614	2137710	26.226	1.74e-29	122
XP_030828227.1	SAFB-like transcription modulator	SPU1	17125192	17151866	g3042.t1	SAFB-like transcription modulator	POC9	10463036	10469589	36.248	1.19e-56	213	TCONS_00019122.p1	scaffold attachment factor B2-like isoform X2	PFL18	11417788	11432344	40.943	1.57e-46	183	XP_035668475.1	SAFB2	BFL3	2394599	2394718	35.569	5.72e-35	145
XP_786663.1	charged multivesicular body protein 5	SPU1	17160626	17166882	g2543.t1	charged multivesicular body protein 5-like	POC9	492066	497088	75.799	1.51e-123	348	TCONS_00032988.p1	charged multivesicular body protein 5	PFL23	12419141	12429511	78.281	1.02e-117	334	XP_035658490.1	Charged multivesicular body protein 5	BFL16	18676619	18676687	75.113	2.4e-111	318
XP_786609.3	acidic leucine-rich nuclear phosphoprotein 32 family member A	SPU1	17178897	17192955	g2646.t1	acidic leucine-rich nuclear phosphoprotein 32 family member A-like isoform X1	POC9	2243507	2253563	55.333	4.1e-48	163	TCONS_00010929.p1	leucine-rich repeat-containing protein 9-like isoform X1	PFL14	3600369	3615846	38.931	5.1e-10	60.8	XP_035675058.1	leucine-rich repeat-containing protein 9-like	BFL1	10462117	10462236	36.486	7.36e-09	57
XP_001200797.4	LARGE xylosyl- and glucuronyltransferase 2-like	SPU1	17205816	17216762	g2544.t1	LARGE xylosyl- and glucuronyltransferase 2-like	POC9	502263	512050	42.014	4.99e-158	464	TCONS_00033487.p1	LARGE xylosyl- and glucuronyltransferase 2-like	PFL23	12436896	12448496	36.889	1.97e-98	308	XP_035694903.1	LARGE xylosyl- and glucuronyltransferase 1	BFL13	10600981	10601123	40.24	7.2e-151	446
XP_011672922.1	transcription initiation factor IIE subunit beta	SPU1	17216958	17224097	g2523.t1	general transcription factor IIE subunit 2-like	POC9	240177	245083	58.741	5.05e-116	334	TCONS_00019206.p1	transcription initiation factor IIE subunit beta	PFL18	14262224	14269130	55.607	4.78e-81	244	XP_035675852.1	transcription initiation factor IIE subunit beta	BFL5	21881251	21881802	51.379	6.84e-92	274
XP_786407.1	thioredoxin-like protein 1	SPU1	17226349	17233947	g2524.t1	thioredoxin-like protein 1	POC9	249510	264532	50.53	1.1e-95	283	TCONS_00054786.p1	thioredoxin-like protein 1	Scaffold_95	64779	81610	52.414	3.2e-104	305	XP_035671671.1	thioredoxin-like protein 1	BFL3	418084	418181	46.491	2.47e-33	118
XP_030829287.1	monocarboxylate transporter 12-like	SPU1	17254534	17263770	g13676.t1	monocarboxylate transporter 13-like	POC8	16879440	16883781	26.437	1.48e-30	122	TCONS_00043962.p1	monocarboxylate transporter 13-like	PFL4	40256252	40264107	22.368	4.34e-21	95.9	XP_035670345.1	monocarboxylate transporter 13-like isoform X1	BFL3	14612064	14612313	24.576	6.8e-21	95.1
XP_030829220.1	monocarboxylate transporter 12-like	SPU1	17280740	17286121	g13676.t1	monocarboxylate transporter 13-like	POC8	16879440	16883781	27.696	1.69e-27	113	TCONS_00018563.p1	monocarboxylate transporter 12-like	PFL17	27322610	27329073	24.471	4.58e-19	90.1	XP_035694095.1	monocarboxylate transporter 13-like	BFL12	3740564	3740777	27.184	1.05e-17	85.5
XP_030829011.1	tyrosine-protein kinase Fer-like isoform X1	SPU1	17293621	17363647	g3086.t1	tyrosine-protein kinase Fer-like isoform X1	POC9	11470682	11506967	61.707	0	1105	TCONS_00020221.p1	tyrosine-protein kinase Fer isoform X1	PFL18	16263688	16285716	45.413	0	776	XP_035671153.1	tyrosine-protein kinase Fer isoform X1	BFL3	11897474	11897683	43.394	0	700
XP_030829044.1	uncharacterized protein LOC105445197	SPU1	17380900	17383949	g10936.t1	putative L-type lectin-domain containing receptor kinase I.11	POC5	13969861	13971403	40.31	8.83e-25	97.1	TCONS_00003879.p1	putative serine/threonine-protein kinase kinX	PFL11	16309069	16314094	32.8	1.06e-14	70.1
XP_030828170.1	beta-1,3-galactosyltransferase 1	SPU1	17411322	17440146	g520.t1	beta-1,3-galactosyltransferase 1-like	POC20	10319821	10321113	62.637	7.18e-133	389	TCONS_00019159.p1	beta-1,3-galactosyltransferase 1	PFL18	12062755	12071522	53.31	1.19e-109	331	XP_035657743.1	beta-1,3-galactosyltransferase 1	BFL16	3163151	3164563	53.676	1.74e-103	316
XP_011678480.2	coronin-2B-like isoform X2	SPU1	17502571	17551111	g2647.t1	coronin-2B-like isoform X1	POC9	2264188	2274424	51.24	1.75e-125	390	TCONS_00032508.p1	coronin-2B-like isoform X1	PFL23	17291576	17354501	52.672	1.53e-160	488	XP_035670758.1	coronin-2B isoform X1	BFL3	11766538	11766594	53.186	1.35e-166	491
XP_030828246.1	carnitine O-palmitoyltransferase 1, liver isoform-like	SPU1	17556635	17581041	g3112.t1	carnitine O-palmitoyltransferase 1, liver isoform-like	POC9	11989193	12005673	48.02	0	762	TCONS_00019119.p1	carnitine O-palmitoyltransferase 1, liver isoform-like	PFL18	11297051	11333987	47.826	0	773	XP_035662854.1	carnitine O-palmitoyltransferase 1, liver isoform	BFL19	8558763	8558903	35.714	4.12e-156	473
XP_030856196.1	tetraspanin-13-like isoform X1	SPU1	17585717	17601902	g2572.t1	tetraspanin-31-like isoform X2	POC9	859281	871235	64.433	2.77e-87	255	TCONS_00019755.p1	tetraspanin-31 isoform X2	PFL18	37903513	37918487	46.377	1.51e-50	161	XP_035658716.1	tetraspanin-13-like isoform X2	BFL16	8749098	8749157	48.815	1.61e-69	211
XP_030829428.1	UDP-D-xylose:L-fucose alpha-1,3-D-xylosyltransferase 3-like isoform X2	SPU1	17602727	17607046	g2533.t1	UDP-D-xylose:L-fucose alpha-1,3-D-xylosyltransferase 1-like	POC9	388969	390197	45.188	1.31e-74	231	TCONS_00021448.p1	UDP-D-xylose:L-fucose alpha-1,3-D-xylosyltransferase-like	PFL19	25721304	25726127	24.476	2.1e-10	61.2
XP_003727023.2	UDP-D-xylose:L-fucose alpha-1,3-D-xylosyltransferase 3-like	SPU1	17610810	17618179	g2533.t1	UDP-D-xylose:L-fucose alpha-1,3-D-xylosyltransferase 1-like	POC9	388969	390197	43.089	8.04e-61	210	TCONS_00021448.p1	UDP-D-xylose:L-fucose alpha-1,3-D-xylosyltransferase-like	PFL19	25721304	25726127	29.2	2.48e-14	76.3
XP_011678490.1	melanoregulin isoform X2	SPU1	17624244	17631331	g2530.t1	melanoregulin isoform X1	POC9	350908	354063	39.303	5.32e-45	149	TCONS_00020107.p1	melanoregulin-like	PFL18	11834940	11845536	28.662	9.69e-12	62.4	XP_035658358.1	melanoregulin	BFL16	240190	240344	32.667	4.42e-14	69.3
XP_003727024.2	uncharacterized protein LOC100889045	SPU1	17634417	17639638	g2740.t1	uncharacterized protein LOC117288378	POC9	4093996	4095625	27.451	4.92e-07	46.2	TCONS_00054107.p1	receptor-transporting protein 2-like	PFL8	20387987	20393883	26.866	3.64e-07	47.4	XP_035658356.1	zf-3CxxC domain-containing protein	BFL16	17617802	17617901	30.841	5.53e-10	54.7
XP_030828855.1	uncharacterized protein LOC105445107	SPU1	17650222	17653086	g2740.t1	uncharacterized protein LOC117288378	POC9	4093996	4095625	36.458	3.48e-11	56.6	TCONS_00054107.p1	receptor-transporting protein 2-like	PFL8	20387987	20393883	38.235	1.8e-10	55.5	XP_035658356.1	zf-3CxxC domain-containing protein	BFL16	17617802	17617901	30.851	1.06e-09	53.1
XP_030856143.1	uncharacterized protein LOC105445109	SPU1	17672391	17678340	g2740.t1	uncharacterized protein LOC117288378	POC9	4093996	4095625	27.857	1.33e-10	55.8	TCONS_00054107.p1	receptor-transporting protein 2-like	PFL8	20387987	20393883	30.986	1.07e-15	70.1	XP_035658356.1	zf-3CxxC domain-containing protein	BFL16	17617802	17617901	35.252	6.06e-19	78.2
XP_011678495.1	uncharacterized protein LOC100889128	SPU1	17698420	17700434	g2740.t1	uncharacterized protein LOC117288378	POC9	4093996	4095625	35.915	2.43e-20	82	TCONS_00054107.p1	receptor-transporting protein 2-like	PFL8	20387987	20393883	30.282	9.89e-14	65.5	XP_035658356.1	zf-3CxxC domain-containing protein	BFL16	17617802	17617901	28.671	2.33e-12	61.2
NP_001229598.1	methylsterol monooxygenase 1	SPU1	17704595	17711360	g3351.t1	MSMO1 monooxygenase	POC9	17331704	17338915	59.926	2.51e-125	358	TCONS_00038635.p1	methylsterol monooxygenase 1	Scaffold_33	162959	178921	58.661	6.55e-115	332	XP_035700234.1	MSMO1 monooxygenase	BFL16	9176524	9176682	58.175	2.79e-119	343
XP_011678496.2	major facilitator superfamily domain-containing protein 6-like	SPU1	17717820	17750022	g3476.t1	major facilitator superfamily domain-containing protein 6-like	POC9	20390177	20392970	45.95	0	535	TCONS_00032805.p1	major facilitator superfamily domain-containing protein 6	PFL23	4788242	4794493	41.791	4.54e-46	174	XP_035658690.1	major facilitator superfamily domain-containing protein 6	BFL16	1276213	1277671	41.601	2.58e-152	456
XP_800174.1	glycine-rich RNA-binding protein GRP1A	SPU1	17751921	17759222
XP_787341.3	cyclin-H-like	SPU1	17762007	17788812	g3478.t1	cyclin-H-like	POC9	20426624	20439477	60	9.25e-146	413	TCONS_00032505.p1	cyclin-H-like	PFL23	17231764	17250023	52.134	1.41e-125	362	XP_035682970.1	CCNH protein	BFL7	16069072	16070052	42.905	4.11e-76	236
XP_787676.3	probable cysteine desulfurase	SPU1	17801880	17823190	g3477.t1	probable cysteine desulfurase	POC9	20400609	20421187	57.386	0	811	TCONS_00041340.p1	probable cysteine desulfurase isoform X3	Scaffold_44	977748	983567	50.801	0	614	XP_035669996.1	tRNA 2-thiocytidine biosynthesis protein TtcA	BFL3	23321550	23321590	44.408	3e-174	518
XP_011678498.2	probable cysteine desulfurase	SPU1	17828706	17860772	g3477.t1	probable cysteine desulfurase	POC9	20400609	20421187	55.988	0	766	TCONS_00041340.p1	probable cysteine desulfurase isoform X3	Scaffold_44	977748	983567	50.984	0	616	XP_035681686.1	tRNA 2-thiocytidine biosynthesis protein TtcA	BFL7	8617611	8617827	44.937	8.14e-168	517
XP_030856214.1	galactosylceramide sulfotransferase-like	SPU1	17871363	17875124	g9551.t1	galactose-3-O-sulfotransferase 2-like	POC15	2727430	2740607	38.066	9.44e-53	184	TCONS_00012185.p1	galactosylceramide sulfotransferase-like	PFL14	40316217	40322838	33.957	1.18e-62	207	XP_035668254.1	galactosylceramide sulfotransferase-like	BFL2	28173349	28173440	31.23	1.27e-43	157
XP_003724178.2	carbohydrate sulfotransferase 1-like	SPU1	17882314	17897831	g1910.t1	carbohydrate sulfotransferase 1-like	POC4	9128351	9129493	33.437	4.19e-37	139	TCONS_00013550.p1	carbohydrate sulfotransferase 1-like	PFL15	5496172	5499253	32.162	2.56e-53	184	XP_035690770.1	carbohydrate sulfotransferase 1-like	BFL11	10298221	10299335	33.731	7.02e-50	177
XP_030856213.1	atrial natriuretic peptide receptor 1-like	SPU1	17899656	17945781	g3272.t1	atrial natriuretic peptide receptor 1-like	POC9	15654251	15676218	48.347	0	939	TCONS_00020728.p1	atrial natriuretic peptide receptor 1-like	PFL18	34884834	35059724	48.051	0	927	XP_035665611.1	atrial natriuretic peptide receptor 1	BFL2	18330593	18331259	43.984	0	792
XP_003724177.2	zinc transporter 2-like	SPU1	17972376	17999486	g2518.t1	zinc transporter 2-like	POC9	174365	185379	52.91	8.29e-127	374	TCONS_00018706.p1	zinc transporter 2	PFL17	31591948	31615539	48.235	1.59e-108	326	XP_035657957.1	zinc transporter 2-like	BFL16	2852158	2852527	51.771	3.91e-116	347
XP_030828755.1	Protein FAM135B	SPU1	17976347	17980870									TCONS_00044137.p1	uncharacterized protein LOC114966815	PFL4	45918165	45919757	42.803	4.43e-152	456
XP_030828174.1	PHD finger protein 14 isoform X3	SPU1	18022895	18042767	g2591.t1	PHD finger protein 14-like	POC9	1168436	1183845	54.945	0	654	TCONS_00033238.p1	PHD finger protein 14-like	PFL23	4174469	4217723	47.959	0	547	XP_035657393.1	PHD finger protein 14-like	BFL16	18829054	18829129	47.813	1.4e-170	507
XP_011681279.1	uncharacterized protein LOC105446332	SPU1	18062553	18086323
XP_030828190.1	zinc transporter ZIP12-like	SPU1	18104270	18139442	g16623.t1	zinc transporter ZIP12-like	POC12	2661627	2674961	34.632	6.91e-75	256	TCONS_00049340.p1	zinc transporter ZIP12-like	PFL6	29611185	29632729	38.261	5.85e-87	294	XP_035658411.1	zinc transporter ZIP12-like isoform X1	BFL16	5106071	5106313	33.146	2.38e-83	283
XP_030829230.1	alpha-1 collagen isoform X2	SPU1	18143913	18192872	g3221.t1	putative alpha-1 collagen isoform X4	POC9	14580009	14623653	33.288	2.62e-121	426	TCONS_00050061.p1	basement membrane-specific heparan sulfate proteoglycan core protein	PFL7	2433787	2470277	25.532	8.24e-40	162
XP_030828633.1	histone-lysine N-methyltransferase 2C isoform X6	SPU1	18204617	18264650	g3333.t1	histone-lysine N-methyltransferase 2C-like isoform X2	POC9	17094067	17149371	54.514	0	1475	TCONS_00018947.p1	histone-lysine N-methyltransferase 2C	PFL18	2996624	3007868	50.971	0	823	XP_035658287.1	histone-lysine N-methyltransferase 2C-like	BFL16	14639167	14639667	53.795	0	822
NP_001116984.1	ras-related protein Rab-11B	SPU1	18277596	18291883	g2884.t1	ras-related protein Rab-11B	POC9	7295715	7309992	83.41	2.18e-128	359	TCONS_00020758.p1	ras-related protein Rab-11A	PFL18	36296067	36309107	84.862	4.71e-134	375	XP_035671656.1	ras-related protein Rab-11A	BFL3	12144107	12144146	85.648	2.52e-136	380
XP_030829196.1	ras-related protein Rab-22A-like	SPU1	18294005	18303417	g2716.t1	ras-related protein Rab-22A-like	POC9	3663011	3668966	71.77	8.56e-112	319	TCONS_00033334.p1	ras-related protein Rab-31-like	PFL23	7393301	7417562	62.222	4.33e-84	250	XP_035670389.1	ras-related protein Rab-22A-like	BFL3	15481424	15481466	54.077	4.76e-88	259
XP_003724174.2	uncharacterized protein LOC100891418	SPU1	18307841	18310635	g2557.t1	dnaJ homolog subfamily C member 22-like	POC9	742375	744388	48.198	6.83e-63	209	TCONS_00002606.p1	dnaJ homolog subfamily C member 22-like	PFL11	3268516	3270754	45.327	1.35e-57	195	XP_035661872.1	dnaJ homolog subfamily C member 22-like	BFL18	3109403	3109535	43.103	1.17e-07	53.1
XP_030829232.1	uncharacterized protein LOC100891338	SPU1	18312626	18320346	g2557.t1	dnaJ homolog subfamily C member 22-like	POC9	742375	744388	43.777	1.3e-52	189	TCONS_00002606.p1	dnaJ homolog subfamily C member 22-like	PFL11	3268516	3270754	36.977	1.26e-52	190	XP_035661872.1	dnaJ homolog subfamily C member 22-like	BFL18	3109403	3109535	40.541	1.24e-07	54.7
XP_030855727.1	sia-alpha-2,3-Gal-beta-1,4-GlcNAc-R:alpha 2,8-sialyltransferase-like	SPU1	18321628	18341909	g2803.t1	sia-alpha-2,3-Gal-beta-1,4-GlcNAc-R:alpha 2,8-sialyltransferase-like	POC9	5357540	5360925	54.412	7.78e-140	402	TCONS_00019166.p1	CMP-N-acetylneuraminate-poly-alpha-2,8-sialyltransferase	PFL18	12178103	12187674	36	1.9e-65	212	XP_035668527.1	SIA8C sialyltransferase	BFL3	15900004	15900152	37.584	4.25e-65	214
XP_030827792.1	WD repeat-containing protein 7-like isoform X1	SPU1	18364627	18391679	g2830.t1	WD repeat-containing protein 7-like isoform X2	POC9	5872179	5898143	67.792	0	1604	TCONS_00020114.p1	WD repeat-containing protein 7 isoform X2	PFL18	12194512	12221753	60.631	0	1445	XP_035668496.1	WD repeat-containing protein 7 isoform X1	BFL3	15951189	15951347	54.158	0	1053
XP_030828372.1	alpha-mannosidase 2-like isoform X1	SPU1	18408769	18447487	g2552.t1	alpha-mannosidase 2-like	POC9	647634	666052	55.483	0	1404	TCONS_00032563.p1	alpha-mannosidase 2x isoform X2	PFL23	20716987	20755154	51.855	0	1241	XP_035670311.1	MA2A1 mannosidase	BFL3	15120525	15120653	50.208	0	1238
XP_802129.1	heat shock cognate 71 kDa protein	SPU1	18450266	18461921	g15699.t1	heat shock 70 kDa protein IV-like	POC3	20185418	20188393	69.559	0	961	TCONS_00020507.p1	Heat shock cognate 71 kDa protein	PFL18	25919059	25929412	82.496	0	1095	XP_035657457.1	heat shock cognate 71 kDa protein	BFL16	4460882	4461092	81.873	0	1078
XP_802057.2	heat shock cognate 71 kDa protein	SPU1	18463389	18472307	g15699.t1	heat shock 70 kDa protein IV-like	POC3	20185418	20188393	68.541	0	946	TCONS_00020507.p1	Heat shock cognate 71 kDa protein	PFL18	25919059	25929412	78.116	0	1040	XP_035657457.1	heat shock cognate 71 kDa protein	BFL16	4460882	4461092	76.772	0	1018
XP_030829332.1	transient receptor potential cation channel subfamily M member-like 2 isoform X1	SPU1	18488079	18580706	g2613.t1	transient receptor potential cation channel subfamily M member-like 2 isoform X2	POC9	1455436	1498651	48.715	0	1350	TCONS_00019728.p1	transient receptor potential cation channel subfamily M member 2-like	PFL18	36907658	36936069	44.043	0	987	XP_035700323.1	transient receptor potential cation channel subfamily M member-like 2 isoform X1	BFL16	14576598	14576777	41.931	4.39e-174	564
XP_030829234.1	transient receptor potential cation channel subfamily M member-like 2	SPU1	18590159	18595980	g3529.t1	ADP-ribose pyrophosphatase, mitochondrial-like	POC7	372580	383548	51.389	7.1e-99	295	TCONS_00019740.p1	transient receptor potential cation channel subfamily M member-like 2	PFL18	37336017	37341595	56.463	6.85e-116	338	XP_035700323.1	transient receptor potential cation channel subfamily M member-like 2 isoform X1	BFL16	14576598	14576777	48.579	4.13e-107	345
XP_030828339.1	transient receptor potential cation channel subfamily M member-like 2 isoform X1	SPU1	18595880	18636232	g2613.t1	transient receptor potential cation channel subfamily M member-like 2 isoform X2	POC9	1455436	1498651	52.385	0	1213	TCONS_00019728.p1	transient receptor potential cation channel subfamily M member 2-like	PFL18	36907658	36936069	46.355	0	1016	XP_035700323.1	transient receptor potential cation channel subfamily M member-like 2 isoform X1	BFL16	14576598	14576777	46.244	1.25e-142	475
XP_030828824.1	60S ribosomal protein L23	SPU1	18642011	18648072	g2844.t1	60S ribosomal protein L23	POC9	6237643	6244643	85.714	6.6e-86	246	TCONS_00000093.p2	60S ribosomal protein L23	Scaffold_109	237950	244674	86.429	8.05e-87	249	XP_035657595.1	60S ribosomal protein L23	BFL16	15485334	15485346	87.143	6.71e-86	247
XP_030827946.1	Protein GAMETE EXPRESSED 1	SPU1	18658152	18667005	g6969.t1	mitochondrial ribosomal protein VAR1	POC2	8804859	8817023	40.799	8.56e-135	405	TCONS_00049700.p1	Protein GAMETE EXPRESSED 1	PFL6	42031421	42040086	35.195	2.9e-100	318	XP_035697705.1	protein brambleberry-like	BFL14	362803	363030	20.321	5.25e-07	52.8
XP_030827945.1	coiled-coil domain-containing protein 115-like	SPU1	18668001	18676133									TCONS_00049530.p1	coiled-coil domain-containing protein 115-like	PFL6	35988211	35992047	38.863	1.25e-37	131	XP_035675766.1	coiled-coil domain-containing protein 115	BFL5	17862438	17862548	34.934	2.41e-36	127
XP_796904.3	nucleolar protein dao-5	SPU1	18680285	18734818	g7085.t1	nucleolar protein dao-5	POC2	10806552	10832361	32.579	2.85e-127	409	TCONS_00052502.p1	receptor-type tyrosine-protein phosphatase kappa isoform X14	PFL8	2106050	2142092	40.149	2.16e-56	213	XP_035677377.1	tyrosine-protein phosphatase non-receptor type 12 isoform X6	BFL5	26561273	26561371	50.318	1.97e-105	350
XP_030829316.1	amidase-like isoform X1	SPU1	18736428	18750420	g1431.t1	fatty acid amide hydrolase-like	POC4	824327	836415	27.525	2.45e-24	104	TCONS_00049162.p1	amidase-like isoform X2	PFL6	23233178	23238035	51.5	4.67e-130	380	XP_035676962.1	amidase-like isoform X2	BFL5	12904271	12904301	46.914	1.63e-117	352
XP_030829247.1	amidase-like isoform X2	SPU1	18763757	18769108	g1431.t1	fatty acid amide hydrolase-like	POC4	824327	836415	38.788	1.11e-17	84	TCONS_00049193.p1	amidase-like isoform X1	PFL6	23705562	23725539	47.467	1.34e-101	311	XP_035676958.1	amidase-like isoform X1	BFL5	12915503	12915572	47.578	2.73e-101	310
XP_030828821.1	amidase-like isoform X2	SPU1	18770782	18772529									TCONS_00049164.p1	amidase-like isoform X1	PFL6	23252857	23292023	40.441	3.17e-28	108	XP_035676962.1	amidase-like isoform X2	BFL5	12904271	12904301	41.964	2.74e-23	94.4
XP_030829249.1	amidase-like isoform X1	SPU1	18779455	18790798	g16608.t1	mandelamide hydrolase-like	POC12	2417504	2418886	30.738	5.45e-18	85.1	TCONS_00049193.p1	amidase-like isoform X1	PFL6	23705562	23725539	49.078	3.85e-129	384	XP_035676958.1	amidase-like isoform X1	BFL5	12915503	12915572	47.332	1.64e-122	366
XP_001198784.1	gastrin/cholecystokinin type B receptor-like	SPU1	18797715	18799237	g5102.t1	D(2) dopamine receptor-like	POC6	10052705	10053919	25.616	1.51e-30	120	TCONS_00050403.p1	orexin receptor type 2-like	PFL7	16603531	16639801	24.697	1.2e-27	113	XP_035697541.1	histamine H1 receptor-like	BFL14	6687167	6688825	23.888	1.6e-22	99.8
XP_030828574.1	cathepsin Z-like	SPU1	18804916	18810374	g1422.t1	cathepsin Z	POC4	625711	631014	61.667	3.37e-124	356	TCONS_00007691.p1	Cathepsin Z	PFL13	22609513	22621797	64.865	3.74e-138	392	XP_035679254.1	cathepsin Z	BFL6	15014449	15014582	58.586	1.05e-126	363
XP_030828966.1	plexin-B-like isoform X1	SPU1	18815391	18878596	g6918.t1	plexin-B-like isoform X2	POC2	7536442	7566372	33.92	5.56e-161	522	TCONS_00049697.p1	plexin-A2	PFL6	41771903	41867449	30.041	0	809	XP_035675365.1	plexin-A2 isoform X1	BFL5	21430167	21431333	32.308	0	905
XP_003726094.2	uncharacterized protein LOC100889463	SPU1	18882693	18886811
XP_030855832.1	proteasomal ubiquitin receptor ADRM1-like	SPU1	18890223	18892991
XP_030829260.1	uncharacterized protein LOC115919474	SPU1	18898995	18903083	g197.t1	uncharacterized protein K02A2.6-like	POC20	3381783	3383864	45.231	0	605	TCONS_00017368.p1	Retrovirus-related Pol polyprotein from transposon 17.6	PFL17	20652046	20664985	38.084	0	831	XP_035690071.1	Retrovirus-related Pol polyprotein from transposon 17.6	BFL11	21072372	21076321	37.351	0	873
XP_030829265.1	amidase-like isoform X1	SPU1	18924944	18928258									TCONS_00049164.p1	amidase-like isoform X1	PFL6	23252857	23292023	49.479	7.55e-49	170	XP_035678084.1	amidase-like isoform X1	BFL5	12934417	12934495	46.857	1.54e-50	171
XP_011675729.2	amidase-like isoform X1	SPU1	18928135	18934155	g9114.t1	GATA amidotransferase	POC10	14207591	14215961	25.207	5.93e-12	64.3	TCONS_00049193.p1	amidase-like isoform X1	PFL6	23705562	23725539	41.544	9.55e-61	201	XP_035676962.1	amidase-like isoform X2	BFL5	12904271	12904301	40.647	1.18e-56	189
XP_030829278.1	RNA-directed DNA polymerase from mobile element jockey	SPU1	18937310	18938511	g5077.t1	RNA-directed DNA polymerase from mobile element jockey	POC6	9630447	9630812	42.373	2.27e-29	103	TCONS_00037190.p1	RNA-directed DNA polymerase from mobile element jockey	PFL2	5599653	5612105	38.519	8.73e-27	105	XP_035658119.1	speckle targeted PIP5K1A-regulated poly(A) polymerase-like	BFL16	6196693	6198874	44.366	8.12e-37	134
XP_030829279.1	D(2) dopamine receptor-like	SPU1	18940405	18941679	g9334.t1	gastrin/cholecystokinin type B receptor-like	POC10	18419175	18420569	25.624	6.02e-31	123	TCONS_00050403.p1	orexin receptor type 2-like	PFL7	16603531	16639801	23.776	4.7e-29	117	XP_035697541.1	histamine H1 receptor-like	BFL14	6687167	6688825	23.419	1.06e-22	100
XP_011675730.2	cathepsin Z-like	SPU1	18946378	18952207	g1851.t1	cathepsin Z-like	POC4	7722958	7727963	57.372	8.7e-124	355	TCONS_00007691.p1	Cathepsin Z	PFL13	22609513	22621797	64.865	5.54e-138	392	XP_035679254.1	cathepsin Z	BFL6	15014449	15014582	58.586	1.52e-126	363
XP_030828811.1	plexin-B-like isoform X1	SPU1	18953248	19021960	g6918.t1	plexin-B-like isoform X2	POC2	7536442	7566372	35.009	0	646	TCONS_00049697.p1	plexin-A2	PFL6	41771903	41867449	29.771	0	811	XP_035675365.1	plexin-A2 isoform X1	BFL5	21430167	21431333	32.359	0	911
XP_030856017.1	uncharacterized protein LOC115919110	SPU1	19025320	19029536
XP_011675731.1	proteasomal ubiquitin receptor ADRM1-like	SPU1	19032930	19035793
XP_001198895.3	integumentary mucin A.1	SPU1	19065776	19068932	g3333.t1	histone-lysine N-methyltransferase 2C-like isoform X2	POC9	17094067	17149371	36.036	1.13e-07	52.4									XP_035679996.1	sporozoite surface protein 2-like	BFL6	26363262	26363319	33.684	2.21e-08	55.1
XP_030828250.1	uncharacterized protein LOC100890104	SPU1	19070328	19085476	g6774.t1	predicted protein	POC2	4630089	4640947	26.316	7.41e-60	222	TCONS_00052722.p1	probable serine/threonine-protein kinase qkgA isoform X3	PFL8	7724750	7727076	24.237	9.86e-25	110	XP_035658940.1	leucine-rich repeat serine/threonine-protein kinase 2-like	BFL17	7815418	7817194	20.872	1.97e-09	62
XP_030828028.1	traB domain-containing protein-like	SPU1	19094214	19106196	g7785.t1	traB domain-containing protein-like	POC2	25347565	25359891	56.967	7.32e-171	492	TCONS_00047624.p1	traB domain-containing protein-like isoform X2	PFL6	17172758	17182233	60.577	3.67e-121	362	XP_035676588.1	traB domain-containing protein-like	BFL5	13472343	13472388	66.96	7.44e-109	330
XP_030829283.1	transient receptor potential cation channel subfamily V member 5-like	SPU1	19126246	19154447	g6863.t1	transient receptor potential cation channel subfamily V member 6-like	POC2	6423098	6444991	41.7	0	551	TCONS_00049000.p1	transient receptor potential cation channel subfamily V member 5-like	PFL6	17542322	17572723	36.496	1.16e-130	404	XP_035676530.1	transient receptor potential cation channel subfamily V member 5-like isoform X1	BFL5	12253636	12253917	36.681	3.37e-119	382
XP_030829286.1	uncharacterized protein LOC115920406	SPU1	19155691	19156221	g1340.t1	Arachidonate 5-lipoxygenase	POC16	12933581	12935218	42.276	8.48e-28	102	TCONS_00044135.p1	putative RNA-directed DNA polymerase from transposon BS	PFL4	45847455	45848024	52.874	9.08e-63	192	XP_035699698.1	putative RNA-directed DNA polymerase from transposon BS	BFL15	7515741	7516356	33.721	9.89e-09	52.8
XP_030829307.1	tolloid-like protein 1	SPU1	19159975	19179347	g14688.t1	neurogenic locus notch homolog protein 1-like isoform X4	POC3	545874	594026	27.374	2.2e-08	57	TCONS_00013765.p1	fibropellin-1-like isoform X1	PFL15	13170482	13195472	34.409	7.85e-08	56.2	XP_035661683.1	cell adhesion molecule 2-like	BFL18	13489669	13489747	46.154	1.5e-08	58.2
XP_030829315.1	Protein delta-like 1	SPU1	19296634	19320455	g14688.t1	neurogenic locus notch homolog protein 1-like isoform X4	POC3	545874	594026	27.273	5.49e-09	59.7	TCONS_00042739.p1	sushi, von Willebrand factor type A, EGF and pentraxin domain-containing protein 1-like	PFL4	42852637	42902163	38.739	1.65e-07	55.8	XP_035661683.1	cell adhesion molecule 2-like	BFL18	13489669	13489747	55.556	9.19e-09	58.9
XP_030829097.1	gamma-tubulin complex component 6	SPU1	19326551	19347934	g6560.t1	gamma-tubulin complex component 6-like	POC2	553033	579590	41.333	0	952	TCONS_00047585.p1	gamma-tubulin complex component 6	PFL6	14835248	14881449	38.911	0	1242	XP_035678118.1	gamma-tubulin complex component 6	BFL5	14357351	14357678	32.663	1.66e-177	585
XP_786893.3	leucine-rich repeat and guanylate kinase domain-containing protein-like	SPU1	19349060	19360985	g7021.t1	leucine-rich repeat and guanylate kinase domain-containing protein-like	POC2	9595856	9606848	55.582	3.11e-163	481	TCONS_00049453.p1	leucine-rich repeat and guanylate kinase domain-containing protein-like	PFL6	33146499	33163008	46.201	0	626	XP_035677493.1	leucine-rich repeat and guanylate kinase domain-containing protein-like	BFL5	15099584	15099796	46.796	0	597
XP_030829098.1	FERM domain-containing protein 4A-like isoform X6	SPU1	19363927	19447445	g6701.t1	FERM domain-containing protein 4A-like isoform X1	POC2	3196340	3220166	49.273	0	602	TCONS_00047447.p1	FERM domain-containing protein 4A isoform X3	PFL6	9109140	9132460	46.119	1.42e-100	342	XP_035675718.1	FRMD4B	BFL5	14666268	14666303	54.833	0	630
XP_030827906.1	N-acetylglucosamine-6-sulfatase-like isoform X1	SPU1	19449647	19470924	g7649.t1	N-acetylglucosamine-6-sulfatase-like isoform X2	POC2	22419634	22435607	72.569	1.15e-158	459	TCONS_00049097.p1	N-acetylglucosamine-6-sulfatase-like isoform X1	PFL6	21364708	21390962	58.418	0	613	XP_035692004.1	N-acetylglucosamine-6-sulfatase-like isoform X1	BFL11	2935340	2935486	57.917	0	578
XP_030828896.1	leucine-rich repeat serine/threonine-protein kinase 2-like isoform X2	SPU1	19478602	19566482	g6590.t1	leucine-rich repeat serine/threonine-protein kinase 2-like isoform X4	POC2	1128592	1191967	41.878	0	618	TCONS_00048131.p1	leucine-rich repeat serine/threonine-protein kinase 2-like isoform X1	PFL6	33653748	33706204	48.764	0	1565	XP_035677216.1	leucine-rich repeat serine/threonine-protein kinase 2-like isoform X1	BFL5	17864362	17864491	43.89	0	1250
XP_030855981.1	CBP80/20-dependent translation initiation factor-like	SPU1	19567629	19573569	g2782.t1	CBP80/20-dependent translation initiation factor-like	POC9	5037432	5042878	32.653	7.12e-31	116	TCONS_00019350.p1	CBP80/20-dependent translation initiation factor-like	PFL18	21481590	21484819	32.768	4.54e-24	98.2	XP_035685010.1	CBP80/20-dependent translation initiation factor isoform X2	BFL8	17689335	17689421	31	9.73e-27	104
XP_030855978.1	tetratricopeptide repeat protein 23-like	SPU1	19574279	19586266	g2781.t1	tetratricopeptide repeat protein 23-like	POC9	5026398	5031399	71.354	2.86e-95	288	TCONS_00020366.p1	tetratricopeptide repeat protein 23-like	PFL18	21489721	21501457	50.505	1.57e-161	468	XP_035685012.1	tetratricopeptide repeat protein 23-like	BFL8	17702536	17702702	43.802	1.64e-126	379
XP_030855980.1	WD repeat, SAM and U-box domain-containing protein 1-like	SPU1	19585422	19608048	g3473.t1	WD repeat, SAM and U-box domain-containing protein 1-like	POC9	20360276	20366025	54.921	0	587	TCONS_00020265.p1	WD repeat, SAM and U-box domain-containing protein 1-like	PFL18	17248759	17266058	54.513	1.67e-96	294	XP_035687154.1	WD repeat, SAM and U-box domain-containing protein 1-like	BFL9	12545189	12545376	45.111	1.25e-167	486
XP_030828272.1	nuclear receptor ROR-alpha	SPU1	19615424	19636262	g3001.t1	nuclear hormone receptor E75-like	POC9	9437452	9443894	75.862	2.71e-48	154	TCONS_00020355.p1	probable nuclear hormone receptor HR3 isoform X1	PFL18	20922437	20955340	46.903	2.08e-26	102	XP_035670967.1	nuclear receptor ROR-beta	BFL3	13138180	13138249	35.294	4.95e-15	70.5
XP_786634.2	G patch domain-containing protein 4	SPU1	19828863	19838984	g3247.t1	G patch domain-containing protein 4	POC9	15162341	15165636	53.476	5.36e-60	202	TCONS_00020771.p1	G patch domain-containing protein 4	PFL18	36736760	36751165	52.174	1.73e-54	184	XP_035669713.1	G patch domain-containing protein 4	BFL3	13904493	13904547	51.366	6.7e-50	172
XP_011677642.1	uncharacterized protein LOC105444717	SPU1	19840047	19847566	g2740.t1	uncharacterized protein LOC117288378	POC9	4093996	4095625	33.333	1.96e-14	65.5	TCONS_00054107.p1	receptor-transporting protein 2-like	PFL8	20387987	20393883	29.078	2.89e-16	70.9	XP_035658356.1	zf-3CxxC domain-containing protein	BFL16	17617802	17617901	28.369	5.53e-13	62
XP_003726654.2	protein TMA23-like	SPU1	19848480	19852530									TCONS_00032702.p1	protein TMA23-like	PFL23	524773	527378	62.5	3.54e-32	108	XP_035658631.1	cGMP-gated cation channel alpha-1-like	BFL16	10920393	10920425	63.492	3.23e-25	90.9
XP_030828098.1	ankyrin repeat, SAM and basic leucine zipper domain-containing protein 1-like	SPU1	19859143	19868223	g3063.t1	ankyrin repeat domain-containing protein 34A-like	POC9	11067116	11069045	39.266	6.92e-98	304	TCONS_00019123.p1	POTE ankyrin domain family member C-like	PFL18	11515457	11540748	40.767	1.12e-62	213	XP_035670965.1	ankyrin repeat, SAM and basic leucine zipper domain-containing protein 1-like	BFL3	12988417	12988782	33.041	1.37e-45	166
NP_999659.1	kinesin-like protein KIF23 isoform X2	SPU1	20061317	20100634	g2839.t1	kinesin-like protein KIF23 isoform X1	POC9	6022450	6069229	60.513	0	989	TCONS_00033093.p1	kinesin-like protein KIF23 isoform X2	PFL23	17107676	17130121	55.641	0	977	XP_035668957.1	kinesin-like protein KIF23 isoform X1	BFL3	2617128	2617138	50.917	0	828
XP_030829174.1	telomerase protein component 1-like	SPU1	20100852	20183368	g3479.t1	telomerase protein component 1-like	POC9	20441948	20477440	42.735	0	1553	TCONS_00038686.p1	telomerase protein component 1-like	Scaffold_33	2538627	2568283	40.498	0	1101	XP_035668913.1	telomerase protein component 1-like isoform X1	BFL3	898574	898599	42.039	0	1023
XP_030856156.1	inactive tyrosine-protein kinase PEAK1-like	SPU1	20195894	20227291	g2841.t1	PRAG1 kinase	POC9	6120670	6126117	26.258	1.76e-36	150	TCONS_00019869.p1	pseudopodium-enriched atypical kinase 1-like	PFL18	2101755	2120446	35.083	1.45e-57	221	XP_035669030.1	inactive tyrosine-protein kinase PRAG1	BFL3	10294582	10297522	28.517	1.78e-38	158
XP_795163.3	meiosis-specific nuclear structural protein 1-like	SPU1	20229463	20240171	g3199.t1	meiosis-specific nuclear structural protein 1-like	POC9	14245811	14251888	71.255	0	592	TCONS_00018971.p1	meiosis-specific nuclear structural protein 1-like	PFL18	4097472	4109832	65.923	0	523	XP_035671199.1	meiosis-specific nuclear structural protein 1-like	BFL3	10928239	10928241	60.321	2.83e-170	489
XP_795143.3	proteasome subunit beta type-4	SPU1	20240323	20248332	g3198.t1	proteasome subunit beta type-4-like	POC9	14238232	14244622	71.774	1.18e-141	397	TCONS_00019944.p1	Proteasome subunit beta type-4	PFL18	4091484	4097011	59.677	6.1e-119	340	XP_035671215.1	proteasome subunit beta type-4	BFL3	10927842	10927963	67.611	1.73e-130	369
XP_011662587.2	galactosylceramide sulfotransferase-like	SPU1	20260708	20265149	g5004.t1	galactosylceramide sulfotransferase-like	POC6	8011325	8014492	32.967	2.07e-55	187	TCONS_00054954.p1	galactosylceramide sulfotransferase-like	PFL9	4900222	4904015	40.979	8.13e-77	246	XP_035663786.1	galactosylceramide sulfotransferase-like	NW_023365702.1	241770	242880	36.299	8.64e-53	181
NP_001001475.1	guanine nucleotide-binding protein G(i) subunit alpha-1	SPU1	20280613	20319863	g1899.t1	GNAO protein	POC4	8723238	8737253	67.881	1.4e-158	444	TCONS_00048916.p1	guanine nucleotide-binding protein G(i) subunit alpha	PFL6	14496287	14533908	93.688	0	597	XP_035678067.1	guanine nucleotide-binding protein G(i) subunit alpha	BFL5	27962373	27962490	89.701	0	579
XP_792877.2	mitochondrial mRNA pseudouridine synthase RPUSD3	SPU1	20331579	20341248	g6939.t1	mitochondrial mRNA pseudouridine synthase Rpusd3-like	POC2	8058553	8067680	35.897	1.99e-58	193	TCONS_00048920.p1	mitochondrial mRNA pseudouridine synthase RPUSD3	PFL6	14662773	14700059	35.563	5.65e-57	191	XP_035676951.1	mitochondrial mRNA pseudouridine synthase RPUSD3-like	BFL5	9216828	9217356	34.42	1.23e-37	140
XP_030829002.1	UPF0577 protein KIAA1324-like homolog isoform X2	SPU1	20354874	20396120	g6867.t1	UPF0577 protein KIAA1324-like homolog isoform X2	POC2	6499773	6536446	48.98	0	963	TCONS_00041144.p1	UPF0577 protein KIAA1324-like homolog isoform X1	Scaffold_40	47844	281722	45.924	0	891	XP_035677340.1	K132L protein	BFL5	25222337	25222355	39.601	9.69e-77	256
XP_030828852.1	FP100 protein	SPU1	20401273	20406885	g8956.t1	Fanconi anemia core complex-associated protein	POC10	11388645	11397207	21.317	4.86e-29	123	TCONS_00001206.p1	Fanconi anemia core complex-associated protein 100	PFL10	43406076	43414705	24.531	4.74e-24	108
XP_030829449.1	probable G-protein coupled receptor 21	SPU1	20415118	20417455	g11945.t1	beta-2 adrenergic receptor-like	POC14	13159869	13160912	24.501	4.28e-15	74.7
XP_795770.3	conserved oligomeric Golgi complex subunit 5-like	SPU1	20425259	20441101	g6674.t1	conserved oligomeric Golgi complex subunit 5-like	POC2	2702597	2704294	80	3.49e-72	231	TCONS_00048641.p1	conserved oligomeric Golgi complex subunit 5	PFL6	4111310	4123807	68.514	0	1130	XP_035663149.1	conserved oligomeric Golgi complex subunit 5	BFL19	7516343	7516540	58.416	0	945
XP_030828208.1	RNA helicase Mov10l1-like	SPU1	20441587	20455819	g7416.t1	putative helicase MOV-10	POC2	17883399	17900220	45.759	7.45e-124	410	TCONS_00047825.p1	RNA helicase Mov10l1	PFL6	23160277	23184306	52.214	0	805	XP_035676427.1	RNA helicase mov10l1	BFL5	12600764	12601054	63.087	0	580
XP_030855773.1	RNA helicase Mov10l1-like	SPU1	20455814	20460531	g6677.t1	RNA helicase Mov10l1-like	POC2	2726347	2732777	38.065	2.67e-29	117	TCONS_00047836.p1	RNA helicase Mov10l1	PFL6	23503152	23524054	28.633	1.21e-43	166	XP_035676427.1	RNA helicase mov10l1	BFL5	12600764	12601054	29.902	5.93e-17	84.3
XP_030828833.1	voltage-dependent calcium channel subunit alpha-2/delta-1 isoform X2	SPU1	20463663	20534731	g6633.t1	voltage-dependent calcium channel subunit alpha-2/delta-2-like isoform X6	POC2	1935705	1952779	45.631	3.1e-134	416	TCONS_00048094.p1	voltage-dependent calcium channel subunit alpha-2/delta-2-like isoform X4	PFL6	32056469	32102271	40.94	0	627	XP_035677175.1	voltage-dependent calcium channel subunit alpha-2/delta-1 isoform X1	BFL5	13321952	13322106	38.312	5e-178	544
XP_787461.1	mitochondrial carnitine/acylcarnitine carrier protein-like	SPU1	20535161	20544684	g7764.t1	mitochondrial carnitine/acylcarnitine carrier protein	POC2	24972803	24987585	76.768	3.72e-165	460	TCONS_00048042.p1	mitochondrial carnitine/acylcarnitine carrier protein	PFL6	30531958	30552737	70.847	2.06e-151	426	XP_035665303.1	mitochondrial carnitine/acylcarnitine carrier protein	NW_023365791.1	108507	108599	66.667	9.05e-140	396
XP_796433.3	bifunctional D-cysteine desulfhydrase/1-aminocyclopropane-1-carboxylate deaminase, mitochondrial-like isoform X1	SPU1	20551742	20576107	g9402.t1	bifunctional D-cysteine desulfhydrase/1-aminocyclopropane-1-carboxylate deaminase, mitochondrial-like	POC15	411758	419173	45.43	1.03e-118	349	TCONS_00022209.p1	bifunctional D-cysteine desulfhydrase/1-aminocyclopropane-1-carboxylate deaminase, mitochondrial-like	PFL19	12979008	12988916	40.11	2.93e-93	284	XP_035693705.1	bifunctional D-cysteine desulfhydrase/1-aminocyclopropane-1-carboxylate deaminase, mitochondrial-like	BFL12	856041	856181	47.721	4.92e-119	350
XP_030855774.1	DEP domain-containing protein 5	SPU1	20596402	20597001	g8590.t1	LINE-1 retrotransposable element orf2 protein	POC10	3871853	3874915	35.859	3.68e-32	118	TCONS_00002522.p1	RNA-directed DNA polymerase from mobile element jockey-like	Scaffold_118	74989	78567	37.662	9.62e-27	106	XP_035696678.1	craniofacial development protein 2-like	BFL14	8004170	8004212	41.398	2.46e-40	145
XP_030828768.1	heparan sulfate glucosamine 3-O-sulfotransferase 1-like	SPU1	20603525	20607237	g12001.t1	heparan sulfate glucosamine 3-O-sulfotransferase 1-like	POC14	14282682	14283938	26.398	7.63e-33	127	TCONS_00021619.p1	heparan sulfate glucosamine 3-O-sulfotransferase 5-like	PFL19	31284304	31290733	27.273	5.89e-29	116	XP_035695001.1	heparan sulfate glucosamine 3-O-sulfotransferase 3B1-like	BFL13	22310201	22310811	29.167	2.54e-09	58.9
XP_030828529.1	cyclic nucleotide-binding domain-containing protein 2-like isoform X2	SPU1	20616116	20647818	g6978.t1	cyclic nucleotide-binding domain-containing protein 2-like	POC2	8901482	8915370	49.194	0	560	TCONS_00047427.p1	cyclic nucleotide-binding domain-containing protein 2-like	PFL6	8574175	8597859	43.934	2.63e-85	290	XP_035676122.1	cyclic nucleotide-binding domain-containing protein 2-like	BFL5	14513212	14513742	33.431	1.63e-50	190
XP_030828822.1	cyclic nucleotide-binding domain-containing protein 2-like	SPU1	20664100	20677544	g6981.t1	PFX19493.1 Cyclic nucleotide-binding domain-containing protein 2	POC2	8941663	8954162	37.346	3e-76	263	TCONS_00048998.p1	cyclic nucleotide-binding domain-containing protein 2-like	PFL6	17379644	17398255	39.927	1.91e-61	221	XP_035676122.1	cyclic nucleotide-binding domain-containing protein 2-like	BFL5	14513212	14513742	32.646	1.47e-37	150
XP_030856065.1	fibrillin-1-like isoform X2	SPU1	20695609	20800580	g7099.t1	fibrillin-1-like isoform X2	POC2	11143076	11160940	41.241	7.54e-180	572	TCONS_00020325.p1	putative fibrillin-1	PFL18	19795846	19871286	31.274	4.61e-84	308	XP_035668137.1	fibrillin-1-like isoform X5	BFL2	13565887	13565992	32.968	1.31e-110	385
XP_779911.4	protein O-glucosyltransferase 1-like	SPU1	20814061	20825828	g7542.t1	protein O-glucosyltransferase 1-like	POC2	20335454	20348916	71.271	0	560	TCONS_00011403.p1	protein O-glucosyltransferase 1-like	PFL14	17990267	17993082	68.956	0	530	XP_035676686.1	protein O-glucosyltransferase 1-like	BFL5	7181973	7182141	68.033	0	511
XP_786649.2	Hypothetical predicted protein	SPU1	20826318	20830430	g6866.t1	protein C1orf194 homolog	POC2	6492002	6494345	66.667	8.65e-84	243	TCONS_00041133.p1	PREDICTED: uncharacterized protein C1orf194 homolog	Scaffold_40	282067	302047	61.494	2.95e-73	218	XP_035676602.1	disrupted in renal carcinoma protein 2 homolog	BFL5	25231837	25231920	55.422	1.23e-61	188
XP_030856295.1	transient receptor potential cation channel subfamily V member 5-like	SPU1	20834886	20865752	g6863.t1	transient receptor potential cation channel subfamily V member 6-like	POC2	6423098	6444991	44.4	0	646	TCONS_00049000.p1	transient receptor potential cation channel subfamily V member 5-like	PFL6	17542322	17572723	40.673	3.73e-162	486	XP_035676530.1	transient receptor potential cation channel subfamily V member 5-like isoform X1	BFL5	12253636	12253917	37.787	3.32e-143	444
XP_030856294.1	uncharacterized protein K02A2.6-like	SPU1	20838742	20843460	g20793.t1	Transposon Tf2-9 polyprotein	POC13	10479374	10484214	41.033	7.8e-179	545	TCONS_00036294.p1	Transposon Tf2-9 polyprotein	PFL2	16201302	16221510	49.418	7.08e-177	558	XP_035699544.1	transforming protein RhoA	BFL15	749219	751562	30.261	1.26e-85	293
XP_790158.3	deaminated glutathione amidase-like isoform X2	SPU1	20872963	20877421	g6584.t1	deaminated glutathione amidase-like	POC2	1058372	1066269	54.959	3.21e-93	276	TCONS_00048801.p1	nitrilase homolog 1-like	PFL6	8920021	8929296	54.225	3.76e-116	338	XP_035677515.1	deaminated glutathione amidase	BFL5	21388165	21388395	56.794	8.96e-118	342
NP_001268688.1	ATP-binding cassette sub-family C member 9-like	SPU1	20879817	20909487	g6909.t1	ATP-binding cassette sub-family C member 9-like	POC2	7289466	7314896	45.278	0	1326	TCONS_00006587.p1	ATP-binding cassette sub-family C member 9-like	PFL12	26534037	26565586	47.169	0	1417	XP_035695293.1	ATP-binding cassette sub-family C member 9-like	BFL13	13633615	13633756	40.518	0	1175
XP_011668010.2	inter-alpha-trypsin inhibitor heavy chain H5	SPU1	20915265	20919136	g7539.t1	inter-alpha-trypsin inhibitor heavy chain H3-like isoform X1	POC2	20284344	20305440	24.324	3.01e-19	87	TCONS_00047539.p1	inter-alpha-trypsin inhibitor heavy chain H3-like	PFL6	12735497	12760302	24.5	6.05e-11	63.2	XP_035675356.1	inter-alpha-trypsin inhibitor heavy chain H3-like isoform X1	BFL5	11060418	11060537	25.137	4.39e-07	50.8
XP_030855775.1	inter-alpha-trypsin inhibitor heavy chain H3-like isoform X1	SPU1	20919165	20938025	g7539.t1	inter-alpha-trypsin inhibitor heavy chain H3-like isoform X1	POC2	20284344	20305440	45.561	0	988	TCONS_00047539.p1	inter-alpha-trypsin inhibitor heavy chain H3-like	PFL6	12735497	12760302	39.146	9.17e-112	380	XP_035675356.1	inter-alpha-trypsin inhibitor heavy chain H3-like isoform X1	BFL5	11060418	11060537	37.634	2.93e-100	348
XP_011668011.1	fibrous sheath CABYR-binding protein isoform X1	SPU1	20944301	20957834																	XP_035667340.1	zinc finger SWIM domain-containing protein 3	BFL2	20558383	20558630	26.852	3.84e-13	73.6
XP_030828466.1	serine protease inhibitor dipetalogastin-like	SPU1	20963099	20974477
XP_030828485.1	uncharacterized protein LOC100891187 isoform X2	SPU1	20979609	20995619
XP_001176662.1	uncharacterized protein LOC753871	SPU1	20997929	21003266
XP_011668022.2	glycerate kinase-like	SPU1	21006383	21011426	g6542.t1	glycerate kinase-like	POC2	91857	96128	50.491	5.6e-166	480	TCONS_00047967.p1	glycerate kinase-like	PFL6	27606236	27615789	52.163	1.97e-137	405	XP_035676892.1	glycerate kinase-like	BFL5	20888204	20888601	53.024	1.31e-168	488
XP_030855776.1	sialin-like	SPU1	21015560	21026381	g12095.t1	sialin-like	POC14	15861405	15882973	39.579	3.03e-109	334	TCONS_00048146.p1	sialin-like isoform X1	PFL6	34367364	34379869	34.137	2.59e-90	286	XP_035659957.1	sialin-like	BFL17	7801486	7801537	35.141	2.21e-100	311
XP_783238.3	G-protein coupled receptor moody-like	SPU1	21033099	21034145	g12272.t1	5-hydroxytryptamine receptor 4-like	POC18	2372356	2373576	36.712	9.53e-66	212	TCONS_00009862.p1	melatonin receptor type 1C-like	PFL14	11614367	11615314	28.896	1.92e-23	99	XP_035660864.1	melatonin receptor type 1B-A-like	BFL18	15277979	15278170	29.43	9.29e-34	127
XP_030856364.1	carnitine O-palmitoyltransferase 2, mitochondrial	SPU1	21052492	21077196	g6880.t1	carnitine O-palmitoyltransferase 2, mitochondrial	POC2	6852327	6863256	58.122	0	816	TCONS_00047562.p1	carnitine O-palmitoyltransferase 2, mitochondrial	PFL6	14152359	14167949	56.781	0	800	XP_035657540.1	carnitine O-palmitoyltransferase 2, mitochondrial isoform X1	BFL16	17567146	17567301	57.744	0	726
XP_783052.4	CWF19-like protein 1	SPU1	21079543	21092676	g17613.t1	CWF19-like protein 1	POC12	15142621	15158682	64.706	4.36e-82	268	TCONS_00016606.p1	CWF19-like protein 1 isoform X1	PFL16	34332577	34346316	51.786	0	587	XP_035668072.1	CWF19-like protein 1	BFL2	19929573	19929622	52.783	0	613
XP_011668026.1	macrophage migration inhibitory factor	SPU1	21093227	21096278																	XP_035691846.1	macrophage migration inhibitory factor	BFL11	20090645	20090752	22.523	3.64e-07	45.4
XP_799963.1	macrophage migration inhibitory factor-like	SPU1	21100508	21105754	g4148.t1	macrophage migration inhibitory factor-like	POC7	11425746	11426740	32.558	2.76e-08	47.8	TCONS_00005623.p2	Macrophage migration inhibitory factor	PFL12	33570666	33579921	27	6.2e-08	48.1	XP_035690834.1	macrophage migration inhibitory factor homolog	BFL11	20120811	20120918	29.915	1.52e-14	65.5
XP_003725587.2	voltage-dependent calcium channel subunit alpha-2/delta-3-like isoform X2	SPU1	21106345	21180479	g7586.t1	voltage-dependent calcium channel subunit alpha-2/delta-3-like	POC2	21103543	21155723	35.301	4.72e-153	480	TCONS_00005749.p1	voltage-dependent calcium channel subunit alpha-2/delta-3-like isoform X1	PFL12	38550246	38595084	37.752	0	708	XP_035675410.1	voltage-dependent calcium channel subunit alpha-2/delta-3 isoform X1	BFL5	11233973	11234067	42.394	0	590
XP_782815.3	N-acyl-phosphatidylethanolamine-hydrolyzing phospholipase D-like	SPU1	21202396	21235309	g7789.t1	N-acyl-phosphatidylethanolamine-hydrolyzing phospholipase D-like	POC2	25411282	25416941	68.403	7.67e-148	428	TCONS_00028918.p1	N-acyl-phosphatidylethanolamine-hydrolyzing phospholipase D	PFL21	907327	920184	57.867	1.07e-164	476	XP_035688555.1	N-acyl-phosphatidylethanolamine-hydrolyzing phospholipase D	BFL10	13125009	13125097	54.706	7.31e-134	394
XP_003725586.1	protein tyrosine phosphatase domain-containing protein 1-like	SPU1	21240609	21254874	g6598.t1	protein tyrosine phosphatase domain-containing protein 1-like	POC2	1272010	1284087	46.372	4.65e-176	521	TCONS_00049228.p1	protein tyrosine phosphatase domain-containing protein 1-like	PFL6	24646269	24661649	40.779	0	547	XP_035664087.1	protein tyrosine phosphatase domain-containing protein 1	BFL2	18520283	18522814	56.452	5.77e-127	397
XP_030828378.1	acylamino-acid-releasing enzyme	SPU1	21257805	21277990	g6599.t1	acylamino-acid-releasing enzyme	POC2	1290310	1309872	39.478	4.79e-147	439	TCONS_00047681.p1	acylamino-acid-releasing enzyme	PFL6	19169454	19193350	46.417	0	562	XP_035681497.1	acylamino-acid-releasing enzyme-like	BFL7	1483771	1483961	37.89	5.89e-147	444
XP_030828380.1	acylamino-acid-releasing enzyme isoform X2	SPU1	21281494	21318279	g6599.t1	acylamino-acid-releasing enzyme	POC2	1290310	1309872	40.376	1.5e-96	305	TCONS_00047681.p1	acylamino-acid-releasing enzyme	PFL6	19169454	19193350	41.991	5.23e-135	407	XP_035681497.1	acylamino-acid-releasing enzyme-like	BFL7	1483771	1483961	39.376	9.8e-119	367
XP_030828701.1	V(D)J recombination-activating protein 1-like	SPU1	21323288	21329135	g13847.t1	uncharacterized protein LOC117303111	POC19	387318	392869	35.497	0	582	TCONS_00035405.p1	V(D)J recombination activating protein 1	PFL3	7128129	7133555	29.568	7.57e-131	422	XP_035686134.1	uncharacterized protein LOC118422599	BFL9	21221945	21222216	33.03	1.01e-101	333
XP_030855778.1	Hypothetical predicted protein	SPU1	21357899	21363091	g13168.t1	Hypothetical predicted protein	POC8	6619484	6620678	44.615	3.23e-47	153	TCONS_00012027.p1	Integrase/recombinase xerD-like	PFL14	36005832	36008494	35.676	1.87e-21	92.8	XP_035688012.1	Hypothetical predicted protein	BFL10	20404984	20405676	30.942	3.88e-17	77.4
XP_030827847.1	epoxide hydrolase 4-like	SPU1	21362803	21389269	g19180.t1	epoxide hydrolase 4-like	POC1	12658312	12665531	51.351	3.14e-93	277	TCONS_00028386.p1	epoxide hydrolase 4-like	PFL21	19302409	19310558	53.435	7.57e-97	287	XP_035700106.1	epoxide hydrolase 4-like	BFL15	11824425	11824741	48.315	6.2e-85	257
XP_797504.1	actin, cytoplasmic	SPU1	21436261	21446807	g6466.t1	actin, cytoplasmic	POC11	17178298	17181829	94.681	0	748	TCONS_00012347.p1	actin	PFL15	4230763	4236323	96.011	0	766	XP_035689073.1	actin, cytoplasmic isoform X2	BFL10	11180838	11180963	95.213	0	761
XP_030828599.1	polyglutamine-binding protein 1	SPU1	21452510	21462095	g7616.t1	uncharacterized protein LOC117306770	POC2	21702225	21709079	47.143	2.74e-08	52.4	TCONS_00048122.p1	polyglutamine-binding protein 1	PFL6	33262151	33270862	30.168	1.14e-12	66.6	XP_035697178.1	polyglutamine-binding protein 1-like	BFL14	5945493	5945559	78.846	4.97e-21	89
XP_030829423.1	Hypothetical predicted protein	SPU1	21463503	21475449									TCONS_00026104.p1	macrophage mannose receptor 1-like	PFL20	7039178	7041519	30.159	4.01e-09	57.4	XP_035696843.1	tyrosine-protein kinase SRK3-like	BFL14	20607426	20607450	24.876	4.54e-07	53.5
XP_030828919.1	solute carrier family 15 member 4-like	SPU1	21480076	21488228	g655.t1	solute carrier family 15 member 4-like	POC20	12783661	12789575	47.148	1.12e-68	232	TCONS_00006489.p1	solute carrier family 15 member 4	PFL12	22266474	22286639	27.987	4.07e-72	243	XP_035699581.1	solute carrier family 15 member 4-like	BFL15	2327401	2327773	41.091	1.66e-67	230
XP_030829037.1	solute carrier family 15 member 4-like	SPU1	21492431	21507999	g655.t1	solute carrier family 15 member 4-like	POC20	12783661	12789575	46.008	7.18e-67	228	TCONS_00006489.p1	solute carrier family 15 member 4	PFL12	22266474	22286639	28.797	6.09e-72	243	XP_035699581.1	solute carrier family 15 member 4-like	BFL15	2327401	2327773	40.727	2.02e-66	227
XP_030829038.1	transmembrane protein 121B-like	SPU1	21514409	21517953	g14112.t1	transmembrane protein 121B-like	POC19	5066823	5067845	29.07	5.13e-39	140	TCONS_00049009.p1	transmembrane protein 121B-like	PFL6	17974264	17975346	31.068	3.04e-41	147	XP_035674210.1	transmembrane protein 121B-like	BFL4	17193701	17193754	30.183	5.38e-32	122
XP_011668558.2	uncharacterized protein LOC576286	SPU1	21518350	21529764	g7795.t1	uncharacterized protein LOC117307073	POC2	25522540	25530522	22.316	9.92e-51	193	TCONS_00048369.p1	PREDICTED: uncharacterized protein LOC102808906	PFL6	41234041	41247475	25.229	3.49e-52	199	XP_035677215.1	uncharacterized protein LOC118416237	BFL5	17565085	17565773	21.07	3.92e-31	132
XP_030827948.1	lysine-specific demethylase 5A-like isoform X2	SPU1	21534881	21583087	g7112.t1	lysine-specific demethylase 5A-like isoform X2	POC2	11574576	11608460	64.414	0	2278	TCONS_00047616.p1	lysine-specific demethylase 5A-like isoform X2	PFL6	16711223	16742461	64.277	0	2060	XP_035677390.1	lysine-specific demethylase 5A-like isoform X2	BFL5	27293896	27294042	56.987	0	1993
XP_030827949.1	Sentrin-specific protease 2	SPU1	21546727	21551004	g11716.t1	Sentrin-specific protease 2	POC14	7610723	7613061	53.458	0	613	TCONS_00044383.p1	hypothetical protein BSL78_09645	Scaffold_52	23820	35747	28.378	5.16e-35	143	XP_035661592.1	Hypothetical predicted protein	BFL18	17031577	17033604	25.573	5.48e-44	168
XP_011682005.1	ataxin-7-like protein 1 isoform X1	SPU1	21590860	21634890	g7110.t1	ataxin-7-like protein 1 isoform X1	POC2	11526401	11535945	31.51	7.51e-46	180	TCONS_00048978.p1	ataxin-7-like protein 1 isoform X1	PFL6	16752418	16838693	45.378	1.57e-27	121	XP_035675405.1	ataxin-7-like protein 1 isoform X2	BFL5	27350187	27350325	69.492	5.35e-21	99.8
XP_781827.2	pleckstrin-2-like isoform X3	SPU1	21639341	21651600	g6805.t1	pleckstrin-2-like isoform X2	POC2	5366717	5377186	46.713	2.84e-84	258	TCONS_00049680.p1	pleckstrin-2 isoform X1	PFL6	41248085	41258839	43.802	2.57e-91	278	XP_035674220.1	pleckstrin homology domain-containing family A member 1-like isoform X1	BFL4	17321037	17321177	37	4.44e-10	60.5
XP_781892.4	zinc finger MYND domain-containing protein 10-like	SPU1	21657470	21670907	g6985.t1	zinc finger MYND domain-containing protein 10-like	POC2	8977128	8986961	69.027	0	672	TCONS_00049691.p1	zinc finger MYND domain-containing protein 10-like	PFL6	41621603	41637870	64.68	0	623	XP_035678043.1	zinc finger MYND domain-containing protein 10-like	BFL5	25120957	25121046	60.321	0	596
XP_780019.2	ADP-ribosylation factor 4	SPU1	21671882	21681613	g7746.t1	ADP-ribosylation factor 4	POC2	24644682	24649865	78.531	6.34e-104	295	TCONS_00049665.p1	ADP-ribosylation factor 4	PFL6	40711605	40722369	77.095	1.17e-102	293	XP_035675611.1	ADP-ribosylation factor 4	BFL5	16567117	16567197	75.843	2.12e-101	289
XP_030856333.1	uncharacterized protein LOC100890026	SPU1	21682687	21695082	g2689.t1	uncharacterized protein LOC117288607 isoform X1	POC9	3098829	3116914	39.339	4.44e-150	449	TCONS_00041298.p1	Vacuolar protein 8	Scaffold_44	5626	62076	40.917	1.33e-142	431	XP_035669833.1	uncharacterized protein LOC118411572 isoform X1	BFL3	13839189	13839375	38.33	2.15e-132	399
XP_030827939.1	Bardet-Biedl syndrome 2 protein homolog	SPU1	21707877	21723609	g7196.t1	Bardet-Biedl syndrome 2 protein homolog	POC2	13665912	13680918	76.386	0	822	TCONS_00056575.p1	Bardet-Biedl syndrome 2 protein homolog	PFL9	21176279	21205440	77.67	0	1201	XP_035678579.1	Bardet-Biedl syndrome 2 protein homolog	BFL6	12551614	12551730	71.468	0	1119
XP_784279.4	DNA repair and recombination protein RAD52-like	SPU1	21724149	21735940	g7241.t1	DNA repair and recombination protein RAD52-like	POC2	14750455	14766411	68.586	8.19e-93	298	TCONS_00048271.p1	DNA repair protein RAD52 homolog	PFL6	37796068	37815434	40.647	2.26e-97	305	XP_035666061.1	DNA repair protein RAD52 homolog	BFL2	4438157	4438434	54.749	6.24e-62	214
XP_030856283.1	host cell factor 1-like	SPU1	21739303	21763925	g6700.t1	host cell factor 1-like	POC2	3161934	3182933	58.617	0	986	TCONS_00049306.p1	host cell factor 1 isoform X1	PFL6	28378066	28397565	84.399	0	743	XP_035676489.1	HCFC1	BFL5	6632345	6632504	72.363	0	758
XP_030828663.1	AP-5 complex subunit beta-1-like	SPU1	21771892	21790753	g6694.t1	AP-5 complex subunit beta-1-like	POC2	3058292	3077552	39.401	1.46e-97	318	TCONS_00026652.p1	AP-5 complex subunit beta-1	PFL20	27911131	27963353	39.322	0	659	XP_035673182.1	AP-5 complex subunit beta-1-like	BFL4	30308599	30308730	38.061	0	555
XP_030855779.1	protein SSUH2 homolog	SPU1	21794688	21797435	g2745.t1	protein SSUH2 homolog	POC9	4157345	4183589	62.857	4.97e-07	48.5	TCONS_00013898.p1	programmed cell death protein 6-like	PFL15	16181341	16187466	58.824	1.27e-08	53.9	XP_035695902.1	programmed cell death protein 6-like	BFL13	1026522	1026560	59.406	8.52e-07	48.1
XP_030828647.1	protein SSUH2 homolog isoform X1	SPU1	21796738	21806048	g7548.t1	protein SSUH2 homolog isoform X1	POC2	20478733	20493472	51.682	9.53e-121	353	TCONS_00049475.p1	protein SSUH2 homolog isoform X1	PFL6	34492447	34556215	58.786	1.62e-135	392	XP_035676540.1	protein SSUH2 homolog isoform X1	BFL5	14330547	14330584	58.786	8.27e-139	399
XP_030829367.1	uncharacterized protein LOC115919499	SPU1	21809110	21813936
XP_030828244.1	uncharacterized protein LOC115919204	SPU1	21824273	21829085	g15287.t1	uncharacterized protein LOC115922969	POC3	12366221	12367423	37.283	6.84e-69	226	TCONS_00000052.p1	Polyprotein P3	Scaffold_106	48485	50553	33.168	3.09e-29	122
XP_011681992.2	protein PFC0760c-like	SPU1	21836006	21838886
XP_783284.4	muscarinic acetylcholine receptor M1	SPU1	21840368	21853510	g14946.t1	muscarinic acetylcholine receptor M5-like	POC3	5654711	5658324	32.446	3.9e-52	181	TCONS_00010249.p1	muscarinic acetylcholine receptor M3-like isoform X2	PFL14	24887022	24926825	26.846	9.04e-37	140	XP_035678432.1	muscarinic acetylcholine receptor M3	BFL1	16759049	16760581	26.757	1.81e-40	150
XP_030828551.1	mitochondrial import inner membrane translocase subunit Tim17-A-like	SPU1	21856735	21863225	g6958.t1	mitochondrial import inner membrane translocase subunit Tim17-A-like	POC2	8560129	8566639	85.517	2.7e-89	256	TCONS_00049811.p1	mitochondrial import inner membrane translocase subunit Tim17-B-like	PFL6	46515606	46530052	71.895	1.55e-73	216	XP_035675506.1	mitochondrial import inner membrane translocase subunit Tim17-B-like	BFL5	8380642	8380667	70.27	1.86e-70	209
XP_030828552.1	ATP-binding cassette sub-family C member 9-like	SPU1	21865310	21906554	g7811.t1	ATP-binding cassette sub-family C member 9-like	POC2	25748186	25780303	50.095	0	1537	TCONS_00006587.p1	ATP-binding cassette sub-family C member 9-like	PFL12	26534037	26565586	53.17	0	1648	XP_035661753.1	ATP-binding cassette sub-family C member 9-like isoform X1	BFL18	4144670	4144871	42.218	0	1279
XP_030828912.1	arginine-binding periplasmic protein-like isoform X2	SPU1	21908773	21918758	g7026.t1	arginine-binding periplasmic protein-like isoform X1	POC2	9654398	9671932	39.939	1.03e-78	243	TCONS_00027783.p1	arginine-binding periplasmic protein-like isoform X2	PFL20	35314795	35360069	50.542	7.74e-95	285	XP_035688684.1	uncharacterized protein LOC118424251	BFL10	14510900	14511189	37.391	9.85e-65	208
XP_030829479.1	extracellular serine proteinase-like	SPU1	21922248	21930192	g6059.t1	aqualysin-1-like isoform X1	POC11	9018750	9024159	42.597	4.15e-93	283	TCONS_00018691.p1	extracellular serine proteinase-like	PFL17	31020040	31024317	44.301	3.97e-93	284	XP_035688588.1	proprotein convertase subtilisin/kexin type 9-like	BFL10	7269793	7269983	35.938	5.79e-56	194
XP_796385.3	tafazzin isoform X2	SPU1	21936160	21943275	g6744.t1	tafazzin-like isoform X1	POC2	4249835	4256456	42.077	5.07e-43	144	TCONS_00049408.p1	tafazzin	PFL6	31718262	31724680	52.055	1.75e-82	247	XP_035682012.1	tafazzin isoform X1	BFL7	8421016	8421124	46.614	1.32e-85	256
NP_001116983.1	ras-related protein Rab-7a	SPU1	21943526	21953773	g7645.t1	ras-related protein Rab-7a	POC2	22357004	22364434	87.943	1.35e-90	261	TCONS_00048089.p1	ras-related protein rab7	PFL6	31846459	31852440	86.341	2.47e-133	372	XP_035665727.1	ras-related protein Rab-7a	NW_023365908.1	24	76	84.878	2.4e-130	364
XP_030829330.1	uncharacterized protein LOC591701	SPU1	21960507	21970208	g6797.t1	uncharacterized protein LOC117305632	POC2	5141192	5170209	47.598	9.02e-145	435
XP_003727282.1	fez family zinc finger protein 2	SPU1	21972731	21978351	g7348.t1	fez family zinc finger protein erm isoform X2	POC2	16810489	16811955	65.038	1.31e-117	354	TCONS_00047631.p1	FEZ family zinc finger protein	PFL6	17435459	17437936	84.483	5.57e-111	338	XP_035677439.1	fez family zinc finger protein 1-like isoform X3	BFL5	18667615	18667714	77.5	8.39e-112	341
XP_030827853.1	allatostatin-A receptor-like	SPU1	21998661	22001484	g12792.t1	allatostatin-A receptor-like	POC18	12488630	12489676	31.003	9.21e-48	167	TCONS_00015845.p1	allatostatin-A receptor-like	PFL16	6150085	6151074	30.921	5.66e-37	138	XP_035679710.1	galanin receptor 2b-like	BFL6	15744820	15745788	28	3.39e-23	99.8
XP_030827854.1	26S proteasome non-ATPase regulatory subunit 6	SPU1	22006219	22013549	g7346.t1	26S proteasome non-ATPase regulatory subunit 6	POC2	16741905	16763399	77.892	0	647	TCONS_00047323.p1	26S proteasome non-ATPase regulatory subunit 6	PFL6	4599810	4608049	79.706	0	580	XP_035676506.1	26S proteasome non-ATPase regulatory subunit 6	BFL5	18737189	18737333	69.923	0	588
XP_795646.1	ubiquitin-conjugating enzyme E2 N	SPU1	22017117	22026301	g7708.t1	ubiquitin-conjugating enzyme E2 N	POC2	23746347	23755283	81.757	1.83e-87	251	TCONS_00047599.p1	ubiquitin-conjugating enzyme E2 N	PFL6	15765252	15774664	80.208	1.03e-53	166	XP_035675883.1	ubiquitin-conjugating enzyme E2 N	BFL5	12487510	12487542	81.757	5.88e-87	250
XP_030828324.1	DDB1- and CUL4-associated factor 1-like	SPU1	22029096	22055740	g7710.t1	DDB1- and CUL4-associated factor 1-like	POC2	23775151	23784618	64.305	4.5e-165	505	TCONS_00032488.p1	protein VPRBP isoform X2	PFL23	16287064	16328428	57.799	0	1056	XP_035675870.1	DDB1- and CUL4-associated factor 1-like	BFL5	12461603	12461625	50.068	0	1399
XP_030828330.1	peptide methionine sulfoxide reductase MsrB-like isoform X1	SPU1	22057223	22085306	g7711.t1	peptide methionine sulfoxide reductase MsrB-like isoform X2	POC2	23793409	23813973	63.846	3.86e-61	184	TCONS_00033365.p1	methionine-R-sulfoxide reductase B2, mitochondrial	PFL23	8532936	8539491	50.388	9.81e-39	129	XP_035675878.1	methionine-R-sulfoxide reductase B3	BFL5	12405846	12405957	61.417	3.54e-51	162
XP_030828326.1	protein kinase C delta type-like isoform X1	SPU1	22086322	22138399	g7446.t1	protein kinase C delta type-like isoform X1	POC2	18501953	18538739	68.232	0	904	TCONS_00048565.p1	protein kinase C delta type-like isoform X1	PFL6	1328844	1355953	62.394	0	893	XP_035677707.1	protein kinase C delta type-like isoform X1	BFL5	2941094	2941106	58.24	0	832
XP_030828526.1	pollen-specific leucine-rich repeat extensin-like protein 1 isoform X2	SPU1	22151198	22160000									TCONS_00010144.p1	protein hook homolog	PFL14	21642735	21644924	23.926	4.29e-10	62	XP_035679232.1	collagen alpha-1(I) chain-like	BFL6	24380041	24380073	29.697	2.07e-15	78.2
XP_030827969.1	DNA replication licensing factor mcm2-like	SPU1	22163790	22178541	g7212.t1	DNA replication licensing factor mcm2-like	POC2	14027317	14070636	81.498	0	1433	TCONS_00047227.p1	DNA replication licensing factor mcm2	PFL6	1075510	1114234	81.271	0	1432	XP_035676177.1	DNA replication licensing factor MCM2	BFL5	24345855	24345860	79.241	0	1444
XP_030828797.1	transmembrane protein adipocyte-associated 1 homolog	SPU1	22185823	22203832	g7212.t1	DNA replication licensing factor mcm2-like	POC2	14027317	14070636	50.901	3.14e-66	228	TCONS_00048559.p1	transmembrane protein adipocyte-associated 1	PFL6	1063459	1072037	45.562	1.68e-99	300	XP_035676176.1	transmembrane protein adipocyte-associated 1 homolog isoform X2	BFL5	24343337	24343379	48.148	3.85e-87	269
XP_003727280.1	uncharacterized protein LOC578301 isoform X1	SPU1	22204269	22215477	g7723.t1	uncharacterized protein LOC117305716	POC2	24180882	24186875	36.15	1.69e-33	119									XP_035675511.1	uncharacterized protein LOC118415219	BFL5	18856147	18856258	33.184	3.25e-24	96.3
XP_799988.1	uncharacterized protein LOC578221	SPU1	22216726	22225895	g7723.t1	uncharacterized protein LOC117305716	POC2	24180882	24186875	47.393	1.45e-59	186									XP_035675511.1	uncharacterized protein LOC118415219	BFL5	18856147	18856258	38.857	3.13e-34	122
XP_003727279.2	beta-1,3-galactosyltransferase 1-like	SPU1	22227263	22233117	g6467.t1	beta-1,3-galactosyltransferase 1-like	POC11	17193578	17195674	40.948	7.93e-168	497	TCONS_00045504.p1	beta-1,3-galactosyltransferase 1	PFL5	38883200	38894426	28.885	1.28e-51	194	XP_035699477.1	beta-1,3-galactosyltransferase 1-like	BFL15	15034406	15035298	35.317	3.81e-45	165
XP_030855782.1	ankyrin repeat domain-containing protein 11-like	SPU1	22272679	22312916	g6582.t1	ankyrin repeat domain-containing protein 11-like	POC2	941102	962530	43.85	7.15e-88	285	TCONS_00048353.p1	ankyrin repeat domain-containing protein 11-like	PFL6	40693005	40698525	53.586	6.98e-77	252	XP_035677049.1	trichohyalin-like isoform X4	BFL5	19807600	19807740	38.065	2.05e-22	101
XP_030829107.1	testis-expressed sequence 264 protein-like	SPU1	22314550	22319412	g7611.t1	testis-expressed sequence 264 protein-like	POC2	21624965	21627161	41.667	3.01e-23	90.9	TCONS_00048621.p1	testis-expressed sequence 264 protein-like	PFL6	3563933	3567622	35.829	2.41e-38	133	XP_035676129.1	testis-expressed sequence 264 protein-like	BFL5	14531053	14531316	35.961	2.24e-40	138
XP_030828303.1	uncharacterized protein LOC115919214 isoform X2	SPU1	22322077	22346512
XP_030855783.1	vezatin-like isoform X1	SPU1	22404314	22407823	g7573.t1	vezatin-like isoform X1	POC2	20951431	20960358	34.4	7.36e-27	109	TCONS_00049454.p1	vezatin-like isoform X2	PFL6	33194991	33215427	35.714	1.08e-15	77.8	XP_035700291.1	vezatin isoform X2	BFL16	12472339	12472507	29.231	1.68e-07	52.4
XP_030829221.1	vezatin-like isoform X2	SPU1	22408153	22414302									TCONS_00049454.p1	vezatin-like isoform X2	PFL6	33194991	33215427	27.027	2.71e-10	62.8
XP_030855784.1	putative ABC transporter arginine-binding protein 2	SPU1	22420649	22428201	g7026.t1	arginine-binding periplasmic protein-like isoform X1	POC2	9654398	9671932	34.615	4.67e-19	82	TCONS_00027784.p1	arginine-binding periplasmic protein-like isoform X2	PFL20	35362369	35370167	38.095	1.74e-16	75.5	XP_035688684.1	uncharacterized protein LOC118424251	BFL10	14510900	14511189	32.308	1.27e-15	73.2
XP_030829096.1	arginine-binding periplasmic protein-like	SPU1	22430402	22434465	g7026.t1	arginine-binding periplasmic protein-like isoform X1	POC2	9654398	9671932	38.323	8.02e-32	116	TCONS_00027784.p1	arginine-binding periplasmic protein-like isoform X2	PFL20	35362369	35370167	35.088	5.43e-28	106	XP_035688684.1	uncharacterized protein LOC118424251	BFL10	14510900	14511189	30.286	1.41e-19	84.3
XP_782612.3	transmembrane protein 115-like	SPU1	22435717	22442271	g7670.t1	transmembrane protein 115	POC2	23040642	23044056	58.96	5.51e-140	401	TCONS_00048350.p1	transmembrane protein 115-like	PFL6	40434596	40441253	52.312	1.41e-133	385	XP_035677005.1	transmembrane protein 115	BFL5	17446153	17447024	51.93	2.27e-97	294
XP_030856202.1	centrosomal protein of 83 kDa-like	SPU1	22444182	22471884	g7658.t1	centrosomal protein of 83 kDa-like	POC2	22723697	22730081	51.571	0	730	TCONS_00049271.p1	centrosomal protein of 83 kDa-like	PFL6	27338593	27352184	53.788	1.61e-142	425	XP_035676340.1	centrosomal protein of 83 kDa-like	BFL5	21517455	21517672	39.896	2.5e-179	532
XP_030856205.1	uncharacterized protein LOC115930022	SPU1	22451715	22455128
XP_030828373.1	uncharacterized protein LOC105443849	SPU1	22501440	22505681	g7118.t1	Interferon-induced protein 44	POC2	11739566	11745501	31.443	1.66e-21	95.9
XP_030855785.1	carbohydrate sulfotransferase 3-like	SPU1	22506949	22507647	g9788.t1	carbohydrate sulfotransferase 1-like	POC15	7343538	7344869	38.991	1.55e-41	145	TCONS_00031217.p1	carbohydrate sulfotransferase 1-like	PFL22	24398095	24405713	33.032	2.44e-30	116	XP_035690770.1	carbohydrate sulfotransferase 1-like	BFL11	10298221	10299335	31.818	7.9e-25	102
XP_030829351.1	contactin-2-like isoform X1	SPU1	22539506	22602681	g7176.t1	contactin-2-like isoform X2	POC2	13153747	13164409	42.455	1.01e-105	340	TCONS_00049713.p1	contactin-2-like isoform X1	PFL6	42902997	42946241	39.343	0	676	XP_035686418.1	CNTN4 protein	BFL9	9116256	9116461	30.222	1.58e-100	348
XP_030828305.1	contactin-2-like isoform X1	SPU1	22673178	22726825	g7176.t1	contactin-2-like isoform X2	POC2	13153747	13164409	41.75	2.05e-99	322	TCONS_00049713.p1	contactin-2-like isoform X1	PFL6	42902997	42946241	39.122	0	614	XP_035686418.1	CNTN4 protein	BFL9	9116256	9116461	30.881	8.41e-106	363
XP_030828789.1	E3 ubiquitin-protein ligase PDZRN3-B-like	SPU1	22775189	22789342	g7458.t1	E3 ubiquitin-protein ligase PDZRN3-B-like	POC2	18818214	18830251	71.475	3.81e-163	456	TCONS_00049711.p1	E3 ubiquitin-protein ligase PDZRN3 isoform X1	PFL6	42761886	42865302	62.583	6.12e-131	400	XP_035676083.1	E3 ubiquitin-protein ligase PDZRN3 isoform X1	BFL5	12703445	12704173	48.089	4.36e-91	293
XP_030856044.1	E3 ubiquitin-protein ligase PDZRN3-like	SPU1	22920877	22973213	g7454.t1	E3 ubiquitin-protein ligase PDZRN3-like	POC2	18654188	18664703	51.515	0	551	TCONS_00049711.p1	E3 ubiquitin-protein ligase PDZRN3 isoform X1	PFL6	42761886	42865302	44.277	3.98e-66	239	XP_035676083.1	E3 ubiquitin-protein ligase PDZRN3 isoform X1	BFL5	12703445	12704173	45.455	1.64e-43	170
XP_030828118.1	heat shock protein gp96	SPU1	22974453	22987884	g7453.t1	endoplasmin-like	POC2	18630276	18641938	80.186	0	1137	TCONS_00049724.p1	endoplasmin-like	PFL6	43130241	43144913	76.439	0	1113	XP_035675387.1	endoplasmin-like isoform X1	BFL5	15206402	15206453	67.183	0	1030
XP_030828075.1	plexin-A2	SPU1	22996078	23081164	g7657.t1	plexin-A2-like	POC2	22647841	22691394	47.845	0	840	TCONS_00049697.p1	plexin-A2	PFL6	41771903	41867449	38.438	0	1295	XP_035675365.1	plexin-A2 isoform X1	BFL5	21430167	21431333	35.368	0	997
XP_003725081.2	serine/threonine-protein kinase A-Raf-like isoform X1	SPU1	23103477	23149963	g7050.t1	serine/threonine-protein kinase A-Raf-like isoform X2	POC2	10059777	10086512	60.276	0	906	TCONS_00047964.p1	serine/threonine-protein kinase A-Raf-like isoform X2	PFL6	27400942	27458945	37.056	3.87e-62	214	XP_035677535.1	serine/threonine-protein kinase A-Raf-like isoform X1	BFL5	21191723	21191839	53.62	0	773
XP_030828241.1	E3 ubiquitin-protein ligase HUWE1	SPU1	23151517	23221496	g6942.t1	E3 ubiquitin-protein ligase HUWE1-like isoform X3	POC2	8129988	8168067	54.909	0	2882	TCONS_00047832.p1	E3 ubiquitin-protein ligase HUWE1 isoform X1	PFL6	23345637	23409505	62.316	0	1693	XP_035677391.1	E3 ubiquitin-protein ligase HUWE1 isoform X1	BFL5	27493847	27493891	48.772	0	2485
XP_030828828.1	CLUMA_CG009638, isoform A	SPU1	23229043	23233004									TCONS_00047153.p1	uncharacterized protein LOC107437674 isoform X2	Scaffold_67	559953	565185	29.167	5.87e-07	50.8
XP_030856148.1	RNA-binding protein FUS-like	SPU1	23244094	23252658	g6666.t1	zinc finger protein 346-like	POC2	2499356	2503127	31.507	1.21e-12	68.6	TCONS_00021322.p1	zinc finger matrin-type protein 3	PFL19	22149492	22162812	32.381	4.03e-08	55.5	XP_035697485.1	zinc finger matrin-type protein 3-like isoform X1	BFL14	16254455	16254548	30.682	1.37e-08	57
XP_030856150.1	uncharacterized protein LOC115917956 isoform X1	SPU1	23254487	23274200	g7557.t1	uncharacterized protein LOC117307176	POC2	20666826	20673754	36.364	9.76e-26	108
XP_003725077.1	strongylocin 2-like	SPU1	23277402	23281586
XP_030828692.1	EF-hand calcium-binding domain-containing protein 10-like	SPU1	23282768	23287332	g7449.t1	EF-hand calcium-binding domain-containing protein 10-like	POC2	18580628	18582406	65.909	5.44e-67	198	TCONS_00047963.p2	EF-hand calcium-binding domain-containing protein 10-like	PFL6	27395508	27398388	63.333	2.38e-56	171	XP_035676931.1	EF-hand calcium-binding domain-containing protein 10-like	BFL5	20689516	20689618	46.212	2.28e-48	151
XP_030855786.1	G-protein coupled receptor moody-like	SPU1	23289244	23291016	g13289.t1	G-protein coupled receptor moody-like	POC8	8564010	8565116	30.131	7.9e-30	120	TCONS_00027831.p1	5-hydroxytryptamine receptor 1	PFL20	37465294	37467261	26.861	1.95e-16	82	XP_035675427.1	melatonin receptor type 1A-like	BFL5	2410956	2411660	29.237	2e-12	69.7
XP_030828394.1	cytochrome P450 2U1-like	SPU1	23297635	23314802	g7233.t1	cytochrome P450 2U1-like	POC2	14605484	14617794	37.433	1.62e-77	246	TCONS_00028992.p1	cytochrome P450 2U1-like	PFL21	3661834	3666434	37.197	2.57e-68	224	XP_035698522.1	CYP2U1	BFL15	10014545	10014718	36.387	2.24e-80	256
XP_030828395.1	caveolin-1-like isoform X2	SPU1	23317018	23320977	g20373.t1	caveolin-3-like isoform X2	POC13	2695728	2698769	45.517	6.53e-43	142	TCONS_00048866.p1	caveolin 3	PFL6	12704805	12709930	43.548	6.26e-37	124	XP_035680488.1	caveolin-3-like	BFL6	5104450	5104560	45.113	1.37e-37	125
XP_030828396.1	cytochrome P450 2J2-like	SPU1	23322485	23326856	g9383.t1	cytochrome P450 2U1-like	POC15	153475	156669	42.231	4.16e-134	397	TCONS_00017417.p1	cytochrome P450 2J6-like	PFL17	22900761	22915224	39.7	1.05e-106	327	XP_035675610.1	cytochrome P450 2U1-like	BFL5	16587185	16587340	41.548	4.42e-122	366
XP_030827973.1	amidase-like isoform X1	SPU1	23335345	23356191	g1431.t1	fatty acid amide hydrolase-like	POC4	824327	836415	27.381	1.34e-19	92.4	TCONS_00049168.p1	amidase-like isoform X1	PFL6	23330774	23345560	50.68	2.67e-180	524	XP_035678084.1	amidase-like isoform X1	BFL5	12934417	12934495	48.733	0	525
XP_030827972.1	protein MCM10 homolog	SPU1	23355119	23369580	g7633.t1	protein MCM10 homolog	POC2	21970997	21987225	41.844	2.92e-79	271	TCONS_00047213.p1	protein MCM10 homolog	PFL6	554008	645104	41.77	6.67e-163	498	XP_035676994.1	protein MCM10 homolog	BFL5	12380340	12380346	37.325	7.86e-138	435
XP_030827975.1	vicilin-like seed storage protein At2g18540	SPU1	23369681	23373395
XP_030827970.1	regulator of nonsense transcripts 2-like isoform X1	SPU1	23374816	23398627	g7637.t1	regulator of nonsense transcripts 2-like	POC2	22043178	22062019	52.706	2.82e-136	422	TCONS_00048545.p1	regulator of nonsense transcripts 2-like isoform X1	PFL6	448537	530072	54.359	0	1210	XP_035676364.1	regulator of nonsense transcripts 2-like isoform X1	BFL5	12375519	12375588	50.855	0	1115
XP_030828619.1	40S ribosomal protein S23	SPU1	23402986	23407420	g6957.t1	40S ribosomal protein S23	POC2	8552562	8557023	92.414	2.32e-96	273	TCONS_00010464.p1	28S ribosomal protein S12, mitochondrial	PFL14	30358329	30363525	40.26	1.57e-09	53.5	XP_035677877.1	40S ribosomal protein S23	BFL5	22108650	22108653	88.732	3.8e-90	258
XP_030855788.1	allatostatin-A receptor-like	SPU1	23452784	23454168	g12792.t1	allatostatin-A receptor-like	POC18	12488630	12489676	31.003	4.24e-46	162	TCONS_00006037.p1	tachykinin-like peptides receptor 86C	PFL12	5247185	5248342	28.105	5.01e-35	133	XP_035679710.1	galanin receptor 2b-like	BFL6	15744820	15745788	27.667	7.49e-22	95.9
XP_030855789.1	allatostatin-A receptor-like	SPU1	23508460	23515079	g12792.t1	allatostatin-A receptor-like	POC18	12488630	12489676	31.392	5.33e-41	146	TCONS_00015845.p1	allatostatin-A receptor-like	PFL16	6150085	6151074	29.897	8.28e-34	127	XP_035679710.1	galanin receptor 2b-like	BFL6	15744820	15745788	27.972	3.3e-20	89.7
XP_030828645.1	tyrosine-protein kinase ZAP-70-like	SPU1	23515583	23524516	g7317.t1	tyrosine-protein kinase ZAP-70	POC2	16175111	16178930	31.449	3.15e-44	152	TCONS_00049017.p1	tyrosine-protein kinase ZAP-70	PFL6	18453443	18458074	32.847	1.53e-28	113
XP_030829003.1	membrane-associated guanylate kinase, WW and PDZ domain-containing protein 2-like isoform X1	SPU1	23534671	23598957	g6989.t1	membrane-associated guanylate kinase, WW and PDZ domain-containing protein 2-like isoform X1	POC2	9045145	9071717	52.192	0	608	TCONS_00048622.p1	membrane-associated guanylate kinase, WW and PDZ domain-containing protein 2 isoform X3	PFL6	3573635	3600227	45.509	0	637	XP_035677578.1	membrane-associated guanylate kinase, WW and PDZ domain-containing protein 2 isoform X9	BFL5	13060204	13060531	42.214	3.29e-170	553
XP_030827863.1	ELKS/Rab6-interacting/CAST family member 1-like isoform X5	SPU1	23607158	23685400	g7250.t1	ELKS/Rab6-interacting/CAST family member 1-like isoform X5	POC2	14970001	15007801	50.751	2.41e-170	510	TCONS_00049569.p1	ELKS/Rab6-interacting/CAST family member 1 isoform X5	PFL6	37752173	37801186	42.484	0	662	XP_035676568.1	ELKS/Rab6-interacting/CAST family member 1-like isoform X12	BFL5	13547808	13548464	44.58	8.54e-127	412
XP_003730087.1	F-box/LRR-repeat protein 14	SPU1	23748565	23754163	g7248.t1	F-box/LRR-repeat protein 14	POC2	14862408	14863769	81.679	0	643	TCONS_00048269.p1	F-box/LRR-repeat protein 14	PFL6	37711161	37712351	74.3	0	597	XP_035675721.1	F-box/LRR-repeat protein 14	BFL5	13689615	13690324	70.992	0	573
XP_030827796.1	protein Wnt-5b-like	SPU1	23764914	23807290	g6824.t1	protein Wnt-2b-A-like	POC2	5754523	5767340	49.847	1.02e-107	324	TCONS_00049564.p1	protein Wnt-5a	PFL6	37673644	37735929	56.944	1.47e-155	443	XP_035675722.1	protein Wnt-5b-like	BFL5	13666265	13666356	60.983	7.03e-163	462
XP_011670175.2	threonine synthase-like 1	SPU1	23811823	23820342	g6576.t1	threonine synthase-like 1	POC2	861604	872805	52.045	0	706	TCONS_00047821.p1	threonine synthase-like 1	PFL6	23051940	23065019	53.738	0	746	XP_035677288.1	threonine synthase-like 1	BFL5	23116440	23116556	54.326	0	734
XP_030828168.1	golgin subfamily A member 6-like protein 7	SPU1	23820429	23833370	g6579.t1	axoneme-associated protein mst101(2)	POC2	897813	912525	38.356	5.85e-08	55.5	TCONS_00049152.p1	axoneme-associated protein mst101(2)	PFL6	23077491	23081520	29.252	4.69e-19	85.1	XP_035675840.1	nucleolar protein dao-5-like	BFL5	11544863	11544982	31.937	1.46e-26	117
XP_011670172.2	protein split ends-like isoform X1	SPU1	23839443	23859663																	XP_035675690.1	protein split ends-like isoform X1	BFL5	14397787	14397793	37.987	1.48e-47	188
XP_030828292.1	protein split ends-like isoform X1	SPU1	23869967	23878340																	XP_035675691.1	protein split ends-like isoform X1	BFL5	14382591	14384387	39.004	3.04e-45	178
XP_030829309.1	kelch-like protein 12 isoform X1	SPU1	23881286	23891625	g53.t1	kelch-like protein 2	POC20	1112973	1122368	40.036	6.44e-140	417	TCONS_00047850.p1	kelch-like protein 12	PFL6	23942972	23959636	55.935	0	665	XP_035677749.1	kelch-like protein 12 isoform X1	BFL5	11163135	11163392	53.707	0	612
XP_011670169.2	wnt inhibitory factor 1-like	SPU1	23893899	23908791	g3207.t1	von Willebrand factor D and EGF domain-containing protein,Wnt inhibitory factor 1	POC9	14372169	14400421	42.268	1.65e-19	87.4	TCONS_00047225.p1	protein shifted-like isoform X2	PFL6	1013108	1032290	35.227	1.14e-56	184	XP_035685147.1	MUC5AC	BFL8	12050785	12050789	47.059	8.07e-24	100
XP_003724586.1	wnt inhibitory factor 1-like	SPU1	23924451	23947397	g3207.t1	von Willebrand factor D and EGF domain-containing protein,Wnt inhibitory factor 1	POC9	14372169	14400421	45.745	2.2e-22	97.4	TCONS_00047225.p1	protein shifted-like isoform X2	PFL6	1013108	1032290	35.055	7.24e-56	184	XP_035684621.1	MUC5AC	BFL8	12106967	12106995	40.87	2.93e-22	98.2
XP_011670168.1	POU domain, class 6, transcription factor 2-like	SPU1	23949137	23955484	g10616.t1	lysosomal-associated transmembrane protein 5-like isoform X1	POC5	8035519	8043237	34.194	3.36e-15	68.2	TCONS_00019385.p1	lysosomal-associated transmembrane protein 4B-like	PFL18	22121900	22129397	32.075	8.8e-10	55.1	XP_035668354.1	POU domain, class 6, transcription factor 2-like	BFL2	5317295	5317369	29.333	6.25e-12	61.6
XP_030828322.1	UDP-xylose and UDP-N-acetylglucosamine transporter	SPU1	23961784	23970747	g7705.t1	UDP-xylose and UDP-N-acetylglucosamine transporter	POC2	23621276	23636968	56.805	6.3e-126	362	TCONS_00048088.p1	UDP-xylose and UDP-N-acetylglucosamine transporter	PFL6	31823620	31840221	59.016	2.37e-130	374	XP_035676303.1	UDP-xylose and UDP-N-acetylglucosamine transporter	BFL5	17151233	17151309	61.95	4.27e-148	420
XP_011670167.2	interleukin-6 receptor subunit beta-like isoform X1	SPU1	23978649	24000041	g20759.t1	protein sidekick-1-like	POC13	9892559	9904536	28.406	9.43e-29	122	TCONS_00053312.p1	protein sidekick-2-like isoform X1	PFL8	33403875	33445676	23.725	6.91e-22	103	XP_035681808.1	cytokine receptor-like factor 1	BFL7	20662229	20662304	26.38	8.68e-07	51.6
XP_011670186.2	actin-binding protein IPP-like	SPU1	24005701	24011631	g7677.t1	kelch-like protein 18	POC2	23204717	23215735	32.194	1.89e-49	190	TCONS_00049754.p1	kelch-like protein 9	PFL6	44836954	44843340	28.342	5.45e-42	167	XP_035658314.1	kelch-like protein 18 isoform X2	BFL16	6745229	6745345	22.355	7.84e-30	125
XP_030828196.1	leucine-rich repeat-containing protein 74A-like	SPU1	24013465	24032852	g7674.t1	dynamin-1-like protein isoform X2	POC2	23078443	23098458	36.123	2.62e-66	234	TCONS_00049679.p1	leucine-rich repeat-containing protein 74A-like isoform X1	PFL6	41216554	41230682	45.793	7.92e-144	436	XP_035676401.1	leucine-rich repeat-containing protein 74A-like isoform X1	BFL5	19983317	19983430	39.352	3.14e-99	321
XP_030827871.1	dynamin-1-like protein isoform X2	SPU1	24036396	24053919	g7674.t1	dynamin-1-like protein isoform X2	POC2	23078443	23098458	70.461	7.53e-173	517	TCONS_00048368.p1	dynamin-1-like protein isoform X2	PFL6	41208554	41214481	68.852	0	590	XP_035676383.1	dynamin-1-like protein isoform X2	BFL5	19957717	19957818	67.64	0	1043
XP_030828030.1	NACHT domain- and WD repeat-containing protein 1-like	SPU1	24055775	24074546	g7739.t1	NACHT domain- and WD repeat-containing protein 1-like	POC2	24536360	24555509	51.307	0	624	TCONS_00049676.p1	NACHT domain- and WD repeat-containing protein 1-like	PFL6	41173197	41200858	36.104	0	1013	XP_035676377.1	NACHT domain- and WD repeat-containing protein 1-like	BFL5	19955098	19955206	34.5	0	901
XP_001197916.2	biogenesis of lysosome-related organelles complex 1 subunit 6	SPU1	24078494	24086521	g3228.t1	biogenesis of lysosome-related organelles complex 1 subunit 6	POC9	14739581	14742845	52.308	1.85e-40	136	TCONS_00019863.p1	Biogenesis of lysosome-related organelles complex 1 subunit 6	PFL18	2002522	2012942	40.58	1.67e-36	127	XP_035669312.1	biogenesis of lysosome-related organelles complex 1 subunit 6	BFL3	10442351	10442453	44.595	9.69e-34	118
XP_030828281.1	protein ERGIC-53-like	SPU1	24087354	24104357	g3229.t1	protein ERGIC-53-like	POC9	14746604	14758573	57.175	0	525	TCONS_00019862.p1	protein ERGIC-53-like	PFL18	1927386	1950123	56.327	0	569	XP_035671198.1	protein ERGIC-53-like	BFL3	10967832	10968000	51.326	0	525
XP_030827838.1	mothers against decapentaplegic homolog 4-like isoform X1	SPU1	24104702	24128529	g3230.t1	SMAD4 protein	POC9	14769535	14778121	74.351	4.34e-145	427	TCONS_00018976.p1	mothers against decapentaplegic homolog 4	PFL18	4180484	4208444	72.964	1.77e-136	409	XP_035671186.1	mothers against decapentaplegic homolog 4	BFL3	10944635	10944883	59.581	0	667
XP_030828903.1	WD repeat-containing protein 37-like	SPU1	24135728	24148496	g3020.t1	WD repeat-containing protein 37-like	POC9	9931053	9941501	71.399	0	725	TCONS_00020008.p1	WD repeat-containing protein 37 isoform X1	PFL18	7306262	7328098	62.272	0	589	XP_035657654.1	WD repeat-containing protein 37 isoform X1	BFL16	9120648	9120769	55.936	0	543
XP_788869.4	CHTOP protein	SPU1	24150405	24159921	g3201.t1	chromatin target of PRMT1 protein	POC9	14268831	14270475	71.875	3.11e-09	56.6	TCONS_00018973.p1	Chromatin target of PRMT1 protein	PFL18	4116620	4122988	60.294	5.38e-15	73.6	XP_035671216.1	CHTOP protein	BFL3	10992646	10992716	56.25	6.45e-14	70.5
XP_788853.2	uridine phosphorylase 2	SPU1	24162684	24171172	g3469.t1	uridine phosphorylase 1	POC9	20157051	20162849	49.129	6.08e-110	320	TCONS_00019291.p1	uridine phosphorylase 1-like isoform X2	PFL18	18035377	18045100	46.975	2.75e-91	275	XP_035657663.1	uridine phosphorylase 2	BFL16	9160731	9160753	47.619	9.88e-100	295
XP_030856258.1	pleckstrin homology domain-containing family G member 7-like	SPU1	24174570	24204529	g7130.t1	pleckstrin homology domain-containing family G member 7-like	POC2	11978500	12019821	43.826	3.42e-178	544	TCONS_00049559.p1	pleckstrin homology domain-containing family G member 5-like isoform X1	PFL6	37339178	37417731	37.135	5.12e-133	434	XP_035675485.1	pleckstrin homology domain-containing family G member 7-like	BFL5	12109549	12109746	41.189	1.84e-111	370
XP_030855790.1	histone deacetylase 11-like isoform X1	SPU1	24220367	24237395	g7194.t1	histone deacetylase 11-like isoform X2	POC2	13632019	13648261	68.077	2.54e-130	384	TCONS_00048237.p1	histone deacetylase 11-like isoform X1	PFL6	37466994	37485044	62.331	9.56e-169	481	XP_035676310.1	Histone deacetylase 11	BFL5	13560763	13560794	62.573	3.78e-159	453
XP_030827924.1	helicase ARIP4 isoform X1	SPU1	24247245	24271763	g7011.t1	helicase ARIP4-like	POC2	9424302	9432161	50	6.4e-116	381	TCONS_00047530.p1	helicase ARIP4 isoform X2	PFL6	12525518	12552806	53.439	0	1198	XP_035676440.1	helicase ARIP4 isoform X1	BFL5	20201572	20201582	48.173	0	1038
XP_030827881.1	voltage-dependent L-type calcium channel subunit alpha-1D-like isoform X4	SPU1	24276709	24353073	g7217.t1	voltage-dependent L-type calcium channel subunit alpha-1D-like isoform X4	POC2	14233551	14290256	64.781	0	2127	TCONS_00049669.p1	muscle calcium channel subunit alpha-1 isoform X2	PFL6	40755235	40887112	68.523	0	2051	XP_035676519.1	CACNA1C	BFL5	298006	298111	59.83	0	1721
XP_030855791.1	voltage-dependent L-type calcium channel subunit alpha-1D-like	SPU1	24408914	24415042	g7214.t1	voltage-dependent L-type calcium channel subunit alpha-1D-like	POC2	14155473	14157607	45.333	2.64e-30	105	TCONS_00049669.p1	muscle calcium channel subunit alpha-1 isoform X2	PFL6	40755235	40887112	45.631	9.56e-20	84.7	XP_035676519.1	CACNA1C	BFL5	298006	298111	43.75	1.78e-11	60.8
XP_030828248.1	mRNA-decapping enzyme 1B	SPU1	24479087	24499288	g7213.t1	mRNA-decapping enzyme 1B isoform X1	POC2	14101170	14109849	28.477	7.96e-45	165	TCONS_00048357.p1	mRNA-decapping enzyme 1B-like	PFL6	40943955	40956603	42.308	1.5e-23	100	XP_035676520.1	mRNA-decapping enzyme 1A isoform X1	BFL5	270193	270321	32.234	2.78e-22	99.8
XP_030829370.1	uncharacterized threonine-rich GPI-anchored glycoprotein PJ4664.02-like	SPU1	24515995	24538368	g3131.t1	interphotoreceptor matrix proteoglycan 2-like	POC9	12413958	12422331	29.29	1.47e-22	98.2	TCONS_00020392.p1	mucin-5AC isoform X2	PFL18	22436018	22466620	31.633	1.9e-26	112	XP_035657886.1	mucin-5AC-like isoform X1	BFL16	5755955	5756063	33.113	3.09e-10	62.4
XP_030828474.1	STRAA protein	SPU1	24545647	24556196	g3110.t1	STE20-related kinase adapter protein alpha-like	POC9	11963707	11976352	56.728	2.17e-145	420	TCONS_00020659.p1	STE20-related kinase adapter protein alpha	PFL18	32337116	32345997	50	6.67e-126	369	XP_035657346.1	STE20-related kinase adapter protein alpha isoform X1	BFL16	16734901	16734912	45.902	2.52e-110	329
XP_030829450.1	acyl-CoA 6-desaturase	SPU1	24562494	24571953	g5500.t1	fatty acid desaturase 2-like	POC6	18870963	18877519	48.804	3.8e-148	429	TCONS_00002651.p1	fatty acid desaturase 1-like isoform X1	PFL11	4125213	4144797	48.471	1.54e-154	446	XP_035694122.1	acyl-CoA 6-desaturase isoform X1	BFL12	22505497	22505706	48.864	1.67e-153	443
XP_030828802.1	guanidinoacetate N-methyltransferase	SPU1	24577353	24586406	g3288.t1	guanidinoacetate N-methyltransferase	POC9	15969887	15973076	73.362	1.06e-130	368	TCONS_00041317.p1	guanidinoacetate N-methyltransferase	Scaffold_44	885713	900617	74.123	2.45e-129	365	XP_035670432.1	guanidinoacetate N-methyltransferase	BFL3	7899489	7899669	68.122	1.72e-116	332
XP_030828878.1	gamma-aminobutyric acid receptor subunit gamma-2-like isoform X2	SPU1	24589444	24606825	g3289.t1	gamma-aminobutyric acid receptor subunit gamma-2-like isoform X2	POC9	15977653	15991683	58.656	3.01e-162	469	TCONS_00051277.p1	gamma-aminobutyric acid receptor subunit beta-like isoform X1	PFL7	4543705	4564354	51.741	2.38e-138	408	XP_035696087.1	gamma-aminobutyric acid receptor subunit beta-like isoform X2	BFL13	17313793	17313915	49.864	6.99e-113	341
XP_030855792.1	macrophage mannose receptor 1	SPU1	24610397	24657636	g3264.t1	macrophage mannose receptor 1-like isoform X1	POC9	15416339	15468581	26.757	3.05e-129	453	TCONS_00020143.p1	macrophage mannose receptor 1-like	PFL18	13303147	13345150	33.836	5.4e-152	522	XP_035669708.1	macrophage mannose receptor 1	BFL3	8610311	8610380	27.512	1.38e-133	469
XP_030855793.1	macrophage mannose receptor 1-like	SPU1	24658933	24669967	g3264.t1	macrophage mannose receptor 1-like isoform X1	POC9	15416339	15468581	31.308	3.11e-61	214	TCONS_00020142.p1	macrophage mannose receptor 1-like	PFL18	13275768	13299312	33.256	3.93e-69	237	XP_035669708.1	macrophage mannose receptor 1	BFL3	8610311	8610380	31.494	7.67e-67	231
XP_030828675.1	protein eyes shut homolog isoform X1	SPU1	24673385	24683681	g3207.t1	von Willebrand factor D and EGF domain-containing protein,Wnt inhibitory factor 1	POC9	14372169	14400421	46.715	2.26e-74	255	TCONS_00003785.p1	von Willebrand factor D and EGF domain-containing protein	PFL11	12545622	12577492	44.762	5.28e-49	185	XP_035664410.1	von Willebrand factor D and EGF domain-containing protein	NW_023365734.1	296467	296557	44.651	9.3e-47	178
XP_030855794.1	protein kinase C-binding protein NELL2-like	SPU1	24684068	24735446	g3207.t1	von Willebrand factor D and EGF domain-containing protein,Wnt inhibitory factor 1	POC9	14372169	14400421	45.783	3.54e-69	238	TCONS_00045389.p1	cartilage intermediate layer protein 1-like	PFL5	34004544	34013913	45.283	3.72e-08	56.6	XP_035657363.1	protein kinase C-binding protein NELL1-like isoform X1	BFL16	17353028	17353499	30.913	1.86e-61	211
XP_030827878.1	protein lifeguard 2-like isoform X1	SPU1	24742922	24760342	g2881.t1	protein lifeguard 2-like isoform X2	POC9	7206262	7217381	58	3.29e-108	319	TCONS_00020272.p1	protein lifeguard 1-like isoform X1	PFL18	18001628	18010602	49.008	1.14e-94	285	XP_035658444.1	protein lifeguard 1-like	BFL16	3674268	3674340	44.068	1.53e-62	199
XP_030829035.1	origin recognition complex subunit 5-like	SPU1	24764610	24780471	g6848.t1	origin recognition complex subunit 5-like	POC2	6172420	6182888	68.527	0	644	TCONS_00048994.p1	origin recognition complex subunit 5-like	PFL6	17260012	17287966	68.864	0	625	XP_035677676.1	origin recognition complex subunit 5-like	BFL5	13445090	13445206	64.091	0	600
XP_030856164.1	reelin isoform X1	SPU1	24803496	24870627	g7719.t1	reelin isoform X2	POC2	23986217	24071032	49.118	0	3234	TCONS_00048989.p1	reelin isoform X2	PFL6	17181931	17256158	48.829	0	3405	XP_035676358.1	reelin isoform X1	BFL5	13425818	13425955	46.472	0	3167
XP_001201172.2	ADP-ribosylation factor-like protein 8B	SPU1	24877010	24886820	g7769.t1	ADP-ribosylation factor-like protein 8B-A	POC2	25071809	25079494	92.513	2.14e-132	368	TCONS_00047360.p1	ADP-ribosylation factor-like protein 8B-A	PFL6	5934190	5950874	91.912	9.26e-94	269	XP_035676928.1	ADP-ribosylation factor-like protein 8B-A	BFL5	20546037	20546159	90.27	1.66e-127	356
XP_011676840.1	dipeptidyl peptidase 1-like isoform X1	SPU1	24887147	24899220	g7609.t1	dipeptidyl peptidase 1-like isoform X1	POC2	21611379	21617876	62.115	0	610	TCONS_00048707.p1	dipeptidyl peptidase 1 isoform X1	PFL6	5927169	5935087	55.919	5.53e-158	453	XP_035673693.1	dipeptidyl peptidase 1	BFL4	18535460	18535625	55.246	0	528
XP_030855795.1	glycine-rich cell wall structural protein 1.0-like	SPU1	24901301	24904992
XP_789985.4	transmembrane protein 168-like	SPU1	24911965	24916534	g7755.t1	transmembrane protein 168-like	POC2	24852320	24853594	50.236	3.22e-147	434	TCONS_00048320.p1	transmembrane protein 168	PFL6	39134527	39142713	50.647	0	717	XP_035675804.1	transmembrane protein 168 isoform X3	BFL5	4503607	4504874	39.943	0	570
XP_030828796.1	cytochrome P450 3A24-like	SPU1	24922769	24943587	g2024.t1	cytochrome P450 3A24-like	POC4	11346815	11359623	42.692	1.91e-155	452	TCONS_00046648.p1	cytochrome P450 3A24-like	PFL5	39547316	39562565	41.221	2.41e-147	433	XP_035678196.1	cytochrome P450 3A8-like	BFL6	16842962	16843035	37.761	8.78e-115	349
XP_030855796.1	galanin receptor type 1-like	SPU1	24961193	24962227	g5460.t1	nociceptin receptor-like	POC6	18129072	18130127	32.044	1.23e-21	91.7	TCONS_00022276.p1	galanin receptor type 2-like	PFL19	15756297	15772435	34.899	1.27e-23	99.4
XP_030855798.1	alpha-N-acetylglucosaminidase-like	SPU1	24978560	24989608	g20609.t1	alpha-N-acetylglucosaminidase-like	POC13	6804247	6818718	55.525	0	812	TCONS_00054078.p1	alpha-N-acetylglucosaminidase-like	PFL8	19076234	19097823	52.918	0	833	XP_035699107.1	alpha-N-acetylglucosaminidase isoform X1	BFL15	14128212	14128290	51.075	0	789
XP_030855799.1	rhodopsin, GQ-coupled-like	SPU1	24996793	24997821	g12272.t1	5-hydroxytryptamine receptor 4-like	POC18	2372356	2373576	30.484	6.61e-57	189	TCONS_00026280.p1	histamine H2 receptor	PFL20	13496322	13497390	28.525	3.92e-21	93.2	XP_035660529.1	melatonin receptor type 1B-A-like	BFL18	10445621	10445938	26.364	1.66e-19	88.6
XP_793662.1	succinate-semialdehyde dehydrogenase, mitochondrial-like	SPU1	25002587	25012183	g7689.t1	succinate-semialdehyde dehydrogenase, mitochondrial isoform X1	POC2	23395375	23405880	57.233	0	549	TCONS_00049003.p1	succinate-semialdehyde dehydrogenase, mitochondrial	PFL6	17862353	17874886	55.785	0	545	XP_035671039.1	succinate-semialdehyde dehydrogenase, mitochondrial-like isoform X2	BFL3	9191678	9191777	54.678	3.15e-131	393
XP_030827901.1	succinate-semialdehyde dehydrogenase, mitochondrial-like	SPU1	25021461	25055762	g7689.t1	succinate-semialdehyde dehydrogenase, mitochondrial isoform X1	POC2	23395375	23405880	64.358	0	653	TCONS_00049003.p1	succinate-semialdehyde dehydrogenase, mitochondrial	PFL6	17862353	17874886	61.429	0	615	XP_035671039.1	succinate-semialdehyde dehydrogenase, mitochondrial-like isoform X2	BFL3	9191678	9191777	58.442	6.13e-158	464
XP_011669347.2	general transcription factor 3C polypeptide 6-like	SPU1	25055299	25061284	g7688.t1	general transcription factor 3C polypeptide 6-like	POC2	23384978	23389876	35.088	6.07e-20	79	TCONS_00048910.p1	general transcription factor 3C polypeptide 6 isoform X2	PFL6	14281614	14289747	45.455	5.83e-24	90.9	XP_035686503.1	TF3C6 factor	BFL9	5325558	5325730	44.681	1.37e-20	82.8
XP_030828314.1	splicing factor 45-like	SPU1	25063579	25073911	g7687.t1	splicing factor 45-like	POC2	23372361	23381053	43.233	6.59e-41	152	TCONS_00048438.p1	splicing factor 45 isoform X1	PFL6	43293946	43311425	47.458	5.66e-85	274	XP_035676738.1	splicing factor 45-like isoform X1	BFL5	20510291	20510363	45.946	5.43e-66	224
XP_011669349.2	RPP14 protein	SPU1	25073990	25078202	g7180.t1	ribonuclease P protein subunit p14	POC2	13397653	13400570	38.043	3.25e-16	68.6	TCONS_00049727.p1	ribonuclease P protein subunit p14	PFL6	43285026	43292487	41.573	1.71e-19	77.4	XP_035676454.1	ribonuclease P protein subunit p14	BFL5	20509298	20509353	38.372	3.35e-19	76.6
XP_030828251.1	cyclin-Q isoform X3	SPU1	25078547	25084942	g7686.t1	cyclin-related protein FAM58A-like	POC2	23365672	23368598	65.086	1.14e-118	338	TCONS_00048434.p1	cyclin-Q isoform X1	PFL6	43282800	43287338	51.364	4.26e-82	246	XP_035676452.1	cyclin-related protein FAM58A-like	BFL5	20504620	20504634	55.204	1.89e-93	275
XP_011669346.1	POC1 centriolar protein homolog A-like isoform X1	SPU1	25084966	25110854	g7179.t1	POC1 centriolar protein homolog A-like	POC2	13375588	13397119	76.407	0	728	TCONS_00049726.p1	POC1 centriolar protein homolog A-like isoform X1	PFL6	43266260	43282814	75.46	0	767	XP_035676447.1	POC1 centriolar protein homolog A-like isoform X1	BFL5	20504440	20504454	72.301	0	696
XP_030855749.1	dual specificity protein phosphatase 7	SPU1	25122173	25145824	g7178.t1	dual specificity protein phosphatase 7	POC2	13327459	13350173	60.199	1.29e-168	476	TCONS_00049725.p1	dual specificity protein phosphatase 7-like	PFL6	43228496	43234410	56.598	7.98e-127	370	XP_035676342.1	dual specificity protein phosphatase 7	BFL5	20461512	20461866	49.693	2.33e-93	285
XP_011669344.1	uncharacterized protein LOC105440631	SPU1	25199811	25204108
XP_781565.2	abl interactor 2-like	SPU1	25227000	25242663	g2744.t1	abl interactor 2-like	POC9	4145612	4153731	65.385	1.68e-87	275	TCONS_00019301.p1	abl interactor 1-like	PFL18	18071591	18093365	57.983	3.31e-80	258	XP_035657919.1	ABI2	BFL16	5678699	5678839	63.75	5.6e-66	220
XP_030828444.1	carbohydrate sulfotransferase 11-like	SPU1	25258916	25265347	g2633.t1	carbohydrate sulfotransferase 11-like	POC9	1956043	1961857	42.612	9.27e-69	221	TCONS_00049527.p1	carbohydrate sulfotransferase 8-like	PFL6	35809216	35812934	37.358	1.85e-48	168	XP_035680950.1	carbohydrate sulfotransferase 14	BFL7	2083448	2083714	31.373	1.6e-39	144
XP_030828445.1	carbohydrate sulfotransferase 11-like	SPU1	25264344	25271064	g2633.t1	carbohydrate sulfotransferase 11-like	POC9	1956043	1961857	36.076	3.44e-46	160	TCONS_00049527.p1	carbohydrate sulfotransferase 8-like	PFL6	35809216	35812934	36.207	7.38e-47	162	XP_035680950.1	carbohydrate sulfotransferase 14	BFL7	2083448	2083714	30.233	7.08e-27	108
XP_011682557.2	carbohydrate sulfotransferase 11-like	SPU1	25276516	25323594	g2633.t1	carbohydrate sulfotransferase 11-like	POC9	1956043	1961857	44.245	1.81e-77	243	TCONS_00053969.p1	carbohydrate sulfotransferase 11-like	PFL8	15208236	15208932	41.224	3.06e-53	176	XP_035675463.1	CHSTB sulfotransferase	BFL5	15043903	15044047	35.959	3.8e-48	167
XP_030828866.1	centrin-3	SPU1	25327016	25334433	g2555.t1	centrin-3	POC9	728105	734243	81.437	6.12e-98	279	TCONS_00051707.p1	centrin-3 isoform X2	PFL7	25484855	25485358	83.234	1.07e-100	286	XP_035669711.1	centrin-3	BFL3	13889959	13889975	81.437	1.2e-96	276
XP_030829209.1	zinc finger protein 280D	SPU1	25338186	25352775	g2554.t1	zinc finger protein 280C-like	POC9	720084	722621	28.655	3.06e-54	200	TCONS_00031918.p1	zinc finger protein 280D-like	PFL23	19799412	19822919	35.747	6.86e-45	174	XP_035668961.1	zinc finger protein 280D isoform X2	BFL3	2821204	2821229	30.622	3.67e-30	127
XP_030829211.1	protein LMBR1L-like	SPU1	25367814	25391232	g2750.t1	protein LMBR1L-like	POC9	4243358	4251546	66.462	0	616	TCONS_00020442.p1	protein LMBR1L isoform X1	PFL18	24120315	24144587	62.5	0	582	XP_035657915.1	protein LMBR1L-like isoform X2	BFL16	5708613	5708684	55.976	2.54e-180	516
XP_011675818.2	glucose-6-phosphatase 2-like	SPU1	25397980	25404728	g2749.t1	glucose-6-phosphatase 2-like	POC9	4229512	4236272	42.025	1.03e-90	275	TCONS_00019431.p1	glucose-6-phosphatase 2	PFL18	24092642	24111841	39.143	1.6e-90	275	XP_035657926.1	glucose-6-phosphatase 3-like	BFL16	5732628	5732860	34.078	9.48e-63	204
XP_030828661.1	FAST kinase domain-containing protein 1, mitochondrial	SPU1	25410287	25418437	g2550.t1	FAST kinase domain-containing protein 1, mitochondrial-like	POC9	623621	630085	42.482	0	766	TCONS_00020337.p1	FAST kinase domain-containing protein 1, mitochondrial	PFL18	20384167	20392654	33.374	4.02e-152	473	XP_035683712.1	FAST kinase domain-containing protein 1, mitochondrial isoform X1	BFL8	15721044	15723093	26.643	9.83e-79	275
XP_030828433.1	protogenin B-like	SPU1	25428296	25443532	g2549.t1	protogenin B-like	POC9	605173	613085	40	2.08e-24	106	TCONS_00020739.p1	immunoglobulin superfamily DCC subclass member 4-like	PFL18	35518660	35524632	31.122	2.35e-18	88.2	XP_035670310.1	protogenin A	BFL3	14783405	14783471	28.571	4.73e-14	75.1
XP_030828432.1	protogenin B	SPU1	25443491	25496333	g2548.t1	immunoglobulin superfamily DCC subclass member 4 isoform X1	POC9	575716	595432	34.974	5.54e-83	276	TCONS_00020268.p1	Immunoglobulin superfamily DCC subclass member 4	PFL18	17663371	17817621	30.325	4.6e-89	303	XP_035670310.1	protogenin A	BFL3	14783405	14783471	30.303	6e-86	299
XP_030829126.1	thiamin pyrophosphokinase 1-like	SPU1	25505406	25514258	g3023.t1	thiamin pyrophosphokinase 1-like	POC9	9973867	9975791	65.6	6.96e-59	184	TCONS_00020030.p1	thiamin pyrophosphokinase 1 isoform X6	PFL18	8234422	8247966	48.927	7.06e-83	250	XP_035658505.1	thiamin pyrophosphokinase 1 isoform X2	BFL16	11016734	11016739	52.344	6.92e-43	143
XP_030829322.1	protein SSUH2 homolog isoform X1	SPU1	25524151	25543767	g7548.t1	protein SSUH2 homolog isoform X1	POC2	20478733	20493472	54.466	4.47e-166	475	TCONS_00049475.p1	protein SSUH2 homolog isoform X1	PFL6	34492447	34556215	55.95	4.06e-172	493	XP_035676540.1	protein SSUH2 homolog isoform X1	BFL5	14330547	14330584	60	1.72e-151	439
XP_030829327.1	neuronal cell adhesion molecule-like isoform X1	SPU1	25551568	25624683	g7177.t1	neuronal cell adhesion molecule-like isoform X3	POC2	13227836	13260644	33.824	1.31e-103	357	TCONS_00049717.p1	neuroglian-like isoform X4	PFL6	42971910	43022090	36.296	4.51e-133	441	XP_035675624.1	neuronal cell adhesion molecule-like isoform X1	BFL5	22580316	22580415	31.132	2.49e-93	329
XP_030829406.1	neuronal cell adhesion molecule-like isoform X1	SPU1	25629388	25722215	g7177.t1	neuronal cell adhesion molecule-like isoform X3	POC2	13227836	13260644	33.15	2.2e-111	386	TCONS_00049717.p1	neuroglian-like isoform X4	PFL6	42971910	43022090	33.801	8.45e-134	454	XP_035675624.1	neuronal cell adhesion molecule-like isoform X1	BFL5	22580316	22580415	28.107	3.93e-104	367
XP_030828559.1	neuronal cell adhesion molecule-like isoform X1	SPU1	25730414	25895371	g7177.t1	neuronal cell adhesion molecule-like isoform X3	POC2	13227836	13260644	37.151	0	675	TCONS_00049717.p1	neuroglian-like isoform X4	PFL6	42971910	43022090	35.276	0	667	XP_035675624.1	neuronal cell adhesion molecule-like isoform X1	BFL5	22580316	22580415	31.605	1.97e-155	503
XP_030828562.1	Hypothetical predicted protein	SPU1	25748418	25752008	g16979.t1	connexin 27.5	POC12	8132026	8134428	34.422	1.85e-152	465	TCONS_00009413.p1	zinc finger protein 862-like	PFL13	39495799	39497529	25.543	2.75e-07	54.3
XP_030829441.1	ubiquitin-conjugating enzyme E2 H	SPU1	25948496	25981539	g7663.t1	ubiquitin-conjugating enzyme E2 H	POC2	22924124	22930598	86.029	8.16e-77	226	TCONS_00047218.p1	ubiquitin-conjugating enzyme E2 H	PFL6	906981	940411	83.824	9.34e-79	231	XP_035675713.1	ubiquitin-conjugating enzyme E2 H isoform X1	BFL5	18457472	18457524	80.255	5.95e-89	258
XP_030827927.1	nuclear-interacting partner of ALK-like	SPU1	25984806	25996294	g7664.t1	nuclear-interacting partner of ALK-like	POC2	22954634	22964735	41.509	1.33e-76	243	TCONS_00047217.p1	nuclear-interacting partner of ALK	PFL6	835055	872345	29.317	5.08e-21	94.7
XP_030827926.1	kelch domain-containing protein 10-like isoform X2	SPU1	25996398	26013200	g7650.t1	KLD10 protein	POC2	22439046	22446180	47.558	1.59e-127	372	TCONS_00048553.p1	kelch domain-containing protein 10 isoform X1	PFL6	778878	834931	47.354	2.98e-124	365	XP_035678052.1	kelch domain-containing protein 10 isoform X2	BFL5	18456788	18456929	35.61	7.54e-80	251
XP_030856083.1	glutamate receptor-interacting protein 2-like isoform X1	SPU1	26025264	26083669	g7656.t1	glutamate receptor-interacting protein 1-like isoform X2	POC2	22575751	22603785	54.027	0	604	TCONS_00047505.p1	glutamate receptor-interacting protein 1 isoform X8	PFL6	11588203	11616525	46.056	0	869	XP_035677609.1	glutamate receptor-interacting protein 1 isoform X2	BFL5	9129441	9129483	43.814	4.65e-163	512
XP_030829477.1	Ninjurin-2 like protein	SPU1	26098487	26119621	g7655.t1	NINJ1 protein	POC2	22548503	22558876	60.927	5.11e-60	192	TCONS_00047783.p1	ninjurin-1 isoform X1	PFL6	21470826	21506555	50	5.42e-41	142	XP_035660004.1	ninjurin-2-like isoform X4	BFL17	2487396	2487806	39.837	2.21e-23	97.4
XP_030828639.1	uncharacterized protein LOC115919309	SPU1	26134499	26141776
XP_792811.3	ubiquitin-like modifier-activating enzyme ATG7	SPU1	26182206	26198804	g6705.t1	ubiquitin-like modifier-activating enzyme ATG7	POC2	3376714	3394832	65.508	0	969	TCONS_00048395.p1	ubiquitin-like modifier-activating enzyme ATG7	PFL6	42052687	42077662	59.034	0	872	XP_035675869.1	ubiquitin-like modifier-activating enzyme ATG7	BFL5	6715224	6715377	62.36	0	913
XP_792832.2	actin-related protein 2/3 complex subunit 4	SPU1	26199364	26214094	g6971.t1	actin-related protein 2/3 complex subunit 4	POC2	8826181	8831490	90.303	3.32e-108	306	TCONS_00047757.p1	actin-related protein 2/3 complex subunit 4	PFL6	20821567	20834109	88.69	1.26e-110	312	XP_035676372.1	actin-related protein 2/3 complex subunit 4	BFL5	10439357	10439359	88.69	4.94e-109	308
XP_011660809.2	endonuclease 8-like 2	SPU1	26214979	26218101									TCONS_00049732.p1	endonuclease 8-like 2	PFL6	43320290	43320982	45.267	1.34e-64	209	XP_035675683.1	endonuclease 8-like 2	BFL5	17181740	17182390	42.154	3.72e-82	260
XP_800800.1	high mobility group protein HMGI-C	SPU1	26226826	26242174
XP_011670713.2	small integral membrane protein 29-like	SPU1	26248992	26254282	g7685.t1	small integral membrane protein 29-like	POC2	23352588	23359628	56.818	5.85e-25	100	TCONS_00047598.p1	uncharacterized protein LOC110989755	PFL6	15671590	15675786	45.833	1.03e-18	83.2	XP_035675872.1	uncharacterized protein LOC118415395 isoform X1	BFL5	12460010	12460094	47.143	9.01e-10	58.9
XP_030828754.1	transmembrane protein 43-like	SPU1	26256897	26265479	g7527.t1	transmembrane protein 43-like	POC2	20097216	20119725	44.988	2.07e-124	365	TCONS_00047563.p1	transmembrane protein 43-like	PFL6	14233575	14264337	35.531	1.52e-47	165	XP_035677912.1	transmembrane protein 43-like	BFL5	9654962	9654976	37.857	2.55e-85	266
XP_030828080.1	uncharacterized protein LOC115918275	SPU1	26269155	26276662	g7528.t1	uncharacterized protein LOC117306857	POC2	20125596	20130464	50.661	3.69e-70	213	TCONS_00048909.p1	PREDICTED: uncharacterized protein LOC100377244	PFL6	14270422	14276867	43.882	2.07e-59	187	XP_035677506.1	amyloid beta A4 protein-binding family B member	BFL5	29286863	29286995	45.062	7.03e-40	137
XP_030855800.1	sulfate transporter-like isoform X1	SPU1	26289077	26319465	g6881.t1	solute carrier family 26 member 6-like isoform X1	POC2	6865881	6883317	37.037	7.93e-72	250	TCONS_00047386.p1	sulfate transporter-like isoform X1	PFL6	6955897	6984505	35.178	8.66e-156	476	XP_035676493.1	solute carrier family 26 member 6-like isoform X1	BFL5	6648803	6649157	35.185	8.1e-135	422
XP_030828707.1	sulfate transporter-like	SPU1	26322924	26345289	g6881.t1	solute carrier family 26 member 6-like isoform X1	POC2	6865881	6883317	36.477	3.5e-122	381	TCONS_00047386.p1	sulfate transporter-like isoform X1	PFL6	6955897	6984505	39.044	3.8e-174	518	XP_035676493.1	solute carrier family 26 member 6-like isoform X1	BFL5	6648803	6649157	35.705	8.66e-153	463
XP_030829136.1	solute carrier family 26 member 6	SPU1	26348166	26377679	g6881.t1	solute carrier family 26 member 6-like isoform X1	POC2	6865881	6883317	36.214	4.12e-123	385	TCONS_00047386.p1	sulfate transporter-like isoform X1	PFL6	6955897	6984505	39.418	9.48e-177	526	XP_035676493.1	solute carrier family 26 member 6-like isoform X1	BFL5	6648803	6649157	38.627	1.27e-158	479
XP_001192880.2	arginine-binding periplasmic protein-like isoform X1	SPU1	26379968	26388950	g7026.t1	arginine-binding periplasmic protein-like isoform X1	POC2	9654398	9671932	44.781	5.43e-92	276	TCONS_00027783.p1	arginine-binding periplasmic protein-like isoform X2	PFL20	35314795	35360069	45.833	1.38e-89	271	XP_035688684.1	uncharacterized protein LOC118424251	BFL10	14510900	14511189	36.585	8.49e-67	213
XP_030856104.1	general transcription factor 3C polypeptide 1-like	SPU1	26391671	26428457	g7668.t1	General transcription factor 3C polypeptide 1	POC2	22993760	23012652	26.423	3.77e-50	196	TCONS_00049656.p1	general transcription factor 3C polypeptide 1	PFL6	40393976	40419647	27.91	6.02e-78	287	XP_035676433.1	general transcription factor 3C polypeptide 1 isoform X2	BFL5	20173246	20173297	25.495	8.5e-113	398
XP_030855756.1	uncharacterized protein LOC100890452 isoform X2	SPU1	26428698	26439906
XP_030855758.1	F-box DNA helicase 1-like	SPU1	26441938	26465904	g6740.t1	F-box DNA helicase 1-like	POC2	4185800	4223498	34.028	5.46e-72	263	TCONS_00048348.p1	F-box DNA helicase 1-like	PFL6	40342803	40364617	37.862	0	572	XP_035677941.1	F-box DNA helicase 1-like	BFL5	10126940	10128289	39.415	1.82e-179	565
XP_011668745.1	ankyrin repeat domain-containing protein 16-like	SPU1	26466113	26472307	g6742.t1	ankyrin repeat domain-containing protein 16-like	POC2	4240657	4246983	55.352	9.9e-126	364	TCONS_00048082.p1	ankyrin repeat domain-containing protein 16-like	PFL6	31648494	31652987	51.351	2.06e-125	365	XP_035673819.1	ankyrin repeat domain-containing protein 16	BFL4	33049587	33049879	47.645	1.67e-121	355
XP_030856237.1	transmembrane protease serine 3	SPU1	26473933	26507606	g11807.t1	XP_022083409.1 enteropeptidase-like	POC14	10011732	10017217	41.975	1.18e-54	194	TCONS_00017420.p1	atrial natriuretic peptide-converting enzyme isoform X2	PFL17	23125925	23178062	28.223	1.72e-44	179	XP_035659005.1	suppressor of tumorigenicity 14 protein homolog	BFL17	10098746	10098796	39.608	4.53e-42	168
XP_794320.3	ras-related protein Rab-43-like	SPU1	26511480	26519722	g7266.t1	ras-related protein Rab-43-like	POC2	15282427	15286218	77.723	1.86e-120	340	TCONS_00049222.p1	ras-related protein Rab-43-like	PFL6	24349641	24366843	75.369	1.42e-114	326	XP_035676926.1	ras-related protein Rab-43-like	BFL5	20523173	20523382	61.86	2.23e-92	270
XP_794342.3	haloacid dehalogenase-like hydrolase domain-containing 5	SPU1	26520603	26535720	g7267.t1	haloacid dehalogenase-like hydrolase domain-containing 5	POC2	15296595	15300109	54.574	8.57e-114	337	TCONS_00047866.p1	haloacid dehalogenase-like hydrolase domain-containing 5	PFL6	24306539	24335979	54.502	8.31e-157	451	XP_035675408.1	haloacid dehalogenase-like hydrolase domain-containing 5	BFL5	11211604	11211714	50.948	3.19e-142	414
XP_011675546.2	pre-mRNA-splicing factor ISY1 homolog	SPU1	26538417	26546656	g7269.t1	pre-mRNA-splicing factor ISY1 homolog	POC2	15309844	15314437	79.577	4.98e-163	453	TCONS_00047865.p1	pre-mRNA-splicing factor ISY1 homolog	PFL6	24287024	24303231	76.895	3.78e-153	429	XP_035677871.1	pre-mRNA-splicing factor ISY1 homolog	BFL5	11201762	11201874	72.632	2.4e-146	411
XP_030856046.1	U3 small nucleolar ribonucleoprotein protein IMP4	SPU1	26546706	26561407	g7272.t1	U3 small nucleolar ribonucleoprotein protein IMP4	POC2	15325148	15333560	83.333	0	516	TCONS_00049219.p1	U3 small nucleolar ribonucleoprotein protein IMP4-like	PFL6	24272251	24287163	75.887	1.2e-162	454	XP_035677141.1	U3 small nucleolar ribonucleoprotein protein IMP4-like	BFL5	11195560	11195701	73.214	1.18e-157	441
XP_030856045.1	dentin sialophosphoprotein-like	SPU1	26560781	26571294	g7273.t1	fibrous sheath CABYR-binding protein-like	POC2	15341429	15342934	54.023	2.08e-43	160	TCONS_00047862.p1	DNA ligase 1-like	PFL6	24208559	24260212	47.287	1.56e-33	128	XP_035675675.1	dentin sialophosphoprotein-like	BFL5	18569993	18571102	32.787	1.58e-14	75.1
XP_030827799.1	cellular nucleic acid-binding protein-like isoform X1	SPU1	26574882	26588861	g7315.t1	DNA-binding protein HEXBP-like	POC2	16135720	16140299	30.29	3.67e-25	97.4	TCONS_00054170.p1	vasa-like protein	PFL8	23700117	23721204	28.163	4.65e-13	68.2	XP_035675959.1	cellular nucleic acid-binding protein-like isoform X2	BFL5	18576185	18576338	34.272	7.02e-25	97.4
XP_030856073.1	peroxisome assembly protein 26	SPU1	26598792	26605360	g7025.t1	peroxisome assembly protein 26	POC2	9642529	9646313	35.202	1.22e-61	198	TCONS_00047859.p1	peroxisome assembly protein 26	PFL6	24186531	24197991	28.522	5.5e-32	120	XP_035675953.1	peroxisome assembly protein 26	BFL5	18590934	18591070	26.423	1.76e-21	92
XP_030856075.1	F-actin-capping protein subunit alpha-2-like	SPU1	26605437	26618879	g7024.t1	F-actin-capping protein subunit alpha	POC2	9632736	9641086	52.191	7.53e-93	275	TCONS_00049210.p1	F-actin-capping protein subunit alpha	PFL6	24171275	24186319	57.746	1.71e-121	349	XP_035675676.1	F-actin-capping protein subunit alpha-1-like	BFL5	18551888	18552079	57.857	3.75e-114	332
XP_030829031.1	TBC1 domain family member 25	SPU1	26624906	26642940	g6786.t1	TBC1 domain family member 25-like	POC2	4944814	4950534	69.159	0	613	TCONS_00049209.p1	TBC1 domain family member 25	PFL6	24135168	24160656	47.36	1.91e-165	495	XP_035675998.1	TBC1 domain family member 25	BFL5	18534802	18534855	51.562	2.75e-157	472
XP_003731348.1	UPF0691 protein C9orf116 homolog	SPU1	26644323	26649109	g6785.t1	UPF0691 protein C9orf116 homolog	POC2	4930090	4934546	63.095	4.5e-35	117	TCONS_00047854.p1	UPF0691 protein C9orf116 homolog	PFL6	23987539	23990599	50.435	5.81e-33	113	XP_035658307.1	UPF0691 protein C9orf116 homolog	BFL16	3134894	3135343	52.874	3.4e-24	90.5
XP_030829033.1	nicolin-1-like isoform X1	SPU1	26649203	26656009	g6784.t1	nicolin-1-like isoform X2	POC2	4921313	4929447	45.413	2.76e-65	201	TCONS_00049203.p1	nicolin-1-like isoform X1	PFL6	23979014	23987099	43.636	1.14e-64	200	XP_035675678.1	nicolin-1-like isoform X1	BFL5	18552466	18552594	41.702	3.36e-54	173
XP_030856166.1	uncharacterized protein LOC105441991	SPU1	26657111	26662614
XP_030828035.1	tumor necrosis factor receptor superfamily member 10B-like isoform X1	SPU1	26665038	26689319
XP_030828064.1	putative helicase MOV-10	SPU1	26697771	26719089	g7416.t1	putative helicase MOV-10	POC2	17883399	17900220	47.624	0	981	TCONS_00047619.p1	putative helicase MOV-10 isoform X3	PFL6	16854449	16884881	45.104	0	845	XP_035676776.1	putative helicase MOV-10	BFL5	23311027	23311108	49.029	0	756
XP_030827957.1	putative helicase MOV-10	SPU1	26725952	26769757	g7416.t1	putative helicase MOV-10	POC2	17883399	17900220	47.59	0	923	TCONS_00047619.p1	putative helicase MOV-10 isoform X3	PFL6	16854449	16884881	44.576	0	812	XP_035676776.1	putative helicase MOV-10	BFL5	23311027	23311108	49.81	0	744
XP_030855772.1	putative helicase MOV-10	SPU1	26777963	26822058	g7416.t1	putative helicase MOV-10	POC2	17883399	17900220	46.77	0	939	TCONS_00047619.p1	putative helicase MOV-10 isoform X3	PFL6	16854449	16884881	43.97	0	828	XP_035676776.1	putative helicase MOV-10	BFL5	23311027	23311108	48.846	0	746
XP_030855770.1	condensin-2 complex subunit G2-like	SPU1	26823213	26843224	g3000.t1	condensin-2 complex subunit G2-like	POC9	9409348	9428177	47.748	0	1093	TCONS_00020183.p1	condensin-2 complex subunit G2-like	PFL18	15165611	15191566	40.033	0	875	XP_035670930.1	condensin-2 complex subunit G2-like	BFL3	13210046	13210159	36.683	0	720
XP_003729436.1	aspartyl aminopeptidase	SPU1	26845622	26861886	g3003.t1	aspartyl aminopeptidase-like isoform X1	POC9	9595409	9616150	53.254	2.6e-177	522	TCONS_00019225.p1	aspartyl aminopeptidase-like isoform X1	PFL18	15192051	15217233	59.787	0	588	XP_035683310.1	aspartyl aminopeptidase-like isoform X1	BFL8	657554	657583	59.914	0	598
XP_011664163.2	F-box/LRR-repeat protein 2-like	SPU1	26874885	26888207	g2727.t1	PFX15174.1 F-box/LRR-repeat protein 2	POC9	3913575	3924166	37.091	3.95e-54	204	TCONS_00022429.p1	F-box/LRR-repeat protein 2	PFL19	20733705	20756548	42.021	9.48e-91	304	XP_035669018.1	F-box/LRR-repeat protein 2-like	BFL3	3427517	3427528	41.753	8.03e-84	296
XP_030827963.1	ATP-binding cassette sub-family B member 9-like	SPU1	26888950	26900236	g4308.t1	ATP-binding cassette sub-family B member 9-like	POC7	14699190	14712314	50.482	0	645	TCONS_00006052.p1	ATP-binding cassette sub-family B member 9	PFL12	6112086	6138820	47.914	0	692	XP_035689924.1	ATP-binding cassette sub-family B member 9-like	BFL11	12597365	12598013	44.862	0	651
XP_030827964.1	ATP-binding cassette sub-family B member 9 isoform X1	SPU1	26904573	26934464	g4308.t1	ATP-binding cassette sub-family B member 9-like	POC7	14699190	14712314	55.466	0	722	TCONS_00006052.p1	ATP-binding cassette sub-family B member 9	PFL12	6112086	6138820	51.995	0	775	XP_035689924.1	ATP-binding cassette sub-family B member 9-like	BFL11	12597365	12598013	48.817	0	741
XP_030856089.1	Hypothetical predicted protein	SPU1	26970930	26973508	g7367.t1	uncharacterized protein LOC117297709	POC2	17088057	17096430	38.107	1.1e-92	290	TCONS_00049753.p1	PREDICTED: uncharacterized protein LOC102809377	PFL6	44268781	44271438	45.269	2.48e-122	369	XP_035660814.1	uncharacterized protein LOC118405422	BFL18	12782471	12788269	41.117	6.09e-90	296
XP_030855801.1	uncharacterized protein LOC100890321	SPU1	26973452	26983640	g10283.t1	uncharacterized protein LOC117305625	POC5	1119343	1123454	39.177	0	781	TCONS_00050389.p1	PREDICTED: uncharacterized protein LOC102809722	PFL7	15947014	15951576	31.571	5.05e-180	578	XP_035698783.1	uncharacterized protein LOC118431648	BFL15	20180297	20186266	29.275	5.47e-168	554
XP_011661454.2	uncharacterized protein LOC763434	SPU1	26977828	26980593	g17547.t1	hypothetical protein BSL78_01610	POC12	13431732	13433278	34.752	5.23e-39	140	TCONS_00051937.p3	uncharacterized protein LOC115919472	PFL7	35004678	35010150	36.786	1.14e-46	161	XP_035662311.1	Solute carrier organic anion transporter family member 1A5	BFL19	2090053	2090098	29.032	6.93e-08	54.7
XP_030856122.1	uncharacterized protein LOC105438640	SPU1	27004339	27013837	g10283.t1	uncharacterized protein LOC117305625	POC5	1119343	1123454	32.288	1.62e-166	540	TCONS_00032247.p1	hypothetical protein PFLUV_G00214140	PFL23	4852928	4859126	47.462	0	1622	XP_035698783.1	uncharacterized protein LOC118431648	BFL15	20180297	20186266	34.396	0	1140
XP_030855802.1	protein SPO16 homolog	SPU1	27014501	27016393									TCONS_00019650.p1	hypothetical protein BRAFLDRAFT_74753	PFL18	33568080	33574201	46.405	1.93e-44	148	XP_035657716.1	protein SPO16 homolog	BFL16	8057548	8057662	48.344	8.52e-49	159
XP_003728171.1	NADH dehydrogenase [ubiquinone] 1 alpha subcomplex subunit 8	SPU1	27019158	27023470									TCONS_00020161.p1	HSPB1-associated protein 1	PFL18	14143783	14153452	65.68	5.61e-76	238	XP_035668395.1	NADH dehydrogenase [ubiquinone] 1 alpha subcomplex subunit 8	BFL3	18361325	18361447	56.069	2.72e-65	197
XP_030828221.1	dynein heavy chain 6, axonemal-like isoform X1	SPU1	27025732	27084946	g3195.t1	dynein heavy chain 6, axonemal-like isoform X2	POC9	14149441	14200444	77.79	0	4303	TCONS_00019230.p1	dynein heavy chain 6, axonemal-like isoform X1	PFL18	15448771	15508230	75.383	0	6670	XP_035670913.1	dynein heavy chain 6, axonemal-like isoform X2	BFL3	13243976	13244106	73.13	0	3598
XP_030828817.1	Ig-like V-type domain-containing protein FAM187A	SPU1	27087329	27092663	g3323.t1	Ig-like V-type domain-containing protein FAM187A	POC9	16838469	16851931	32.895	1.32e-34	125	TCONS_00045700.p1	Ig-like V-type domain-containing protein FAM187A	PFL5	47277512	47287858	33.778	4.46e-40	146	XP_035680329.1	Ig-like V-type domain-containing protein FAM187A	BFL6	9646159	9646481	28.111	3.6e-24	99.4
XP_030828815.1	uncharacterized threonine-rich GPI-anchored glycoprotein PJ4664.02-like	SPU1	27092828	27111932	g3099.t1	uncharacterized threonine-rich GPI-anchored glycoprotein PJ4664.02-like	POC9	11654797	11663999	32.319	1.38e-57	218	TCONS_00022843.p1	protocadherin Fat 4-like	PFL19	34164109	34199559	24.766	1.28e-09	63.5	XP_035673390.1	mucin-5AC-like isoform X2	BFL4	11185848	11185926	27.602	2.87e-12	72
XP_011679773.2	atrial natriuretic peptide receptor 1-like	SPU1	27149357	27197027	g3272.t1	atrial natriuretic peptide receptor 1-like	POC9	15654251	15676218	50.396	0	964	TCONS_00020728.p1	atrial natriuretic peptide receptor 1-like	PFL18	34884834	35059724	47.81	0	958	XP_035665611.1	atrial natriuretic peptide receptor 1	BFL2	18330593	18331259	44.995	0	840
XP_030828145.1	neurogenic locus notch homolog protein 1	SPU1	27205424	27239844	g2851.t1	fibropellin-1-like	POC9	6440541	6457711	27.381	8.79e-79	283	TCONS_00012457.p1	fibrillin-2 isoform X7	PFL15	8854722	8892306	27.859	3.05e-72	265	XP_035661730.1	fibrillin-2 isoform X16	BFL18	3005336	3005362	27.399	1.51e-72	266
XP_030828915.1	atrial natriuretic peptide receptor 1-like	SPU1	27256074	27278342	g3272.t1	atrial natriuretic peptide receptor 1-like	POC9	15654251	15676218	55.583	0	906	TCONS_00020728.p1	atrial natriuretic peptide receptor 1-like	PFL18	34884834	35059724	54.678	0	920	XP_035665611.1	atrial natriuretic peptide receptor 1	BFL2	18330593	18331259	49.693	0	795
XP_030856311.1	neurogenic locus notch homolog protein 1-like	SPU1	27289006	27320752	g20961.t1	neurogenic locus notch homolog protein 1-like	POC13	14133441	14164219	44.647	0	1140	TCONS_00019216.p1	fibrillin-2-like isoform X1	PFL18	14535955	14589796	45.827	0	1255	XP_035661730.1	fibrillin-2 isoform X16	BFL18	3005336	3005362	48.255	0	1224
XP_030828266.1	fibrillin-1	SPU1	27330206	27358903	g20961.t1	neurogenic locus notch homolog protein 1-like	POC13	14133441	14164219	45.096	0	2334	TCONS_00019216.p1	fibrillin-2-like isoform X1	PFL18	14535955	14589796	51.993	0	2904	XP_035661730.1	fibrillin-2 isoform X16	BFL18	3005336	3005362	50.15	0	2891
XP_780602.4	fibropellin-1-like	SPU1	27369279	27396320	g2851.t1	fibropellin-1-like	POC9	6440541	6457711	41.588	0	828	TCONS_00013770.p1	fibropellin-1-like isoform X1	PFL15	13207378	13233993	46.875	0	799	XP_035673646.1	fibropellin-1-like isoform X1	BFL4	18824425	18824429	44.797	0	800
XP_030828849.1	F-box/LRR-repeat protein 20-like	SPU1	27398766	27404863	g3210.t1	F-box/LRR-repeat protein 20-like	POC9	14440755	14442005	44.444	8.65e-40	134	TCONS_00025158.p1	F-box/LRR-repeat protein 20-like	PFL1	32954763	32961648	43.103	3.89e-63	199	XP_035692716.1	F-box/LRR-repeat protein 15-like	BFL12	21494993	21495018	26.087	5.97e-24	97.4
XP_030828774.1	heme transporter hrg1-B-like	SPU1	27404921	27411241	g3151.t1	heme transporter hrg1-B-like	POC9	13019315	13022816	62.676	1.91e-61	187	TCONS_00032986.p1	heme transporter hrg1-B-like	PFL23	12379120	12383932	44.853	9.93e-33	113	XP_035658355.1	heme transporter HRG1-like	BFL16	12545986	12546121	40.714	3.98e-26	96.7
NP_999689.1	cyclin-dependent kinase 6 isoform X1	SPU1	27418980	27446870	g3150.t1	cyclin-dependent kinase 6-like	POC9	12986768	13002734	63.245	5.38e-141	403	TCONS_00033176.p1	cyclin-dependent kinase 6	PFL23	1179947	1197201	62.671	1.4e-131	379	XP_035658333.1	cyclin-dependent kinase 6-like	BFL16	12591699	12591928	62.207	3.38e-130	376
XP_030828045.1	cholinesterase 1-like	SPU1	27451747	27460590	g2594.t1	cholinesterase 1-like	POC9	1249836	1257369	39.706	1.26e-142	426	TCONS_00039583.p1	cholinesterase 1-like	PFL3	22022322	22028810	38.64	1.55e-119	366	XP_035657516.1	cholinesterase 1-like	BFL16	17323672	17324028	37.699	2.33e-104	327
XP_030828046.1	cholinesterase 1-like	SPU1	27460635	27474254	g2594.t1	cholinesterase 1-like	POC9	1249836	1257369	42.64	4.17e-157	463	TCONS_00003238.p1	cholinesterase 1-like	PFL11	30688534	30696624	37.083	2.11e-118	364	XP_035657516.1	cholinesterase 1-like	BFL16	17323672	17324028	36.022	9.83e-103	323
XP_030855803.1	cholinesterase 1-like	SPU1	27476437	27486713	g2594.t1	cholinesterase 1-like	POC9	1249836	1257369	42.617	5.31e-152	450	TCONS_00003238.p1	cholinesterase 1-like	PFL11	30688534	30696624	38.596	1.69e-124	380	XP_035657516.1	cholinesterase 1-like	BFL16	17323672	17324028	36.637	3.16e-101	319
XP_782312.4	cholinesterase 1-like	SPU1	27488778	27496735	g2599.t1	cholinesterase 1-like	POC9	1293354	1301233	40.984	2.02e-146	436	TCONS_00003238.p1	cholinesterase 1-like	PFL11	30688534	30696624	39.168	9.38e-128	388	XP_035657516.1	cholinesterase 1-like	BFL16	17323672	17324028	40.114	2.14e-108	338
XP_782249.1	cholinesterase 1-like	SPU1	27496823	27504363	g2594.t1	cholinesterase 1-like	POC9	1249836	1257369	41.558	1.54e-152	452	TCONS_00003238.p1	cholinesterase 1-like	PFL11	30688534	30696624	41.463	2.24e-123	377	XP_035657516.1	cholinesterase 1-like	BFL16	17323672	17324028	37.739	3.83e-106	332
XP_030828047.1	cholinesterase 1-like	SPU1	27505291	27512543	g2594.t1	cholinesterase 1-like	POC9	1249836	1257369	41.356	1.28e-149	444	TCONS_00003238.p1	cholinesterase 1-like	PFL11	30688534	30696624	37.824	5.28e-119	366	XP_035657516.1	cholinesterase 1-like	BFL16	17323672	17324028	36.271	1.39e-100	318
XP_030828049.1	methanethiol oxidase-like	SPU1	27514002	27526577	g2608.t1	methanethiol oxidase	POC9	1389483	1399878	43.478	3.25e-72	229	TCONS_00033559.p1	methanethiol oxidase	PFL23	16210898	16228055	40	4.46e-90	281	XP_035657836.1	methanethiol oxidase	BFL16	8477686	8477689	41.755	2.16e-93	289
XP_030829027.1	formin-like protein 6 isoform X2	SPU1	27531097	27565609	g3144.t1	disheveled-associated activator of morphogenesis 1-A-like isoform X1	POC9	12743977	12752103	56.432	0	535	TCONS_00020220.p1	E3 ubiquitin-protein ligase BRE1-like 2-like	PFL18	16159506	16180374	46.578	2.1e-142	421	XP_035669496.1	FK506-binding protein 5-like isoform X1	BFL3	13720995	13721144	45.58	5.9e-99	314
XP_030829023.1	uncharacterized protein LOC115919423 isoform X1	SPU1	27538034	27551456	g15947.t1	uncharacterized protein LOC117292500	POC21	3239038	3246109	42.543	2.16e-165	510	TCONS_00041177.p1	hypothetical protein BSL78_02438, partial	Scaffold_41	816084	858544	44.576	8.02e-148	473	XP_035691565.1	N-lysine methyltransferase KMT5A-like	BFL11	17766632	17766641	33.858	1.91e-16	82.8
XP_030828183.1	calmodulin-like protein 4	SPU1	27571719	27578404	g3162.t1	calmodulin-like protein 4	POC9	13184165	13190810	63.087	3.21e-66	198	TCONS_00019247.p1	calmodulin-like protein 4	PFL18	16147322	16152523	62.914	7.59e-63	190	XP_035670805.1	calmodulin-like protein 4 isoform X1	BFL3	12077158	12077160	48.366	1.01e-47	151
XP_003723781.1	mitochondrial coenzyme A transporter SLC25A42-like	SPU1	27580241	27596656	g3161.t1	mitochondrial coenzyme A transporter SLC25A42-like	POC9	13163233	13184173	68.041	1.26e-89	280	TCONS_00020219.p1	mitochondrial coenzyme A transporter SLC25A42-like	PFL18	16131250	16144830	58.462	1.22e-132	381	XP_035670804.1	mitochondrial coenzyme A transporter SLC25A42	BFL3	12083503	12083589	59.31	7.74e-116	338
XP_030855804.1	D(2) dopamine receptor-like	SPU1	27601645	27603407	g17871.t1	D(2) dopamine receptor-like	POC17	2567804	2569105	24.406	1.74e-29	119	TCONS_00001917.p1	gastrin/cholecystokinin type B receptor-like	PFL10	25833416	25841261	24.888	3.37e-29	120	XP_035697541.1	histamine H1 receptor-like	BFL14	6687167	6688825	21.842	9.04e-19	89
XP_030829467.1	disintegrin and metalloproteinase domain-containing protein 10	SPU1	27633721	27678676	g3313.t1	disintegrin and metalloproteinase domain-containing protein 10	POC9	16525334	16548113	52.715	0	762	TCONS_00019427.p1	disintegrin and metalloproteinase domain-containing protein 10	PFL18	23392595	23410166	48.096	0	618	XP_035670318.1	ADA10 protein	BFL3	15264567	15264729	43.364	0	589
XP_030827923.1	disintegrin and metalloproteinase domain-containing protein 10-like	SPU1	27679886	27700406	g3312.t1	disintegrin and metalloproteinase domain-containing protein 10	POC9	16494283	16512619	49.933	0	681	TCONS_00019172.p1	disintegrin and metalloproteinase domain-containing protein 10	PFL18	12244982	12287195	41.91	0	573	XP_035669457.1	disintegrin and metalloproteinase domain-containing protein 10	BFL3	12562358	12562418	39.665	9.21e-157	471
XP_030829460.1	uncharacterized protein LOC105436649	SPU1	27703408	27714383
NP_999706.1	histone H2B-like	SPU1	27710171	27710593	g9666.t1	histone H2B, gonadal-like	POC15	4833341	4833709	86.813	1.77e-57	174	TCONS_00005454.p1	histone H2B-like	PFL12	26415524	26416555	77.119	6.45e-59	178	XP_035695269.1	H2B5 protein	BFL13	11472588	11472950	78.333	1.74e-60	182
XP_787207.2	olfactory marker protein a isoform X1	SPU1	27721827	27727345
XP_030829321.1	NADPH oxidase 5-like	SPU1	27788547	27851186	g2798.t1	NADPH oxidase 5-like	POC9	5252456	5270378	58.14	0	997	TCONS_00032978.p1	NADPH oxidase 5	PFL23	11834683	11850421	58.465	0	983	XP_035671692.1	NADPH oxidase 5	BFL4	19265139	19265283	35.955	3.13e-124	385
XP_030855805.1	ras-like protein rasD	SPU1	27863648	27866979	g2664.t1	ras-like protein rasD	POC9	2555320	2564036	54.128	3.19e-78	236	TCONS_00019071.p1	ras-like protein family member 12 isoform X1	PFL18	9677014	9679660	45.283	5.1e-41	140	XP_035671598.1	ras-related and estrogen-regulated growth inhibitor	BFL3	13862075	13862153	41.566	6.66e-37	130
XP_030828659.1	natural resistance-associated macrophage protein 2-like	SPU1	27893513	27913544	g3193.t1	natural resistance-associated macrophage protein 2-like	POC9	14110609	14131438	61.174	0	655	TCONS_00020164.p1	natural resistance-associated macrophage protein 2-like	PFL18	14162271	14185305	64.627	0	687	XP_035658692.1	natural resistance-associated macrophage protein 2-like	BFL16	1323290	1323305	66.878	0	639
XP_030828623.1	zinc finger protein 830	SPU1	27922300	27926804	g2736.t1	zinc finger protein 830-like	POC9	4050750	4053793	67.939	2.05e-55	171	TCONS_00020530.p1	zinc finger protein 830	PFL18	27106669	27116665	58.537	2.36e-37	128	XP_035658350.1	zinc finger protein 830-like	BFL16	6445807	6445913	47.328	1.25e-22	90.5
XP_030855806.1	molybdenum cofactor sulfurase-like	SPU1	27928916	27940633	g2737.t1	molybdenum cofactor sulfurase-like	POC9	4056907	4070021	43.681	0	696	TCONS_00019502.p1	Molybdenum cofactor sulfurase	PFL18	27445981	27471540	45.07	0	719	XP_035658320.1	molybdenum cofactor sulfurase	BFL16	13654257	13654347	44.879	0	769
XP_030828684.1	endoplasmic reticulum junction formation protein lunapark-B-like	SPU1	27945701	27954675	g2611.t1	endoplasmic reticulum junction formation protein lunapark-B-like	POC9	1433782	1439068	57.983	2.08e-42	148	TCONS_00032983.p1	endoplasmic reticulum junction formation protein lunapark-B-like	PFL23	12136340	12156769	47.396	1.12e-99	301	XP_035657618.1	endoplasmic reticulum junction formation protein lunapark isoform X2	BFL16	10006535	10006561	39.202	8.01e-93	285
XP_011662327.2	asialoglycoprotein receptor 2-like	SPU1	27970130	27974160	g5374.t1	macrophage mannose receptor 1	POC6	15929572	15935600	42.149	2.32e-22	95.1	TCONS_00004668.p1	PREDICTED: uncharacterized protein LOC100369221	PFL12	3861924	3867369	30.508	4.6e-11	62.8	XP_035681636.1	fibropellin-1-like	BFL7	6110604	6110661	21.577	7.75e-12	64.7
XP_030855807.1	D(2) dopamine receptor-like	SPU1	27993795	27994623	g18698.t1	gastrin/cholecystokinin type B receptor-like	POC1	3340063	3341088	39.231	4.57e-24	94.7	TCONS_00052073.p1	orexin receptor type 2-like	PFL7	40102736	40108162	40.157	9.87e-18	76.3	XP_035678842.1	vasopressin V1b receptor-like	BFL6	699632	699647	43.689	7.9e-22	84.7
XP_030828102.1	disintegrin and metalloproteinase domain-containing protein 10-like	SPU1	28022034	28078362	g3313.t1	disintegrin and metalloproteinase domain-containing protein 10	POC9	16525334	16548113	52.957	0	764	TCONS_00019427.p1	disintegrin and metalloproteinase domain-containing protein 10	PFL18	23392595	23410166	47.759	0	619	XP_035670318.1	ADA10 protein	BFL3	15264567	15264729	43.603	0	591
XP_030828103.1	uncharacterized protein LOC105437939	SPU1	28030652	28036238	g17023.t1	uncharacterized protein LOC105446831	POC12	8401001	8406764	47.692	7.74e-31	114	TCONS_00026535.p1	uncharacterized protein LOC114537812	PFL20	23254945	23264621	38.406	3.13e-25	96.3	XP_035671512.1	uncharacterized protein LOC118412627	BFL3	3958852	3959072	37.956	2.12e-19	83.2
XP_030828101.1	uncharacterized protein LOC115919169	SPU1	28040323	28049297	g17428.t1	uncharacterized protein LOC115927451	POC12	11815418	11816407	71.341	1.57e-169	518	TCONS_00035681.p1	uncharacterized protein LOC106154518	Scaffold_28	2880116	2885962	49.355	0	1207	XP_035657338.1	uncharacterized protein LOC118403009	BFL16	16558460	16564429	40.415	0	1268
XP_030856416.1	disintegrin and metalloproteinase domain-containing protein 10-like	SPU1	28081521	28099188	g3312.t1	disintegrin and metalloproteinase domain-containing protein 10	POC9	16494283	16512619	49.664	0	674	TCONS_00019172.p1	disintegrin and metalloproteinase domain-containing protein 10	PFL18	12244982	12287195	42.042	0	577	XP_035669457.1	disintegrin and metalloproteinase domain-containing protein 10	BFL3	12562358	12562418	39.525	1.99e-155	468
XP_011660731.2	uncharacterized protein LOC115918116	SPU1	28103631	28112179
XP_030856113.1	histone H2B-like	SPU1	28108457	28108916	g9666.t1	histone H2B, gonadal-like	POC15	4833341	4833709	86.813	1.79e-57	174	TCONS_00005454.p1	histone H2B-like	PFL12	26415524	26416555	77.119	7.52e-59	178	XP_035695269.1	H2B5 protein	BFL13	11472588	11472950	78.333	2.98e-60	181
XP_030828100.1	olfactory marker protein a isoform X1	SPU1	28120750	28125061
XP_030855808.1	NADPH oxidase 5-like	SPU1	28186124	28249693	g2798.t1	NADPH oxidase 5-like	POC9	5252456	5270378	58.14	0	997	TCONS_00032978.p1	NADPH oxidase 5	PFL23	11834683	11850421	58.465	0	983	XP_035671692.1	NADPH oxidase 5	BFL4	19265139	19265283	35.955	3.13e-124	385
XP_030828990.1	ras-like protein rasD	SPU1	28262620	28269861	g2664.t1	ras-like protein rasD	POC9	2555320	2564036	54.812	2.13e-91	271	TCONS_00019071.p1	ras-like protein family member 12 isoform X1	PFL18	9677014	9679660	45.556	4.58e-49	162	XP_035671598.1	ras-related and estrogen-regulated growth inhibitor	BFL3	13862075	13862153	44.444	1.74e-45	153
XP_030855809.1	metal transporter Nramp3-like	SPU1	28291772	28309342	g3193.t1	natural resistance-associated macrophage protein 2-like	POC9	14110609	14131438	65.142	0	613	TCONS_00020164.p1	natural resistance-associated macrophage protein 2-like	PFL18	14162271	14185305	70.814	0	652	XP_035658692.1	natural resistance-associated macrophage protein 2-like	BFL16	1323290	1323305	70.396	0	621
XP_030828902.1	zinc finger protein 830-like	SPU1	28315339	28325289	g2736.t1	zinc finger protein 830-like	POC9	4050750	4053793	51.402	1.63e-57	185	TCONS_00020530.p1	zinc finger protein 830	PFL18	27106669	27116665	39.489	5.48e-54	179	XP_035658350.1	zinc finger protein 830-like	BFL16	6445807	6445913	40.323	3.2e-66	212
XP_030855811.1	molybdenum cofactor sulfurase-like	SPU1	28326480	28338998	g2737.t1	molybdenum cofactor sulfurase-like	POC9	4056907	4070021	43.113	0	687	TCONS_00019502.p1	Molybdenum cofactor sulfurase	PFL18	27445981	27471540	45.618	0	716	XP_035658320.1	molybdenum cofactor sulfurase	BFL16	13654257	13654347	44.093	0	763
XP_011660728.1	endoplasmic reticulum junction formation protein lunapark-B-like	SPU1	28346287	28354343	g2611.t1	endoplasmic reticulum junction formation protein lunapark-B-like	POC9	1433782	1439068	57.983	2.08e-42	148	TCONS_00032983.p1	endoplasmic reticulum junction formation protein lunapark-B-like	PFL23	12136340	12156769	47.396	1.12e-99	301	XP_035657618.1	endoplasmic reticulum junction formation protein lunapark isoform X2	BFL16	10006535	10006561	39.202	8.01e-93	285
XP_030828344.1	uncharacterized protein LOC105445261	SPU1	28364272	28369776	g17023.t1	uncharacterized protein LOC105446831	POC12	8401001	8406764	46.923	2.08e-30	113	TCONS_00039705.p1	LOW QUALITY PROTEIN: uncharacterized protein LOC105340464	PFL3	28464343	28477993	39.85	1.48e-24	98.2	XP_035671512.1	uncharacterized protein LOC118412627	BFL3	3958852	3959072	37.956	2.2e-19	83.2
XP_030828549.1	uncharacterized protein LOC105437440	SPU1	28394278	28399378
XP_030856130.1	sorting nexin-10	SPU1	28412393	28423350	g8493.t1	sorting nexin-3-like	POC10	2099644	2102088	32.039	1.4e-10	57.8	TCONS_00002029.p1	sorting nexin-12	PFL10	30290885	30305945	32.323	2.16e-10	57.8	XP_035687230.1	sorting nexin-12	BFL9	5092273	5092440	29.808	4.5e-10	56.6
XP_030856132.1	protein FMC1 homolog	SPU1	28424599	28428018	g2763.t1	protein FMC1 homolog	POC9	4572182	4573352	57.534	1.71e-27	95.5	TCONS_00032720.p2	protein FMC1 homolog	PFL23	1282808	1293872	37.037	4.01e-21	81.3	XP_035694192.1	FMC1 protein	BFL12	10057509	10057580	44.954	5.53e-28	98.2
XP_030828294.1	solute carrier family 41 member 1-like	SPU1	28430675	28449182	g7439.t1	solute carrier family 41 member 1-like	POC2	18296816	18311793	66.595	0	590	TCONS_00047451.p1	solute carrier family 41 member 1-like	PFL6	9242928	9270010	55.379	0	546	XP_035677621.1	solute carrier family 41 member 1-like	BFL5	22971083	22971100	56.93	0	525
XP_030855812.1	uncharacterized protein LOC115929867	SPU1	28432874	28438573	g10283.t1	uncharacterized protein LOC117305625	POC5	1119343	1123454	33.515	0	578	TCONS_00032247.p1	hypothetical protein PFLUV_G00214140	PFL23	4852928	4859126	44.907	0	1501	XP_035660814.1	uncharacterized protein LOC118405422	BFL18	12782471	12788269	39.566	0	1206
XP_011662284.2	MFS-type transporter SLC18B1-like	SPU1	28460381	28482681	g11360.t1	MFS-type transporter SLC18B1-like isoform X1	POC14	470760	483554	34.232	2.31e-84	270	TCONS_00001102.p1	MFS-type transporter SLC18B1-like	PFL10	39050252	39062968	44.444	2.03e-136	404	XP_035663883.1	SLC18B1	NW_023365710.1	24039	24189	40	5.6e-94	296
XP_789115.2	DNA-directed RNA polymerase I subunit RPA34-like isoform X2	SPU1	28485964	28502682	g6575.t1	DNA-directed RNA polymerase I subunit RPA34-like	POC2	853563	858034	33.884	2.49e-11	61.6	TCONS_00049146.p1	DNA-directed RNA polymerase I subunit RPA34-like	PFL6	23046173	23052518	38.411	6.41e-20	85.1
XP_011662308.2	zinc finger protein Xfin isoform X1	SPU1	28503727	28521377	g17670.t1	zinc finger protein 234-like isoform X5	POC12	15931611	15934124	21.834	2.75e-12	70.9	TCONS_00051261.p1	zinc finger protein 850-like	PFL7	3793896	3821989	21.252	2.69e-15	81.6	XP_035689839.1	zinc finger protein 208-like	BFL10	23755324	23758650	24.341	1.83e-17	88.6
XP_030828296.1	GATOR complex protein NPRL2	SPU1	28525779	28536793	g7149.t1	GATOR complex protein NPRL2	POC2	12482574	12495929	57.254	2.7e-158	449	TCONS_00049658.p1	GATOR complex protein NPRL2	PFL6	40462682	40473219	58.961	3.41e-166	471	XP_035679118.1	GATOR complex protein NPRL2	BFL6	655666	656067	56.883	4.82e-166	470
XP_795759.4	flavin-containing monooxygenase FMO GS-OX-like 2	SPU1	28537182	28541873	g8046.t1	flavin-containing monooxygenase 5-like	POC22	4613437	4615659	36.283	2.43e-40	150	TCONS_00009307.p1	flavin-containing monooxygenase FMO GS-OX5-like	PFL13	36227933	36240195	53.589	3.83e-155	449	XP_035678403.1	flavin-containing monooxygenase FMO GS-OX5-like	BFL6	14478912	14479111	50.351	8.43e-145	419
XP_030828993.1	flavin-containing monooxygenase FMO GS-OX5-like	SPU1	28544820	28555816	g17890.t1	dimethylaniline monooxygenase [N-oxide-forming] 2-like	POC17	2946148	2947197	38	4.52e-28	110	TCONS_00009307.p1	flavin-containing monooxygenase FMO GS-OX5-like	PFL13	36227933	36240195	47.592	1.76e-115	344	XP_035678403.1	flavin-containing monooxygenase FMO GS-OX5-like	BFL6	14478912	14479111	44.789	9.36e-107	319
XP_030829252.1	uncharacterized protein LOC115918322	SPU1	28560174	28586704	g2659.t1	RUSC2 protein	POC9	2416592	2438304	33.984	4.02e-17	86.7	TCONS_00019267.p1	iporin isoform X1	PFL18	16706107	16735660	31.69	2.64e-17	87.8
XP_030829254.1	iporin isoform X1	SPU1	28587147	28633632	g2659.t1	RUSC2 protein	POC9	2416592	2438304	44.134	2.61e-117	378	TCONS_00019267.p1	iporin isoform X1	PFL18	16706107	16735660	41.558	1.21e-56	204	XP_035671491.1	iporin isoform X1	BFL3	3487782	3488577	33.103	1.34e-75	258
XP_003725194.1	kelch-like protein 24	SPU1	28638011	28643679	g2660.t1	kelch-like protein 29	POC9	2446758	2448713	46.029	8.98e-175	511	TCONS_00009371.p1	kelch-like protein 24	PFL13	38147994	38155068	34.752	1.1e-106	335	XP_035680032.1	kelch-like protein 24	BFL6	12994026	12995864	31.794	5.54e-97	310
XP_030828652.1	NAD(P)H-hydrate epimerase isoform X1	SPU1	28645863	28656081	g2661.t1	NAD(P)H-hydrate epimerase	POC9	2456303	2459825	73.399	1.43e-113	322	TCONS_00020243.p1	NAD(P)H-hydrate epimerase isoform X1	PFL18	16783294	16820488	71.845	5.82e-112	321	XP_035669357.1	NAD(P)H-hydrate epimerase	BFL3	11213701	11213855	67.327	4.6e-106	306
XP_780532.5	crossover junction endonuclease MUS81-like	SPU1	28769513	28790008	g19049.t1	crossover junction endonuclease MUS81-like	POC1	10424614	10439400	63.175	2.74e-140	432	TCONS_00003882.p1	crossover junction endonuclease MUS81	PFL11	16372985	16393653	51.524	1.89e-103	332	XP_035670883.1	crossover junction endonuclease MUS81	BFL1	16336571	16336732	54.573	6.24e-108	342
XP_011663854.2	carbohydrate sulfotransferase 11-like	SPU1	28794910	28799699	g2633.t1	carbohydrate sulfotransferase 11-like	POC9	1956043	1961857	40.278	3.76e-61	201	TCONS_00036875.p1	carbohydrate sulfotransferase 11-like	PFL2	42032438	42046449	36.129	1.98e-48	168	XP_035675463.1	CHSTB sulfotransferase	BFL5	15043903	15044047	36.68	6.46e-41	147
XP_780590.1	myeloid differentiation primary response protein MyD88	SPU1	28803258	28809183	g2992.t1	myeloid differentiation primary response protein MyD88	POC9	9271612	9277677	50.36	1.16e-97	297	TCONS_00020000.p1	myeloid differentiation primary response protein MyD88	PFL18	7086371	7112691	45.017	4.29e-84	258	XP_035657857.1	myeloid differentiation primary response protein MyD88	BFL16	13640566	13640887	42.384	3.51e-84	257
XP_030856043.1	myeloid differentiation primary response protein MyD88	SPU1	28815508	28821435	g2992.t1	myeloid differentiation primary response protein MyD88	POC9	9271612	9277677	49.281	5.74e-96	293	TCONS_00020000.p1	myeloid differentiation primary response protein MyD88	PFL18	7086371	7112691	45.017	9.78e-84	256	XP_035657857.1	myeloid differentiation primary response protein MyD88	BFL16	13640566	13640887	42.053	2.66e-83	255
XP_030829093.1	contactin-associated protein-like 2 isoform X1	SPU1	28824927	28879684	g3242.t1	contactin-associated protein-like 2 isoform X1	POC9	14981340	14996710	40.535	0	749	TCONS_00019047.p1	neurexin-4 isoform X1	PFL18	8259499	8313972	37.702	0	854	XP_035700270.1	contactin-associated protein-like 2 isoform X2	BFL16	11021598	11021742	35.074	0	709
XP_011663850.2	RN165 ligase	SPU1	28892061	28925902	g2627.t1	E3 ubiquitin-protein ligase Arkadia-like	POC9	1864448	1872847	59.146	3.63e-50	194	TCONS_00019120.p1	E3 ubiquitin-protein ligase Arkadia isoform X2	PFL18	11366480	11373194	61.475	1.9e-42	157	XP_035669980.1	E3 ubiquitin-protein ligase Arkadia isoform X2	BFL3	6116360	6116456	64.655	8.74e-38	155
XP_780924.4	protein N-terminal glutamine amidohydrolase	SPU1	28927258	28935089	g2626.t1	Protein N-terminal glutamine amidohydrolase	POC9	1855320	1859568	49.194	3.23e-36	123	TCONS_00020100.p1	protein N-terminal glutamine amidohydrolase isoform X1	PFL18	11392044	11394803	44.211	1.92e-61	190	XP_035670757.1	protein N-terminal glutamine amidohydrolase	BFL3	13630522	13630586	43.814	4.18e-54	171
XP_003725198.1	uncharacterized protein LOC100889702	SPU1	28938143	28945267	g8775.t1	snake venom 5'-nucleotidase-like	POC10	7448289	7466556	41.75	1.73e-93	306	TCONS_00054142.p1	PREDICTED: uncharacterized protein LOC100371489	PFL8	22286615	22300233	52.244	0	569	XP_035687465.1	Hypp685	BFL9	3184447	3184542	51.525	0	548
XP_003725199.1	deoxyribonuclease-1-like	SPU1	28948434	28955343	g2619.t1	deoxyribonuclease-1-like	POC9	1598589	1610550	58.943	1.52e-99	291	TCONS_00019857.p1	deoxyribonuclease-1 isoform X1	PFL18	1795153	1803219	50.929	3.87e-94	279	XP_035670063.1	deoxyribonuclease-1-like	BFL3	12271035	12271178	48.921	3.24e-89	266
XP_003725206.2	deoxyribonuclease-1	SPU1	28958739	28966938	g2619.t1	deoxyribonuclease-1-like	POC9	1598589	1610550	49.801	3.51e-89	266	TCONS_00018925.p1	deoxyribonuclease-1-like	PFL18	1842936	1859203	45.645	2.31e-79	248	XP_035685231.1	deoxyribonuclease-1-like	BFL8	17585411	17585563	42.606	1.91e-76	239
XP_030829422.1	deoxyribonuclease-1	SPU1	28969450	28975632	g2619.t1	deoxyribonuclease-1-like	POC9	1598589	1610550	52.727	3.9e-96	283	TCONS_00019857.p1	deoxyribonuclease-1 isoform X1	PFL18	1795153	1803219	52.817	1.51e-97	288	XP_035671427.1	deoxyribonuclease-1-like	BFL3	23901068	23901256	46.78	5.6e-81	250
XP_798848.3	DNSL2 protein	SPU1	28975822	28982775	g2619.t1	deoxyribonuclease-1-like	POC9	1598589	1610550	58.484	2.65e-113	327	TCONS_00019857.p1	deoxyribonuclease-1 isoform X1	PFL18	1795153	1803219	57.042	1.72e-112	325	XP_035671427.1	deoxyribonuclease-1-like	BFL3	23901068	23901256	50.562	3.69e-87	266
XP_030855813.1	neurogenic locus Notch protein-like	SPU1	28987048	28995626	g20961.t1	neurogenic locus notch homolog protein 1-like	POC13	14133441	14164219	44.942	0	640	TCONS_00019216.p1	fibrillin-2-like isoform X1	PFL18	14535955	14589796	51.21	0	738	XP_035660303.1	fibropellin-1-like isoform X1	BFL17	6737870	6738010	50.405	0	739
XP_787488.4	microfibril-associated glycoprotein 4-like	SPU1	29001181	29006401	g4453.t1	microfibril-associated glycoprotein 4-like	POC7	17052542	17057023	53.005	6.29e-129	373	TCONS_00021481.p1	ficolin-1-like isoform X1	PFL19	26513943	26527368	38.033	7.24e-50	173	XP_035659055.1	microfibril-associated glycoprotein 4-like	BFL17	4490329	4490425	46.759	2.31e-54	180
XP_030828507.1	leucine zipper transcription factor-like protein 1	SPU1	29012413	29026195	g2628.t1	leucine zipper transcription factor-like protein 1	POC9	1877958	1885139	72.517	2.09e-161	451	TCONS_00019618.p1	leucine zipper transcription factor-like protein 1	PFL18	32381050	32392876	71	3.73e-151	425	XP_035657933.1	leucine zipper transcription factor-like protein 1 isoform X1	BFL16	5456208	5456210	62.914	2.09e-135	385
XP_030828197.1	cysteine-rich protein 2-binding protein	SPU1	29026359	29042272	g21077.t1	cysteine-rich protein 2-binding protein-like	POC13	16304361	16316763	58.519	0	888	TCONS_00053412.p1	cysteine-rich protein 2-binding protein	PFL8	37089477	37114706	54.286	0	754	XP_035699668.1	CSR2B protein	BFL15	6240717	6240803	50.679	0	642
XP_011663840.1	Eukaryotic translation initiation factor 4B	SPU1	29045110	29059448	g2629.t1	eukaryotic translation initiation factor 4B-like isoform X2	POC9	1886866	1895331	47.534	4.81e-49	181	TCONS_00020684.p1	eukaryotic translation initiation factor 4B isoform X1	PFL18	33023751	33052398	41.953	5.33e-44	170	XP_035657892.1	eukaryotic translation initiation factor 4B-like	BFL16	5455633	5455645	48.889	1.91e-28	122
XP_011663838.1	hepatic leukemia factor-like	SPU1	29065932	29073077	g2631.t1	hepatic leukemia factor-like isoform X1	POC9	1906901	1912625	61.458	1.14e-29	121	TCONS_00041695.p1	hepatic leukemia factor-like	PFL4	5978761	5982817	46.667	4.58e-17	81.6	XP_035681129.1	hepatic leukemia factor	BFL7	12744503	12744620	35.766	3.75e-20	90.9
XP_003725203.2	probable cysteine desulfurase	SPU1	29078821	29105205	g3311.t1	probable cysteine desulfurase	POC9	16470823	16487124	58.457	0	825	TCONS_00041340.p1	probable cysteine desulfurase isoform X3	Scaffold_44	977748	983567	58.662	0	709	XP_035681686.1	tRNA 2-thiocytidine biosynthesis protein TtcA	BFL7	8617611	8617827	46.19	6.17e-177	541
XP_800429.1	Hypothetical predicted protein	SPU1	29164648	29176742	g3286.t1	Hypothetical predicted protein	POC9	15922540	15926125	49.206	6.32e-37	122	TCONS_00031210.p1	predicted protein	PFL22	24120598	24133880	39.604	4.36e-13	63.5	XP_035669999.1	uncharacterized protein LOC118411630	BFL3	31420928	31421054	41.667	2.92e-14	66.6
XP_003725204.2	corticotropin-releasing factor-binding protein-like	SPU1	29181159	29213817	g3287.t1	corticotropin-releasing factor-binding protein-like	POC9	15933040	15945504	34.965	1.18e-48	165	TCONS_00041302.p1	corticotropin-releasing factor-binding protein	Scaffold_44	118378	167496	31.978	5.92e-43	157
XP_784942.1	signal recognition particle 19 kDa protein	SPU1	29236804	29242987									TCONS_00020743.p1	signal recognition particle 19 kDa protein	PFL18	35712035	35717772	51.304	2.72e-39	130	XP_035669975.1	signal recognition particle 19 kDa protein	BFL3	9500217	9500335	46.218	6.16e-37	124
XP_011663837.2	vacuolar protein sorting-associated protein 4-like	SPU1	29244154	29261047	g3410.t1	vacuolar protein sorting-associated protein 4-like	POC9	18896797	18906076	61.268	0	542	TCONS_00019680.p1	vacuolar protein sorting-associated protein 4-like	PFL18	35681819	35705930	57.398	1.95e-158	454	XP_035670975.1	vacuolar protein sorting-associated protein 4B-like isoform X1	BFL3	13130328	13130370	54.588	5.28e-173	492
XP_030856419.1	neurogenic locus notch homolog protein 1-like isoform X2	SPU1	29265062	29289100	g20961.t1	neurogenic locus notch homolog protein 1-like	POC13	14133441	14164219	42.124	0	1202	TCONS_00019216.p1	fibrillin-2-like isoform X1	PFL18	14535955	14589796	44.112	0	1324	XP_035661730.1	fibrillin-2 isoform X16	BFL18	3005336	3005362	40.219	0	1193
XP_030829409.1	delta-like protein 1	SPU1	29291044	29296060	g3118.t1	fibropellin-1-like	POC9	12111147	12119132	35.897	1.36e-39	145	TCONS_00032704.p1	fibropellin-1-like	PFL23	621437	659428	29.6	1.2e-23	100	XP_035678563.1	neurogenic locus protein delta-like	BFL1	9033552	9033641	24.583	9.06e-08	52.8
XP_030855814.1	slit homolog 2 protein-like	SPU1	29300662	29307431	g10440.t1	sushi, von Willebrand factor type A, EGF and pentraxin domain-containing protein 1-like	POC5	4122849	4161073	36.574	1.77e-32	130	TCONS_00015492.p1	protein crumbs-like isoform X2	PFL16	32990281	33049862	37.327	9.01e-35	139	XP_035685325.1	cartilage intermediate layer protein 1-like	BFL1	29612622	29612626	40.278	2.54e-39	152
XP_030828489.1	zinc finger MYM-type protein 6-like	SPU1	29311645	29330527	g17175.t1	uncharacterized protein LOC121373791	POC12	9882843	9888800	31.707	1.24e-20	90.1
XP_030855999.1	protein MTL1-like	SPU1	29342182	29349388
XP_030828171.1	zinc finger MYM-type protein 6-like	SPU1	29357520	29374253	g17175.t1	uncharacterized protein LOC121373791	POC12	9882843	9888800	31.707	1.36e-20	90.1
XP_030827876.1	arylsulfatase A-like	SPU1	29399674	29413353	g19938.t1	arylsulfatase A-like	POC1	26525867	26529266	55.401	3.25e-111	332	TCONS_00011340.p1	arylsulfatase A-like	PFL14	15634980	15639093	58.214	4.33e-115	342	XP_035684786.1	arylsulfatase A-like	BFL1	29622833	29622975	52.482	3.59e-101	306
XP_030827841.1	arylsulfatase A-like	SPU1	29418579	29431505	g19938.t1	arylsulfatase A-like	POC1	26525867	26529266	52.506	1.5e-154	447	TCONS_00011340.p1	arylsulfatase A-like	PFL14	15634980	15639093	54.217	5.32e-166	476	XP_035684786.1	arylsulfatase A-like	BFL1	29622833	29622975	50.478	9.14e-149	433
XP_030856301.1	delta-like protein A	SPU1	29433437	29449842	g2851.t1	fibropellin-1-like	POC9	6440541	6457711	38.245	2.71e-127	419	TCONS_00032704.p1	fibropellin-1-like	PFL23	621437	659428	37.385	1.96e-121	400	XP_035685325.1	cartilage intermediate layer protein 1-like	BFL1	29612622	29612626	46.275	1.92e-102	353
XP_030829113.1	delta-like protein C	SPU1	29469094	29473410	g14688.t1	neurogenic locus notch homolog protein 1-like isoform X4	POC3	545874	594026	38.86	3.95e-29	120	TCONS_00015492.p1	protein crumbs-like isoform X2	PFL16	32990281	33049862	39.819	1.41e-29	123	XP_035672640.1	fibropellin-1-like isoform X1	BFL4	21259997	21260057	39.32	2.67e-31	128
XP_030855815.1	protein jagged-1-like	SPU1	29473421	29494567	g2851.t1	fibropellin-1-like	POC9	6440541	6457711	39.74	1.03e-82	276	TCONS_00032704.p1	fibropellin-1-like	PFL23	621437	659428	37.56	7.33e-79	265	XP_035685325.1	cartilage intermediate layer protein 1-like	BFL1	29612622	29612626	52.91	1e-49	181
XP_030829484.1	delta-like protein B	SPU1	29500246	29520993	g2851.t1	fibropellin-1-like	POC9	6440541	6457711	41.776	1.22e-66	233	TCONS_00032704.p1	fibropellin-1-like	PFL23	621437	659428	39.394	1.35e-58	210	XP_035685325.1	cartilage intermediate layer protein 1-like	BFL1	29612622	29612626	50.575	7.64e-42	161
XP_030855816.1	fibropellin-1-like	SPU1	29521558	29556803	g2851.t1	fibropellin-1-like	POC9	6440541	6457711	38.088	4.24e-127	409	TCONS_00032704.p1	fibropellin-1-like	PFL23	621437	659428	37.224	8.85e-119	384	XP_035685325.1	cartilage intermediate layer protein 1-like	BFL1	29612622	29612626	45.747	2.91e-95	323
XP_030855817.1	protein crumbs homolog 2 isoform X4	SPU1	29589289	29599017	g14688.t1	neurogenic locus notch homolog protein 1-like isoform X4	POC3	545874	594026	46.023	5.92e-40	147	TCONS_00019218.p1	neurogenic locus notch homolog protein 1	PFL18	14678351	14724878	50.286	2.18e-45	164	XP_035685325.1	cartilage intermediate layer protein 1-like	BFL1	29612622	29612626	51.977	2.19e-46	167
XP_030855818.1	uncharacterized protein K02A2.6-like	SPU1	29627822	29629172	g2896.t1	Retrovirus-related Pol polyprotein from transposon opus	POC9	7797978	7800075	36.098	1.04e-79	257	TCONS_00028883.p1	retrotransposon-like family member retr-1	PFL21	36937428	36938852	46.377	9.49e-87	271	XP_035665333.1	Transposon Ty3-G Gag-Pol poly	NW_023365793.1	312005	314941	40.047	3.22e-93	300
XP_030855819.1	delta-like protein C	SPU1	29656437	29677153	g2851.t1	fibropellin-1-like	POC9	6440541	6457711	37.931	9.08e-130	418	TCONS_00032704.p1	fibropellin-1-like	PFL23	621437	659428	36.167	3.51e-126	406	XP_035685325.1	cartilage intermediate layer protein 1-like	BFL1	29612622	29612626	46.575	8.84e-103	347
XP_030856246.1	fibropellin-1-like	SPU1	29680234	29706932	g2851.t1	fibropellin-1-like	POC9	6440541	6457711	38.091	0	683	TCONS_00017285.p1	fibrillin-2-like isoform X1	PFL17	17305218	17376131	48.433	0	734	XP_035660303.1	fibropellin-1-like isoform X1	BFL17	6737870	6738010	50.381	0	769
XP_030828017.1	xylulose kinase-like	SPU1	29708549	29728647	g3164.t1	xylulose kinase-like	POC9	13204664	13220160	70.51	0	756	TCONS_00031599.p1	xylulose kinase-like	PFL23	4505364	4520458	66.348	0	736	XP_035658616.1	xylulose kinase-like	BFL16	17157278	17157289	68.251	0	681
XP_030828239.1	amidase-like isoform X1	SPU1	29738247	29755953	g1431.t1	fatty acid amide hydrolase-like	POC4	824327	836415	26.498	1.04e-19	92.4	TCONS_00049181.p1	amidase-like isoform X1	PFL6	23626760	23638969	48.282	4.5e-175	507	XP_035678084.1	amidase-like isoform X1	BFL5	12934417	12934495	50	4.64e-176	508
XP_011662843.2	monocarboxylate transporter 9	SPU1	29760195	29785997	g1059.t1	monocarboxylate transporter 13-like	POC16	8012915	8022857	36.222	5.42e-94	292	TCONS_00010912.p1	monocarboxylate transporter 13-like	PFL14	3106536	3128923	30.599	5.06e-62	208	XP_035679644.1	monocarboxylate transporter 5-like	BFL1	18972037	18972208	30.184	7.18e-55	191
XP_011662849.2	uncharacterized protein LOC593724 isoform X2	SPU1	29812984	29828494	g12683.t1	uncharacterized protein LOC117300177	POC18	10542078	10555935	38.979	5.52e-114	347	TCONS_00015514.p1	uncharacterized protein LOC582782	PFL16	34272582	34283263	44.24	2.13e-125	376	XP_035688110.1	arachidonate 5-lipoxygenase-like	BFL10	13081520	13081711	38.681	1.68e-99	308
XP_030829434.1	uncharacterized protein LOC115919520	SPU1	29831261	29846681
XP_030828283.1	von Willebrand factor A domain-containing protein 2	SPU1	29851309	29879732	g6952.t1	interleukin-17 receptor A-like protein	POC2	8442491	8458854	26.857	1.14e-09	61.6	TCONS_00049587.p1	interleukin-17 receptor A-like	PFL6	38336965	38352648	21.573	2.79e-12	70.9	XP_035659345.1	delta-like protein D	BFL17	16038368	16038398	28.279	1.61e-09	60.8
XP_030856003.1	5-aminolevulinate synthase, erythroid-specific, mitochondrial-like isoform X1	SPU1	29893939	29911289	g7802.t1	5-aminolevulinate synthase, erythroid-specific, mitochondrial-like isoform X1	POC2	25628527	25650616	60.307	0	727	TCONS_00047885.p1	5-aminolevulinate synthase, erythroid-specific, mitochondrial-like isoform X2	PFL6	24714149	24726502	54.05	0	687	XP_035675755.1	5-aminolevulinate synthase, erythroid-specific, mitochondrial-like isoform X1	BFL5	17839664	17839686	54.516	0	654
XP_790590.2	mitochondrial potassium channel-like	SPU1	29914730	29919981	g7801.t1	mitochondrial potassium channel-like	POC2	25620301	25621843	45.856	6.31e-98	293	TCONS_00049233.p1	coiled-coil domain-containing protein 51	PFL6	24737341	24743595	38.532	5.89e-64	205	XP_035676774.1	CCD51 protein	BFL5	17757808	17757944	37.764	1.55e-69	220
XP_030828173.1	protein ABHD14B	SPU1	29920396	29932023	g6825.t1	protein ABHD14B	POC2	5771936	5786331	50	1.28e-74	228	TCONS_00048136.p1	protein ABHD14B	PFL6	33760768	33764945	46.032	1.17e-53	176	XP_035677660.1	protein ABHD14A	BFL5	18237732	18237926	40.206	4.05e-46	156
XP_030828908.1	protein arginine N-methyltransferase 6	SPU1	29933948	29947881	g7047.t1	protein arginine N-methyltransferase 6-like	POC2	10010084	10019307	52.113	8.96e-131	377	TCONS_00027452.p1	protein arginine N-methyltransferase 6	PFL20	22624318	22626358	45.915	2.44e-106	317	XP_035676367.1	protein arginine N-methyltransferase 6-like	BFL5	10439976	10440367	49.849	1.1e-113	338
XP_003726557.1	uncharacterized protein LOC100893916	SPU1	29948589	29953448	g7046.t1	uncharacterized protein LOC117307380	POC2	10004869	10005159	47	3.81e-19	77.4	TCONS_00047981.p1	uncharacterized protein LOC100888029	PFL6	27981237	27984880	42.969	4.62e-26	99.4
XP_011679073.1	dedicator of cytokinesis protein 4 isoform X9	SPU1	29957378	30047553	g6726.t1	dedicator of cytokinesis protein 3-like isoform X2	POC2	3934759	3994260	45.72	0	808	TCONS_00048892.p1	dedicator of cytokinesis protein 3 isoform X2	PFL6	13817410	13868242	38.509	0	1156	XP_035676117.1	dedicator of cytokinesis protein 3 isoform X2	BFL5	14540467	14540512	35.026	0	1188
XP_030828874.1	uncharacterized protein LOC105447258	SPU1	30053097	30055308	g17857.t1	uncharacterized protein LOC117292140 isoform X1	POC17	2273406	2278910	60.417	6.98e-14	68.9
XP_030828664.1	cell division cycle protein 123 homolog	SPU1	30067059	30078807	g7606.t1	cell division cycle protein 123 homolog	POC2	21569748	21572783	43.243	7.65e-11	61.6	TCONS_00048120.p1	cell division cycle protein 123 homolog	PFL6	33214404	33248954	43.636	8.56e-95	284	XP_035680653.1	cell division cycle protein 123 homolog	BFL6	7093272	7093436	44.675	8.97e-95	284
XP_011679646.2	UDP-glucuronosyltransferase 2C1-like	SPU1	30122784	30125240	g18895.t1	UDP-glucuronosyltransferase 2C1-like	POC1	7384039	7388385	34.646	1.96e-103	320	TCONS_00008650.p1	2-hydroxyacylsphingosine 1-beta-galactosyltransferase-like	PFL13	12928987	12934523	32.863	5.78e-91	288	XP_035682284.1	UDP-glucuronosyltransferase 2C1-like	BFL7	4269372	4270223	32.359	1.36e-84	271
XP_030828530.1	laminin subunit beta-1-like	SPU1	30134396	30168644	g14580.t1	laminin subunit beta-1-like isoform X2	POC19	14362979	14377226	31.415	9.26e-114	381	TCONS_00048188.p1	laminin subunit beta-1-like	PFL6	35909207	35983771	54.7	0	1942	XP_035677856.1	laminin subunit beta-1-like isoform X4	BFL5	17766245	17766307	39.867	0	1341
XP_030855822.1	uncharacterized protein LOC115929870	SPU1	30186091	30221171	g16956.t1	hypothetical protein BSL78_07956	POC12	7940633	7956540	31.418	4.79e-29	122	TCONS_00056219.p1	Neurofilament medium polypeptide	PFL9	7040902	7042353	28.962	1.29e-08	57.8
XP_011679648.2	uncharacterized protein LOC105445603	SPU1	30239307	30242747
XP_003729462.2	uncharacterized protein LOC100890563	SPU1	30248651	30253274
XP_011679951.1	uncharacterized protein LOC105445735	SPU1	30256426	30262536
XP_793235.2	folylpolyglutamate synthase, mitochondrial	SPU1	30267271	30281183	g13994.t1	folylpolyglutamate synthase, mitochondrial-like isoform X2	POC19	3074587	3092646	31.492	2.92e-83	270	TCONS_00016257.p1	folylpolyglutamate synthase, mitochondrial-like isoform X2	PFL16	21420290	21441813	53.909	1.11e-84	268	XP_035684942.1	folylpolyglutamate synthase, mitochondrial isoform X1	BFL8	9962887	9963195	45.729	1.42e-107	338
XP_030855823.1	ATP-binding cassette sub-family C member 9 isoform X1	SPU1	30281326	30320407	g7811.t1	ATP-binding cassette sub-family C member 9-like	POC2	25748186	25780303	36.91	0	874	TCONS_00006587.p1	ATP-binding cassette sub-family C member 9-like	PFL12	26534037	26565586	40.387	0	984	XP_035661753.1	ATP-binding cassette sub-family C member 9-like isoform X1	BFL18	4144670	4144871	34.194	0	794
XP_030855824.1	ATP-binding cassette sub-family C member 9 isoform X1	SPU1	30320446	30340916	g6900.t1	ATP-binding cassette sub-family C member 9-like	POC2	7201514	7221378	48.339	0	783	TCONS_00006587.p1	ATP-binding cassette sub-family C member 9-like	PFL12	26534037	26565586	53.199	0	837	XP_035661753.1	ATP-binding cassette sub-family C member 9-like isoform X1	BFL18	4144670	4144871	46.322	0	773
XP_030828504.1	folylpolyglutamate synthase, mitochondrial	SPU1	30345846	30362969	g13994.t1	folylpolyglutamate synthase, mitochondrial-like isoform X2	POC19	3074587	3092646	32.169	1.63e-83	270	TCONS_00016257.p1	folylpolyglutamate synthase, mitochondrial-like isoform X2	PFL16	21420290	21441813	47.97	1.22e-80	257	XP_035684942.1	folylpolyglutamate synthase, mitochondrial isoform X1	BFL8	9962887	9963195	43.301	4.45e-106	334
XP_030828429.1	ATP-binding cassette sub-family C member 9 isoform X1	SPU1	30376560	30425773	g6909.t1	ATP-binding cassette sub-family C member 9-like	POC2	7289466	7314896	39.858	0	1019	TCONS_00006587.p1	ATP-binding cassette sub-family C member 9-like	PFL12	26534037	26565586	42.625	0	1220	XP_035695293.1	ATP-binding cassette sub-family C member 9-like	BFL13	13633615	13633756	36.762	0	990
XP_030828622.1	folylpolyglutamate synthase, mitochondrial	SPU1	30431517	30443315	g13994.t1	folylpolyglutamate synthase, mitochondrial-like isoform X2	POC19	3074587	3092646	31.993	1.68e-83	270	TCONS_00016257.p1	folylpolyglutamate synthase, mitochondrial-like isoform X2	PFL16	21420290	21441813	46.341	5.88e-82	260	XP_035684942.1	folylpolyglutamate synthase, mitochondrial isoform X1	BFL8	9962887	9963195	43.269	4.07e-107	337
XP_030856170.1	ATP-binding cassette sub-family C member 9 isoform X1	SPU1	30456238	30521183	g7811.t1	ATP-binding cassette sub-family C member 9-like	POC2	25748186	25780303	38.418	0	1054	TCONS_00006587.p1	ATP-binding cassette sub-family C member 9-like	PFL12	26534037	26565586	43.215	0	1264	XP_035661753.1	ATP-binding cassette sub-family C member 9-like isoform X1	BFL18	4144670	4144871	37.62	0	1056
XP_030855825.1	ATP-binding cassette sub-family C member 9 isoform X1	SPU1	30521909	30532323	g7809.t1	ATP-binding cassette sub-family C member 9-like	POC2	25706068	25727345	42.361	1.77e-66	224	TCONS_00049735.p1	ATP-binding cassette sub-family C member 8-like isoform X3	PFL6	43419793	43437324	42.086	1.71e-73	240	XP_035695293.1	ATP-binding cassette sub-family C member 9-like	BFL13	13633615	13633756	33.041	8.74e-52	182
XP_030828455.1	ATP-binding cassette sub-family C member 9 isoform X1	SPU1	30532333	30547004	g6845.t1	ATP-binding cassette sub-family C member 8-like	POC2	6111178	6137938	54.233	3.71e-161	489	TCONS_00047523.p1	ATP-binding cassette sub-family C member 9-like	PFL6	12178040	12206697	54.343	5.48e-162	497	XP_035661753.1	ATP-binding cassette sub-family C member 9-like isoform X1	BFL18	4144670	4144871	50.448	1.16e-150	467
XP_030855826.1	uncharacterized protein LOC105438262	SPU1	30550686	30557641
XP_030856315.1	BLOC-1-related complex subunit 6-like isoform X1	SPU1	30574079	30587180	g6862.t1	BLOC-1-related complex subunit 6-like isoform X1	POC2	6405489	6413574	56.129	4.13e-44	154	TCONS_00049074.p1	BLOC-1-related complex subunit 6	PFL6	19981294	19992931	60	1.8e-34	129	XP_035675665.1	BLOC-1-related complex subunit 6	BFL5	11676210	11677161	42.778	9.5e-37	137
XP_030856319.1	probable ATP-dependent RNA helicase DDX20	SPU1	30591800	30602303	g7744.t1	probable ATP-dependent RNA helicase DDX20	POC2	24628089	24636372	65.926	0	569	TCONS_00049673.p1	probable ATP-dependent RNA helicase DDX20	PFL6	41093569	41104879	66.507	0	590	XP_035676381.1	probable ATP-dependent RNA helicase DDX20	BFL5	20001578	20001776	61.985	3.73e-176	543
XP_011666942.1	twinfilin-1	SPU1	30606466	30615621	g7743.t1	Hypothetical predicted protein	POC2	24614889	24622067	53.731	1.66e-48	162	TCONS_00048361.p1	twinfilin-1	PFL6	41104166	41119725	45.479	6.57e-106	318	XP_035676403.1	twinfilin-1	BFL5	20002239	20002263	45.6	1.28e-114	338
XP_030828113.1	complex I assembly factor TIMMDC1, mitochondrial	SPU1	30616255	30626004	g7742.t1	RNA-binding protein 5-like	POC2	24587619	24613312	56.338	3.73e-18	85.1	TCONS_00049674.p1	complex I assembly factor TIMMDC1, mitochondrial	PFL6	41120265	41130261	41.743	6.62e-47	159	XP_035678145.1	complex I assembly factor TIMMDC1, mitochondrial	BFL5	20016574	20017109	39.041	8.08e-60	198
XP_798448.3	proton myo-inositol cotransporter-like isoform X1	SPU1	30626295	30635496	g6580.t1	proton myo-inositol cotransporter-like isoform X2	POC2	912797	923513	61.296	0	649	TCONS_00049296.p1	proton myo-inositol cotransporter	PFL6	28076564	28100773	56.177	8.18e-163	474	XP_035677356.1	proton myo-inositol cotransporter	BFL5	25681961	25682426	52.574	0	608
XP_030855827.1	dentin sialophosphoprotein-like	SPU1	30645037	30648759	g7434.t1	uncharacterized protein LOC119721497	POC2	18215853	18222277	42.373	2.09e-22	95.5	TCONS_00047984.p1	dentin sialophosphoprotein-like	PFL6	28062414	28073956	37.374	2.74e-09	58.2
XP_030856129.1	V-type proton ATPase subunit S1-like	SPU1	30652957	30662779	g6956.t1	V-type proton ATPase subunit S1-like	POC2	8543169	8550292	35.746	1.23e-82	260	TCONS_00049594.p1	V-type proton ATPase subunit S1-like	PFL6	38457133	38465286	30.303	1.62e-49	175	XP_035677025.1	V-type proton ATPase subunit S1-like	BFL5	22108210	22108340	33.617	6.29e-57	194
XP_794046.2	ATP-binding cassette sub-family D member 2-like	SPU1	30668683	30683240	g7433.t1	ATP-binding cassette sub-family D member 2-like	POC2	18205034	18214225	65.924	0	1000	TCONS_00049295.p1	ATP-binding cassette sub-family D member 2-like	PFL6	28051757	28061563	60.622	0	911	XP_035676608.1	ATP-binding cassette sub-family D member 2-like	BFL5	25665652	25666190	59.946	0	898
XP_030828618.1	protein piccolo isoform X2	SPU1	30690096	30707161	g7400.t1	protein piccolo-like	POC2	17566007	17621249	39.335	0	606	TCONS_00048830.p1	microtubule-associated protein futsch-like	PFL6	11181635	11214665	40.173	7.7e-72	266	XP_035675355.1	PCLO protein	BFL5	10966523	10968016	36.888	5.11e-64	240
XP_030855828.1	regulating synaptic membrane exocytosis protein 2-like	SPU1	30707167	30768930	g7400.t1	protein piccolo-like	POC2	17566007	17621249	30.37	2.06e-49	194	TCONS_00048831.p1	regulating synaptic membrane exocytosis protein 2-like	PFL6	11247877	11249041	45.113	6.52e-27	108	XP_035660085.1	regulating synaptic membrane exocytosis protein 1-like isoform X1	BFL17	11474131	11474324	32.143	1.08e-09	63.9
XP_030829090.1	NCK-interacting protein with SH3 domain-like	SPU1	30777929	30786757	g7007.t1	NCK-interacting protein with SH3 domain-like	POC2	9396777	9407734	37.653	2.18e-94	300	TCONS_00048928.p1	NCK-interacting protein with SH3 domain	PFL6	14826827	14835415	47.794	0	616	XP_035678119.1	NCK-interacting protein with SH3 domain-like	BFL5	14357971	14358138	44.898	0	527
XP_030828439.1	dolichol-phosphate mannosyltransferase subunit 3-like	SPU1	30791252	30800875																	XP_035678125.1	dolichol-phosphate mannosyltransferase subunit 3-like	BFL5	14369895	14370014	56.579	1.9e-29	100
XP_030828438.1	MICOS complex subunit MIC13	SPU1	30800538	30804551	g2886.t1	MICOS complex subunit MIC13-like	POC9	7364782	7368968	40	9.66e-24	88.6									XP_035670307.1	MICOS complex subunit MIC13	BFL3	14566960	14567009	41.584	1.43e-19	77.4
XP_030855829.1	uncharacterized threonine-rich GPI-anchored glycoprotein PJ4664.02-like	SPU1	30806051	30829619
XP_011682455.2	uncharacterized protein LOC105446831	SPU1	30839795	30850478	g17210.t1	uncharacterized protein LOC121423620	POC12	10166984	10169669	45.26	1.05e-89	282	TCONS_00048001.p1	PREDICTED: uncharacterized protein LOC106808411	PFL6	28572736	28580530	42.826	9.37e-130	397	XP_035671512.1	uncharacterized protein LOC118412627	BFL3	3958852	3959072	32.524	1.96e-99	323
XP_030829509.1	P2X purinoceptor 7-like isoform X2	SPU1	30850808	30858953	g17327.t1	P2X purinoceptor 7-like	POC12	11200436	11202026	36.364	1.24e-27	105	TCONS_00028082.p1	P2X purinoceptor 7-like	PFL21	7197760	7200733	38.624	1.95e-41	145	XP_035671513.1	P2RX7	BFL3	3970956	3971252	47.541	1.26e-34	133
XP_030829510.1	uncharacterized protein LOC115919550	SPU1	30872778	30876821	g15287.t1	uncharacterized protein LOC115922969	POC3	12366221	12367423	40	2.62e-69	224	TCONS_00016485.p1	Polyprotein P3	PFL16	29668149	29670171	32.701	2.01e-30	124
XP_030855830.1	glutamyl aminopeptidase-like	SPU1	30885507	30924781	g2676.t1	endoplasmic reticulum aminopeptidase 1-like	POC9	2788493	2804222	41.504	0	783	TCONS_00032530.p1	endoplasmic reticulum aminopeptidase 1-like	PFL23	18313451	18361078	45.547	0	699	XP_035668606.1	endoplasmic reticulum aminopeptidase 1-like isoform X1	BFL3	9531916	9532052	38.128	0	706
XP_030829222.1	myosin light chain kinase, smooth muscle isoform X2	SPU1	30931527	30938581									TCONS_00056085.p1	transcription elongation factor SPT5 isoform X1	PFL9	1626059	1705688	32.298	6.78e-12	66.2	XP_035664905.1	tetratricopeptide repeat protein 14-like isoform X1	NW_023365766.1	88985	89076	24.684	4.96e-09	56.6
XP_030828452.1	endoplasmic reticulum aminopeptidase 1-like	SPU1	30946678	31002556	g2676.t1	endoplasmic reticulum aminopeptidase 1-like	POC9	2788493	2804222	38.198	0	690	TCONS_00032530.p1	endoplasmic reticulum aminopeptidase 1-like	PFL23	18313451	18361078	41.146	0	613	XP_035668606.1	endoplasmic reticulum aminopeptidase 1-like isoform X1	BFL3	9531916	9532052	38.291	0	630
XP_011661612.1	divergent protein kinase domain 2A-like	SPU1	31124952	31197920	g2674.t1	divergent protein kinase domain 2A-like	POC9	2698164	2716045	35.556	2.32e-94	296	TCONS_00020098.p1	deleted in autism protein 1 homolog	PFL18	11260708	11277296	33.252	1.04e-64	219	XP_035667603.1	divergent protein kinase domain 2A-like	BFL2	11268638	11268925	31	4.22e-56	197
XP_030829138.1	isochorismatase domain-containing protein 1	SPU1	31201259	31207713	g3308.t1	isochorismatase domain-containing protein 1-like	POC9	16424741	16428075	66.332	6.82e-98	281	TCONS_00019118.p1	isochorismatase domain-containing protein 1	PFL18	11280770	11289717	66.01	1.78e-93	271	XP_035691810.1	isochorismatase domain-containing protein 1-like	BFL1	12534817	12535250	64.824	2.04e-95	276
XP_030856392.1	U4/U6 small nuclear ribonucleoprotein Prp3 isoform X3	SPU1	31218192	31233818	g3306.t1	U4/U6 small nuclear ribonucleoprotein Prp3-like	POC9	16396816	16407492	58.507	0	738	TCONS_00019312.p1	U4/U6 small nuclear ribonucleoprotein Prp3 isoform X1	PFL18	19313604	19333779	60.156	0	582	XP_035669295.1	U4/U6 small nuclear ribonucleoprotein Prp3 isoform X1	BFL3	10496787	10496940	49.627	0	568
XP_030856394.1	protein KTI12 homolog	SPU1	31234175	31249824									TCONS_00020303.p1	protein KTI12 homolog	PFL18	19365998	19370721	60.648	9.91e-99	289	XP_035671211.1	protein KTI12 homolog	BFL3	10700963	10701113	63.636	8.58e-135	382
XP_030828115.1	DUT protein	SPU1	31263072	31275805	g3302.t1	deoxyuridine 5'-triphosphate nucleotidohydrolase-like	POC9	16348213	16350061	52.941	2.32e-14	64.7	TCONS_00020318.p1	deoxyuridine 5'-triphosphate nucleotidohydrolase, mitochondrial isoform X2	PFL18	19501518	19505126	62.658	2.37e-60	185	XP_035671546.1	deoxyuridine 5'-triphosphate nucleotidohydrolase-like	BFL3	3467696	3467862	67.857	4.98e-66	200
XP_030828734.1	uncharacterized protein LOC105446301	SPU1	31349964	31361637
XP_011681224.1	uncharacterized protein LOC105446300	SPU1	31364547	31380057
XP_030828236.1	protein FAM189A1-like	SPU1	31491948	31508170	g2775.t1	protein FAM189A1-like	POC9	4921764	4935724	64.789	1.98e-51	162	TCONS_00019227.p1	protein FAM189A1	PFL18	15297274	15299871	52.756	1.08e-27	100
XP_030828073.1	ankyrin repeat, bromo and BTB domain-containing protein DDB_G0293800-like isoform X2	SPU1	31542757	31559815	g2774.t1	serine/arginine repetitive matrix protein 2-like	POC9	4895098	4898806	29.356	2.22e-30	126	TCONS_00019228.p1	protein FAM189A2 isoform X1	PFL18	15322341	15324167	29.493	1.94e-10	63.9
XP_030829373.1	anaphase-promoting complex subunit 15	SPU1	31572761	31578255	g10315.t1	anaphase-promoting complex subunit 15-like	POC5	1644309	1647073	59.259	9.12e-34	113	TCONS_00042080.p1	anaphase-promoting complex subunit 15	PFL4	20739789	20750076	52.778	4.24e-28	99	XP_035681928.1	anaphase-promoting complex subunit 15 isoform X1	BFL7	13762440	13762559	59.677	4.38e-24	88.6
XP_030828289.1	MYCBP-associated protein isoform X5	SPU1	31579361	31619029	g2920.t1	MYCBP-associated protein-like	POC9	8356967	8366693	76	5e-77	249	TCONS_00020206.p1	MYCBP-associated protein isoform X1	PFL18	15828331	15849854	59.751	0	884	XP_035689677.1	MYCBP-associated protein-like isoform X4	BFL10	16818584	16818769	44.672	0	604
XP_030855833.1	uncharacterized protein F54H12.2-like	SPU1	31646525	31647799	g10290.t1	uncharacterized protein F54H12.2-like	POC5	1191984	1193306	52.632	2.59e-111	330	TCONS_00003169.p1	hypothetical protein BSL78_07776	PFL11	28106106	28108893	49.141	1.4e-104	314	XP_035692553.1	uncharacterized protein F54H12.2-like	BFL12	14286706	14288043	49.477	7.26e-101	304
XP_011672550.2	RNA polymerase II transcriptional coactivator	SPU1	31662208	31662666
XP_030856199.1	phosphatidylethanolamine N-methyltransferase	SPU1	31662719	31669489									TCONS_00019245.p1	phosphatidylethanolamine N-methyltransferase	PFL18	15886878	15896241	44.444	3.73e-33	115	XP_035692190.1	phosphatidylethanolamine N-methyltransferase isoform X1	BFL11	4802878	4803182	44.755	2.1e-36	125
XP_786646.3	phosphatidylethanolamine N-methyltransferase isoform X2	SPU1	31671084	31674553									TCONS_00019245.p1	phosphatidylethanolamine N-methyltransferase	PFL18	15886878	15896241	32.692	6.2e-26	97.8	XP_035665238.1	phosphatidylethanolamine N-methyltransferase isoform X2	NW_023365788.1	207679	207839	34.615	3.66e-31	112
XP_030828060.1	transcription factor 12-like isoform X8	SPU1	31680054	31780008	g2893.t1	transcription factor 12-like isoform X3	POC9	7688561	7711299	42.81	2.29e-56	194	TCONS_00020216.p1	transcription factor 12-like protein	PFL18	15902091	16048753	83.838	1.98e-48	183	XP_035677682.1	transcription factor 12 isoform X3	BFL5	17596103	17598163	85.333	9.05e-36	144
XP_030828964.1	mediator of RNA polymerase II transcription subunit 20-like	SPU1	31838955	31842796	g7571.t1	mediator of RNA polymerase II transcription subunit 20-like	POC2	20926609	20929562	58.586	8.48e-89	259	TCONS_00049528.p1	mediator of RNA polymerase II transcription subunit 20 isoform X2	PFL6	35869217	35876666	50.543	1.99e-63	195	XP_035676163.1	mediator of RNA polymerase II transcription subunit 20	BFL5	16847651	16847664	53.5	4.59e-75	224
XP_030828279.1	succinate dehydrogenase assembly factor 3, mitochondrial-like	SPU1	31844096	31852701	g2793.t1	succinate dehydrogenase assembly factor 3, mitochondrial	POC9	5142904	5143859	56.14	3.19e-29	102	TCONS_00020830.p1	succinate dehydrogenase assembly factor 3, mitochondrial	PFL18	38684161	38686268	50.427	3.52e-38	125	XP_035698318.1	succinate dehydrogenase assembly factor 3, mitochondrial	BFL15	12424990	12425166	51.376	1.39e-32	111
XP_030828131.1	rho-related protein racA-like	SPU1	31857893	31872016	g3420.t1	rho-related protein racA-like	POC9	19046413	19052018	48.068	1.08e-132	393	TCONS_00020286.p1	rho-related protein racA-like	PFL18	18624969	18635125	52.603	0	578	XP_035696561.1	rho-related protein racA-like	BFL14	10175472	10175660	50	0	555
XP_030855834.1	BTB/POZ domain-containing protein KCTD21-like	SPU1	31874873	31876526	g10015.t1	BTB/POZ domain-containing protein KCTD6-like	POC15	11280135	11280779	47.115	8.35e-26	99	TCONS_00008329.p1	BTB/POZ domain-containing protein KCTD21	PFL13	1205961	1207871	47.573	3.82e-29	109	XP_035663797.1	BTB/POZ domain-containing protein KCTD19-like	NW_023365704.1	258459	258503	33.74	5.51e-31	114
XP_003727057.1	SH3KBP1-binding protein 1-like	SPU1	31885445	31887325	g10017.t1	BTB/POZ domain-containing protein KCTD6-like	POC15	11288177	11288853	51.02	1.22e-26	102	TCONS_00008329.p1	BTB/POZ domain-containing protein KCTD21	PFL13	1205961	1207871	50	1.31e-28	111	XP_035663797.1	BTB/POZ domain-containing protein KCTD19-like	NW_023365704.1	258459	258503	35.16	1.37e-31	119
XP_030829203.1	monocarboxylate transporter 1-like	SPU1	31903660	31917237	g16332.t1	monocarboxylate transporter 13-like	POC21	11236891	11244930	25.828	6.93e-34	131	TCONS_00042641.p1	monocarboxylate transporter 12	PFL4	40192695	40202896	26.552	6.88e-22	98.2	XP_035667360.1	monocarboxylate transporter 13	BFL2	1892135	1892169	24.578	6.13e-25	107
XP_796486.2	glutathione S-transferase omega-1-like	SPU1	31926721	31931463	g1488.t1	pyrimidodiazepine synthase-like	POC4	1532364	1536454	39.831	7.92e-50	162	TCONS_00033258.p1	glutathione S-transferase omega-1-like	PFL23	4860249	4874298	46.61	5.08e-69	213	XP_035671829.1	pyrimidodiazepine synthase-like	BFL4	15064369	15064393	42.233	3.75e-51	166
XP_793270.2	glutathione S-transferase omega-1-like	SPU1	31960741	31966075	g1488.t1	pyrimidodiazepine synthase-like	POC4	1532364	1536454	38.318	8.71e-49	160	TCONS_00033258.p1	glutathione S-transferase omega-1-like	PFL23	4860249	4874298	44.872	2.84e-65	203	XP_035671829.1	pyrimidodiazepine synthase-like	BFL4	15064369	15064393	42.564	1.6e-49	162
XP_003727058.1	complex III assembly factor LYRM7 isoform X1	SPU1	31968071	31972919	g2987.t1	complex III assembly factor LYRM7-like	POC9	9170454	9173863	51.087	6.44e-29	100	TCONS_00038738.p1	Complex III assembly factor LYRM7	Scaffold_33	1288426	1293990	39.13	7.96e-17	70.1	XP_035671226.1	complex III assembly factor LYRM7-like	BFL3	10918567	10918581	37.349	1.16e-13	61.6
XP_030828511.1	bifunctional purine biosynthesis protein PURH	SPU1	31977482	31994669	g2696.t1	bifunctional purine biosynthesis protein PURH	POC9	3188180	3194097	71.336	7.39e-159	456	TCONS_00035796.p1	bifunctional purine biosynthesis protein PURH	Scaffold_29	1854488	1886541	71.259	0	894	XP_035697623.1	bifunctional purine biosynthesis protein ATIC-like	BFL14	3259430	3259448	72.297	0	910
XP_003730511.2	uncharacterized protein LOC100889943	SPU1	32027706	32041151
XP_030856206.1	uncharacterized protein LOC100891346	SPU1	32061749	32080111	g7572.t1	uncharacterized protein LOC117307107	POC2	20934886	20947108	41.734	0	703	TCONS_00048118.p1	uncharacterized protein LOC117119619	PFL6	33166840	33195138	41.551	1.57e-170	531	XP_035677490.1	uncharacterized protein LOC118416483 isoform X1	BFL5	15102332	15103235	39.13	3.7e-76	274
XP_030828998.1	RM42 protein	SPU1	32083384	32089926									TCONS_00047680.p1	39S ribosomal protein L42, mitochondrial	PFL6	19159134	19165008	52.128	3.59e-27	99.4	XP_035696747.1	39S ribosomal protein L42, mitochondrial	BFL14	12938737	12939015	35.417	1.69e-12	61.6
XP_030828577.1	tyrosine-protein kinase ZAP-70-like	SPU1	32099432	32112099	g7317.t1	tyrosine-protein kinase ZAP-70	POC2	16175111	16178930	41.667	7.58e-24	100	TCONS_00049017.p1	tyrosine-protein kinase ZAP-70	PFL6	18453443	18458074	33.613	1.9e-14	75.1
XP_030828136.1	ras guanine nucleotide exchange factor L-like	SPU1	32389422	32403849	g7261.t1	ras guanine nucleotide exchange factor L-like	POC2	15178023	15203803	60.863	0	744	TCONS_00048987.p1	ras guanine nucleotide exchange factor L-like	PFL6	17152063	17170432	53.045	0	668	XP_035676586.1	ras guanine nucleotide exchange factor L-like	BFL5	13472940	13473041	48.265	0	553
XP_030828135.1	ubiquitin carboxyl-terminal hydrolase BAP1 isoform X1	SPU1	32404115	32416243	g6856.t1	ubiquitin carboxyl-terminal hydrolase BAP1	POC2	6331696	6344094	69.231	4.07e-127	399	TCONS_00049329.p1	Ubiquitin carboxyl-terminal hydrolase BAP1	PFL6	29384074	29402580	53.619	6.28e-123	388	XP_035675738.1	ubiquitin carboxyl-terminal hydrolase BAP1 isoform X1	BFL5	17411740	17411776	63.498	7.6e-113	362
XP_030856161.1	dynein heavy chain 3, axonemal-like	SPU1	32419141	32506375	g6955.t1	dynein heavy chain 12, axonemal-like	POC2	8502107	8539833	56.321	0	2562	TCONS_00048205.p1	dynein heavy chain 3, axonemal-like isoform X4	PFL6	36808935	36930188	72.761	0	4921	XP_035694362.1	dynein heavy chain 3, axonemal-like	BFL13	6296081	6296095	60.058	0	4609
XP_030855837.1	dynein heavy chain 3, axonemal	SPU1	32507113	32524045	g7288.t1	dynein heavy chain 3, axonemal-like isoform X5	POC2	15682899	15739981	47.619	2.62e-112	363	TCONS_00048205.p1	dynein heavy chain 3, axonemal-like isoform X4	PFL6	36808935	36930188	44.512	1.61e-96	318	XP_035677177.1	DNAH3	BFL5	13620040	13620066	33.696	9.82e-42	159
XP_030855838.1	mucin-2-like	SPU1	32530401	32539508
XP_030828408.1	mucin-5AC-like isoform X2	SPU1	32540071	32549159	g6870.t1	mucin-5AC-like isoform X3	POC2	6611518	6611901	51.282	4.31e-36	123	TCONS_00047726.p1	mucin-2-like isoform X1	PFL6	20195552	20224236	40.833	3.49e-17	80.1
XP_030855839.1	tudor domain-containing protein 1-like isoform X2	SPU1	32567348	32595399	g6869.t1	tudor domain-containing protein 1-like isoform X2	POC2	6569461	6590002	36.364	1.92e-104	365	TCONS_00049075.p1	Serine/arginine repetitive matrix protein 1	PFL6	20227595	20255917	40.969	1.04e-84	306	XP_035676032.1	Tudor and KH domain-containing protein	BFL5	18072511	18072627	33.052	1.38e-73	271
XP_030828533.1	solute carrier family 25 member 39-like isoform X2	SPU1	32596625	32609084	g2569.t1	solute carrier family 25 member 39 isoform X2	POC9	829435	835901	55.022	3.95e-89	269	TCONS_00020688.p1	solute carrier family 25 member 39 isoform X1	PFL18	33095256	33107000	55.685	7.18e-134	385	XP_035657754.1	solute carrier family 25 member 40	BFL16	13354447	13354537	52.035	1.78e-127	369
XP_030828461.1	protein zwilch homolog	SPU1	32621625	32664581	g2622.t1	protein zwilch homolog	POC9	1721476	1733692	34.867	9.02e-96	305	TCONS_00020369.p1	protein zwilch homolog	PFL18	21518075	21536294	33.387	3.8e-94	301	XP_035668929.1	protein zwilch homolog	BFL3	1408255	1408369	34.346	2.89e-63	215
XP_793795.4	probable serine/threonine-protein kinase kinX	SPU1	32721540	32768029	g2623.t1	putative nucleolin	POC9	1793129	1799743	34.892	2.88e-28	117
XP_030828011.1	lysM and putative peptidoglycan-binding domain-containing protein 2-like isoform X1	SPU1	32774773	32793967	g2624.t1	lysM and putative peptidoglycan-binding domain-containing protein 2-like isoform X1	POC9	1805938	1809492	52.941	1.6e-62	196	TCONS_00020357.p1	lysM and putative peptidoglycan-binding domain-containing protein 2-like	PFL18	21168958	21205104	44.324	3.12e-45	152	XP_035670869.1	lysM and putative peptidoglycan-binding domain-containing protein 2	BFL3	5696650	5696817	31.841	3.36e-21	89.4
XP_030828940.1	melatonin receptor type 1B-B-like	SPU1	32809181	32819142	g15088.t1	melatonin receptor type 1B-B-like	POC3	8209111	8213478	39.169	2.16e-68	219	TCONS_00048379.p1	melatonin receptor type 1B-B-like	PFL6	41720372	41722139	36.893	1.17e-68	220	XP_035688175.1	melatonin receptor type 1B-B-like	BFL10	8851080	8852372	34.324	9.95e-70	225
XP_030856253.1	basic leucine zipper and W2 domain-containing protein 1	SPU1	32830698	32851381	g2582.t1	basic leucine zipper and W2 domain-containing protein 2	POC9	993317	1000075	47.991	1.92e-136	397	TCONS_00033172.p1	angiotensin-converting enzyme	PFL23	708394	978680	51.208	5.42e-145	435	XP_035700258.1	BZW1 protein	BFL16	8810582	8810711	51.338	1.21e-155	448
XP_030828240.1	methionine--tRNA ligase, cytoplasmic-like	SPU1	32859145	32878081	g2855.t1	methionine--tRNA ligase, cytoplasmic-like	POC9	6560323	6578455	58.397	0	1083	TCONS_00032274.p1	methionine--tRNA ligase, cytoplasmic	PFL23	5906007	5940531	61.854	0	1084	XP_035700354.1	methionine--tRNA ligase, cytoplasmic-like	BFL16	16200581	16200605	68.452	0	1009
XP_030828812.1	FOXL1 protein	SPU1	32880897	32883438	g2667.t1	Forkhead box protein I1	POC9	2603190	2604356	41.346	7.08e-20	90.1	TCONS_00011336.p1	forkhead box protein N3-like	PFL14	15532127	15569550	34.951	2.02e-15	78.2	XP_035680129.1	forkhead box protein L1-like	BFL6	8042814	8044058	35.294	3.89e-18	85.5
XP_030855744.1	uncharacterized protein LOC105445268 isoform X1	SPU1	32886748	32897272
XP_030828978.1	uncharacterized protein LOC115918314	SPU1	32898429	32913693
XP_011678892.2	methionine aminopeptidase 1D, mitochondrial-like	SPU1	32923800	32935952	g3361.t1	methionine aminopeptidase 1D, mitochondrial-like	POC9	17548882	17558331	58.301	4.27e-108	317	TCONS_00020254.p1	methionine aminopeptidase 1D, mitochondrial	PFL18	17019312	17034033	50.7	5.96e-121	354	XP_035657657.1	MAP12 aminopeptidase	BFL16	9136722	9136886	49.686	3.45e-105	312
XP_030856030.1	uncharacterized protein LOC115920148 isoform X1	SPU1	32950833	32958470	g17451.t1	Hypothetical predicted protein	POC12	12019207	12027278	42.116	1.48e-122	376	TCONS_00046244.p1	predicted protein	PFL5	23228526	23235186	31.675	4.1e-81	268	XP_035667799.1	Hypothetical predicted protein	BFL2	7006716	7006742	39.528	2.49e-66	231
XP_030855840.1	serine-rich adhesin for platelets-like	SPU1	32974048	32977287	g3348.t1	proline-rich protein 36-like	POC9	17308495	17314253	28.346	2.36e-21	95.9	TCONS_00037983.p1	serine/threonine-protein kinase HT1-like	PFL2	41406164	41407159	34.194	6.17e-18	81.6	XP_035679991.1	probable CTD kinase subunit alpha homolog	BFL6	26152363	26152590	27.273	6.41e-15	76.3
XP_003726003.2	high-affinity lysophosphatidic acid receptor-like	SPU1	32984264	33001875	g3360.t1	high-affinity lysophosphatidic acid receptor-like	POC9	17522630	17523952	36.176	9.86e-66	219	TCONS_00020249.p1	tyramine receptor Ser-2	PFL18	16938733	16951139	30.541	7.32e-44	162	XP_035691799.1	melatonin receptor type 1A-like	BFL11	5481228	5481681	25.064	5.6e-26	110
XP_030855841.1	putative methyltransferase DDB_G0268948	SPU1	33012060	33018748	g18278.t1	putative methyltransferase DDB_G0268948	POC17	9676526	9680878	31.227	6.54e-26	103	TCONS_00051760.p1	putative methyltransferase DDB_G0268948	PFL7	27920369	27926917	27.636	3.42e-32	120	XP_035684487.1	putative methyltransferase DDB_G0268948	BFL8	14717264	14717482	29.749	2.65e-27	108
XP_781414.2	ras-related protein Rab-8B	SPU1	33023176	33033237	g2559.t1	ras-related protein Rab-8A-like	POC9	760717	770058	44.509	8.51e-51	164	TCONS_00033335.p1	ras-related protein Rab-8A	PFL23	7450870	7470593	45.699	1.54e-54	174	XP_035670383.1	ras-related protein Rab-8A isoform X2	BFL3	15451104	15451266	46.893	1.47e-54	174
XP_003726002.2	putative testis-expressed sequence 9 protein	SPU1	33042358	33057134	g3485.t1	Hypothetical predicted protein	POC9	20620953	20625388	74.866	3.11e-89	268	TCONS_00020775.p1	testis-expressed sequence 9 protein-like	PFL18	36836165	36850431	53.428	2.75e-139	404	XP_035678861.1	testis-expressed sequence 9 protein-like	BFL6	7889677	7889766	52.895	4.93e-124	364
XP_799949.4	multiple epidermal growth factor-like domains protein 10	SPU1	33059683	33106172	g2754.t1	multiple epidermal growth factor-like domains protein 6 isoform X1	POC9	4370373	4387086	37.698	7.96e-30	127	TCONS_00033140.p1	multiple epidermal growth factor-like domains protein 6	PFL23	21945044	21961782	35.816	7.38e-30	128	XP_035669101.1	multiple epidermal growth factor-like domains protein 10 isoform X1	BFL3	12174869	12174972	38.075	2.25e-29	125
XP_030828369.1	uncharacterized protein LOC581492 isoform X2	SPU1	33114710	33124177	g3172.t1	synphilin-1 isoform X2	POC9	13455165	13468687	29.193	9.21e-12	66.2
XP_030828368.1	synphilin-1 isoform X1	SPU1	33124085	33132102	g3172.t1	synphilin-1 isoform X2	POC9	13455165	13468687	34.801	1.13e-107	358	TCONS_00031841.p1	synphilin-1 isoform X2	PFL23	17104862	17122090	42.618	1.06e-79	278	XP_035669396.1	synphilin-1-like isoform X1	BFL3	11099709	11099765	34.807	3.34e-55	207
XP_003726001.1	uncharacterized protein LOC100892147	SPU1	33144802	33193930
XP_030855842.1	neogenin-like isoform X14	SPU1	33199815	33262628	g3493.t1	neogenin-like isoform X8	POC9	20908030	20931088	37.08	1.89e-169	542	TCONS_00020737.p1	neogenin-like isoform X3	PFL18	35199937	35248069	31.554	1.31e-145	488	XP_035670892.1	NEO1	BFL3	14282268	14282349	33.271	2.31e-145	492
XP_030828021.1	lysophosphatidic acid phosphatase type 6-like	SPU1	33369646	33416612	g3494.t1	lysophosphatidic acid phosphatase type 6 isoform X1	POC9	21046895	21055307	36.483	3.15e-84	263	TCONS_00020738.p1	lysophosphatidic acid phosphatase type 6	PFL18	35460647	35475225	37.561	3.65e-91	281	XP_035669926.1	lysophosphatidic acid phosphatase type 6 isoform X2	BFL3	14251983	14252213	37.27	1.97e-88	276
XP_030828336.1	vacuolar protein sorting-associated protein 72 homolog	SPU1	33421927	33432283	g3200.t1	vacuolar protein sorting-associated protein 72 homolog	POC9	14255197	14262069	48.333	4.01e-95	286	TCONS_00019945.p1	vacuolar protein sorting-associated protein 72 homolog	PFL18	4111777	4117057	47.507	1.24e-79	248	XP_035671206.1	vacuolar protein sorting-associated protein 72 homolog	BFL3	10993886	10993996	42.899	2.72e-74	233
XP_030827898.1	ATP-binding cassette sub-family C member 9-like	SPU1	33436855	33479701	g6844.t1	ATP-binding cassette sub-family C member 8-like	POC2	6074551	6103595	46.389	0	1241	TCONS_00006587.p1	ATP-binding cassette sub-family C member 9-like	PFL12	26534037	26565586	47.086	0	1353	XP_035695293.1	ATP-binding cassette sub-family C member 9-like	BFL13	13633615	13633756	38.307	0	1047
XP_030855843.1	tubulin monoglycylase TTLL3-like isoform X1	SPU1	33514078	33526994	g7304.t1	tubulin monoglycylase TTLL3-like isoform X2	POC2	15976252	15994365	50.697	0	764	TCONS_00049059.p1	tubulin monoglycylase TTLL3-like isoform X1	PFL6	19433191	19471870	46.569	0	662	XP_035675961.1	tubulin monoglycylase TTLL3-like isoform X1	BFL5	11775097	11775618	42.391	0	560
XP_030856220.1	tubulin monoglycylase TTLL3-like isoform X1	SPU1	33524145	33533706	g7303.t1	tubulin monoglycylase TTLL3-like isoform X1	POC2	15968887	15972514	40.58	1.53e-07	48.5
XP_030828542.1	delta-like protein 4	SPU1	33539867	33576370	g7595.t1	delta-like protein 1	POC2	21337895	21344006	56.846	5.18e-75	238	TCONS_00049797.p1	Low-density lipoprotein receptor-related protein 1B	PFL6	46115460	46133031	28.626	1.08e-17	86.7
XP_030855742.1	uncharacterized protein LOC115929842	SPU1	33615709	33625976	g7597.t1	uncharacterized protein LOC117302675	POC2	21379086	21399771	28.07	2.67e-14	68.9
XP_030829387.1	neurogenic locus notch homolog protein 1-like isoform X3	SPU1	33638843	33712520	g20961.t1	neurogenic locus notch homolog protein 1-like	POC13	14133441	14164219	34.516	3.74e-157	532	TCONS_00004922.p1	fibrillin-2 isoform X17	PFL12	10861115	10934019	33.667	0	615	XP_035665849.1	neurogenic locus notch homolog protein 1-like	BFL2	25653852	25654025	33.749	9.88e-171	574
XP_030829388.1	translocon-associated protein subunit delta	SPU1	33723311	33733761	g7084.t1	translocon-associated protein subunit delta-like	POC2	10791486	10794654	63.03	7.72e-74	218	TCONS_00041145.p1	translocon-associated protein subunit delta	Scaffold_40	304333	342974	58.036	4.42e-40	131	XP_035677478.1	translocon-associated protein subunit delta	BFL5	12663642	12663708	48.684	1.01e-47	152
XP_030855844.1	uncharacterized protein LOC115929884	SPU1	33735020	33740719	g10283.t1	uncharacterized protein LOC117305625	POC5	1119343	1123454	33.607	0	579	TCONS_00032247.p1	hypothetical protein PFLUV_G00214140	PFL23	4852928	4859126	44.907	0	1502	XP_035660814.1	uncharacterized protein LOC118405422	BFL18	12782471	12788269	39.508	0	1202
XP_787535.4	FAAA Fumarylacetoacetase	SPU1	33746351	33767808	g3084.t1	FAAA Fumarylacetoacetase	POC9	11449660	11460249	69.639	0	632	TCONS_00041215.p1	Fumarylacetoacetase	Scaffold_41	922802	933917	69.492	0	622	XP_035670137.1	FAAA Fumarylacetoacetase	BFL3	13684309	13684434	70.813	0	636
XP_787565.2	AN1-type zinc finger protein 5	SPU1	33771757	33784866	g3126.t1	AN1-type zinc finger protein 5	POC9	12258669	12266268	56.818	6.51e-71	214	TCONS_00031944.p1	AN1-type zinc finger protein 5	PFL23	20867334	20874424	45.894	1.17e-47	155	XP_035671006.1	AN1-type zinc finger protein 6-like	BFL3	13393252	13393402	49.5	5.73e-59	183
XP_001183561.3	serine/arginine repetitive matrix protein 5-like isoform X1	SPU1	33793159	33803196	g3125.t1	protein FAM189A1-like	POC9	12234743	12241727	37.677	7.78e-62	211	TCONS_00032569.p1	serine/arginine repetitive matrix protein 5-like isoform X1	PFL23	21012249	21031581	33.981	2.11e-31	123
XP_030828496.1	heterogeneous nuclear ribonucleoprotein A3 isoform X3	SPU1	33850275	33875261	g2861.t1	heterogeneous nuclear ribonucleoprotein A1a	POC9	6653764	6659027	42.391	6.07e-44	158	TCONS_00006803.p1	musashi homolog 2 isoform X9	PFL12	37517289	37620811	40	6.5e-40	146	XP_035690179.1	RNA-binding protein Musashi homolog 2-like isoform X1	BFL11	22664875	22664936	40.952	3.62e-39	144
XP_030829105.1	Hypothetical predicted protein	SPU1	33885431	33891376	g6136.t1	uncharacterized protein K02A2.6-like	POC11	10287311	10287934	47.887	3.09e-16	74.3	TCONS_00036796.p1	K02A2.6-like protein	PFL2	39760776	39763037	43.03	2.65e-33	126	XP_035664891.1	Retrovirus-related Pol polyprotein from transposon 17.6	NW_023365764.1	189897	191137	29.412	1.52e-11	63.9
XP_784403.4	methylcrotonoyl-CoA carboxylase beta chain, mitochondrial	SPU1	33900760	33924949	g2708.t1	methylcrotonoyl-CoA carboxylase beta chain, mitochondrial-like	POC9	3400502	3409916	74.495	0	838	TCONS_00041168.p1	Methylcrotonoyl-CoA carboxylase beta chain, mitochondrial	Scaffold_41	239525	258862	65.81	0	697	XP_035669197.1	methylcrotonoyl-CoA carboxylase beta chain, mitochondrial	BFL3	13684975	13685103	69.149	0	843
XP_030855846.1	DNA-binding protein RFX7-like	SPU1	33939713	33941549	g2709.t1	DNA-binding protein RFX7-like	POC9	3422220	3438653	31.068	2.41e-23	102	TCONS_00020774.p1	DNA-binding protein RFX7-like	PFL18	36773039	36778016	30.065	5.75e-10	61.6	XP_035670078.1	DNA-binding protein RFX7	BFL3	13916561	13916566	30.968	1.14e-10	63.5
NP_001116975.1	ras-related protein Rab-8A-like	SPU1	33986844	34021429	g2559.t1	ras-related protein Rab-8A-like	POC9	760717	770058	80.392	6.1e-118	333	TCONS_00033335.p1	ras-related protein Rab-8A	PFL23	7450870	7470593	86.473	4.95e-130	364	XP_035670383.1	ras-related protein Rab-8A isoform X2	BFL3	15451104	15451266	83.81	2.02e-128	360
XP_780695.1	histidine triad nucleotide-binding protein 1	SPU1	34020120	34036221	g2558.t1	histidine triad nucleotide-binding protein 1	POC9	746836	750218	62.698	4.55e-56	170	TCONS_00032872.p2	histidine triad nucleotide-binding protein 1	PFL23	7417554	7425164	57.937	1.22e-56	172	XP_035662984.1	uncharacterized HIT-like protein Synpcc7942_1390	BFL19	4019287	4019382	61.818	2.66e-49	155
XP_030829413.1	alkyldihydroxyacetonephosphate synthase, peroxisomal	SPU1	34047644	34087612	g2869.t1	alkyldihydroxyacetonephosphate synthase, peroxisomal	POC9	6865751	6899899	58.168	0	781	TCONS_00020198.p1	alkyldihydroxyacetonephosphate synthase, peroxisomal	PFL18	15741438	15759648	65.492	0	764	XP_035658195.1	alkyldihydroxyacetonephosphate synthase, peroxisomal isoform X1	BFL16	7727475	7727638	59.906	0	808
XP_030828972.1	cyclin-T2 isoform X2	SPU1	34097189	34131597	g3236.t1	cyclin-T-like isoform X2	POC9	14896296	14915249	78.486	1.72e-130	431	TCONS_00020273.p1	cyclin-T2 isoform X2	PFL18	18047516	18058665	65.398	1.09e-131	416	XP_035658177.1	CCNT2 protein	BFL16	9147057	9147202	62.5	1.38e-125	396
XP_030828973.1	KAT8 regulatory NSL complex subunit 2-like isoform X2	SPU1	34131778	34179783	g3237.t1	KAT8 regulatory NSL complex subunit 2-like isoform X1	POC9	14916312	14920094	54.375	2.01e-115	347	TCONS_00019295.p1	KAT8 regulatory NSL complex subunit 2-like	PFL18	18058321	18068014	49.471	1.39e-119	363	XP_035657659.1	KAT8 regulatory NSL complex subunit 2-like isoform X2	BFL16	9146227	9146230	45.251	7.62e-99	310
XP_030828791.1	V-type proton ATPase 116 kDa subunit a-like isoform X1	SPU1	34189639	34288423	g3239.t1	V-type proton ATPase 116 kDa subunit a-like isoform X1	POC9	14926169	14945099	54.876	0	662	TCONS_00019767.p1	V-type proton ATPase 116 kDa subunit a-like isoform X1	PFL18	38606040	38643154	56.509	0	770	XP_035657606.1	V-type proton ATPase 116 kDa subunit a1-like isoform X3	BFL16	14382581	14382697	53.782	0	766
XP_011662691.1	EKC/KEOPS complex subunit LAGE3-like	SPU1	34291774	34304708									TCONS_00038944.p1	EKC/KEOPS complex subunit LAGE3	Scaffold_35	1862278	1869563	44.186	5.44e-18	72.8	XP_035676146.1	EKC/KEOPS complex subunit LAGE3-like	BFL5	17221116	17221186	56.962	6.11e-23	84.7
XP_030828346.1	sorting nexin-5-like	SPU1	34311796	34359500	g7338.t1	sorting nexin-5-like	POC2	16627186	16662990	58.133	1.13e-160	462	TCONS_00049685.p1	sorting nexin-5-like	PFL6	41540662	41563713	49.062	3.17e-117	347	XP_035675819.1	sorting nexin-5-like	BFL5	11068027	11068029	46.02	4.46e-118	350
XP_030828615.1	MANSC domain-containing protein 1	SPU1	34380126	34422654	g5062.t1	MANSC domain-containing protein 1-like isoform X1	POC6	9208377	9215173	30.952	2.47e-13	71.2	TCONS_00036037.p1	MANSC domain-containing protein 1-like isoform X2	PFL2	6569338	6598287	32.919	1.38e-17	85.1
XP_030855847.1	Transposon Ty3-G Gag-Pol poly	SPU1	34427755	34431954	g14577.t1	laminin subunit beta-1-like isoform X2	POC19	14338823	14356355	37.028	1.61e-167	542	TCONS_00018133.p1	Transposon Ty3-G Gag-Pol poly	PFL17	10381585	10385049	47.145	0	1041	XP_035690003.1	uncharacterized protein K02A2.6-like	BFL11	18256576	18260538	42.465	0	904
XP_030827967.1	aspartate--tRNA ligase, cytoplasmic	SPU1	34586261	34616006	g3275.t1	aspartate--tRNA ligase, cytoplasmic	POC9	15743642	15756990	72.115	0	774	TCONS_00020731.p1	aspartate--tRNA ligase, cytoplasmic	PFL18	35111040	35125009	66.229	0	697	XP_035658615.1	aspartate--tRNA ligase, cytoplasmic	BFL16	16593224	16593245	74.658	0	704
XP_030829041.1	DNA-binding protein RFX7-like	SPU1	34643018	34678999	g10046.t1	transcription factor RFX4-like	POC15	11865288	11878190	41.772	2.69e-15	80.9	TCONS_00020774.p1	DNA-binding protein RFX7-like	PFL18	36773039	36778016	43.333	7.8e-52	198	XP_035670078.1	DNA-binding protein RFX7	BFL3	13916561	13916566	40.948	7.71e-46	181
XP_030828548.1	methylcrotonoyl-CoA carboxylase beta chain, mitochondrial-like	SPU1	34686117	34702773	g2708.t1	methylcrotonoyl-CoA carboxylase beta chain, mitochondrial-like	POC9	3400502	3409916	74.761	0	803	TCONS_00041168.p1	Methylcrotonoyl-CoA carboxylase beta chain, mitochondrial	Scaffold_41	239525	258862	68.399	0	693	XP_035669197.1	methylcrotonoyl-CoA carboxylase beta chain, mitochondrial	BFL3	13684975	13685103	73.129	0	832
XP_030856020.1	aspartate--tRNA ligase, cytoplasmic	SPU1	34746311	34778792	g3275.t1	aspartate--tRNA ligase, cytoplasmic	POC9	15743642	15756990	72.115	0	774	TCONS_00020731.p1	aspartate--tRNA ligase, cytoplasmic	PFL18	35111040	35125009	66.229	0	697	XP_035658615.1	aspartate--tRNA ligase, cytoplasmic	BFL16	16593224	16593245	74.658	0	704
XP_030828953.1	recombining binding protein suppressor of hairless-like isoform X1	SPU1	34802421	34816325									TCONS_00055221.p1	recombining binding protein suppressor of hairless-like isoform X2	PFL9	14492857	14528940	60	1.5e-16	72.8	XP_035668000.1	recombining binding protein suppressor of hairless isoform X1	BFL2	23391991	23392490	72.222	1.09e-10	55.8
XP_030856072.1	uncharacterized protein LOC115929977	SPU1	34890162	34908278	g8211.t1	uncharacterized protein LOC121430104	POC22	7759511	7765193	35.032	4.5e-46	171	TCONS_00003448.p1	predicted protein	PFL11	40223212	40227912	25.745	3.36e-17	85.5
XP_030855848.1	Retrovirus-related Pol polyprotein from transposon 17.6	SPU1	34910072	34911211	g17018.t1	Retrovirus-related Pol polyprotein from transposon 17.6	POC12	8363146	8364504	34.853	1.76e-67	219	TCONS_00002533.p1	hypothetical protein BSL78_04060	PFL11	527788	529672	28.771	2.22e-37	142	XP_035690071.1	Retrovirus-related Pol polyprotein from transposon 17.6	BFL11	21072372	21076321	33.679	2.5e-57	202
XP_030856106.1	uncharacterized protein LOC115920148 isoform X2	SPU1	34935804	34955137	g17451.t1	Hypothetical predicted protein	POC12	12019207	12027278	41.856	8.05e-126	392	TCONS_00004444.p1	predicted protein	PFL11	40215138	40221330	31.241	4.27e-91	303	XP_035667799.1	Hypothetical predicted protein	BFL2	7006716	7006742	34.534	4.41e-77	267
XP_003730634.2	sulfide:quinone oxidoreductase, mitochondrial	SPU1	35029010	35031235	g2739.t1	sulfide:quinone oxidoreductase, mitochondrial-like	POC9	4085426	4090055	63.889	2.09e-12	58.9	TCONS_00031692.p1	sulfide:quinone oxidoreductase, mitochondrial	PFL23	8739731	8749348	73.75	4.2e-42	142	XP_035664166.1	sulfide:quinone oxidoreductase, mitochondrial	NW_023365722.1	48642	48869	70	1.19e-38	133
XP_030856011.1	sulfide:quinone oxidoreductase, mitochondrial-like	SPU1	35061613	35117420	g2739.t1	sulfide:quinone oxidoreductase, mitochondrial-like	POC9	4085426	4090055	48.684	1.34e-15	73.9	TCONS_00031692.p1	sulfide:quinone oxidoreductase, mitochondrial	PFL23	8739731	8749348	55.723	5.17e-127	374	XP_035664166.1	sulfide:quinone oxidoreductase, mitochondrial	NW_023365722.1	48642	48869	53.892	3.51e-132	387
XP_030828417.1	zinc finger protein 420	SPU1	35148612	35182186	g20012.t1	zinc finger protein 91-like	POC1	28005575	28012519	26.002	5.75e-62	228	TCONS_00042443.p1	zinc finger protein 420 isoform X7	PFL4	33577568	33580267	34.819	2.52e-104	343	XP_035663783.1	zinc finger protein 208-like	NW_023365702.1	124019	125769	31.974	1.99e-102	341
XP_011683421.2	zinc finger protein 420	SPU1	35178543	35199345	g20012.t1	zinc finger protein 91-like	POC1	28005575	28012519	26.25	4.45e-60	223	TCONS_00052923.p1	zinc finger protein 208-like	PFL8	15747470	15761573	31.671	7.16e-98	323	XP_035663783.1	zinc finger protein 208-like	NW_023365702.1	124019	125769	32.855	2.81e-107	357
XP_030828957.1	poly(rC)-binding protein 3-like isoform X1	SPU1	35221721	35366093	g2887.t1	poly(rC)-binding protein 3-like isoform X1	POC9	7434336	7458694	56.716	1.33e-156	449	TCONS_00020537.p1	poly(rC)-binding protein 3 isoform X14	PFL18	27342208	27378172	65.976	7.87e-157	447	XP_035658241.1	poly(rC)-binding protein 3-like isoform X1	BFL16	12417052	12417138	55.965	5.54e-152	438
XP_030856404.1	trifunctional UDP-glucose 4,6-dehydratase/UDP-4-keto-6-deoxy-D-glucose 3,5-epimerase/UDP-4-keto-L-rhamnose-reductase RHM1-like	SPU1	35513954	35559698	g2883.t1	trifunctional UDP-glucose 4,6-dehydratase/UDP-4-keto-6-deoxy-D-glucose 3,5-epimerase/UDP-4-keto-L-rhamnose-reductase RHM1-like	POC9	7254365	7281841	62.182	4.08e-134	386	TCONS_00019092.p1	trifunctional UDP-glucose 4,6-dehydratase/UDP-4-keto-6-deoxy-D-glucose 3,5-epimerase/UDP-4-keto-L-rhamnose-reductase RHM1-like	PFL18	10467831	10498407	59.946	1.93e-169	477	XP_035671032.1	sterol-4-alpha-carboxylate 3-dehydrogenase, decarboxylating-like	BFL3	9970461	9970509	52.703	8.6e-148	422
XP_001183727.1	uncharacterized protein LOC753915	SPU1	35573962	35576667
XP_030855849.1	MUC19 protein	SPU1	35577717	35579821	g13225.t1	histone-lysine N-methyltransferase 2D-like isoform X2	POC8	7470144	7471192	28.358	1.27e-23	99.8									XP_035673295.1	repetitive proline-rich cell wall protein 1-like	BFL4	8046209	8047288	27.179	1.99e-16	80.1
XP_030856389.1	serine/threonine-protein kinase Nek8-like isoform X3	SPU1	35588784	35631466	g20404.t1	serine/threonine-protein kinase Nek8-like	POC13	3230534	3240140	40.611	1.36e-141	449	TCONS_00031946.p1	serine/threonine-protein kinase Nek8-like isoform X3	PFL23	21048486	21090183	48.424	0	1197	XP_035661021.1	serine/threonine-protein kinase Nek8-like	BFL18	5988046	5988145	48.668	0	1233
XP_030856198.1	ankyrin repeat, SAM and basic leucine zipper domain-containing protein 1-like	SPU1	35647262	35711108	g7502.t1	putative RNA-directed DNA polymerase from transposon X-element	POC2	19574382	19594182	55.844	1.71e-21	97.1	TCONS_00048311.p1	ankyrin repeat, SAM and basic leucine zipper domain-containing protein 1-like	PFL6	38673428	38691253	36.219	4.48e-106	330	XP_035675780.1	ankyrin repeat, SAM and basic leucine zipper domain-containing protein 1	BFL5	12059497	12059589	34.51	1.39e-90	289
XP_011679956.2	probable Werner syndrome ATP-dependent helicase homolog 1	SPU1	35691431	35696223	g19929.t1	probable Werner syndrome ATP-dependent helicase homolog 1	POC1	26358304	26360579	29.282	3.68e-65	223	TCONS_00054617.p1	ATP-dependent DNA helicase Q-like SIM	PFL8	40185423	40187486	38.443	6.37e-91	286	XP_035664590.1	ATP-dependent DNA helicase Q-like SIM	NW_023365751.1	202637	203127	29.358	4.86e-68	230
XP_030856197.1	uncharacterized protein LOC105445739	SPU1	35697153	35705663	g19928.t1	uncharacterized protein LOC117294689	POC1	26354160	26356731	41.951	6.34e-178	521	TCONS_00036245.p1	uncharacterized protein LOC117121799	PFL2	13350585	13355426	36.696	1.55e-117	365	XP_035688825.1	uncharacterized protein LOC118424384	BFL10	11945545	11946201	29.01	6.69e-72	254
XP_030827874.1	ankyrin repeat, SAM and basic leucine zipper domain-containing protein 1-like	SPU1	35735144	35795458	g7502.t1	putative RNA-directed DNA polymerase from transposon X-element	POC2	19574382	19594182	55.844	2.02e-21	97.1	TCONS_00048311.p1	ankyrin repeat, SAM and basic leucine zipper domain-containing protein 1-like	PFL6	38673428	38691253	36.525	4.65e-105	327	XP_035675780.1	ankyrin repeat, SAM and basic leucine zipper domain-containing protein 1	BFL5	12059497	12059589	34.387	8.82e-91	290
XP_030827875.1	uncharacterized protein LOC105438216	SPU1	35750434	35753362
XP_011664218.2	mitochondrial inner membrane protease subunit 2-like	SPU1	35807575	35817275	g7341.t1	mitochondrial inner membrane protease subunit 2-like	POC2	16684681	16691214	70.552	5.79e-91	263	TCONS_00048377.p1	mitochondrial inner membrane protease subunit 2	PFL6	41515525	41521231	60.484	1.59e-54	171	XP_035675820.1	mitochondrial inner membrane protease subunit 2	BFL5	11161731	11161853	51.685	1.95e-63	194
XP_011664217.1	MICOS complex subunit MIC19-like	SPU1	35818398	35825712	g7020.t1	MICOS complex subunit Mic19-like	POC2	9590819	9595625	46.667	2.45e-45	145	TCONS_00047632.p1	MICOS complex subunit Mic19-like	PFL6	17499947	17505354	43.03	4.89e-46	148	XP_035677914.1	MICOS complex subunit MIC19-like	BFL5	9666912	9666977	44.318	8.42e-39	130
XP_011664220.2	cytochrome P450 2C15-like	SPU1	35831985	35836991	g6907.t1	cytochrome P450 2U1-like	POC2	7276805	7283450	39.759	3.83e-117	353	TCONS_00053848.p1	cytochrome P450 2J2-like	PFL8	10158695	10164713	35.484	5.7e-97	301	XP_035686644.1	cytochrome P450 2U1-like	BFL9	1046071	1046235	39.514	1.52e-103	318
XP_030856422.1	inhibitor of growth protein 3-like	SPU1	35865097	35884336	g6877.t1	inhibitor of growth protein 3	POC2	6728742	6735629	59.952	5.78e-158	450	TCONS_00049016.p1	inhibitor of growth protein 3	PFL6	18408238	18415326	47.115	1.29e-121	358	XP_035675717.1	inhibitor of growth protein 3 isoform X1	BFL5	8437894	8437921	48.852	3.1e-72	229
XP_030828071.1	B-cell receptor-associated protein 31-like	SPU1	35889286	35909459	g6782.t1	B-cell receptor-associated protein 31	POC2	4882504	4895052	56.855	3.79e-99	288	TCONS_00048564.p1	B-cell receptor-associated protein 31-like	PFL6	1310206	1321562	56.8	4.95e-91	269	XP_035677482.1	B-cell receptor-associated protein 31	BFL5	23137686	23137777	42.688	2.54e-61	192
XP_030828265.1	uncharacterized protein LOC590424 isoform X4	SPU1	35915605	35937150
[truncated: 26,212 more rows]

## Sheet: query=POC
SPU								query=POC					PFL								BFL
[truncated: 21,143 more rows]

## Sheet: query=PFL
SPU								POC								query=PFL					BFL
[truncated: 35,855 more rows]

## Sheet: query=BFL
SPU								POC								PFL								query=BFL
[truncated: 26,690 more rows]
