# Supplementary material for: Chromosome-level genome assemblies of 2 hemichordates provide new insights into deuterostome origin and chromosome evolution
Source: PLoS Biol. 2024 Jun 3;22(6):e3002661. doi: 10.1371/journal.pbio.3002661 (PMC11175523; doi:10.1371/journal.pbio.3002661)
Supplement: S7 Data — (ZIP) [file pbio.3002661.s034.zip › anchors2Fisher.txt]

# Five input files are required, including: 
## anchors (e.g. Xy.Mn.anchors): The anchor file generated as output by MCScanX (Python version).
## species1_mRNA (e.g. Xy.mRNA): A two-column text file with the gene_ID, transcript_ID, or protein_ID in the first column and the corresponding chromosome_ID in the second column for species 1.
## species1_chr (e.g. Xy.chr): A two-column text file with the chromosome_ID in the first column and the corresponding chromosome order in the second column for species 1.
## species2_mRNA (e.g. Mn.mRNA): A two-column text file with the gene_ID, transcript_ID, or protein_ID in the first column and the corresponding chromosome_ID in the second column for species 2.
## species2_chr (e.g. Mn.chr): A two-column text file with the chromosome_ID in the first column and the corresponding chromosome order in the second column for species 2.


import numpy as np
import pandas as pd
import scipy.stats
import math
from statsmodels.stats.multitest import multipletests
from io import StringIO

pd.set_option('display.expand_frame_repr', False)


def loadfile(anchors, species1_mRNA, species2_mRNA, species1_chr, species2_chr):
    S1 = species1_mRNA.split(".")[0]
    S2 = species2_mRNA.split(".")[0]
    S1_mRNA = S1 + "_mRNA"
    S2_mRNA = S2 + "_mRNA"
    S1_scaffold = S1 + "_scaffold"
    S2_scaffold = S2 + "_scaffold"
    S1_chr = S1 + "_chr"
    S2_chr = S2 + "_chr"
    
    print(S1, S2)

    # load files 
    with open(anchors) as anchors:
        text = "\n".join([line for line in anchors if not ("###") in line ])
    df_anchors = pd.read_csv(StringIO(text), sep = "\t", header = None)
    df_anchors.columns = [S1_mRNA, S2_mRNA, 'score']

    with open(species1_mRNA) as species1_mRNA:
        text = "\n".join([line for line in species1_mRNA])
    df_species1_mRNA = pd.read_csv(StringIO(text), sep = "\t", header = None)
    df_species1_mRNA.columns = [S1_mRNA, S1_scaffold]
    
    with open(species2_mRNA) as species2_mRNA:
        text = "\n".join([line for line in species2_mRNA])
    df_species2_mRNA = pd.read_csv(StringIO(text), sep = "\t", header = None)
    df_species2_mRNA.columns = [S2_mRNA, S2_scaffold]

    with open(species1_chr) as species1_chr:
        text = "\n".join([line for line in species1_chr])
    df_species1_chr = pd.read_csv(StringIO(text), sep = "\t", header = None)
    df_species1_chr.columns = [S1_scaffold, S1_chr]

    with open(species2_chr) as species2_chr:
        text = "\n".join([line for line in species2_chr])
    df_species2_chr = pd.read_csv(StringIO(text), sep = "\t", header = None)
    df_species2_chr.columns = [S2_scaffold, S2_chr]
    
   
    
    # Left Join for gene name to scaffold to chr
    df_new = pd.merge(left = df_anchors, right = df_species1_mRNA, how="left", left_on = S1_mRNA,  right_on = S1_mRNA)
    df_new = pd.merge(left = df_new, right = df_species2_mRNA, how="left", left_on = S2_mRNA,  right_on = S2_mRNA)
    df_new = pd.merge(left = df_new, right = df_species1_chr, how="left", left_on = S1_scaffold,  right_on = S1_scaffold)
    df_new = pd.merge(left = df_new, right = df_species2_chr, how="left", left_on = S2_scaffold,  right_on = S2_scaffold)
    
    df_new = df_new[[S1_chr, S2_chr]]
    df_new.columns = ["A","B"]
    print(df_new)
    df_new = df_new.dropna() # remove rows containing NaN (non-chr scaffolds) 
    df_all_dot = pd.DataFrame()
    df_all_dot[S1_chr + S2_chr] = df_new["A"] + "_" + df_new["B"]
    #df_all_dot_rmdup = df_all_dot.drop_duplicates().reset_index(drop=True)
    print(df_new)
    print(df_all_dot)

    # generate a dataframe contains all combination of species1 cross species2
    ListforCounts = pd.DataFrame(columns=['list', S1, S2, "counts", S1 + "chr", S2 + "chr"], index=range(len(df_species1_chr) * len(df_species2_chr)))
    a = 0
    for i in range(1,len(df_species1_chr)+1):
        for j in range(1,len(df_species2_chr)+1):
            ListforCounts.iloc[a,0] = S1 + str(i).zfill(2) + "_"  + S2 + str(j).zfill(2)
            ListforCounts.iloc[a,1] = S1 + str(i).zfill(2) 
            ListforCounts.iloc[a,2] = S2 + str(j).zfill(2)
            ListforCounts.iloc[a,3] = len(df_all_dot[(df_all_dot.iloc[:,0] == ListforCounts.iloc[a,0])])
            ListforCounts.iloc[a,4] = i 
            ListforCounts.iloc[a,5] = j
            a = a + 1
    print("ListforCounts")
    print(ListforCounts)

    
    MatrixforCounts = pd.DataFrame(columns=range(len(df_species1_chr)), index=range(len(df_species2_chr)))
    fisher1 = pd.DataFrame(columns=range(len(df_species1_chr)), index=range(len(df_species2_chr)))
    fisher2 = pd.DataFrame(columns=range(len(df_species1_chr)), index=range(len(df_species2_chr)))
    fisher3 = pd.DataFrame(columns=range(len(df_species1_chr)), index=range(len(df_species2_chr)))
    fisher4 = pd.DataFrame(columns=range(len(df_species1_chr)), index=range(len(df_species2_chr)))
       
    b = 0
    c = len(df_species2_chr)
    for k in range(0,len(df_species1_chr)):
        MatrixforCounts.iloc[0:len(df_species2_chr),k] = ListforCounts.iloc[b:c,3]
        b = b + len(df_species2_chr)
        c = c + len(df_species2_chr)
    fisher1 = MatrixforCounts.copy()
    MatrixforCounts["sum"] = MatrixforCounts.sum(axis=1).astype(int)
    MatrixforCounts.loc["sum"] = MatrixforCounts.sum(axis=0)
    
    for l in range(0,len(df_species1_chr)):
        fisher2[l] =  MatrixforCounts["sum"] - fisher1[l]
    
    for m in range(0,len(df_species2_chr)):
        fisher3.loc[m] =  MatrixforCounts.loc["sum"] - fisher1.loc[m]  
    fisher4 = MatrixforCounts.loc["sum", "sum"] - fisher3 - fisher2 - fisher1

    print("MatrixforCounts")
    print(MatrixforCounts)
    MatrixforCounts.to_csv("MatrixforCounts.csv", header=True, index=True)

    ListforFisher = pd.DataFrame(columns=['fisher1', 'fisher2', 'fisher3', 'fisher4', "list", "fisher", "bonferroni", "Risk_difference", S1, S2], index=range(len(df_species1_chr) * len(df_species2_chr)))
    d = 0
    for n in range(0,len(df_species1_chr)):
        for o in range(0,len(df_species2_chr)):
            ListforFisher.iloc[d,0] = fisher1.iloc[o,n]
            ListforFisher.iloc[d,1] = fisher2.iloc[o,n]
            ListforFisher.iloc[d,2] = fisher3.iloc[o,n]
            ListforFisher.iloc[d,3] = fisher4.iloc[o,n]
            d = d + 1
    ListforFisher["list"] = ListforCounts["list"]
    for p in range (0,len(ListforFisher)):
        ListforFisher.iloc[p,5] = scipy.stats.fisher_exact([[ListforFisher.iloc[p,0],ListforFisher.iloc[p,1]],[ListforFisher.iloc[p,2],ListforFisher.iloc[p,3]]], alternative='two-sided')[1]
    bonferroni = multipletests(ListforFisher.iloc[:,5], alpha=0.05, method='bonferroni', is_sorted=False, returnsorted=False)
    ListforFisher["bonferroni"] = pd.DataFrame(bonferroni[1]).astype(float)
    #ListforFisher["bonferroni"] = np.log(ListforFisher["bonferroni"])
    for q in range(0,len(ListforFisher)):
        ListforFisher.iloc[q,7] = ListforFisher.iloc[q,0] / ((ListforFisher.iloc[q,0]+ListforFisher.iloc[q,2])+1) - ListforFisher.iloc[q,1] / ((ListforFisher.iloc[q,1]+ListforFisher.iloc[q,3])+1)
    ListforFisher[S1] = ListforCounts[S1 + "chr"]
    ListforFisher[S2] = ListforCounts[S2 + "chr"]
    print(ListforFisher)
    
    ListforFisher.to_csv("ListforFisher.csv", header=True, index=True)

    
    # filter
    ListforFisherFilter = ListforFisher.loc[(ListforFisher['bonferroni'] < 0.01) & (ListforFisher['Risk_difference'] > 0)]
    ListforFisherFilter = ListforFisherFilter[[S1, S2, "bonferroni"]]
    ListforFisherFilter["bonferroni"] = -np.log10(ListforFisherFilter["bonferroni"])

    print(ListforFisherFilter)

    ListforFisherFilter.to_csv("ListforFisherFilter.csv", header=True, index=True)
    
loadfile('Xy.Mn.anchors', "Xy.mRNA", "Mn.mRNA", "Xy.chr", "Mn.chr")
